# Supplementary material for: eIF2A represses cell wall biogenesis gene expression in Saccharomyces cerevisiae
Source: PLoS One. 2023 Nov 27;18(11):e0293228. doi: 10.1371/journal.pone.0293228 (PMC10681259; doi:10.1371/journal.pone.0293228)
Supplement: S1 Dataset — (XLSX) [file pone.0293228.s010.xlsx]

## Sheet: Raw data
ORF	inputA	inputB	inputC	RIPA	RIPB	RIPC	norm,inputA	norm,inputB	norm,inputC	norm,RIPA	norm,RIPB	norm,RIPC	baseMean	input mean	RIP mean	FoldChange	log2FoldChange	stat	pvalue	padj	dispGeneEst	dispFit	dispMAP	dispersion	betaConv	maxCooks
YAL001C_exon	566	458	475	570	983	378	644	803	630	485	464	341	561.04	692	430	0.622	-0.684	-3.506	0.000454146	0.00157559	0.0232	0.0264	0.0256	0.0256	TRUE	0.3754
YAL001C_intron	2	0	4	6	11	3	2	0	5	5	5	3	3.43	2	4	1.664	0.734	0.631	0.527897	0.653306	0	0.881	0.6282	0.6282	TRUE	0.3632
YAL002W	267	145	225	433	944	406	304	254	298	368	445	366	339.34	285	393	1.377	0.461	2.554	0.0106635	0.0267185	0.0087	0.0298	0.0201	0.0201	TRUE	0.1643
YAL003W_exon	6576	2999	5240	12029	16067	10849	7485	5258	6946	10233	7580	9780	7880.15	6563	9198	1.401	0.486	2.61	0.00904852	0.0231029	0.0274	0.0215	0.0249	0.0249	TRUE	0.3673
YAL003W_intron	122	37	100	132	136	131	139	65	133	112	64	118	105.14	112	98	0.864	-0.211	-0.617	0.53722	0.661998	0.1184	0.0492	0.0741	0.0741	TRUE	1.1405
YAL004W	2	0	3	4	14	3	2	0	4	3	7	3	3.16	2	4	1.983	0.988	0.81	0.417984	0.551708	0.1064	0.9541	0.6706	0.6706	TRUE	0.315
YAL005C	21316	14204	14553	42188	78757	28135	24262	24903	19291	35888	37155	25362	27810.1	22819	32802	1.438	0.524	2.783	0.00538057	0.0145411	0.0285	0.0212	0.0255	0.0255	TRUE	0.4819
YAL007C	367	206	315	749	1167	701	418	361	418	637	551	632	502.67	399	607	1.516	0.6	3.72	0.000199323	0.000749319	0.0048	0.027	0.0164	0.0164	TRUE	0.0805
YAL008W	188	115	113	213	365	151	214	202	150	181	172	136	175.82	189	163	0.867	-0.205	-0.902	0.367173	0.501596	0.0218	0.0379	0.0314	0.0314	TRUE	0.3422
YAL009W	115	69	95	188	314	160	131	121	126	160	148	144	138.35	126	151	1.195	0.256	1.239	0.215514	0.334509	0	0.0424	0.023	0.023	TRUE	0.0291
YAL010C	63	70	59	132	252	129	72	123	78	112	119	116	103.35	91	116	1.291	0.369	1.383	0.166632	0.27378	0.0216	0.0497	0.0402	0.0402	TRUE	0.7415
YAL011W	199	153	190	180	379	181	227	268	252	153	179	163	206.95	249	165	0.667	-0.585	-3.085	0.00203365	0.00606902	0	0.0354	0.0209	0.0209	TRUE	0.07
YAL012W	1130	725	1123	3281	5003	3863	1286	1271	1489	2791	2360	3482	2113.23	1349	2878	2.133	1.093	6.075	1.2378e-09	1.09585e-08	0.0226	0.0225	0.0227	0.0227	TRUE	0.1954
YAL013W	122	87	158	300	583	282	139	153	209	255	275	254	214.21	167	261	1.568	0.649	3.031	0.00243567	0.00711906	0.0154	0.0349	0.0274	0.0274	TRUE	0.5182
YAL014C	396	267	280	438	640	364	451	468	371	373	302	328	382.11	430	334	0.777	-0.365	-2.03	0.0423723	0.0884403	0.0105	0.0288	0.0205	0.0205	TRUE	0.1635
YAL015C	160	121	160	188	344	210	182	212	212	160	162	189	186.31	202	170	0.844	-0.245	-1.241	0.214573	0.333409	0.0032	0.0369	0.0224	0.0224	TRUE	0.097
YAL016C-A	0	0	1	0	2	0	0	0	1	0	1	0	0.38	0	0	0.75	-0.416	-0.116	0.907571	NA	0	7.819	7.3795	7.3795	TRUE	0.7573
YAL016C-B	0	0	0	0	0	0	0	0	0	0	0	0	0	0	0	NA	NA	NA	NA	NA	NA	NA	NA	NA	NA	NA
YAL016W	1170	721	981	1025	2314	1055	1332	1264	1300	872	1092	951	1135.13	1299	972	0.749	-0.418	-2.817	0.0048452	0.013294	0.0064	0.0237	0.0149	0.0149	TRUE	0.144
YAL017W	755	613	605	970	2119	854	859	1075	802	825	1000	770	888.45	912	865	0.951	-0.073	-0.404	0.68604	0.787317	0.0199	0.0244	0.0224	0.0224	TRUE	0.2807
YAL018C	2	2	3	5	11	0	2	4	4	4	5	0	3.2	3	3	1.005	0.008	0.006	0.99516	0.997653	0	0.9426	0.7871	0.7871	TRUE	1.0676
YAL019W	970	633	895	1118	2278	1108	1104	1110	1186	951	1075	999	1070.79	1133	1008	0.89	-0.168	-1.23	0.218618	0.338237	0.0022	0.0239	0.0125	0.0125	TRUE	0.0411
YAL019W-A	0	0	2	2	2	0	0	0	3	2	1	0	0.88	1	1	0.989	-0.016	-0.007	0.994636	NA	0.8472	3.3622	2.8706	2.8706	TRUE	0.7992
YAL020C	200	124	160	216	306	164	228	217	212	184	144	148	188.85	219	159	0.722	-0.47	-2.356	0.0184744	0.0432156	0.0058	0.0367	0.0231	0.0231	TRUE	0.2033
YAL021C	419	305	426	966	1871	1068	477	535	565	822	883	963	707.25	526	889	1.693	0.76	4.896	9.77002e-07	5.61191e-06	0.0052	0.0253	0.0156	0.0156	TRUE	0.0788
YAL022C	269	218	194	479	1352	460	306	382	257	407	638	415	400.92	315	487	1.551	0.633	2.67	0.00759149	0.0198506	0.0523	0.0285	0.0376	0.0376	TRUE	0.892
YAL023C	930	724	730	2076	5226	1685	1059	1269	968	1766	2465	1519	1507.65	1099	1917	1.747	0.805	3.861	0.000112771	0.000448015	0.0417	0.0231	0.0305	0.0305	TRUE	0.5668
YAL024C	101	57	98	286	405	272	115	100	130	243	191	245	170.72	115	226	1.957	0.969	4.37	1.2451e-05	5.86462e-05	0.0134	0.0384	0.0278	0.0278	TRUE	0.2281
YAL025C	638	466	855	1122	1695	1266	726	817	1133	954	800	1141	928.64	892	965	1.081	0.112	0.526	0.598718	0.71504	0.0415	0.0243	0.0316	0.0316	TRUE	0.4824
YAL026C	359	243	310	740	1602	513	409	426	411	629	756	462	515.55	415	616	1.487	0.572	2.784	0.00536569	0.0145087	0.0298	0.0268	0.0281	0.0281	TRUE	0.1897
YAL026C-A	35	20	29	45	90	28	40	35	38	38	42	25	36.55	38	35	0.941	-0.088	-0.237	0.812606	0.882315	0	0.1018	0.0703	0.0703	TRUE	0.4435
YAL027W	133	124	118	103	187	97	151	217	156	88	88	87	131.41	175	88	0.505	-0.987	-4.232	2.32085e-05	0.000104061	0.012	0.0436	0.031	0.031	TRUE	0.4218
YAL028W	31	30	23	211	426	119	35	53	30	179	201	107	101.02	39	162	4.192	2.068	6.194	5.87346e-10	5.43889e-09	0.0778	0.0503	0.0602	0.0602	TRUE	0.4853
YAL029C	1259	785	1058	1419	3097	1477	1433	1376	1402	1207	1461	1331	1368.55	1404	1333	0.95	-0.074	-0.526	0.599142	0.715378	0.0045	0.0233	0.0135	0.0135	TRUE	0.0867
YAL030W_exon	86	43	69	141	188	109	98	75	91	120	89	98	95.27	88	102	1.148	0.199	0.777	0.437246	0.571072	0.0125	0.0521	0.036	0.036	TRUE	0.2306
YAL030W_intron	0	4	0	1	3	3	0	7	0	1	1	3	2	2	2	0.756	-0.403	-0.238	0.811942	0.881972	1.5992	1.4977	1.5238	1.5238	TRUE	1.9056
YAL031C	102	67	70	247	597	249	116	117	93	210	282	224	173.76	109	239	2.205	1.14	5.036	4.74846e-07	2.86987e-06	0.0168	0.0381	0.029	0.029	TRUE	0.2972
YAL031W-A	1	1	0	1	2	0	1	2	0	1	1	0	0.78	1	1	0.664	-0.592	-0.259	0.795342	NA	0	3.7973	2.4312	2.4312	TRUE	0.2674
YAL032C	91	54	99	267	409	265	104	95	131	227	193	239	164.74	110	220	1.989	0.992	4.433	9.28485e-06	4.49087e-05	0.0115	0.039	0.0281	0.0281	TRUE	0.2708
YAL033W	284	256	246	147	228	163	323	449	326	125	108	147	246.29	366	127	0.345	-1.535	-6.981	2.92709e-12	3.67254e-11	0.0257	0.0331	0.03	0.03	TRUE	0.4188
YAL034C	81	59	57	306	709	281	92	103	76	260	334	253	186.55	90	282	3.15	1.655	7.174	7.27467e-13	9.72047e-12	0.0185	0.0369	0.0293	0.0293	TRUE	0.3094
YAL034C-B	0	0	0	0	0	0	0	0	0	0	0	0	0	0	0	NA	NA	NA	NA	NA	NA	NA	NA	NA	NA	NA
YAL034W-A	69	33	53	52	81	54	79	58	70	44	38	49	56.3	69	44	0.626	-0.676	-2.248	0.0245756	0.0554162	0	0.0735	0.0467	0.0467	TRUE	0.1361
YAL035W	4701	3265	4020	3694	6752	3487	5351	5724	5329	3142	3185	3143	4312.46	5468	3157	0.577	-0.792	-6.678	2.42819e-11	2.71822e-10	0.0005	0.0218	0.0099	0.0099	TRUE	0.0203
YAL036C	1039	626	856	1083	1628	924	1183	1098	1135	921	768	833	989.51	1139	841	0.738	-0.439	-3.044	0.00233139	0.00685402	0.0042	0.0241	0.0139	0.0139	TRUE	0.0841
YAL037C-A	1	0	0	0	1	0	1	0	0	0	0	0	0.27	0	0	0.507	-0.981	-0.242	0.808736	NA	0	11.0114	9.848	9.848	TRUE	0.27
YAL037C-B	7	4	11	13	57	12	8	7	15	11	27	11	13.05	10	16	1.672	0.742	1.126	0.260134	0.386556	0.1793	0.247	0.2207	0.2207	TRUE	2.3934
YAL037W	63	63	56	68	114	58	72	110	74	58	54	52	70.05	85	55	0.645	-0.632	-2.197	0.0280347	0.0620633	0.012	0.0632	0.0447	0.0447	TRUE	0.5042
YAL038W	53482	35631	43134	138018	273328	105185	60873	62470	57176	117408	128948	94817	86948.7	60173	113724	1.89	0.918	5.945	2.76193e-09	2.33052e-08	0.0127	0.0212	0.0172	0.0172	TRUE	0.2591
YAL039C	328	219	336	278	539	315	373	384	445	236	254	284	329.57	401	258	0.644	-0.636	-3.626	0.000287763	0.00104251	0.0054	0.0301	0.019	0.019	TRUE	0.1081
YAL040C	64	45	54	1446	2621	1304	73	79	72	1230	1237	1175	644.23	75	1214	16.372	4.033	22.104	2.91785e-108	9.79911e-105	0	0.0257	0.0144	0.0144	TRUE	0.0183
YAL041W	228	167	243	512	1230	560	260	293	322	436	580	505	399.17	292	507	1.743	0.802	4.281	1.85837e-05	8.51047e-05	0.0146	0.0285	0.0222	0.0222	TRUE	0.1342
YAL042C-A	0	0	0	0	4	0	0	0	0	0	2	0	0.31	0	1	2.566	1.36	0.339	0.734298	NA	0	9.3975	10	10	TRUE	1.895
YAL042W	1056	808	757	1854	3691	1442	1202	1417	1003	1577	1741	1300	1373.39	1207	1539	1.277	0.353	1.907	0.0565749	0.113094	0.024	0.0233	0.0238	0.0238	TRUE	0.2569
YAL043C	237	105	192	683	1253	737	270	184	255	581	591	664	424.14	236	612	2.577	1.365	7.157	8.25933e-13	1.09924e-11	0.014	0.0281	0.0227	0.0227	TRUE	0.3618
YAL044C	1780	1048	1333	797	1028	803	2026	1837	1767	678	485	724	1252.86	1877	629	0.334	-1.58	-8.576	9.78338e-18	2.39824e-16	0.0236	0.0235	0.0235	0.0235	TRUE	0.4924
YAL044W-A	26	10	17	102	104	86	30	18	23	87	49	78	47.17	24	71	2.993	1.582	4.06	4.89865e-05	0.000208508	0.0604	0.0836	0.0748	0.0748	TRUE	0.5996
YAL045C	3	0	3	0	0	2	3	0	4	0	0	2	1.53	2	1	0.216	-2.21	-1.099	0.27194	NA	0	1.9456	1.9818	1.9818	TRUE	0.9763
YAL046C	146	78	122	65	61	74	166	137	162	55	29	67	102.57	155	50	0.319	-1.65	-5.195	2.04201e-07	1.30376e-06	0.08	0.0499	0.0608	0.0608	TRUE	1.5323
YAL047C	132	86	111	149	326	156	150	151	147	127	154	141	144.89	149	141	0.943	-0.085	-0.409	0.68219	0.784417	0	0.0415	0.0237	0.0237	TRUE	0.0841
YAL047W-A	0	0	1	0	1	2	0	0	1	0	0	2	0.6	0	1	1.5	0.585	0.214	0.830207	NA	0	4.9359	3.8718	3.8718	TRUE	0.5556
YAL048C	143	91	104	303	572	241	163	160	138	258	270	217	200.84	154	248	1.622	0.698	3.474	0.00051321	0.0017623	0.0067	0.0358	0.0231	0.0231	TRUE	0.1315
YAL049C	357	199	255	696	1004	527	406	349	338	592	474	475	439	364	514	1.406	0.492	2.753	0.00590004	0.0157967	0.0116	0.0278	0.0204	0.0204	TRUE	0.2084
YAL051W	282	218	224	370	903	374	321	382	297	315	426	337	346.33	333	359	1.083	0.115	0.584	0.559162	0.681369	0.0189	0.0296	0.0249	0.0249	TRUE	0.3203
YAL053W	154	116	103	881	2543	671	175	203	137	749	1200	605	511.53	172	851	4.977	2.315	8.604	7.69881e-18	1.92949e-16	0.0803	0.0269	0.0477	0.0477	TRUE	0.3901
YAL054C	3	2	0	5	7	1	3	4	0	4	3	1	2.56	2	3	1.247	0.319	0.236	0.813685	0.883011	0	1.1717	0.8868	0.8868	TRUE	0.6268
YAL055W	62	42	31	48	80	29	71	74	41	41	38	26	48.34	62	35	0.569	-0.813	-2.273	0.0229973	0.0524084	0.0485	0.0821	0.0703	0.0703	TRUE	0.6916
YAL056C-A	0	0	1	0	2	1	0	0	1	0	1	1	0.53	0	1	1.265	0.339	0.121	0.904065	NA	0	5.6019	4.1215	4.1215	TRUE	0.3876
YAL056W	467	378	387	446	908	334	532	663	513	379	428	301	469.35	569	369	0.652	-0.617	-3.144	0.00166927	0.00507022	0.022	0.0274	0.0255	0.0255	TRUE	0.3003
YAL058W	119	100	99	223	559	187	135	175	131	190	264	169	177.33	147	208	1.42	0.506	2.052	0.0401581	0.0844782	0.0366	0.0377	0.0373	0.0373	TRUE	0.671
YAL059C-A	0	0	0	1	1	3	0	0	0	1	0	3	0.67	0	1	5.176	2.372	0.923	0.355776	NA	0	4.4153	3.4761	3.4761	TRUE	0.5404
YAL059W	557	340	571	307	437	336	634	596	757	261	206	303	459.53	662	257	0.386	-1.374	-6.918	4.58098e-12	5.61477e-11	0.0238	0.0275	0.0259	0.0259	TRUE	0.3628
YAL060W	913	514	521	910	1261	633	1039	901	691	774	595	571	761.76	877	647	0.737	-0.441	-2.161	0.0307121	0.0670474	0.0328	0.025	0.0286	0.0286	TRUE	0.2543
YAL061W	165	136	73	105	275	82	188	238	97	89	130	74	136	174	98	0.565	-0.823	-2.437	0.0148187	0.0358718	0.1296	0.0428	0.0744	0.0744	TRUE	0.2629
YAL062W	88	74	88	97	200	82	100	130	117	83	94	74	99.56	116	84	0.731	-0.452	-1.838	0.0661242	0.128711	0.0072	0.0507	0.0332	0.0332	TRUE	0.1449
YAL063C	26	18	25	81	178	97	30	32	33	69	84	87	55.77	32	80	2.556	1.354	4.28	1.87113e-05	8.56502e-05	0	0.074	0.0455	0.0455	TRUE	0.1393
YAL063C-A	0	3	0	4	3	4	0	5	0	3	1	4	2.28	2	3	1.75	0.807	0.514	0.607375	0.721808	0.8052	1.3142	1.2064	1.2064	TRUE	1.4479
YAL064C-A	0	1	2	0	3	0	0	2	3	0	1	0	0.97	2	0	0.37	-1.435	-0.618	0.536505	NA	0	3.0615	2.7242	2.7242	TRUE	0.8285
YAL064W	1	1	0	1	1	1	1	2	0	1	0	1	0.85	1	1	0.773	-0.372	-0.178	0.858966	NA	0	3.4801	1.9109	1.9109	TRUE	0.2674
YAL064W-B	23	24	16	32	45	26	26	42	21	27	21	23	26.89	30	24	0.812	-0.301	-0.702	0.482395	0.612725	0.0174	0.1308	0.0931	0.0931	TRUE	0.5983
YAL065C	5	3	3	9	15	5	6	5	4	8	7	5	5.69	5	7	1.296	0.374	0.445	0.656145	0.76322	0	0.539	0.3143	0.3143	TRUE	0.1687
YAL066W	1	0	0	0	0	0	1	0	0	0	0	0	0.19	0	0	0.265	-1.919	-0.47	0.638232	NA	0	15.5667	10	10	TRUE	0.27
YAL067C	19	14	16	38	122	44	22	25	21	32	58	40	32.82	23	43	1.951	0.964	2.336	0.0194841	0.0452935	0	0.111	0.0834	0.0834	TRUE	0.5271
YAL067W-A	0	0	0	0	0	0	0	0	0	0	0	0	0	0	0	NA	NA	NA	NA	NA	NA	NA	NA	NA	NA	NA
YAL068C	3	0	0	4	12	2	3	0	0	3	6	2	2.38	1	4	2.944	1.558	1.019	0.308095	0.437561	0.3115	1.2601	1.0327	1.0327	TRUE	0.9666
YAL068W-A	0	0	0	0	0	0	0	0	0	0	0	0	0	0	0	NA	NA	NA	NA	NA	NA	NA	NA	NA	NA	NA
YAL069W	0	0	0	0	0	0	0	0	0	0	0	0	0	0	0	NA	NA	NA	NA	NA	NA	NA	NA	NA	NA	NA
YAR002C-A	809	708	688	1004	1591	931	921	1241	912	854	751	839	919.66	1025	815	0.796	-0.33	-1.89	0.0587308	0.116456	0.0175	0.0243	0.0208	0.0208	TRUE	0.3968
YAR002W	302	169	283	588	1251	684	344	296	375	500	590	617	453.69	338	569	1.678	0.747	4.243	2.2012e-05	9.90933e-05	0.0091	0.0276	0.0196	0.0196	TRUE	0.1302
YAR003W	373	225	315	526	1146	425	425	394	418	447	541	383	434.63	412	457	1.111	0.152	0.824	0.409739	0.543746	0.0149	0.0279	0.0218	0.0218	TRUE	0.2942
YAR007C	600	349	507	606	1058	554	683	612	672	516	499	499	580.15	656	505	0.769	-0.379	-2.63	0.00854845	0.0219708	0	0.0262	0.0132	0.0132	TRUE	0.0377
YAR008W	133	100	138	94	156	113	151	175	183	80	74	102	127.51	170	85	0.499	-1.003	-4.284	1.83902e-05	8.43337e-05	0.0118	0.0442	0.0311	0.0311	TRUE	0.2791
YAR009C	9632	6540	8394	4450	7198	5128	10963	11466	11127	3785	3396	4623	7559.97	11185	3935	0.352	-1.508	-9.769	1.52297e-22	5.66195e-21	0.0127	0.0215	0.017	0.017	TRUE	0.2847
YAR010C	683	429	679	2387	4930	2332	777	752	900	2031	2326	2102	1481.35	810	2153	2.658	1.41	9.566	1.10943e-21	3.86765e-20	0.0061	0.0231	0.0146	0.0146	TRUE	0.1117
YAR014C	669	479	670	715	1396	752	761	840	888	608	659	678	739.01	830	648	0.782	-0.355	-2.413	0.0158128	0.0377701	0.0031	0.0251	0.0142	0.0142	TRUE	0.0633
YAR015W	3123	1855	2433	3176	4734	2929	3555	3252	3225	2702	2233	2640	2934.55	3344	2525	0.755	-0.406	-2.871	0.00408533	0.0113921	0.0061	0.0221	0.0141	0.0141	TRUE	0.1256
YAR018C	162	108	159	184	262	179	184	189	211	157	124	161	171	195	147	0.752	-0.412	-1.962	0.0497806	0.101706	0.0098	0.0384	0.0257	0.0257	TRUE	0.2382
YAR019C	59	41	68	224	455	228	67	72	90	191	215	206	139.98	76	204	2.668	1.416	6.193	5.91732e-10	5.47447e-09	0.0012	0.0422	0.0268	0.0268	TRUE	0.22
YAR019W-A	0	0	0	1	1	1	0	0	0	1	0	1	0.37	0	1	2.883	1.527	0.49	0.6238	NA	0	7.9775	5.4901	5.4901	TRUE	0.0831
YAR020C	7	2	5	20	34	23	8	4	7	17	16	21	11.98	6	18	2.869	1.52	2.362	0.0181897	0.0426287	0	0.2673	0.1673	0.1673	TRUE	0.169
YAR023C	30	20	19	59	122	43	34	35	25	50	58	39	40.15	31	49	1.567	0.648	1.789	0.0736734	0.140314	0	0.0946	0.065	0.065	TRUE	0.2489
YAR027W	140	117	125	183	421	191	159	205	166	156	199	172	176.11	177	176	1.001	0.001	0.006	0.995376	0.997653	0.0113	0.0379	0.0267	0.0267	TRUE	0.1853
YAR028W	130	160	96	150	349	166	148	281	127	128	165	150	166.27	185	148	0.802	-0.318	-1.068	0.28549	0.414752	0.0897	0.0389	0.0577	0.0577	TRUE	1.9709
YAR029W	37	26	29	35	97	24	42	46	38	30	46	22	37.22	42	33	0.785	-0.349	-0.886	0.375846	0.50978	0.0586	0.1004	0.0841	0.0841	TRUE	0.7826
YAR030C	2	1	0	13	15	11	2	2	0	11	7	10	5.35	1	9	6.859	2.778	2.441	0.0146504	0.0355241	0	0.5727	0.3866	0.3866	TRUE	0.387
YAR031W	197	182	173	209	416	219	224	319	229	178	196	197	224.02	257	190	0.744	-0.427	-2.055	0.0398626	0.0840727	0.0151	0.0343	0.0265	0.0265	TRUE	0.4429
YAR033W	94	93	96	90	208	120	107	163	127	77	98	108	113.36	132	94	0.717	-0.479	-1.848	0.0645713	0.12615	0.0267	0.0471	0.0393	0.0393	TRUE	0.2784
YAR035C-A	0	0	0	0	0	0	0	0	0	0	0	0	0	0	0	NA	NA	NA	NA	NA	NA	NA	NA	NA	NA	NA
YAR035W	13	10	9	48	66	50	15	18	12	41	31	45	26.88	15	39	2.65	1.406	3.157	0.00159492	0.00486934	0	0.1308	0.0862	0.0862	TRUE	0.3168
YAR042W	307	248	268	725	1377	651	349	435	355	617	650	587	498.78	380	618	1.633	0.707	4.3	1.70951e-05	7.87891e-05	0.0044	0.027	0.0171	0.0171	TRUE	0.1697
YAR047C	5	3	0	0	1	1	6	5	0	0	0	1	2.05	4	0	0.125	-3	-1.699	0.0893943	0.164442	0	1.4569	1.2743	1.2743	TRUE	0.9488
YAR050W	27	19	24	93	208	94	31	33	32	79	98	85	59.64	32	87	2.751	1.46	4.724	2.31748e-06	1.2446e-05	0	0.0706	0.043	0.043	TRUE	0.1335
YAR053W	0	0	0	1	1	0	0	0	0	1	0	0	0.22	0	0	1.748	0.805	0.199	0.842361	NA	0	13.4009	10	10	TRUE	0.1004
YAR060C	5	7	7	8	16	6	6	12	9	7	8	5	7.83	9	7	0.747	-0.42	-0.581	0.561206	0.683199	0	0.3975	0.2443	0.2443	TRUE	0.1896
YAR061W	0	0	0	2	7	2	0	0	0	2	3	2	1.13	0	2	9.024	3.174	1.519	0.128709	NA	0	2.6207	1.9854	1.9854	TRUE	0.3259
YAR064W	0	0	0	0	0	0	0	0	0	0	0	0	0	0	0	NA	NA	NA	NA	NA	NA	NA	NA	NA	NA	NA
YAR066W	10	8	10	112	126	113	11	14	13	95	59	102	49.21	13	85	6.651	2.734	6.479	9.24025e-11	9.46093e-10	0	0.081	0.07	0.07	TRUE	0.8069
YAR068W	1	4	5	85	123	85	1	7	7	72	58	77	36.96	5	69	14.874	3.895	6.842	7.82035e-12	9.25852e-11	0.0162	0.1009	0.0799	0.0799	TRUE	1.0079
YAR069C	0	0	0	1	2	1	0	0	0	1	1	1	0.45	0	1	3.537	1.822	0.632	0.527261	NA	0	6.5851	4.5816	4.5816	TRUE	0.0831
YAR070C	2	0	2	1	0	4	2	0	3	1	0	4	1.56	2	2	0.831	-0.268	-0.146	0.883981	NA	1.3988	1.9067	1.7573	1.7573	TRUE	1.2003
YAR071W	1260	949	1401	2546	6257	3163	1434	1664	1857	2166	2952	2851	2153.99	1652	2656	1.609	0.686	3.865	0.000111263	0.000443071	0.0204	0.0225	0.0222	0.0222	TRUE	0.3165
YAR073W	147	156	93	191	436	128	167	274	123	162	206	115	174.61	188	161	0.865	-0.21	-0.666	0.505339	0.634271	0.1125	0.038	0.0654	0.0654	TRUE	0.5707
YAR075W	45	53	26	45	86	39	51	93	34	38	41	35	48.77	59	38	0.648	-0.625	-1.612	0.106938	0.191301	0.0981	0.0816	0.0868	0.0868	TRUE	0.4567
YARCTy1-1	11009	7635	9902	6930	12363	7613	12530	13386	13125	5895	5832	6863	9605.38	13014	6197	0.476	-1.071	-8.111	5.02986e-16	9.68946e-15	0.0047	0.0214	0.0124	0.0124	TRUE	0.1077
YBL001C	561	337	479	208	249	163	639	591	635	177	117	147	384.28	622	147	0.235	-2.088	-10.7	1.01774e-26	5.07609e-25	0.0168	0.0288	0.0238	0.0238	TRUE	0.3817
YBL002W	333	213	362	1607	1778	1784	379	373	480	1367	839	1608	841.05	411	1271	3.091	1.628	6.717	1.85616e-11	2.1107e-10	0.0634	0.0246	0.0403	0.0403	TRUE	0.2619
YBL003C	2296	862	1562	1419	1576	1303	2613	1511	2070	1207	744	1175	1553.38	2065	1042	0.504	-0.989	-4.077	4.55397e-05	0.000194908	0.0654	0.023	0.0417	0.0417	TRUE	0.1244
YBL004W	2217	1415	1788	1846	3274	1934	2523	2481	2370	1570	1545	1743	2038.77	2458	1619	0.659	-0.603	-4.632	3.62487e-06	1.88932e-05	0.002	0.0226	0.0117	0.0117	TRUE	0.0538
YBL005W	182	92	166	412	750	400	207	161	220	350	354	361	275.56	196	355	1.8	0.848	4.547	5.43148e-06	2.72929e-05	0	0.0318	0.0205	0.0205	TRUE	0.224
YBL005W-A	570	514	701	2528	5845	2478	649	901	929	2150	2757	2234	1603.48	826	2380	2.885	1.529	8.105	5.29581e-16	1.01436e-14	0.0258	0.023	0.0246	0.0246	TRUE	0.4252
YBL005W-B	8161	6293	7461	7813	15240	7689	9289	11033	9890	6646	7190	6931	8496.52	10071	6922	0.688	-0.541	-4.11	3.94941e-05	0.00017019	0.0045	0.0215	0.0123	0.0123	TRUE	0.0851
YBL006C	779	521	557	274	527	334	887	913	738	233	249	301	553.54	846	261	0.308	-1.699	-9.609	7.30367e-22	2.591e-20	0.0126	0.0264	0.0203	0.0203	TRUE	0.1977
YBL006W-A	1	1	1	2	6	1	1	2	1	2	3	1	1.61	1	2	1.351	0.434	0.282	0.778092	NA	0	1.8546	1.0149	1.0149	TRUE	0.4208
YBL007C	1724	1077	1420	2983	6342	2388	1962	1888	1882	2538	2992	2153	2235.82	1911	2561	1.341	0.423	2.627	0.00860582	0.022107	0.013	0.0224	0.0182	0.0182	TRUE	0.1774
YBL008W	341	194	324	222	428	262	388	340	429	189	202	236	297.45	386	209	0.54	-0.889	-4.769	1.85017e-06	1.01527e-05	0.0089	0.031	0.0215	0.0215	TRUE	0.1375
YBL008W-A	11	1	7	13	8	12	13	2	9	11	4	11	8.2	8	9	1.031	0.045	0.054	0.956569	0.974167	0.2991	0.3807	0.3538	0.3538	TRUE	0.5188
YBL009W	176	93	174	403	739	429	200	163	231	343	349	387	278.7	198	360	1.806	0.853	4.418	9.9481e-06	4.78411e-05	0.0072	0.0317	0.0223	0.0223	TRUE	0.2215
YBL010C	125	76	103	123	160	146	142	133	137	105	75	132	120.63	137	104	0.75	-0.416	-1.585	0.112947	0.2004	0.0344	0.0456	0.0409	0.0409	TRUE	0.3054
YBL011W	567	493	521	978	2251	952	645	864	691	832	1062	858	825.4	733	917	1.254	0.327	1.804	0.0711884	0.136588	0.02	0.0247	0.0223	0.0223	TRUE	0.2777
YBL012C	1	0	0	0	1	0	1	0	0	0	0	0	0.27	0	0	0.507	-0.981	-0.242	0.808736	NA	0	11.0114	9.848	9.848	TRUE	0.27
YBL013W	37	20	37	71	182	58	42	35	49	60	86	52	54.13	42	66	1.578	0.658	1.945	0.0517727	0.105057	0.0382	0.0756	0.0606	0.0606	TRUE	0.7314
YBL014C	527	435	547	653	1607	733	600	763	725	555	758	661	676.99	696	658	0.948	-0.077	-0.421	0.673491	0.77663	0.0186	0.0255	0.0223	0.0223	TRUE	0.2168
YBL015W	461	421	372	333	756	296	525	738	493	283	357	267	443.78	585	302	0.519	-0.947	-4.443	8.876e-06	4.30928e-05	0.0347	0.0278	0.0303	0.0303	TRUE	0.5859
YBL016W	370	218	346	330	670	469	421	382	459	281	316	423	380.26	421	340	0.806	-0.311	-1.536	0.124558	0.217349	0.0238	0.0289	0.0268	0.0268	TRUE	0.5132
YBL017C	743	645	668	1322	2883	1041	846	1131	885	1125	1360	938	1047.51	954	1141	1.199	0.261	1.35	0.177144	0.286933	0.0288	0.0239	0.026	0.026	TRUE	0.2177
YBL018C_exon	189	80	126	76	88	83	215	140	167	65	42	75	117.23	174	61	0.341	-1.552	-5.341	9.26426e-08	6.26847e-07	0.0581	0.0463	0.0508	0.0508	TRUE	0.3788
YBL018C_intron	8	2	5	0	0	0	9	4	7	0	0	0	3.21	7	0	0.02	-5.633	-3.482	0.000497955	0.00171518	0	0.9408	0.7787	0.7787	TRUE	0.0832
YBL019W	101	86	114	138	228	136	115	151	151	117	108	123	127.4	139	116	0.835	-0.26	-1.148	0.250775	0.375585	0.0055	0.0443	0.0287	0.0287	TRUE	0.2456
YBL020W	215	142	163	422	1141	383	245	249	216	359	538	345	325.38	237	414	1.757	0.813	3.649	0.000262988	0.000961046	0.0342	0.0302	0.0319	0.0319	TRUE	0.8296
YBL021C	120	88	80	99	168	86	137	154	106	84	79	78	106.32	132	80	0.609	-0.715	-2.945	0.00323197	0.00920612	0.0058	0.0489	0.0327	0.0327	TRUE	0.257
YBL022C	1720	1086	1426	1790	3515	1663	1958	1904	1890	1523	1658	1499	1738.67	1917	1560	0.814	-0.297	-2.325	0.0200816	0.0465108	0.0014	0.0228	0.0112	0.0112	TRUE	0.0374
YBL023C	667	469	580	332	547	364	759	822	769	282	258	328	536.48	783	289	0.369	-1.439	-8.836	9.92315e-19	2.70937e-17	0.0059	0.0266	0.017	0.017	TRUE	0.1531
YBL024W	1178	751	1205	1915	3587	1802	1341	1317	1597	1629	1692	1624	1533.4	1418	1648	1.162	0.217	1.521	0.128192	0.222372	0.0053	0.023	0.0139	0.0139	TRUE	0.1462
YBL025W	106	80	103	109	134	128	121	140	137	93	63	115	111.46	133	90	0.678	-0.561	-2.036	0.0417853	0.0873962	0.0422	0.0476	0.0454	0.0454	TRUE	0.4528
YBL026W_exon	266	187	255	96	151	148	303	328	338	82	71	133	209.16	323	95	0.293	-1.77	-6.978	3.00279e-12	3.76282e-11	0.0488	0.0352	0.0403	0.0403	TRUE	1.1853
YBL026W_intron	2	5	8	7	6	9	2	9	11	6	3	8	6.42	7	6	0.775	-0.368	-0.421	0.673996	0.777029	0.2259	0.4802	0.3879	0.3879	TRUE	0.8353
YBL027W_exon	10089	5490	8002	8505	9899	8492	11483	9625	10607	7235	4670	7655	8545.93	10572	6520	0.617	-0.698	-3.49	0.000483425	0.00166855	0.0344	0.0215	0.0287	0.0287	TRUE	0.7547
YBL027W_intron	32	6	14	5	9	9	36	11	19	4	4	8	13.69	22	5	0.244	-2.035	-3.071	0.00213003	0.00632108	0.185	0.2366	0.2185	0.2185	TRUE	0.2439
YBL028C	659	450	778	185	292	266	750	789	1031	157	138	240	517.54	857	178	0.207	-2.272	-9.604	7.67154e-22	2.71196e-20	0.0538	0.0268	0.0374	0.0374	TRUE	0.9819
YBL029C-A	83	46	67	32	67	43	94	81	89	27	32	39	60.25	88	33	0.367	-1.444	-4.883	1.04725e-06	5.97791e-06	0	0.0701	0.044	0.044	TRUE	0.1806
YBL029W	26	17	24	52	71	51	30	30	32	44	33	46	35.82	31	41	1.345	0.428	1.173	0.240682	0.364916	0	0.1034	0.0641	0.0641	TRUE	0.2819
YBL030C	877	435	633	1968	3465	1516	998	763	839	1674	1635	1367	1212.55	867	1559	1.796	0.845	5.049	4.44788e-07	2.69306e-06	0.014	0.0235	0.0191	0.0191	TRUE	0.2107
YBL031W	62	24	70	110	181	139	71	42	93	94	85	125	84.95	69	101	1.462	0.547	1.71	0.0871897	0.161122	0.0686	0.0558	0.0601	0.0601	TRUE	0.332
YBL032W	1238	699	964	2336	4489	1902	1409	1226	1278	1987	2118	1715	1621.98	1304	1940	1.487	0.573	3.828	0.000129262	0.000507727	0.0073	0.0229	0.0154	0.0154	TRUE	0.1245
YBL033C	224	170	217	233	374	264	255	298	288	198	176	238	242.21	280	204	0.727	-0.459	-2.329	0.0198667	0.0460941	0.0117	0.0333	0.0237	0.0237	TRUE	0.2291
YBL034C	154	89	161	381	619	347	175	156	213	324	292	313	245.61	181	310	1.698	0.764	3.947	7.91837e-05	0.000323248	0.0046	0.0331	0.022	0.022	TRUE	0.2398
YBL035C	121	53	124	253	406	253	138	93	164	215	192	228	171.64	132	212	1.593	0.672	2.794	0.00520318	0.0141337	0.0277	0.0383	0.0346	0.0346	TRUE	0.5302
YBL036C	616	566	607	542	833	444	701	992	805	461	393	400	625.39	833	418	0.503	-0.992	-5.464	4.66609e-08	3.31764e-07	0.017	0.0258	0.022	0.022	TRUE	0.2418
YBL037W	359	174	248	369	748	389	409	305	329	314	353	351	343.31	348	339	0.973	-0.039	-0.212	0.832041	0.896079	0.0099	0.0297	0.021	0.021	TRUE	0.2731
YBL038W	384	283	325	256	419	322	437	496	431	218	198	290	344.96	455	235	0.516	-0.954	-4.781	1.74608e-06	9.63209e-06	0.0197	0.0297	0.0256	0.0256	TRUE	0.4633
YBL039C	3020	2279	3079	4532	9318	4464	3437	3996	4081	3855	4396	4024	3964.92	3838	4092	1.066	0.093	0.665	0.505793	0.634604	0.006	0.0219	0.0138	0.0138	TRUE	0.1021
YBL039C-A	393	476	523	647	1510	739	447	835	693	550	712	666	650.67	658	643	0.979	-0.03	-0.13	0.896838	0.939532	0.0546	0.0256	0.0373	0.0373	TRUE	0.4043
YBL039W-B	38	23	43	14	28	27	43	40	57	12	13	24	31.67	47	16	0.346	-1.533	-3.622	0.000292622	0.00105669	0.0457	0.1142	0.0919	0.0919	TRUE	0.8422
YBL040C_exon	471	386	367	199	300	261	536	677	486	169	142	235	374.24	566	182	0.32	-1.642	-7.111	1.15334e-12	1.51105e-11	0.0447	0.029	0.0352	0.0352	TRUE	0.7104
YBL040C_intron	3	0	7	4	1	3	3	0	9	3	0	3	3.21	4	2	0.486	-1.041	-0.793	0.427684	0.561789	0.8403	0.9392	0.9088	0.9088	TRUE	0.2188
YBL041W	1075	524	889	541	886	614	1224	919	1178	460	418	553	792.06	1107	477	0.43	-1.218	-6.637	3.20051e-11	3.52406e-10	0.0194	0.0248	0.0229	0.0229	TRUE	0.2569
YBL042C	116	78	168	380	782	392	132	137	223	323	369	353	256.17	164	348	2.126	1.088	4.655	3.23683e-06	1.70026e-05	0.0365	0.0326	0.034	0.034	TRUE	1.0168
YBL043W	10	17	8	21	55	22	11	30	11	18	26	20	19.24	17	21	1.277	0.353	0.655	0.512727	0.640065	0.0997	0.1744	0.1509	0.1509	TRUE	1.3295
YBL044W	2	2	4	1	0	3	2	4	5	1	0	3	2.44	4	1	0.294	-1.766	-1.222	0.221731	0.342367	0	1.2297	0.9843	0.9843	TRUE	0.9457
YBL045C	794	499	672	730	1566	874	904	875	891	621	739	788	802.83	890	716	0.805	-0.314	-2.038	0.0415425	0.0869244	0.0064	0.0248	0.0158	0.0158	TRUE	0.1574
YBL046W	213	152	207	254	306	181	242	266	274	216	144	163	217.82	261	174	0.666	-0.585	-2.72	0.00652567	0.0173016	0.0206	0.0347	0.0286	0.0286	TRUE	0.4726
YBL047C	1535	1134	1255	3120	6821	2931	1747	1988	1664	2654	3218	2642	2318.83	1800	2838	1.578	0.659	4.297	1.7323e-05	7.97665e-05	0.0104	0.0224	0.0164	0.0164	TRUE	0.1681
YBL048W	6	7	5	5	8	2	7	12	7	4	4	2	5.93	9	3	0.395	-1.342	-1.579	0.114246	0.202218	0	0.5187	0.3295	0.3295	TRUE	0.2672
YBL049W	19	21	13	21	64	14	22	37	17	18	30	13	22.73	25	20	0.829	-0.27	-0.527	0.597977	0.714325	0.1315	0.1509	0.1438	0.1438	TRUE	1.0751
YBL050W_exon	879	617	666	939	1549	809	1000	1082	883	799	731	729	870.64	988	753	0.762	-0.392	-2.618	0.00884416	0.0226384	0.0048	0.0245	0.0149	0.0149	TRUE	0.1031
YBL050W_intron	5	9	10	10	22	8	6	16	13	9	10	7	10.14	12	9	0.776	-0.365	-0.55	0.582608	0.702126	0	0.312	0.2154	0.2154	TRUE	0.7592
YBL051C	328	246	303	1274	2838	1276	373	431	402	1084	1339	1150	796.52	402	1191	2.97	1.57	9.746	1.92513e-22	7.07873e-21	0.0081	0.0248	0.0167	0.0167	TRUE	0.1449
YBL052C	565	391	505	450	800	433	643	686	669	383	377	390	524.76	666	383	0.576	-0.796	-5.537	3.07518e-08	2.24024e-07	0	0.0267	0.0129	0.0129	TRUE	0.0108
YBL053W	1	1	2	2	1	1	1	2	3	2	0	1	1.44	2	1	0.536	-0.899	-0.557	0.577816	NA	0	2.0745	1.1389	1.1389	TRUE	0.2666
YBL054W	80	76	141	427	736	718	91	133	187	363	347	647	294.82	137	452	3.303	1.724	5.578	2.4312e-08	1.79052e-07	0.1238	0.0311	0.0629	0.0629	TRUE	1.6478
YBL055C	409	243	345	835	1993	786	466	426	457	710	940	709	617.99	450	786	1.75	0.807	4.561	5.0808e-06	2.56661e-05	0.0147	0.0259	0.0206	0.0206	TRUE	0.3582
YBL056W	1949	1281	1369	2140	3828	1627	2218	2246	1815	1820	1806	1467	1895.32	2093	1698	0.812	-0.301	-1.861	0.0626946	0.123008	0.0128	0.0227	0.0183	0.0183	TRUE	0.1703
YBL057C	409	230	272	296	323	252	466	403	361	252	152	227	310.11	410	210	0.511	-0.969	-4.244	2.19324e-05	9.87792e-05	0.0389	0.0306	0.0341	0.0341	TRUE	0.7064
YBL058W	1562	1115	1227	1424	2842	1337	1778	1955	1626	1211	1341	1205	1519.42	1786	1252	0.702	-0.511	-3.577	0.000347813	0.00123388	0.0051	0.0231	0.014	0.014	TRUE	0.0802
YBL059C-A_exon	155	126	143	60	89	70	176	221	190	51	42	63	123.84	196	52	0.264	-1.923	-7.728	1.09359e-14	1.77137e-13	0.0157	0.0449	0.034	0.034	TRUE	0.3223
YBL059C-A_intron	1	0	1	2	1	3	1	0	1	2	0	3	1.22	1	2	1.805	0.852	0.457	0.647511	NA	0	2.4314	1.4793	1.4793	TRUE	0.2578
YBL059W_exon	75	45	73	44	60	42	85	79	97	37	28	38	60.77	87	34	0.392	-1.353	-4.561	5.08226e-06	2.56661e-05	0	0.0696	0.0448	0.0448	TRUE	0.2608
YBL059W_intron	7	5	9	4	8	2	8	9	12	3	4	2	6.27	10	3	0.321	-1.638	-1.987	0.0468859	0.0965214	0	0.4912	0.3002	0.3002	TRUE	0.1558
YBL060W	158	105	141	253	519	279	180	184	187	215	245	251	210.4	184	237	1.293	0.371	1.994	0.0461115	0.09518	0	0.0351	0.0196	0.0196	TRUE	0.0716
YBL061C	597	409	599	449	891	512	680	717	794	382	420	462	575.74	730	421	0.577	-0.794	-4.985	6.21104e-07	3.68312e-06	0.0056	0.0262	0.0164	0.0164	TRUE	0.0783
YBL062W	4	0	2	1	2	2	5	0	3	1	1	2	1.8	3	1	0.469	-1.094	-0.716	0.474156	NA	0	1.6593	1.1001	1.1001	TRUE	0.1318
YBL063W	277	142	202	340	617	335	315	249	268	289	291	302	285.72	277	294	1.056	0.079	0.447	0.654616	0.762027	0.0018	0.0314	0.0189	0.0189	TRUE	0.1628
YBL064C	241	96	158	290	433	249	274	168	209	247	204	224	221.25	217	225	1.028	0.04	0.179	0.857716	0.913271	0.027	0.0344	0.0315	0.0315	TRUE	0.3648
YBL065W	1	0	1	2	4	1	1	0	1	2	2	1	1.16	1	2	1.744	0.802	0.435	0.663668	NA	0	2.5657	1.4198	1.4198	TRUE	0.1424
YBL066C	61	28	59	357	650	359	69	49	78	304	307	324	188.45	65	312	4.69	2.229	9.872	5.501e-23	2.11536e-21	0	0.0368	0.0251	0.0251	TRUE	0.3073
YBL067C	600	321	469	1211	2765	1096	683	563	622	1030	1304	988	864.99	623	1107	1.779	0.831	4.783	1.73059e-06	9.55383e-06	0.0148	0.0245	0.0203	0.0203	TRUE	0.296
YBL068W	525	239	443	787	1380	902	598	419	587	669	651	813	622.9	535	711	1.326	0.407	2.119	0.0340975	0.0734829	0.0229	0.0259	0.0248	0.0248	TRUE	0.3936
YBL068W-A	209	187	178	184	378	180	238	328	236	157	178	162	216.47	267	166	0.624	-0.68	-3.268	0.00108132	0.00345631	0.0143	0.0347	0.0264	0.0264	TRUE	0.4011
YBL069W	614	693	552	634	1471	538	699	1215	732	539	694	485	727.3	882	573	0.651	-0.618	-2.556	0.0105804	0.0265433	0.064	0.0252	0.0407	0.0407	TRUE	1.2675
YBL070C	0	0	1	2	3	6	0	0	1	2	1	5	1.64	0	3	5.632	2.494	1.351	0.1767	NA	0	1.8173	1.3239	1.3239	TRUE	0.8447
YBL071C	3	0	0	1	4	1	3	0	0	1	2	1	1.18	1	1	1.019	0.027	0.014	0.98915	NA	0.2867	2.5296	1.8802	1.8802	TRUE	1.4382
YBL071C-B	3	0	8	13	6	12	3	0	11	11	3	11	6.45	5	8	1.683	0.751	0.746	0.455711	0.588055	0.7031	0.478	0.5404	0.5404	TRUE	0.8144
YBL071W-A	48	20	42	74	68	76	55	35	56	63	32	69	51.49	49	55	1.104	0.142	0.371	0.71076	0.805198	0.0956	0.0784	0.085	0.085	TRUE	1.3994
YBL072C	13804	7117	11610	25648	30537	24341	15712	12478	15389	21818	14406	21942	16957.5	14526	19389	1.335	0.416	2.132	0.0330277	0.0714831	0.0322	0.0213	0.0274	0.0274	TRUE	0.6191
YBL073W	0	0	0	0	0	0	0	0	0	0	0	0	0	0	0	NA	NA	NA	NA	NA	NA	NA	NA	NA	NA	NA
YBL074C	69	30	70	117	202	104	79	53	93	100	95	94	85.42	75	96	1.276	0.352	1.285	0.198885	0.313972	0.0024	0.0556	0.041	0.041	TRUE	0.4303
YBL075C	147	147	147	195	373	154	167	258	195	166	176	139	183.43	207	160	0.782	-0.355	-1.55	0.121221	0.212473	0.024	0.0372	0.0321	0.0321	TRUE	0.4547
YBL076C	10973	7087	8215	8468	17124	7030	12490	12425	10889	7203	8079	6337	9570.54	11935	7206	0.604	-0.728	-4.905	9.36289e-07	5.39651e-06	0.01	0.0214	0.0157	0.0157	TRUE	0.1374
YBL077W	1	2	0	1	1	0	1	4	0	1	0	0	0.99	2	0	0.302	-1.73	-0.798	0.424974	NA	0	2.9864	2.1184	2.1184	TRUE	0.2105
YBL078C	187	170	119	93	140	50	213	298	158	79	66	45	143.14	223	63	0.286	-1.805	-6.066	1.31286e-09	1.15621e-08	0.0778	0.0417	0.0549	0.0549	TRUE	0.1377
YBL079W	764	524	723	957	1758	1011	870	919	958	814	829	911	883.58	916	851	0.93	-0.105	-0.746	0.455546	0.588025	0.002	0.0245	0.013	0.013	TRUE	0.0442
YBL080C	206	115	147	168	358	133	234	202	195	143	169	120	177.11	210	144	0.687	-0.543	-2.496	0.0125582	0.03095	0.0154	0.0378	0.0282	0.0282	TRUE	0.2728
YBL081W	41	30	33	321	661	492	47	53	44	273	312	444	195.24	48	343	7.217	2.851	10.51	7.78422e-26	3.64772e-24	0.039	0.0362	0.0374	0.0374	TRUE	0.4096
YBL082C	148	110	107	499	1056	445	168	193	142	424	498	401	304.49	168	441	2.645	1.404	7.109	1.17089e-12	1.53005e-11	0.012	0.0308	0.0231	0.0231	TRUE	0.1833
YBL083C	47	49	29	129	342	139	53	86	38	110	161	125	95.7	59	132	2.268	1.181	3.697	0.000217738	0.000808593	0.0731	0.0519	0.0589	0.0589	TRUE	0.9778
YBL084C	87	57	103	241	508	271	99	100	137	205	240	244	170.74	112	230	2.052	1.037	4.659	3.17131e-06	1.6702e-05	0.0104	0.0384	0.0279	0.0279	TRUE	0.3577
YBL085W	269	197	266	587	1257	664	306	345	353	499	593	599	449.18	335	564	1.687	0.755	4.492	7.05466e-06	3.48581e-05	0.0063	0.0277	0.0176	0.0176	TRUE	0.1161
YBL086C	247	224	214	277	576	277	281	393	284	236	272	250	285.77	319	253	0.795	-0.331	-1.659	0.0972065	0.176747	0.0161	0.0314	0.025	0.025	TRUE	0.4252
YBL087C_exon	5276	3081	3918	2645	3010	2046	6005	5402	5193	2250	1420	1844	3685.8	5533	1838	0.332	-1.591	-8.505	1.82227e-17	4.26962e-16	0.0278	0.0219	0.0249	0.0249	TRUE	0.4855
YBL087C_intron	72	23	54	50	65	64	82	40	72	43	31	58	54.12	65	44	0.661	-0.597	-1.601	0.109386	0.195195	0.0902	0.0756	0.0809	0.0809	TRUE	0.4648
YBL088C	412	270	285	539	1065	428	469	473	378	459	502	386	444.48	440	449	1.022	0.032	0.175	0.860926	0.915248	0.0145	0.0278	0.0218	0.0218	TRUE	0.1757
YBL089W	79	63	70	120	338	99	90	110	93	102	159	89	107.32	98	117	1.21	0.275	0.956	0.338966	0.471502	0.0507	0.0486	0.0495	0.0495	TRUE	1.1559
YBL090W	297	169	235	110	127	106	338	296	312	94	60	96	199.15	315	83	0.26	-1.944	-8.334	7.7859e-17	1.67613e-15	0.0272	0.0359	0.0325	0.0325	TRUE	0.7026
YBL091C	1556	949	1244	2028	3228	1781	1771	1664	1649	1725	1523	1605	1656.22	1695	1618	0.954	-0.068	-0.513	0.607714	0.721848	0.0024	0.0229	0.0119	0.0119	TRUE	0.0408
YBL091C-A_exon	76	34	51	117	137	94	87	60	68	100	65	85	77.1	72	83	1.149	0.2	0.679	0.496919	0.626747	0.032	0.0594	0.0484	0.0484	TRUE	0.29
YBL091C-A_intron	2	1	4	7	7	3	2	2	5	6	3	3	3.55	3	4	1.258	0.331	0.306	0.75952	0.84388	0	0.8521	0.5318	0.5318	TRUE	0.3955
YBL092W	3540	1540	3065	5190	6342	5545	4029	2700	4063	4415	2992	4998	3866.23	3597	4135	1.149	0.2	0.879	0.379142	0.513491	0.059	0.0219	0.0371	0.0371	TRUE	0.6202
YBL093C	375	313	524	389	744	616	427	549	695	331	351	555	484.56	557	412	0.74	-0.434	-1.725	0.0845735	0.156949	0.0711	0.0272	0.0435	0.0435	TRUE	0.3457
YBL094C	0	2	2	2	10	9	0	4	3	2	5	8	3.45	2	5	2.497	1.32	1.043	0.296894	0.426402	0.3395	0.8763	0.7208	0.7208	TRUE	0.2442
YBL095W	196	113	140	148	215	143	223	198	186	126	101	129	160.5	202	119	0.583	-0.778	-3.652	0.000260412	0.000952322	0.0087	0.0395	0.0262	0.0262	TRUE	0.1964
YBL096C	2	0	3	1	3	1	2	0	4	1	1	1	1.57	2	1	0.501	-0.997	-0.621	0.534624	NA	0	1.8994	1.2007	1.2007	TRUE	0.1233
YBL097W	337	210	272	227	399	197	384	368	361	193	188	178	278.54	371	186	0.503	-0.993	-5.938	2.88586e-09	2.42899e-08	0	0.0317	0.0163	0.0163	TRUE	0.0172
YBL098W	349	212	202	683	1449	441	397	372	268	581	684	398	449.8	346	554	1.606	0.683	2.839	0.00453086	0.0125098	0.0559	0.0277	0.0391	0.0391	TRUE	0.2818
YBL099W	1321	697	1005	5352	9856	4393	1504	1222	1332	4553	4650	3960	2870.05	1353	4388	3.241	1.697	11.402	4.09909e-30	2.61382e-28	0.0084	0.0221	0.0154	0.0154	TRUE	0.115
YBL100C	0	0	0	0	0	0	0	0	0	0	0	0	0	0	0	NA	NA	NA	NA	NA	NA	NA	NA	NA	NA	NA
YBL100W-A	389	282	404	846	2242	919	443	494	536	720	1058	828	679.75	491	869	1.773	0.826	4.319	1.56445e-05	7.27358e-05	0.0218	0.0255	0.0245	0.0245	TRUE	0.3501
YBL100W-B	2804	1843	2455	2565	4914	2701	3192	3231	3254	2182	2318	2435	2768.66	3226	2312	0.717	-0.481	-3.883	0.00010299	0.000412904	0.001	0.0222	0.0107	0.0107	TRUE	0.029
YBL100W-C	2	1	0	0	0	1	2	2	0	0	0	1	0.82	1	0	0.194	-2.368	-0.953	0.340677	NA	0	3.6094	2.9661	2.9661	TRUE	0.6324
YBL101C	149	101	144	686	1369	620	170	177	191	584	646	559	387.64	179	596	3.332	1.736	10.102	5.39629e-24	2.22818e-22	0	0.0287	0.0168	0.0168	TRUE	0.0655
YBL102W	435	241	288	417	721	305	495	423	382	355	340	275	378.2	433	323	0.746	-0.422	-2.245	0.0247654	0.0557444	0.0149	0.0289	0.0227	0.0227	TRUE	0.1907
YBL103C	190	144	194	345	690	424	216	252	257	293	326	382	287.85	242	334	1.381	0.466	2.449	0.0143141	0.0348092	0.0105	0.0314	0.0221	0.0221	TRUE	0.1799
YBL104C	389	285	380	389	668	338	443	500	504	331	315	305	399.48	482	317	0.658	-0.603	-3.814	0.000136968	0.000535072	0	0.0285	0.0154	0.0154	TRUE	0.0608
YBL105C	1136	805	918	1169	2702	1131	1293	1411	1217	994	1275	1020	1201.65	1307	1096	0.84	-0.252	-1.56	0.118703	0.208641	0.0116	0.0236	0.0179	0.0179	TRUE	0.2487
YBL106C	207	114	175	137	279	180	236	200	232	117	132	162	179.65	223	137	0.612	-0.708	-3.328	0.000875983	0.00285708	0.0111	0.0375	0.0268	0.0268	TRUE	0.2645
YBL107C	116	65	103	148	244	175	132	114	137	126	115	158	130.21	128	133	1.035	0.049	0.212	0.831952	0.896079	0.0127	0.0438	0.0306	0.0306	TRUE	0.2756
YBL107W-A	1	1	0	0	0	0	1	2	0	0	0	0	0.48	1	0	0.138	-2.858	-0.877	0.380437	NA	0	6.1405	5.9155	5.9155	TRUE	0.1448
YBL108C-A	6	6	6	34	66	20	7	11	8	29	31	18	17.23	9	26	3.166	1.663	2.94	0.0032822	0.0093245	0	0.1923	0.1332	0.1332	TRUE	0.4552
YBL108W	0	0	0	0	0	0	0	0	0	0	0	0	0	0	0	NA	NA	NA	NA	NA	NA	NA	NA	NA	NA	NA
YBL109W	0	0	0	2	1	2	0	0	0	2	0	2	0.66	0	1	5.119	2.356	0.926	0.354216	NA	0	4.4714	3.3783	3.3783	TRUE	0.4219
YBL111C_exon	324	200	234	440	710	296	369	351	310	374	335	267	334.28	343	325	0.949	-0.076	-0.395	0.692965	0.791946	0.0157	0.0299	0.0236	0.0236	TRUE	0.2751
YBL111C_intron	99	51	51	94	180	103	113	89	68	80	85	93	87.9	90	86	0.952	-0.071	-0.261	0.793745	0.869615	0.0192	0.0547	0.0417	0.0417	TRUE	0.2035
YBL112C	27	27	22	65	92	31	31	47	29	55	43	28	38.98	36	42	1.198	0.26	0.657	0.511439	0.639219	0.064	0.0968	0.0851	0.0851	TRUE	0.216
YBL113C	464	378	386	523	829	413	528	663	512	445	391	372	485.13	568	403	0.711	-0.492	-2.796	0.00517097	0.0140797	0.0119	0.0272	0.0202	0.0202	TRUE	0.2393
YBL113W-A	0	0	0	6	3	1	0	0	0	5	1	1	1.24	0	2	9.648	3.27	1.548	0.121607	NA	0.9175	2.4055	2.0663	2.0663	TRUE	1.0871
YBLWTy1-1	8463	6490	7696	7870	15318	7725	9633	11379	10201	6695	7227	6964	8682.91	10404	6962	0.669	-0.579	-4.437	9.14236e-06	4.4262e-05	0.0042	0.0215	0.0122	0.0122	TRUE	0.0817
YBLWTy2-1	2831	1848	2470	2573	4925	2706	3222	3240	3274	2189	2323	2439	2781.31	3245	2317	0.714	-0.486	-3.935	8.33427e-05	0.000339264	0.0009	0.0222	0.0106	0.0106	TRUE	0.0283
YBR001C	378	279	304	400	734	269	430	489	403	340	346	242	375.23	441	309	0.705	-0.504	-2.543	0.0109892	0.0274525	0.0211	0.029	0.0256	0.0256	TRUE	0.4026
YBR002C	123	79	157	290	366	227	140	139	208	247	173	205	185.1	162	208	1.277	0.353	1.441	0.149485	0.250866	0.0377	0.037	0.0371	0.0371	TRUE	0.4752
YBR003W	194	137	175	502	1012	421	221	240	232	427	477	380	329.49	231	428	1.859	0.895	5.019	5.20342e-07	3.12795e-06	0.0069	0.0301	0.019	0.019	TRUE	0.1248
YBR004C	32	16	39	145	319	155	36	28	52	123	150	140	88.29	39	138	3.529	1.819	6.214	5.15412e-10	4.80368e-09	0.0097	0.0545	0.0414	0.0414	TRUE	0.5448
YBR005W	154	108	116	186	392	196	175	189	154	158	185	177	173.04	173	173	1.007	0.01	0.049	0.961147	0.977051	0	0.0382	0.0231	0.0231	TRUE	0.0944
YBR006W	254	219	224	225	535	188	289	384	297	191	252	169	263.88	323	204	0.637	-0.651	-2.935	0.00333084	0.00944768	0.0294	0.0323	0.0315	0.0315	TRUE	0.5018
YBR007C	86	55	87	275	497	278	98	96	115	234	234	251	171.44	103	240	2.317	1.213	5.928	3.06222e-09	2.56885e-08	0	0.0383	0.0219	0.0219	TRUE	0.0985
YBR008C	232	147	184	633	1192	535	264	258	244	538	562	482	391.46	255	527	2.069	1.049	6.353	2.1083e-10	2.06827e-09	0	0.0287	0.0162	0.0162	TRUE	0.0658
YBR009C	1799	1061	1695	1646	2040	1239	2048	1860	2247	1400	962	1117	1605.68	2052	1160	0.565	-0.824	-4.608	4.07524e-06	2.10446e-05	0.0215	0.023	0.0224	0.0224	TRUE	0.3958
YBR010W	3252	1565	2563	1177	1407	1013	3701	2744	3397	1001	664	913	2070.13	3281	859	0.262	-1.935	-9.851	6.78812e-23	2.60039e-21	0.0308	0.0225	0.0272	0.0272	TRUE	0.4469
YBR011C	1754	1263	1653	6243	8820	6544	1996	2214	2191	5311	4161	5899	3628.76	2134	5124	2.401	1.264	7.57	3.72343e-14	5.80704e-13	0.016	0.0219	0.0197	0.0197	TRUE	0.2485
YBR012C	55	51	50	25	41	31	63	89	66	21	19	28	47.81	73	23	0.313	-1.678	-4.911	9.05983e-07	5.23682e-06	0	0.0828	0.0585	0.0585	TRUE	0.2921
YBR012W-A	88	61	74	259	490	206	100	107	98	220	231	186	157.06	102	212	2.097	1.068	4.977	6.46792e-07	3.82195e-06	0	0.0399	0.0246	0.0246	TRUE	0.1309
YBR012W-B	3518	2739	3321	2957	5098	3034	4004	4802	4402	2515	2405	2735	3477.32	4403	2552	0.58	-0.787	-5.658	1.52798e-08	1.16536e-07	0.0058	0.022	0.0136	0.0136	TRUE	0.0766
YBR013C	74	27	41	38	48	41	84	47	54	32	23	37	46.31	62	31	0.484	-1.048	-2.838	0.004545	0.012542	0.0587	0.0848	0.075	0.075	TRUE	0.8459
YBR014C	217	172	171	151	233	135	247	302	227	128	110	122	189.21	259	120	0.465	-1.106	-5.37	7.87801e-08	5.39423e-07	0.0083	0.0367	0.0248	0.0248	TRUE	0.2143
YBR015C	366	281	353	999	2714	845	417	493	468	850	1280	762	711.51	459	964	2.105	1.074	4.911	9.04451e-07	5.23097e-06	0.0426	0.0253	0.0325	0.0325	TRUE	1.0033
YBR016W	66	55	79	375	526	465	75	96	105	319	248	419	210.43	92	329	3.574	1.838	7.085	1.38788e-12	1.79038e-11	0.0465	0.0351	0.0398	0.0398	TRUE	0.1237
YBR017C	1614	1066	1201	950	1846	971	1837	1869	1592	808	871	875	1308.72	1766	851	0.482	-1.052	-7.473	7.81489e-14	1.18221e-12	0.004	0.0234	0.0134	0.0134	TRUE	0.0895
YBR018C	3	5	1	27	69	23	3	9	1	23	33	21	14.96	4	26	6.074	2.603	3.712	0.000205606	0.000768639	0.0525	0.2182	0.1767	0.1767	TRUE	0.7035
YBR019C	4	4	8	2	4	9	5	7	11	2	2	8	5.65	8	4	0.511	-0.968	-1.024	0.305704	0.435023	0.2975	0.5435	0.4525	0.4525	TRUE	0.9716
YBR020W	41	25	26	75	132	75	47	44	34	64	62	68	53.11	42	65	1.547	0.629	2.051	0.0403132	0.0847569	0	0.0766	0.0456	0.0456	TRUE	0.1622
YBR021W	21	9	25	52	114	95	24	16	33	44	54	86	42.75	24	61	2.482	1.311	3.164	0.00155663	0.00477269	0.0885	0.0901	0.0896	0.0896	TRUE	0.6233
YBR022W	161	88	128	135	204	145	183	154	170	115	96	131	141.5	169	114	0.668	-0.582	-2.608	0.00910445	0.0232398	0.0104	0.042	0.0285	0.0285	TRUE	0.2208
YBR023C	524	353	442	1163	2490	961	596	619	586	989	1175	866	805.25	600	1010	1.685	0.753	4.504	6.65857e-06	3.30958e-05	0.0121	0.0248	0.0186	0.0186	TRUE	0.2148
YBR024W	231	245	240	247	456	262	263	430	318	210	215	236	278.67	337	220	0.657	-0.606	-2.793	0.00522745	0.0141882	0.0281	0.0317	0.0302	0.0302	TRUE	0.3413
YBR025C	2917	1551	2168	6528	12159	4383	3320	2719	2874	5553	5736	3951	4025.6	2971	5080	1.71	0.774	4.255	2.09248e-05	9.4792e-05	0.0238	0.0219	0.0235	0.0235	TRUE	0.4604
YBR026C	689	452	526	702	1304	500	784	792	697	597	615	451	656.17	758	554	0.733	-0.449	-2.548	0.0108396	0.0271191	0.0151	0.0256	0.0208	0.0208	TRUE	0.3105
YBR027C	15	15	20	29	63	20	17	26	27	25	30	18	23.72	23	24	1.057	0.081	0.179	0.858157	0.913271	0	0.1455	0.1015	0.1015	TRUE	0.3042
YBR028C	318	220	334	717	1157	582	362	386	443	610	546	525	478.47	397	560	1.412	0.497	3.001	0.0026894	0.00777719	0.0058	0.0273	0.0174	0.0174	TRUE	0.1185
YBR029C	94	71	89	533	902	519	107	124	118	453	426	468	282.71	116	449	3.867	1.951	10.546	5.30058e-26	2.53096e-24	0	0.0315	0.0179	0.0179	TRUE	0.0528
YBR030W	309	219	322	333	600	353	352	384	427	283	283	318	341.17	388	295	0.761	-0.395	-2.313	0.0207349	0.047848	0.004	0.0298	0.018	0.018	TRUE	0.0916
YBR031W	4232	2457	3805	36213	47624	27378	4817	4308	5044	30805	22468	24679	15353.4	4723	25984	5.501	2.46	15.08	2.18659e-51	4.58162e-49	0.0168	0.0213	0.019	0.019	TRUE	0.3052
YBR032W	5	5	8	71	146	91	6	9	11	60	69	82	39.39	9	70	8.553	3.096	6.642	3.09859e-11	3.43058e-10	0	0.096	0.0679	0.0679	TRUE	0.2258
YBR033W	23	19	16	48	150	48	26	33	21	41	71	43	39.26	27	52	1.957	0.969	2.426	0.0152661	0.0366992	0.0596	0.0962	0.0818	0.0818	TRUE	1.0878
YBR034C	878	554	1041	1653	3143	1875	999	971	1380	1406	1483	1690	1321.61	1117	1526	1.366	0.45	2.468	0.0135918	0.0332051	0.0244	0.0233	0.0231	0.0231	TRUE	0.5057
YBR035C	590	407	492	535	763	525	672	714	652	455	360	473	554.27	679	429	0.631	-0.664	-3.91	9.21065e-05	0.000372381	0.0106	0.0264	0.0189	0.0189	TRUE	0.2474
YBR036C	410	321	325	944	1990	854	467	563	431	803	939	770	661.99	487	837	1.726	0.787	4.548	5.40482e-06	2.7186e-05	0.0131	0.0256	0.0197	0.0197	TRUE	0.2037
YBR037C	242	200	167	197	329	174	275	351	221	168	155	157	221.18	282	160	0.568	-0.817	-3.771	0.00016248	0.000624088	0.0212	0.0345	0.029	0.029	TRUE	0.1706
YBR038W	133	78	123	430	700	423	151	137	163	366	330	381	254.75	150	359	2.377	1.249	6.701	2.07058e-11	2.33869e-10	0	0.0327	0.0194	0.0194	TRUE	0.0609
YBR039W	897	538	700	3709	6551	3157	1021	943	928	3155	3091	2846	1997.27	964	3031	3.142	1.652	12.424	1.94425e-35	1.81373e-33	0.0023	0.0226	0.0119	0.0119	TRUE	0.0344
YBR040W	1	0	0	5	9	0	1	0	0	4	4	0	1.61	0	3	5.795	2.535	1.251	0.211034	NA	0	1.8571	1.8321	1.8321	TRUE	1.0036
YBR041W	254	211	180	360	818	287	289	370	239	306	386	259	308.08	299	317	1.065	0.091	0.397	0.69173	0.791556	0.0403	0.0307	0.0346	0.0346	TRUE	0.3547
YBR042C	186	103	166	335	611	290	212	181	220	285	288	261	241.16	204	278	1.36	0.443	2.424	0.0153491	0.0368567	0.0002	0.0333	0.0194	0.0194	TRUE	0.0951
YBR043C	164	116	172	314	638	310	187	203	228	267	301	279	244.26	206	282	1.374	0.459	2.493	0.0126685	0.0311761	0.0026	0.0332	0.0197	0.0197	TRUE	0.0959
YBR044C	130	102	105	251	534	184	148	179	139	214	252	166	182.88	155	211	1.365	0.449	1.932	0.0534015	0.10782	0.0263	0.0372	0.0327	0.0327	TRUE	0.1868
YBR045C	70	42	35	88	159	46	80	74	46	75	75	41	65.17	67	64	0.964	-0.054	-0.155	0.876784	0.925468	0.0754	0.0664	0.0697	0.0697	TRUE	0.8138
YBR046C	439	331	348	324	646	308	500	580	461	276	305	278	399.88	514	286	0.559	-0.84	-4.967	6.79771e-07	4.00041e-06	0.0055	0.0285	0.018	0.018	TRUE	0.1404
YBR047W	26	9	11	26	63	32	30	16	15	22	30	29	23.44	20	27	1.328	0.409	0.879	0.379591	0.513822	0.0285	0.1469	0.1087	0.1087	TRUE	0.9429
YBR048W_exon	3210	1414	2605	5161	6627	6232	3654	2479	3453	4390	3126	5618	3786.7	3195	4378	1.369	0.454	1.961	0.0498328	0.101756	0.0594	0.0219	0.0382	0.0382	TRUE	0.1434
YBR048W_intron	210	124	198	130	168	160	239	217	262	111	79	144	175.49	239	111	0.46	-1.119	-4.429	9.46066e-06	4.56714e-05	0.0426	0.0379	0.0398	0.0398	TRUE	0.5233
YBR049C	403	242	350	431	809	474	459	424	464	367	382	427	420.42	449	392	0.871	-0.199	-1.251	0.211004	0.328989	0.0019	0.0281	0.0157	0.0157	TRUE	0.0703
YBR050C	17	14	17	37	79	43	19	25	23	31	37	39	28.99	22	36	1.633	0.707	1.775	0.0758223	0.143781	0	0.1228	0.0727	0.0727	TRUE	0.0827
YBR051W	0	0	1	0	0	0	0	0	1	0	0	0	0.22	0	0	0.265	-1.919	-0.47	0.638232	NA	0	13.3697	10	10	TRUE	0.3876
YBR052C	733	535	552	690	928	538	834	938	732	587	438	485	668.95	835	503	0.603	-0.731	-4.059	4.91966e-05	0.000209314	0.0167	0.0255	0.0218	0.0218	TRUE	0.2154
YBR053C	465	293	297	432	721	332	529	514	394	367	340	299	407.26	479	335	0.701	-0.512	-2.745	0.00605734	0.0161791	0.0151	0.0284	0.0225	0.0225	TRUE	0.2803
YBR054W	537	607	184	685	2734	329	611	1064	244	583	1290	297	681.41	640	723	1.131	0.177	0.222	0.824691	0.890705	0.4608	0.0254	0.1609	0.4608	TRUE	0.3893
YBR055C	475	352	402	519	907	458	541	617	533	441	428	413	495.48	564	427	0.76	-0.396	-2.592	0.00953615	0.0242312	0.0007	0.0271	0.0147	0.0147	TRUE	0.0761
YBR056C-B	0	1	2	1	0	0	0	2	3	1	0	0	0.88	2	0	0.18	-2.471	-1.01	0.312711	NA	0	3.3882	2.8681	2.8681	TRUE	0.44
YBR056W	755	648	603	541	923	371	859	1136	799	460	435	334	670.81	931	410	0.441	-1.181	-5.898	3.6859e-09	3.07158e-08	0.0292	0.0255	0.0272	0.0272	TRUE	0.4268
YBR056W-A	16	8	15	13	27	12	18	14	20	11	13	11	14.46	17	12	0.663	-0.592	-1.118	0.263391	0.390647	0	0.2251	0.1312	0.1312	TRUE	0.0882
YBR057C	293	168	234	368	886	518	333	295	310	313	418	467	356.03	313	399	1.276	0.351	1.758	0.078755	0.148005	0.0208	0.0294	0.0256	0.0256	TRUE	0.408
YBR058C	689	492	554	638	1229	734	784	863	734	543	580	662	694.23	794	595	0.75	-0.416	-2.638	0.00834379	0.0215327	0.0063	0.0254	0.0164	0.0164	TRUE	0.112
YBR058C-A	674	326	503	163	274	208	767	572	667	139	129	187	410.15	669	152	0.226	-2.148	-10.353	4.07158e-25	1.8313e-23	0.0258	0.0283	0.0275	0.0275	TRUE	0.1796
YBR059C	578	355	447	1496	3562	1326	658	622	593	1273	1680	1195	1003.52	624	1383	2.217	1.148	6.46	1.05016e-10	1.06764e-09	0.0174	0.0241	0.0214	0.0214	TRUE	0.4337
YBR060C	152	77	136	554	1057	564	173	135	180	471	499	508	327.77	163	493	3.01	1.59	8.676	4.08344e-18	1.0576e-16	0	0.0301	0.0192	0.0192	TRUE	0.1961
YBR061C	134	78	132	252	409	254	153	137	175	214	193	229	183.42	155	212	1.364	0.447	2.199	0.0278923	0.0618431	0.005	0.0372	0.0236	0.0236	TRUE	0.1288
YBR062C_exon	273	168	204	122	183	106	311	295	270	104	86	96	193.56	292	95	0.325	-1.623	-8.254	1.52589e-16	3.15674e-15	0	0.0364	0.0216	0.0216	TRUE	0.0812
YBR062C_intron	3	6	4	2	13	2	3	11	5	2	6	2	4.81	6	3	0.542	-0.883	-0.889	0.373967	0.508052	0.2609	0.6339	0.4929	0.4929	TRUE	1.2725
YBR063C	152	97	131	188	281	142	173	170	174	160	133	128	156.2	172	140	0.812	-0.3	-1.457	0.145008	0.245553	0	0.04	0.0238	0.0238	TRUE	0.1563
YBR064W	0	0	2	1	2	2	0	0	3	1	1	2	1.04	1	1	1.315	0.395	0.193	0.847202	NA	0	2.853	1.9581	1.9581	TRUE	0.9735
YBR065C	182	121	154	206	378	228	207	212	204	175	178	206	197.09	208	186	0.896	-0.159	-0.844	0.398485	0.532431	0	0.0361	0.0201	0.0201	TRUE	0.0851
YBR066C	53	35	53	37	56	31	60	61	70	31	26	28	46.3	64	28	0.445	-1.168	-3.671	0.000241354	0.000888756	0	0.0848	0.0494	0.0494	TRUE	0.0606
YBR067C	298	290	255	1613	2727	1316	339	508	338	1372	1287	1186	838.43	395	1282	3.257	1.704	8.754	2.0643e-18	5.53134e-17	0.0261	0.0246	0.0252	0.0252	TRUE	0.6773
YBR068C	1180	817	883	2223	4988	1842	1343	1432	1170	1891	2353	1660	1641.77	1315	1968	1.498	0.583	3.297	0.000975678	0.00315366	0.0202	0.0229	0.0218	0.0218	TRUE	0.3582
YBR069C	715	448	695	1203	2655	1248	814	785	921	1023	1253	1125	986.9	840	1134	1.35	0.433	2.796	0.00517483	0.0140833	0.0072	0.0241	0.0161	0.0161	TRUE	0.1035
YBR070C	128	75	93	120	194	84	146	131	123	102	92	76	111.63	133	90	0.673	-0.572	-2.428	0.0151717	0.0365333	0.0046	0.0475	0.0308	0.0308	TRUE	0.1698
YBR071W	40	44	46	186	358	255	46	77	61	158	169	230	123.44	61	186	3.068	1.617	5.784	7.3139e-09	5.86684e-08	0.0387	0.045	0.0429	0.0429	TRUE	0.465
YBR072C-A	6	1	6	2	3	3	7	2	8	2	1	3	3.73	6	2	0.335	-1.577	-1.456	0.145334	0.245844	0	0.8126	0.5323	0.5323	TRUE	0.4361
YBR072W	221	243	93	111	253	63	252	426	123	94	119	57	178.57	267	90	0.34	-1.554	-3.963	7.40316e-05	0.000304064	0.2308	0.0376	0.1042	0.1042	TRUE	0.1255
YBR073W	1305	906	1138	879	1930	959	1485	1588	1508	748	911	864	1184.17	1527	841	0.551	-0.859	-5.951	2.66065e-09	2.24883e-08	0.0049	0.0236	0.0141	0.0141	TRUE	0.1117
YBR074W	258	185	234	423	871	371	294	324	310	360	411	334	338.89	309	368	1.195	0.257	1.489	0.136567	0.234358	0.0056	0.0298	0.0182	0.0182	TRUE	0.1248
YBR076C-A	84	61	76	49	112	60	96	107	101	42	53	54	75.32	101	50	0.493	-1.022	-3.855	0.000115704	0.000458946	0	0.0603	0.0364	0.0364	TRUE	0.1549
YBR076W	5	3	4	4	11	9	6	5	5	3	5	8	5.49	5	5	1.019	0.027	0.032	0.974533	0.985389	0	0.558	0.3366	0.3366	TRUE	0.3533
YBR077C	240	196	194	228	358	227	273	344	257	194	169	205	240.24	291	189	0.65	-0.622	-3.126	0.00177405	0.00535618	0.0119	0.0334	0.0242	0.0242	TRUE	0.2532
YBR078W	543	331	481	6661	11588	6949	618	580	638	5666	5467	6264	3205.53	612	5799	9.466	3.243	23.634	1.71096e-123	8.61894e-120	0.0035	0.022	0.0124	0.0124	TRUE	0.06
a	113	98	109	75	139	101	129	172	144	64	66	91	110.89	148	74	0.495	-1.014	-3.985	6.74417e-05	0.000279965	0.0199	0.0477	0.037	0.037	TRUE	0.3929
YBR079C	2313	1528	2261	3567	6156	3388	2633	2679	2997	3034	2904	3054	2883.55	2770	2997	1.082	0.114	0.885	0.375966	0.509874	0.0024	0.0221	0.0115	0.0115	TRUE	0.0627
YBR080C	916	599	716	1174	2263	1083	1043	1050	949	999	1068	976	1014.07	1014	1014	1.001	0.001	0.01	0.991634	0.994991	0.0017	0.024	0.0125	0.0125	TRUE	0.0373
YBR081C	621	529	605	539	1031	505	707	927	802	459	486	455	639.4	812	467	0.576	-0.796	-4.893	9.90822e-07	5.67512e-06	0.0081	0.0257	0.0174	0.0174	TRUE	0.163
YBR082C_exon	717	621	746	1130	1998	1610	816	1089	989	961	943	1451	1041.48	965	1118	1.16	0.214	1.014	0.310753	0.440715	0.042	0.0239	0.031	0.031	TRUE	0.8119
YBR082C_intron	9	3	5	1	9	10	10	5	7	1	4	9	6.04	7	5	0.623	-0.683	-0.741	0.458625	0.590951	0.2958	0.5093	0.441	0.441	TRUE	0.4331
YBR083W	34	16	39	173	212	182	39	28	52	147	100	164	88.28	40	137	3.421	1.774	5.49	4.02151e-08	2.88581e-07	0.0564	0.0545	0.0552	0.0552	TRUE	0.4273
YBR084C-A_exon	5533	3083	4726	8365	10309	7895	6298	5405	6264	7116	4863	7117	6177.26	5989	6365	1.062	0.087	0.479	0.631917	0.742544	0.0265	0.0216	0.0238	0.0238	TRUE	0.5221
YBR084C-A_intron	175	61	98	116	166	139	199	107	130	99	78	125	123.05	145	101	0.685	-0.545	-1.843	0.0652593	0.127321	0.0693	0.0451	0.0546	0.0546	TRUE	0.735
YBR084W	1418	837	1402	1651	3427	1651	1614	1467	1858	1404	1617	1488	1574.89	1646	1503	0.913	-0.132	-0.867	0.386025	0.520225	0.0088	0.023	0.016	0.016	TRUE	0.1515
YBR085C-A	485	431	394	235	530	369	552	756	522	200	250	333	435.42	610	261	0.428	-1.224	-5.264	1.41243e-07	9.26445e-07	0.0506	0.0279	0.0364	0.0364	TRUE	0.6385
YBR085W	114	78	118	158	238	138	130	137	156	134	112	124	132.33	141	123	0.875	-0.193	-0.885	0.376335	0.510307	0	0.0434	0.0263	0.0263	TRUE	0.094
YBR086C	233	180	199	992	2298	1113	265	316	264	844	1084	1003	629.31	282	977	3.484	1.801	10.259	1.08003e-24	4.69023e-23	0.0117	0.0258	0.0193	0.0193	TRUE	0.1701
YBR087W	412	225	288	566	1056	582	469	394	382	481	498	525	458.25	415	501	1.206	0.27	1.654	0.0980864	0.178026	0.0041	0.0276	0.0168	0.0168	TRUE	0.1526
YBR088C	447	240	424	547	808	649	509	421	562	465	381	585	487.19	497	477	0.956	-0.064	-0.309	0.757662	0.842172	0.0316	0.0272	0.0291	0.0291	TRUE	0.3157
YBR089C-A	820	454	676	208	336	246	933	796	896	177	159	222	530.43	875	186	0.211	-2.244	-12.265	1.39704e-34	1.23467e-32	0.0137	0.0267	0.0213	0.0213	TRUE	0.3105
YBR089W	0	0	3	1	5	2	0	0	4	1	2	2	1.5	1	2	1.258	0.331	0.184	0.853839	NA	0.3854	1.9895	1.5913	1.5913	TRUE	1.4413
YBR090C_exon	565	304	448	166	229	182	643	533	594	141	108	164	363.87	590	138	0.232	-2.111	-10.359	3.8144e-25	1.73109e-23	0.0216	0.0292	0.0261	0.0261	TRUE	0.433
YBR090C_intron	123	79	99	31	77	47	140	139	131	26	36	42	85.8	137	35	0.257	-1.962	-7.233	4.72409e-13	6.49321e-12	0	0.0555	0.0376	0.0376	TRUE	0.3178
YBR091C	96	32	64	32	49	40	109	56	85	27	23	36	56.1	83	29	0.338	-1.563	-4.43	9.42511e-06	4.55434e-05	0.0599	0.0737	0.0687	0.0687	TRUE	0.0972
YBR092C	171	88	154	755	1633	816	195	154	204	642	770	736	450.21	184	716	3.867	1.951	10.661	1.55699e-26	7.68957e-25	0.0095	0.0277	0.0199	0.0199	TRUE	0.1856
YBR093C	222	136	208	977	1930	1159	253	238	276	831	911	1045	592.2	256	929	3.628	1.859	10.926	8.67116e-28	4.64691e-26	0.0083	0.0261	0.0177	0.0177	TRUE	0.1407
YBR094W	507	346	461	706	1593	740	577	607	611	601	752	667	635.65	598	673	1.127	0.172	1.097	0.272559	0.400646	0.0063	0.0258	0.0161	0.0161	TRUE	0.128
YBR095C	270	265	264	248	467	240	307	465	350	211	220	216	294.92	374	216	0.58	-0.786	-3.89	0.000100408	0.000403838	0.0184	0.0311	0.0259	0.0259	TRUE	0.4829
YBR096W	230	182	194	345	725	369	262	319	257	293	342	333	301.03	279	323	1.16	0.215	1.185	0.236126	0.360068	0.0058	0.0309	0.02	0.02	TRUE	0.1569
YBR097W	388	234	259	304	680	250	442	410	343	259	321	225	333.33	398	268	0.676	-0.566	-2.795	0.00518217	0.0140957	0.0218	0.03	0.0264	0.0264	TRUE	0.3537
YBR098W	65	36	47	102	183	94	74	63	62	87	86	85	76.21	66	86	1.288	0.365	1.412	0.15807	0.262321	0	0.0598	0.0336	0.0336	TRUE	0.0899
YBR099C	19	9	12	7	54	24	22	16	16	6	25	22	17.73	18	18	1.002	0.003	0.005	0.99609	0.997873	0.21	0.1875	0.1955	0.1955	TRUE	1.809
YBR101C	723	1099	659	729	2697	842	823	1927	874	620	1272	759	1045.8	1208	884	0.733	-0.448	-1.344	0.178884	0.289101	0.1821	0.0239	0.079	0.079	TRUE	3.2022
YBR102C	292	180	292	431	964	444	332	316	387	367	455	400	376.11	345	407	1.181	0.24	1.348	0.177545	0.287434	0.0092	0.029	0.0199	0.0199	TRUE	0.1279
YBR103C-A	0	0	0	0	1	0	0	0	0	0	0	0	0.08	0	0	0.987	-0.019	-0.005	0.996309	NA	0	37.5268	10	10	TRUE	0.153
YBR103W	336	242	308	266	410	217	382	424	408	226	193	196	305.05	405	205	0.506	-0.982	-5.732	9.95404e-09	7.8288e-08	0	0.0308	0.0176	0.0176	TRUE	0.0887
YBR104W	391	357	483	341	715	287	445	626	640	290	337	259	432.88	570	295	0.52	-0.944	-4.64	3.47955e-06	1.81734e-05	0.0266	0.0279	0.0273	0.0273	TRUE	0.4399
YBR105C	87	107	130	564	1344	685	99	188	172	480	634	617	365.04	153	577	3.802	1.927	7.782	7.1479e-15	1.18446e-13	0.0565	0.0292	0.0389	0.0389	TRUE	1.0279
YBR106W	2737	1306	1789	1689	2725	1895	3115	2290	2371	1437	1286	1708	2034.49	2592	1477	0.569	-0.813	-4.464	8.03171e-06	3.93577e-05	0.0251	0.0226	0.0234	0.0234	TRUE	0.3788
YBR107C	75	60	54	189	332	144	85	105	72	161	157	130	118.22	87	149	1.72	0.783	3.195	0.00139914	0.00434402	0.0096	0.0461	0.0328	0.0328	TRUE	0.2389
YBR108W	71	53	58	313	742	300	81	93	77	266	350	270	189.56	84	295	3.565	1.834	8.084	6.28839e-16	1.18866e-14	0.0157	0.0367	0.0275	0.0275	TRUE	0.3139
YBR109C	154	88	139	882	727	885	175	154	184	750	343	798	400.81	171	630	3.669	1.875	6.403	1.52802e-10	1.52878e-09	0.1028	0.0285	0.0572	0.0572	TRUE	1.9331
YBR109W-A	4	4	6	5	25	6	5	7	8	4	12	5	6.83	7	7	1.141	0.191	0.234	0.815202	0.884014	0	0.4529	0.3221	0.3221	TRUE	1.565
YBR110W	261	165	214	343	885	284	297	289	284	292	418	256	305.89	290	322	1.114	0.155	0.703	0.481833	0.612242	0.0325	0.0308	0.0315	0.0315	TRUE	0.8142
YBR111C	340	267	364	622	888	582	387	468	482	529	419	525	468.38	446	491	1.101	0.138	0.765	0.444157	0.577181	0.014	0.0274	0.0212	0.0212	TRUE	0.2023
YBR111W-A_exon	244	198	207	42	69	58	278	347	274	36	33	52	169.97	300	40	0.132	-2.917	-11.657	2.10181e-31	1.58028e-29	0.0241	0.0385	0.0337	0.0337	TRUE	0.5213
YBR111W-A_intron	16	20	19	4	8	5	18	35	25	3	4	5	15.02	26	4	0.15	-2.736	-4.475	7.64333e-06	3.75825e-05	0	0.2174	0.1508	0.1508	TRUE	0.0957
YBR112C	159	137	188	947	1728	1106	181	240	249	806	815	997	548.03	223	873	3.917	1.97	10.29	7.85212e-25	3.42468e-23	0.0172	0.0265	0.0228	0.0228	TRUE	0.3165
YBR113W	0	0	0	0	3	1	0	0	0	0	1	1	0.39	0	1	3.085	1.625	0.468	0.639872	NA	0	7.6586	7.2299	7.2299	TRUE	0.1718
YBR114W	367	258	400	385	869	487	418	452	530	328	410	439	429.46	467	392	0.841	-0.25	-1.337	0.18138	0.292338	0.0165	0.028	0.0229	0.0229	TRUE	0.2371
YBR115C	2061	1244	1567	1778	3233	1515	2346	2181	2077	1512	1525	1366	1834.57	2201	1468	0.667	-0.585	-4.347	1.37932e-05	6.45755e-05	0.0029	0.0227	0.0125	0.0125	TRUE	0.0443
YBR116C	9	3	8	6	11	6	10	5	11	5	5	5	6.97	9	5	0.591	-0.759	-1.006	0.314353	0.44488	0	0.4443	0.263	0.263	TRUE	0.2166
YBR117C	13	9	15	16	32	13	15	16	20	14	15	12	15.15	17	14	0.807	-0.309	-0.595	0.551976	0.674652	0	0.2158	0.1267	0.1267	TRUE	0.1085
YBR118W	165725	86668	116209	297642	584329	211559	188629	151951	154039	253196	275669	190706	202365	164873	239857	1.455	0.541	3.022	0.00251163	0.00732195	0.0246	0.0211	0.0231	0.0231	TRUE	0.3936
YBR119W_exon	59	42	61	141	147	137	67	74	81	120	69	123	89.07	74	104	1.402	0.488	1.611	0.10722	0.191695	0.0515	0.0542	0.0531	0.0531	TRUE	0.9999
YBR119W_intron	0	0	1	1	0	0	0	0	1	1	0	0	0.36	0	0	0.53	-0.915	-0.251	0.801653	NA	0	8.1518	7.6048	7.6048	TRUE	0.5649
YBR120C	66	40	64	46	75	72	75	70	85	39	35	65	61.58	77	46	0.598	-0.741	-2.268	0.0232998	0.05299	0.045	0.069	0.0599	0.0599	TRUE	0.9712
YBR121C	5445	3232	4405	5153	9219	4801	6198	5667	5839	4384	4349	4328	5127.26	5901	4354	0.738	-0.439	-3.69	0.000224027	0.00083072	0.0008	0.0217	0.01	0.01	TRUE	0.0236
YBR121C-A	416	201	324	445	743	326	473	352	429	379	351	294	379.72	418	341	0.813	-0.298	-1.573	0.115618	0.204074	0.0157	0.0289	0.0232	0.0232	TRUE	0.2046
YBR122C	556	394	492	499	779	585	633	691	652	424	368	527	549.19	659	440	0.667	-0.585	-3.227	0.0012496	0.00393674	0.0163	0.0265	0.0218	0.0218	TRUE	0.3524
YBR123C	274	176	243	257	435	222	312	309	322	219	205	200	261.08	314	208	0.662	-0.596	-3.526	0.000422048	0.00147184	0	0.0324	0.0166	0.0166	TRUE	0.0213
YBR124W	0	0	0	0	0	0	0	0	0	0	0	0	0	0	0	NA	NA	NA	NA	NA	NA	NA	NA	NA	NA	NA
YBR125C	353	253	322	380	1015	452	402	444	427	323	479	407	413.62	424	403	0.954	-0.068	-0.355	0.722611	0.814119	0.0192	0.0282	0.0242	0.0242	TRUE	0.243
YBR126C	2893	2427	1903	2040	4645	1403	3293	4255	2522	1735	2191	1265	2543.65	3357	1730	0.516	-0.955	-3.977	6.96786e-05	0.000288301	0.0686	0.0223	0.0411	0.0411	TRUE	0.1449
YBR126W-A	750	495	509	201	262	135	854	868	675	171	124	122	468.75	799	139	0.173	-2.529	-12.511	6.46598e-36	6.26391e-34	0.023	0.0274	0.0259	0.0259	TRUE	0.4282
YBR126W-B	773	544	553	208	275	140	880	954	733	177	130	126	499.92	856	144	0.168	-2.571	-12.948	2.39649e-38	2.74371e-36	0.0218	0.027	0.025	0.025	TRUE	0.3856
YBR127C	5532	3591	4506	7869	16288	6261	6297	6296	5973	6694	7684	5644	6431.22	6189	6674	1.079	0.109	0.709	0.478046	0.608876	0.0119	0.0216	0.0169	0.0169	TRUE	0.1847
YBR128C	36	30	24	49	111	42	41	53	32	42	52	38	42.88	42	44	1.07	0.097	0.276	0.782642	0.861479	0.019	0.0899	0.064	0.064	TRUE	0.2058
YBR129C	275	136	209	297	459	260	313	238	277	253	217	234	255.34	276	235	0.845	-0.244	-1.287	0.197946	0.313073	0.0073	0.0327	0.0217	0.0217	TRUE	0.1526
YBR130C	153	91	140	1134	1893	1040	174	160	186	965	893	937	552.41	173	932	5.366	2.424	14.931	2.05773e-50	4.06503e-48	0	0.0265	0.0146	0.0146	TRUE	0.0411
YBR131C-A	0	0	0	0	0	0	0	0	0	0	0	0	0	0	0	NA	NA	NA	NA	NA	NA	NA	NA	NA	NA	NA
YBR131W	118	126	134	191	372	138	134	221	178	162	175	124	165.87	178	154	0.876	-0.191	-0.765	0.444089	0.577166	0.0386	0.0389	0.0388	0.0388	TRUE	0.1643
YBR132C	50	48	46	240	605	192	57	84	61	204	285	173	144.12	67	221	3.326	1.734	6.196	5.80861e-10	5.38874e-09	0.0487	0.0416	0.0443	0.0443	TRUE	0.3613
YBR133C	475	218	415	694	1303	738	541	382	550	590	615	665	557.22	491	623	1.266	0.34	1.839	0.0659077	0.128363	0.0176	0.0264	0.0226	0.0226	TRUE	0.4083
YBR134W	0	0	0	1	1	1	0	0	0	1	0	1	0.37	0	1	2.883	1.527	0.49	0.6238	NA	0	7.9775	5.4901	5.4901	TRUE	0.0831
YBR135W	69	32	63	150	230	213	79	56	84	128	109	192	107.71	73	143	1.94	0.956	3.199	0.00137917	0.00429128	0.0582	0.0485	0.0523	0.0523	TRUE	0.7281
YBR136W	448	277	341	343	607	347	510	486	452	292	286	313	389.75	483	297	0.615	-0.702	-4.445	8.77492e-06	4.26882e-05	0	0.0287	0.0153	0.0153	TRUE	0.036
YBR137W	275	182	195	158	191	124	313	319	258	134	90	112	204.48	297	112	0.375	-1.413	-6.39	1.65443e-10	1.64339e-09	0.0212	0.0355	0.0296	0.0296	TRUE	0.3547
YBR138C	47	14	28	77	104	79	53	25	37	66	49	71	50.16	38	62	1.576	0.656	1.808	0.0705974	0.135635	0.0536	0.0799	0.0711	0.0711	TRUE	0.4229
YBR139W	121	103	69	362	755	201	138	181	91	308	356	181	209.18	137	282	2.077	1.054	3.446	0.000568548	0.00193976	0.1059	0.0352	0.061	0.061	TRUE	0.4425
YBR140C	924	591	656	1117	2122	972	1052	1036	870	950	1001	876	964.15	986	942	0.957	-0.064	-0.42	0.674425	0.777263	0.0064	0.0242	0.0155	0.0155	TRUE	0.127
YBR141C	137	88	147	128	251	156	156	154	195	109	118	141	145.5	168	123	0.727	-0.461	-2.071	0.0383789	0.0814207	0.0097	0.0414	0.0286	0.0286	TRUE	0.1954
YBR141W-A	1	0	0	4	1	1	1	0	0	3	0	1	0.99	0	1	3.146	1.654	0.762	0.446144	NA	0	3.013	2.1601	2.1601	TRUE	0.8467
YBR142W	778	515	789	980	1828	1228	886	903	1046	834	862	1107	939.55	945	934	0.988	-0.017	-0.1	0.920703	0.952553	0.0156	0.0243	0.0202	0.0202	TRUE	0.31
YBR143C	3744	2419	3199	5480	10453	4519	4261	4241	4240	4662	4931	4074	4401.6	4247	4556	1.073	0.101	0.757	0.449235	0.582203	0.0043	0.0218	0.0127	0.0127	TRUE	0.1042
YBR144C	1	1	0	0	0	0	1	2	0	0	0	0	0.48	1	0	0.138	-2.858	-0.877	0.380437	NA	0	6.1405	5.9155	5.9155	TRUE	0.1448
YBR145W	764	411	484	564	830	431	870	721	642	480	392	389	581.93	744	420	0.564	-0.827	-4.527	5.98576e-06	2.99585e-05	0.0169	0.0262	0.0222	0.0222	TRUE	0.2624
YBR146W	340	214	324	698	1119	795	387	375	429	594	528	717	505	397	613	1.539	0.622	3.474	0.000512983	0.00176212	0.0137	0.027	0.0208	0.0208	TRUE	0.259
YBR147W	29	29	19	37	79	25	33	51	25	31	37	23	33.39	36	30	0.856	-0.224	-0.544	0.586296	0.704632	0.0562	0.1094	0.0909	0.0909	TRUE	0.4308
YBR148W	32	19	18	24	47	17	36	33	24	20	22	15	25.25	31	19	0.624	-0.68	-1.594	0.110937	0.197612	0	0.1379	0.0903	0.0903	TRUE	0.2605
YBR149W	918	605	714	1686	3388	1656	1045	1061	946	1434	1598	1493	1262.9	1017	1508	1.484	0.569	4.146	3.37699e-05	0.000147478	0.0026	0.0235	0.0126	0.0126	TRUE	0.0442
YBR150C	321	185	235	330	610	247	365	324	312	281	288	223	298.73	334	264	0.791	-0.338	-1.809	0.0704151	0.13531	0.0102	0.031	0.0217	0.0217	TRUE	0.204
YBR151W	1075	763	773	1344	2077	872	1224	1338	1025	1143	980	786	1082.53	1196	970	0.812	-0.301	-1.6	0.109584	0.195512	0.0244	0.0238	0.0245	0.0245	TRUE	0.286
YBR152W	86	91	108	137	267	152	98	160	143	117	126	137	130.02	134	127	0.954	-0.068	-0.275	0.782984	0.861761	0.0228	0.0438	0.0358	0.0358	TRUE	0.5763
YBR153W	199	104	168	223	343	234	227	182	223	190	162	211	199	211	188	0.884	-0.177	-0.861	0.389352	0.5231	0.0113	0.0359	0.0253	0.0253	TRUE	0.1744
YBR154C	1013	603	940	563	907	660	1153	1057	1246	479	428	595	826.33	1152	501	0.433	-1.206	-6.891	5.54741e-12	6.73375e-11	0.0158	0.0247	0.0207	0.0207	TRUE	0.3173
YBR155W	399	267	450	393	790	509	454	468	596	334	373	459	447.43	506	389	0.767	-0.383	-1.959	0.0501025	0.102094	0.0215	0.0277	0.0252	0.0252	TRUE	0.2834
YBR156C	26	19	33	155	240	139	30	33	44	132	113	125	79.5	36	123	3.471	1.795	6.189	6.06729e-10	5.5978e-09	0	0.0582	0.0382	0.0382	TRUE	0.2726
YBR157C	74	52	71	168	288	215	84	91	94	143	136	194	123.68	90	158	1.75	0.807	3.276	0.00105192	0.00337089	0.0187	0.045	0.0336	0.0336	TRUE	0.4279
YBR158W	1523	970	1296	3306	6788	3395	1733	1701	1718	2812	3202	3060	2371.18	1717	3025	1.762	0.817	6.367	1.92561e-10	1.90015e-09	0.0022	0.0224	0.0113	0.0113	TRUE	0.046
YBR159W	530	413	397	650	1429	660	603	724	526	553	674	595	612.6	618	607	0.986	-0.021	-0.116	0.90776	0.944954	0.0155	0.0259	0.0213	0.0213	TRUE	0.2527
YBR160W	423	234	345	294	537	355	481	410	457	250	253	320	362.08	449	274	0.608	-0.717	-3.968	7.24938e-05	0.000298478	0.01	0.0293	0.0207	0.0207	TRUE	0.2329
YBR161W	80	75	59	110	267	133	91	131	78	94	126	120	106.7	100	113	1.141	0.19	0.699	0.484338	0.614495	0.0335	0.0488	0.0431	0.0431	TRUE	0.6017
YBR162C	427	249	334	4482	8311	3505	486	437	443	3813	3921	3160	2043.07	455	3631	7.971	2.995	19.343	2.34789e-83	1.68965e-80	0.0086	0.0226	0.0156	0.0156	TRUE	0.1567
YBR162W-A	646	430	596	289	457	281	735	754	790	246	216	253	498.99	760	238	0.313	-1.677	-10.719	8.2784e-27	4.1495e-25	0.0022	0.027	0.0152	0.0152	TRUE	0.0863
YBR163W	207	100	163	506	1032	532	236	175	216	430	487	480	337.31	209	466	2.217	1.149	6.261	3.83274e-10	3.61562e-09	0.0057	0.0299	0.0202	0.0202	TRUE	0.1885
YBR164C	660	443	580	501	697	469	751	777	769	426	329	423	579.08	766	393	0.511	-0.967	-5.796	6.80329e-09	5.48785e-08	0.0094	0.0262	0.0182	0.0182	TRUE	0.2499
YBR165W	176	121	164	302	709	401	200	212	217	257	334	361	263.79	210	317	1.515	0.599	2.99	0.00278947	0.00804577	0.0148	0.0323	0.0244	0.0244	TRUE	0.3141
YBR166C	668	384	520	409	855	449	760	673	689	348	403	405	546.48	707	385	0.544	-0.877	-5.619	1.91634e-08	1.4344e-07	0.0037	0.0265	0.0156	0.0156	TRUE	0.0822
YBR167C	42	39	62	62	80	82	48	68	82	53	38	74	60.46	66	55	0.824	-0.28	-0.789	0.430293	0.564185	0.0789	0.0699	0.0734	0.0734	TRUE	0.3654
YBR168W	97	72	74	136	247	157	110	126	98	116	117	142	118.08	111	125	1.118	0.161	0.693	0.487999	0.618283	0.0052	0.0461	0.0297	0.0297	TRUE	0.1419
YBR169C	1086	1346	506	1012	3365	680	1236	2360	671	861	1588	613	1221.34	1422	1021	0.718	-0.478	-0.742	0.458164	0.590433	0.2986	0.0235	0.1104	0.2986	TRUE	0.3724
YBR170C	398	245	364	545	898	443	453	430	482	464	424	399	441.94	455	429	0.942	-0.087	-0.549	0.583223	0.702531	0.0021	0.0278	0.0156	0.0156	TRUE	0.057
YBR171W	133	71	139	307	471	357	151	124	184	261	222	322	210.88	153	268	1.739	0.798	3.431	0.000602072	0.00204238	0.0289	0.0351	0.0331	0.0331	TRUE	0.2173
YBR172C	681	516	649	564	1193	632	775	905	860	480	563	570	692.06	847	538	0.636	-0.654	-4.192	2.76611e-05	0.000122499	0.006	0.0254	0.016	0.016	TRUE	0.1022
YBR173C	92	74	112	352	400	393	105	130	148	299	189	354	204.22	128	281	2.197	1.135	4.161	3.17211e-05	0.000139194	0.0635	0.0356	0.0469	0.0469	TRUE	0.2877
YBR174C	0	0	2	2	5	3	0	0	3	2	2	3	1.57	1	2	2.498	1.321	0.748	0.45448	NA	0	1.9004	1.3215	1.3215	TRUE	0.9735
YBR175W	244	135	206	261	350	209	278	237	273	222	165	188	227.17	263	192	0.727	-0.46	-2.307	0.0210504	0.048465	0.0115	0.0341	0.0241	0.0241	TRUE	0.21
YBR176W	175	115	133	147	188	147	199	202	176	125	89	133	153.89	192	116	0.596	-0.747	-3.214	0.00131042	0.00411035	0.021	0.0403	0.0321	0.0321	TRUE	0.4911
YBR177C	395	215	286	694	1210	590	450	377	379	590	571	532	483.12	402	564	1.402	0.487	3.027	0.00246789	0.00720434	0.0035	0.0272	0.0163	0.0163	TRUE	0.1269
YBR178W	0	1	0	1	1	0	0	2	0	1	0	0	0.51	1	0	0.9	-0.152	-0.053	0.958077	NA	0	5.774	4.2048	4.2048	TRUE	0.6753
YBR179C	200	129	186	306	628	326	228	226	247	260	296	294	258.47	234	283	1.215	0.281	1.596	0.110457	0.196896	0	0.0325	0.018	0.018	TRUE	0.0572
YBR180W	3	2	1	6	15	1	3	4	1	5	7	1	3.55	3	4	1.638	0.712	0.611	0.541021	0.66538	0	0.8507	0.6421	0.6421	TRUE	0.3982
YBR181C_exon	18494	9822	13607	20835	22863	14606	21050	17221	18037	17724	10786	13166	16330.5	18769	13892	0.74	-0.434	-2.197	0.0279956	0.0620256	0.0379	0.0213	0.0281	0.0281	TRUE	0.6584
YBR181C_intron	81	41	86	30	39	41	92	72	114	26	18	37	59.83	93	27	0.284	-1.815	-5.162	2.44366e-07	1.54067e-06	0.0631	0.0704	0.0679	0.0679	TRUE	0.2059
YBR182C	13	6	19	30	49	43	15	11	25	26	23	39	22.98	17	29	1.697	0.763	1.549	0.121353	0.212668	0.0661	0.1494	0.1216	0.1216	TRUE	0.7559
YBR182C-A	2	2	0	1	1	1	2	4	0	1	0	1	1.33	2	1	0.382	-1.388	-0.778	0.43669	NA	0	2.231	1.4272	1.4272	TRUE	0.2293
YBR183W	104	84	60	119	182	87	118	147	80	101	86	78	101.78	115	88	0.773	-0.371	-1.326	0.184987	0.297011	0.0397	0.0501	0.0463	0.0463	TRUE	0.2143
YBR184W	23	10	12	17	31	16	26	18	16	14	15	14	17.19	20	14	0.723	-0.468	-0.941	0.346767	0.480041	0	0.1927	0.1186	0.1186	TRUE	0.414
YBR185C	57	30	61	212	328	223	65	53	81	180	155	201	122.41	66	179	2.677	1.42	5.58	2.41025e-08	1.77711e-07	0.0158	0.0452	0.0342	0.0342	TRUE	0.2555
YBR186W_exon	8	8	3	5	9	3	9	14	4	4	4	3	6.39	9	4	0.425	-1.234	-1.475	0.140335	0.239194	0	0.483	0.3307	0.3307	TRUE	0.098
YBR186W_intron	0	0	0	0	0	0	0	0	0	0	0	0	0	0	0	NA	NA	NA	NA	NA	NA	NA	NA	NA	NA	NA
YBR187W	796	448	559	1074	1756	781	906	785	741	914	828	704	813.08	811	815	1.005	0.007	0.044	0.964811	0.97959	0.0128	0.0247	0.0191	0.0191	TRUE	0.1673
YBR188C	63	27	73	102	101	103	72	47	97	87	48	93	73.85	72	76	1.038	0.054	0.15	0.880733	0.928336	0.1067	0.0611	0.0779	0.0779	TRUE	0.2541
YBR189W_exon	8163	4206	7174	8615	9329	8180	9291	7374	9509	7329	4401	7374	7546.35	8725	6368	0.73	-0.455	-2.107	0.035155	0.0753909	0.0446	0.0215	0.0334	0.0334	TRUE	0.8941
YBR189W_intron	184	114	163	201	256	232	209	200	216	171	121	209	187.71	208	167	0.796	-0.33	-1.368	0.171223	0.279953	0.0355	0.0368	0.0363	0.0363	TRUE	0.3689
YBR190W	17	0	16	22	12	18	19	0	21	19	6	16	13.53	13	14	0.965	-0.051	-0.062	0.950231	0.969967	0.9715	0.2391	0.4023	0.4023	TRUE	2.0395
YBR191W-A	472	93	263	389	402	303	537	163	349	331	190	273	307.1	350	265	0.753	-0.409	-1.16	0.246055	0.370333	0.1919	0.0307	0.0864	0.0864	TRUE	0.1445
YBR191W_exon	7575	3571	5903	5772	6313	7411	8622	6261	7825	4910	2978	6680	6212.71	7569	4856	0.641	-0.641	-2.477	0.0132334	0.0324038	0.085	0.0216	0.048	0.048	TRUE	0.3392
YBR191W_intron	78	25	63	33	42	59	89	44	84	28	20	53	52.87	72	34	0.458	-1.128	-2.651	0.00802231	0.020815	0.1692	0.0769	0.1098	0.1098	TRUE	1.8765
YBR192W	432	281	407	370	834	368	492	493	539	315	393	332	427.3	508	347	0.684	-0.548	-3.254	0.00113665	0.00361139	0.007	0.028	0.018	0.018	TRUE	0.1711
YBR193C	91	54	85	401	715	445	104	95	113	341	337	401	231.75	104	360	3.457	1.79	8.908	5.18739e-19	1.44373e-17	0	0.0338	0.0214	0.0214	TRUE	0.1143
YBR194W	53	35	47	52	74	53	60	61	62	44	35	48	51.82	61	42	0.684	-0.549	-1.788	0.0737987	0.140499	0	0.078	0.0479	0.0479	TRUE	0.2506
YBR195C	115	66	109	132	343	189	131	116	144	112	162	170	139.26	130	148	1.135	0.183	0.751	0.452875	0.585914	0.0246	0.0423	0.0351	0.0351	TRUE	0.4672
YBR196C	21894	12397	13916	18987	39715	14740	24920	21735	18446	16152	18736	13287	18879.4	21700	16058	0.74	-0.434	-2.411	0.0159293	0.0380124	0.0255	0.0213	0.0233	0.0233	TRUE	0.1923
YBR196C-A	9	9	6	31	61	23	10	16	8	26	29	21	18.31	11	25	2.294	1.198	2.293	0.0218259	0.0500673	0	0.1822	0.1199	0.1199	TRUE	0.2653
YBR196C-B	14	14	17	54	95	35	16	25	23	46	45	32	30.89	21	41	1.974	0.981	2.383	0.0171635	0.040554	0	0.1166	0.0798	0.0798	TRUE	0.293
YBR197C	158	85	122	316	626	280	180	149	162	269	295	252	217.85	164	272	1.661	0.732	3.816	0.000135782	0.000531056	0.0037	0.0347	0.0209	0.0209	TRUE	0.0814
YBR198C	915	665	821	688	1454	739	1041	1166	1088	585	686	666	872.17	1098	646	0.589	-0.764	-5.224	1.74845e-07	1.12776e-06	0.0039	0.0245	0.0142	0.0142	TRUE	0.0791
YBR199W	428	388	350	719	1707	554	487	680	464	612	805	499	591.28	544	639	1.179	0.237	1.042	0.297475	0.426749	0.0495	0.0261	0.0356	0.0356	TRUE	0.3541
YBR200W	543	438	554	688	1439	761	618	768	734	585	679	686	678.41	707	650	0.921	-0.118	-0.727	0.467525	0.599125	0.0086	0.0255	0.0175	0.0175	TRUE	0.1447
YBR200W-A	0	0	0	0	0	1	0	0	0	0	0	1	0.15	0	0	1.035	0.049	0.012	0.990344	NA	0	19.65	10	10	TRUE	0.6288
YBR201C-A	9	11	6	50	90	56	10	19	8	43	42	50	28.83	12	45	3.731	1.9	4.123	3.74486e-05	0.000162321	0	0.1234	0.0878	0.0878	TRUE	0.5503
YBR201W	153	134	134	140	314	156	174	235	178	119	148	141	165.76	196	136	0.7	-0.514	-2.338	0.0193743	0.0450903	0.0133	0.0389	0.0285	0.0285	TRUE	0.2981
YBR202W	398	288	417	661	1094	638	453	505	553	562	516	575	527.37	504	551	1.094	0.13	0.819	0.413022	0.546833	0.0045	0.0267	0.0161	0.0161	TRUE	0.0934
YBR203W	93	81	100	149	352	132	106	142	133	127	166	119	132.04	127	137	1.093	0.129	0.529	0.597102	0.713449	0.0223	0.0435	0.0346	0.0346	TRUE	0.3946
YBR204C	356	242	260	515	890	382	405	424	345	438	420	344	396.07	391	401	1.026	0.037	0.205	0.837288	0.89944	0.011	0.0286	0.0207	0.0207	TRUE	0.1717
YBR205W	361	257	301	1297	3281	969	411	451	399	1103	1548	873	797.52	420	1175	2.802	1.486	6.752	1.46211e-11	1.68159e-10	0.0422	0.0248	0.0329	0.0329	TRUE	0.2252
YBR206W	115	88	93	343	871	341	131	154	123	292	411	307	236.42	136	337	2.49	1.316	5.971	2.35135e-09	2.00932e-08	0.0225	0.0336	0.0288	0.0288	TRUE	0.4492
YBR207W	253	264	230	405	1036	372	288	463	305	345	489	335	370.72	352	390	1.113	0.155	0.643	0.520441	0.646699	0.0538	0.0291	0.039	0.039	TRUE	0.8162
YBR208C	1169	915	1205	997	2395	1226	1331	1604	1597	848	1130	1105	1269.2	1511	1028	0.681	-0.554	-3.227	0.00125162	0.00394064	0.0156	0.0234	0.0204	0.0204	TRUE	0.279
YBR209W	1	1	1	4	3	1	1	2	1	3	1	1	1.66	1	2	1.365	0.449	0.292	0.770485	NA	0	1.8018	1.0121	1.0121	TRUE	0.45
YBR210W	117	72	121	133	198	139	133	126	160	113	93	125	125.27	140	110	0.785	-0.349	-1.49	0.136339	0.234086	0.0128	0.0447	0.0314	0.0314	TRUE	0.2202
YBR211C	196	143	182	211	525	224	223	251	241	179	248	202	224.02	238	210	0.885	-0.177	-0.874	0.382159	0.516258	0.0132	0.0343	0.0248	0.0248	TRUE	0.3028
YBR212W	94	59	114	735	1481	799	107	103	151	625	699	720	400.95	120	681	5.639	2.496	12.422	1.98489e-35	1.83466e-33	0.0115	0.0285	0.0228	0.0228	TRUE	0.4764
YBR213W	97	69	86	140	293	176	110	121	114	119	138	159	126.89	115	139	1.206	0.27	1.196	0.231875	0.354929	0	0.0444	0.0282	0.0282	TRUE	0.1577
YBR214W	104	103	92	663	1548	571	118	181	122	564	730	515	371.65	140	603	4.34	2.118	9.216	3.0801e-20	9.46097e-19	0.0379	0.0291	0.0324	0.0324	TRUE	0.564
YBR215W_exon	70	41	48	231	374	225	80	72	64	197	176	203	131.83	72	192	2.665	1.414	6.155	7.50776e-10	6.84531e-09	0	0.0435	0.0265	0.0265	TRUE	0.0926
YBR215W_intron	0	0	0	1	2	1	0	0	0	1	1	1	0.45	0	1	3.537	1.822	0.632	0.527261	NA	0	6.5851	4.5816	4.5816	TRUE	0.0831
YBR216C	328	189	245	315	605	212	373	331	325	268	285	191	295.66	343	248	0.725	-0.465	-2.253	0.0242788	0.0548696	0.0219	0.0311	0.0271	0.0271	TRUE	0.4442
YBR217W	151	127	137	117	199	108	172	223	182	100	94	97	144.48	192	97	0.506	-0.982	-4.59	4.4393e-06	2.2669e-05	0	0.0415	0.0256	0.0256	TRUE	0.1857
YBR218C	4126	2495	3124	3813	7900	3568	4696	4374	4141	3244	3727	3216	3899.74	4404	3396	0.771	-0.375	-2.749	0.00598048	0.0159993	0.0052	0.0219	0.0131	0.0131	TRUE	0.0894
YBR219C_exon	53	26	40	65	166	73	60	46	53	55	78	66	59.72	53	66	1.253	0.326	1.072	0.283588	0.412704	0	0.0705	0.048	0.048	TRUE	0.2363
YBR219C_intron	37	25	24	40	102	50	42	44	32	34	48	45	40.83	39	42	1.089	0.123	0.35	0.72604	0.816116	0	0.0933	0.062	0.062	TRUE	0.2371
YBR220C	213	135	165	309	750	285	242	237	219	263	354	257	261.91	233	291	1.256	0.329	1.621	0.104991	0.188822	0.0172	0.0324	0.0255	0.0255	TRUE	0.4276
YBR221C	1114	658	870	4282	7361	3752	1268	1154	1153	3643	3473	3382	2345.38	1192	3499	2.935	1.553	12.03	2.46291e-33	1.95385e-31	0.0014	0.0224	0.0113	0.0113	TRUE	0.0382
YBR221W-A	0	0	1	0	0	0	0	0	1	0	0	0	0.22	0	0	0.265	-1.919	-0.47	0.638232	NA	0	13.3697	10	10	TRUE	0.3876
YBR222C	441	275	358	1383	3493	1353	502	482	475	1176	1648	1220	917.11	486	1348	2.774	1.472	8.182	2.78659e-16	5.61464e-15	0.0186	0.0243	0.0216	0.0216	TRUE	0.4632
YBR223C	96	52	77	153	291	151	109	91	102	130	137	136	117.68	101	134	1.329	0.41	1.853	0.0639143	0.125109	0	0.0462	0.0257	0.0257	TRUE	0.0553
YBR223W-A	0	0	0	0	0	0	0	0	0	0	0	0	0	0	0	NA	NA	NA	NA	NA	NA	NA	NA	NA	NA	NA
YBR224W	1	5	1	7	16	16	1	9	1	6	8	14	6.53	4	9	2.676	1.42	1.472	0.140922	0.239901	0.3178	0.473	0.4302	0.4302	TRUE	1.2839
YBR225W	163	143	159	312	838	340	186	251	211	265	395	306	269.04	216	322	1.505	0.59	2.665	0.00769061	0.0200473	0.0293	0.0321	0.0309	0.0309	TRUE	0.4324
YBR226C	9	7	4	8	13	7	10	12	5	7	6	6	7.84	9	6	0.697	-0.521	-0.722	0.470277	0.601809	0	0.397	0.2426	0.2426	TRUE	0.3761
YBR227C	152	132	154	272	516	246	173	231	204	231	243	222	217.52	203	232	1.152	0.204	1.048	0.29471	0.424293	0.004	0.0347	0.0222	0.0222	TRUE	0.1838
YBR228W	89	67	79	109	198	83	101	117	105	93	93	75	97.41	108	87	0.812	-0.3	-1.243	0.213951	0.332545	0	0.0514	0.0314	0.0314	TRUE	0.1382
YBR229C	255	163	156	340	911	317	290	286	207	289	430	286	297.93	261	335	1.288	0.365	1.557	0.119575	0.209918	0.0412	0.031	0.0359	0.0359	TRUE	0.7375
YBR230C_exon	54	31	47	83	171	122	61	54	62	71	81	110	73.23	59	87	1.458	0.544	1.862	0.0625805	0.122856	0.022	0.0614	0.0455	0.0455	TRUE	0.4934
YBR230C_intron	2	0	4	0	0	2	2	0	5	0	0	2	1.56	2	1	0.212	-2.238	-1.109	0.267579	NA	2.4927	1.9072	2.0059	2.0059	TRUE	0.3093
YBR230W-A	42	45	36	27	31	22	48	79	48	23	15	20	38.64	58	19	0.328	-1.609	-4.123	3.73443e-05	0.000161964	0.045	0.0974	0.0785	0.0785	TRUE	0.6527
YBR231C	179	132	160	120	166	93	204	231	212	102	78	84	151.91	216	88	0.407	-1.296	-6.04	1.54112e-09	1.34198e-08	0.0041	0.0405	0.0258	0.0258	TRUE	0.1886
YBR232C	0	1	0	0	1	0	0	2	0	0	0	0	0.37	1	0	0.507	-0.98	-0.271	0.786018	NA	0	7.9734	7.4053	7.4053	TRUE	0.6753
YBR233W	67	33	42	172	281	201	76	58	56	146	133	181	108.31	63	153	2.4	1.263	4.785	1.71145e-06	9.45333e-06	0.0193	0.0483	0.0369	0.0369	TRUE	0.291
YBR233W-A	155	98	138	87	135	76	176	172	183	74	64	69	122.9	177	69	0.386	-1.372	-6.285	3.28127e-10	3.12761e-09	0	0.0451	0.0251	0.0251	TRUE	0.0488
YBR234C	320	216	303	1466	2436	1273	364	379	402	1247	1149	1148	781.4	382	1181	3.097	1.631	11.224	3.1112e-29	1.87696e-27	0	0.0249	0.0131	0.0131	TRUE	0.0284
YBR235W	334	259	298	433	1190	373	380	454	395	368	561	336	415.87	410	422	1.034	0.049	0.216	0.829214	0.893831	0.042	0.0282	0.0341	0.0341	TRUE	1.007
YBR236C	302	242	291	441	833	387	344	424	386	375	393	349	378.46	385	372	0.972	-0.041	-0.246	0.805621	0.87681	0.0039	0.0289	0.0175	0.0175	TRUE	0.1006
YBR237W	197	203	188	256	531	204	224	356	249	218	251	184	246.92	276	218	0.792	-0.336	-1.449	0.147444	0.248534	0.0376	0.0331	0.0345	0.0345	TRUE	0.6546
YBR238C	198	182	255	878	2296	1233	225	319	338	747	1083	1111	637.33	294	980	3.342	1.741	7.802	6.10027e-15	1.01924e-13	0.0438	0.0257	0.0331	0.0331	TRUE	0.5186
YBR239C	25	27	34	229	351	191	28	47	45	195	166	172	108.9	40	178	4.47	2.16	7.81	5.71076e-15	9.57336e-14	0.006	0.0482	0.0356	0.0356	TRUE	0.5274
YBR240C	17	7	16	24	62	24	19	12	21	20	29	22	20.69	17	24	1.344	0.426	0.898	0.369099	0.503272	0	0.1637	0.1083	0.1083	TRUE	0.3562
YBR241C	48	28	39	101	281	104	55	49	52	86	133	94	77.94	52	104	2.017	1.012	3.423	0.000619512	0.00209801	0.029	0.059	0.0461	0.0461	TRUE	0.6544
YBR242W	197	113	194	237	380	280	224	198	257	202	179	252	218.8	226	211	0.927	-0.11	-0.511	0.609043	0.723001	0.0198	0.0346	0.0283	0.0283	TRUE	0.3218
YBR243C	86	53	59	347	758	243	98	93	78	295	358	219	190.14	90	291	3.25	1.7	6.783	1.1739e-11	1.35943e-10	0.0357	0.0366	0.0363	0.0363	TRUE	0.1034
YBR244W	544	424	474	219	362	199	619	743	628	186	171	179	421.22	663	179	0.269	-1.892	-11.332	9.08069e-30	5.59643e-28	0.0043	0.0281	0.017	0.017	TRUE	0.1241
YBR245C	820	551	801	920	1604	844	933	966	1062	783	757	761	876.88	987	767	0.777	-0.365	-2.639	0.0083197	0.0214871	0.0011	0.0245	0.0126	0.0126	TRUE	0.0526
YBR246W	313	168	268	740	1174	688	356	295	355	629	554	620	468.26	335	601	1.786	0.837	5.051	4.39739e-07	2.66569e-06	0.0044	0.0274	0.0171	0.0171	TRUE	0.1163
YBR247C	847	554	966	452	754	603	964	971	1280	385	356	544	749.94	1072	428	0.398	-1.328	-6.305	2.88529e-10	2.76851e-09	0.0397	0.025	0.0304	0.0304	TRUE	0.6466
YBR248C	1408	947	1116	1027	1770	790	1603	1660	1479	874	835	712	1193.84	1581	807	0.511	-0.969	-6.526	6.75333e-11	7.08487e-10	0.0058	0.0236	0.015	0.015	TRUE	0.1237
YBR249C	1384	664	1264	4048	5991	3872	1575	1164	1675	3444	2826	3490	2362.52	1471	3253	2.208	1.143	6.314	2.71913e-10	2.62658e-09	0.0227	0.0224	0.023	0.023	TRUE	0.3925
YBR250W	18	5	19	38	58	40	20	9	25	32	27	36	25.03	18	32	1.711	0.775	1.671	0.0946817	0.172905	0.0169	0.1389	0.106	0.106	TRUE	0.6358
YBR251W	285	183	268	205	373	233	324	321	355	174	176	210	260.14	333	187	0.559	-0.84	-4.653	3.27855e-06	1.71859e-05	0.0029	0.0325	0.0194	0.0194	TRUE	0.1249
YBR252W	412	238	364	217	219	233	469	417	482	185	103	210	311.11	456	166	0.361	-1.469	-5.721	1.06175e-08	8.28594e-08	0.0642	0.0306	0.0438	0.0438	TRUE	1.3063
YBR253W	61	33	68	49	60	69	69	58	90	42	28	62	58.27	72	44	0.598	-0.742	-2.045	0.0408615	0.0857131	0.0854	0.0717	0.0769	0.0769	TRUE	0.577
YBR254C	269	167	168	169	264	170	306	293	223	144	125	153	207.2	274	141	0.511	-0.968	-4.589	4.44629e-06	2.26932e-05	0.0154	0.0354	0.0269	0.0269	TRUE	0.2966
YBR255C-A_exon	58	32	32	44	47	51	66	56	42	37	22	46	45.02	55	35	0.631	-0.664	-1.741	0.0817109	0.152904	0.074	0.0866	0.0818	0.0818	TRUE	0.6299
YBR255C-A_intron	1	0	1	2	3	2	1	0	1	2	1	2	1.23	1	2	1.868	0.901	0.502	0.61583	NA	0	2.4176	1.311	1.311	TRUE	0.1413
YBR255W	231	202	216	182	395	169	263	354	286	155	186	152	232.82	301	164	0.55	-0.862	-4.23	2.33822e-05	0.000104747	0.0141	0.0338	0.0254	0.0254	TRUE	0.2466
YBR256C	888	641	727	449	540	369	1011	1124	964	382	255	333	677.93	1033	323	0.312	-1.68	-8.907	5.25331e-19	1.45805e-17	0.0218	0.0255	0.0238	0.0238	TRUE	0.4213
YBR257W	99	71	125	51	119	121	113	124	166	43	56	109	101.91	134	69	0.515	-0.958	-2.761	0.00575873	0.0154635	0.122	0.0501	0.0762	0.0762	TRUE	2.2348
YBR258C	107	64	97	36	80	56	122	112	129	31	38	50	80.24	121	40	0.326	-1.618	-5.786	7.20656e-09	5.78928e-08	0.0056	0.0579	0.0414	0.0414	TRUE	0.4062
YBR259W	162	61	128	217	396	207	184	107	170	185	187	187	169.84	154	186	1.201	0.264	1.119	0.263079	0.39041	0.0243	0.0385	0.0335	0.0335	TRUE	0.6322
YBR260C	419	244	350	434	881	437	477	428	464	369	416	394	424.56	456	393	0.861	-0.216	-1.38	0.167441	0.27493	0	0.0281	0.0152	0.0152	TRUE	0.0324
YBR261C	504	323	395	409	553	445	574	566	524	348	261	401	445.58	555	337	0.605	-0.725	-3.679	0.000233999	0.000864369	0.023	0.0277	0.0256	0.0256	TRUE	0.4748
YBR262C	236	153	181	191	222	153	269	268	240	162	105	138	196.99	259	135	0.518	-0.948	-4.264	2.01039e-05	9.14021e-05	0.0221	0.0361	0.0302	0.0302	TRUE	0.4663
YBR263W	1719	1029	1457	3322	6544	2972	1957	1804	1931	2826	3087	2679	2380.7	1897	2864	1.509	0.594	4.481	7.43817e-06	3.66632e-05	0.0029	0.0224	0.0122	0.0122	TRUE	0.0571
YBR264C	98	50	94	86	136	81	112	88	125	73	64	73	89.02	108	70	0.644	-0.635	-2.488	0.0128293	0.0315334	0.0001	0.0542	0.0353	0.0353	TRUE	0.2164
YBR265W	300	163	292	534	847	634	341	286	387	454	400	572	406.61	338	475	1.4	0.485	2.38	0.0173112	0.0408456	0.0245	0.0284	0.0271	0.0271	TRUE	0.3672
YBR266C	1	0	1	0	1	0	1	0	1	0	0	0	0.49	1	0	0.295	-1.76	-0.603	0.546444	NA	0	6.0487	4.3493	4.3493	TRUE	0.1584
YBR267W	441	254	500	672	1269	870	502	445	663	572	599	784	594.1	537	652	1.212	0.277	1.332	0.182696	0.29413	0.0353	0.0261	0.0293	0.0293	TRUE	0.4858
YBR268W	324	169	224	118	169	96	369	296	297	100	80	87	204.77	321	89	0.275	-1.861	-8.936	4.04669e-19	1.14524e-17	0.0105	0.0355	0.025	0.025	TRUE	0.1985
YBR269C	141	112	107	121	166	92	160	196	142	103	78	83	127.14	166	88	0.53	-0.916	-3.833	0.00012654	0.000497809	0.0153	0.0443	0.0328	0.0328	TRUE	0.232
YBR270C	83	72	81	140	252	130	94	126	107	119	119	117	113.87	109	118	1.09	0.124	0.544	0.586182	0.704615	0	0.047	0.0282	0.0282	TRUE	0.1508
YBR271W	402	283	361	522	990	466	458	496	479	444	467	420	460.57	478	444	0.931	-0.103	-0.677	0.498665	0.628478	0	0.0275	0.0143	0.0143	TRUE	0.0261
YBR272C	404	212	276	392	831	319	460	372	366	333	392	288	368.41	399	338	0.847	-0.24	-1.237	0.216057	0.335043	0.0182	0.0291	0.0243	0.0243	TRUE	0.2403
YBR273C	461	383	416	452	1016	420	525	671	551	385	479	379	498.34	582	414	0.714	-0.486	-2.667	0.00766433	0.0200047	0.0152	0.027	0.0219	0.0219	TRUE	0.231
YBR274W	296	203	186	595	1083	500	337	356	247	506	511	451	401.19	313	489	1.566	0.647	3.4	0.000674229	0.00226429	0.0158	0.0285	0.0231	0.0231	TRUE	0.3851
YBR275C	505	317	397	369	532	339	575	556	526	314	251	306	421.21	552	290	0.524	-0.933	-5.537	3.07479e-08	2.24024e-07	0.0066	0.0281	0.0179	0.0179	TRUE	0.173
YBR276C	759	484	591	898	1633	823	864	849	783	764	770	742	795.34	832	759	0.912	-0.133	-0.967	0.333704	0.465854	0	0.0248	0.0122	0.0122	TRUE	0.0311
YBR277C	0	0	3	0	0	1	0	0	4	0	0	1	0.81	1	0	0.195	-2.358	-0.843	0.399107	NA	8.2431	3.6484	4.1463	4.1463	TRUE	1.4417
YBR278W	179	94	148	82	98	87	204	165	196	70	46	78	126.52	188	65	0.339	-1.56	-5.951	2.66646e-09	2.25185e-08	0.0333	0.0444	0.0401	0.0401	TRUE	0.7215
YBR279W	338	273	389	590	1020	604	385	479	516	502	481	544	484.43	460	509	1.109	0.149	0.854	0.393283	0.527101	0.0105	0.0272	0.0196	0.0196	TRUE	0.2431
YBR280C	211	179	171	173	427	163	240	314	227	147	201	147	212.7	260	165	0.64	-0.644	-2.84	0.00450609	0.0124448	0.0269	0.035	0.0321	0.0321	TRUE	0.4367
YBR281C	822	562	735	546	1258	614	936	985	974	464	593	553	751.11	965	537	0.558	-0.843	-5.388	7.14122e-08	4.91783e-07	0.0069	0.025	0.0162	0.0162	TRUE	0.1641
YBR282W	132	78	99	134	181	107	150	137	131	114	85	96	119.01	139	98	0.703	-0.508	-2.201	0.0277263	0.0615835	0.0081	0.0459	0.0297	0.0297	TRUE	0.1885
YBR283C	1156	1012	1079	2243	6695	2400	1316	1774	1430	1908	3158	2163	1958.38	1507	2410	1.601	0.679	3.153	0.00161501	0.00492023	0.0493	0.0226	0.0328	0.0328	TRUE	0.9021
YBR284W	53	39	45	91	238	76	60	68	60	77	112	69	74.43	63	86	1.387	0.472	1.572	0.116009	0.204657	0.0344	0.0607	0.0496	0.0496	TRUE	0.7932
YBR285W	5	1	8	1	7	4	6	2	11	1	3	4	4.3	6	3	0.428	-1.225	-1.166	0.243739	0.36805	0.1904	0.7067	0.5441	0.5441	TRUE	0.1211
YBR286W	682	442	629	3646	7145	3095	776	775	834	3102	3371	2790	1941.2	795	3088	3.884	1.958	13.71	8.90268e-43	1.33872e-40	0.0054	0.0226	0.0137	0.0137	TRUE	0.0863
YBR287W	153	119	129	902	2055	707	174	209	171	767	969	637	487.98	185	791	4.308	2.107	10.047	9.43607e-24	3.81801e-22	0.0278	0.0272	0.0274	0.0274	TRUE	0.1337
YBR288C	427	253	349	485	876	498	486	444	463	413	413	449	444.49	464	425	0.914	-0.13	-0.851	0.394569	0.528347	0	0.0278	0.0144	0.0144	TRUE	0.0277
YBR289W	142	90	97	231	457	268	162	158	129	197	216	242	183.61	150	218	1.459	0.545	2.636	0.0083965	0.0216562	0.0062	0.0372	0.0245	0.0245	TRUE	0.1514
YBR290W	319	227	262	267	553	244	363	398	347	227	261	220	302.72	369	236	0.642	-0.64	-3.674	0.000239161	0.000881648	0.0041	0.0309	0.0185	0.0185	TRUE	0.1041
YBR291C	104	71	109	149	202	129	118	124	144	127	95	116	120.94	129	113	0.869	-0.202	-0.863	0.387917	0.521728	0.0111	0.0455	0.0308	0.0308	TRUE	0.22
YBR292C	3	2	4	7	11	9	3	4	5	6	5	8	5.25	4	6	1.556	0.637	0.72	0.471638	0.603015	0	0.5832	0.3387	0.3387	TRUE	0.141
YBR293W	171	98	112	228	412	243	195	172	148	194	194	219	187.05	172	202	1.176	0.234	1.158	0.246854	0.371141	0.0045	0.0369	0.0236	0.0236	TRUE	0.1549
YBR294W	5	3	9	6	10	5	6	5	12	5	5	5	6.2	8	5	0.622	-0.685	-0.846	0.397501	0.5315	0	0.4966	0.306	0.306	TRUE	0.5606
YBR295W	303	248	218	526	1082	374	345	435	289	447	510	337	393.95	356	431	1.217	0.283	1.27	0.204246	0.320826	0.0381	0.0286	0.0331	0.0331	TRUE	0.3448
YBR296C	240	86	305	435	491	529	273	151	404	370	232	477	317.8	276	360	1.296	0.374	1.109	0.267438	0.39513	0.1684	0.0304	0.0786	0.0786	TRUE	0.2631
YBR296C-A	1	0	1	0	1	0	1	0	1	0	0	0	0.49	1	0	0.295	-1.76	-0.603	0.546444	NA	0	6.0487	4.3493	4.3493	TRUE	0.1584
YBR297W	156	67	105	152	282	190	178	117	139	129	133	171	144.64	145	144	0.99	-0.014	-0.059	0.953027	0.971738	0.0252	0.0415	0.0351	0.0351	TRUE	0.4089
YBR298C	131	115	78	210	433	98	149	202	103	179	204	88	154.23	151	157	1.045	0.064	0.19	0.84897	0.907231	0.1348	0.0402	0.0747	0.0747	TRUE	0.3959
YBR298C-A	1	0	1	4	1	0	1	0	1	3	0	0	1.06	1	1	1.468	0.554	0.26	0.795161	NA	0	2.8128	2.1894	2.1894	TRUE	1.4027
YBR299W	8	7	13	22	41	26	9	12	17	19	19	23	16.68	13	20	1.596	0.674	1.287	0.198051	0.313145	0	0.1979	0.1258	0.1258	TRUE	0.3244
YBR300C	7	1	4	2	3	2	8	2	5	2	1	2	3.32	5	2	0.314	-1.67	-1.471	0.14136	0.2405	0	0.9084	0.5726	0.5726	TRUE	0.1034
YBR301W	8	0	4	9	19	15	9	0	5	8	9	14	7.42	5	10	1.965	0.974	1.135	0.256366	0.382198	0.1091	0.4183	0.3585	0.3585	TRUE	0.4412
YBR302C	270	192	238	800	1469	603	307	337	315	681	693	544	479.42	320	639	2.003	1.002	5.802	6.53751e-09	5.29465e-08	0.0093	0.0273	0.0187	0.0187	TRUE	0.1995
YBRWTy1-2	3522	2740	3322	2958	5098	3034	4009	4804	4403	2516	2405	2735	3478.74	4405	2552	0.579	-0.787	-5.668	1.44434e-08	1.10576e-07	0.0058	0.022	0.0136	0.0136	TRUE	0.0757
YCL001W	389	232	298	175	338	223	443	407	395	149	159	201	292.31	415	170	0.408	-1.293	-6.85	7.40208e-12	8.77752e-11	0.0088	0.0312	0.0218	0.0218	TRUE	0.2685
YCL001W-A	4	2	7	6	24	9	5	4	9	5	11	8	6.98	6	8	1.421	0.507	0.628	0.530124	0.655097	0	0.4436	0.3073	0.3073	TRUE	0.2905
YCL001W-B	3	2	4	4	11	7	3	4	5	3	5	6	4.52	4	5	1.217	0.284	0.303	0.762271	0.845522	0	0.6734	0.3909	0.3909	TRUE	0.1617
YCL002C_exon	166	111	133	151	289	160	189	195	176	128	136	144	161.48	187	136	0.731	-0.452	-2.302	0.0213261	0.0490437	0	0.0394	0.0213	0.0213	TRUE	0.0253
YCL002C_intron	9	6	5	7	13	10	10	11	7	6	6	9	8.08	9	7	0.766	-0.385	-0.545	0.585539	0.704227	0	0.386	0.2307	0.2307	TRUE	0.1654
YCL004W	56	43	49	238	403	222	64	75	65	202	190	200	132.8	68	197	2.919	1.546	6.853	7.24186e-12	8.61414e-11	0	0.0433	0.0246	0.0246	TRUE	0.0604
YCL005W	99	60	47	234	419	197	113	105	62	199	198	178	142.41	93	192	2.053	1.037	4.054	5.02606e-05	0.0002135	0.0294	0.0418	0.0378	0.0378	TRUE	0.7862
YCL005W-A_exon	425	260	356	197	344	186	484	456	472	168	162	168	318.17	471	166	0.352	-1.507	-9.289	1.55119e-20	4.93003e-19	0	0.0304	0.0153	0.0153	TRUE	0.008
YCL005W-A_intron	5	2	6	6	18	12	6	4	8	5	8	11	6.93	6	8	1.401	0.486	0.614	0.539235	0.663669	0	0.4468	0.2883	0.2883	TRUE	0.2542
YCL007C	3	1	1	4	3	5	3	2	1	3	1	5	2.64	2	3	1.366	0.45	0.359	0.719814	0.811653	0	1.1397	0.7001	0.7001	TRUE	0.6573
YCL008C	57	40	61	343	677	372	65	70	81	292	319	335	193.73	72	315	4.39	2.134	9.94	2.78932e-23	1.08503e-21	0	0.0363	0.0224	0.0224	TRUE	0.1044
YCL009C	1357	773	1003	4889	7964	4287	1545	1355	1330	4159	3757	3864	2668.31	1410	3927	2.784	1.477	10.822	2.71703e-27	1.41104e-25	0.0041	0.0222	0.0128	0.0128	TRUE	0.0851
YCL010C	256	140	188	331	439	255	291	245	249	282	207	230	250.76	262	240	0.91	-0.136	-0.68	0.496344	0.626258	0.0144	0.0329	0.0247	0.0247	TRUE	0.2653
YCL011C	1617	1257	1409	1651	2742	1317	1840	2204	1868	1404	1294	1187	1632.87	1971	1295	0.658	-0.605	-4.054	5.03032e-05	0.000213571	0.0078	0.0229	0.0154	0.0154	TRUE	0.1272
YCL012C_exon	46	37	28	65	61	57	52	65	37	55	29	51	48.3	51	45	0.873	-0.196	-0.519	0.604099	0.719506	0.0794	0.0822	0.0811	0.0811	TRUE	0.4237
YCL012C_intron	3	0	1	0	1	1	3	0	1	0	0	1	1.02	1	0	0.276	-1.859	-0.877	0.380678	NA	0	2.9154	2.0303	2.0303	TRUE	0.1516
YCL014W	368	245	372	521	795	485	419	430	493	443	375	437	432.83	447	418	0.934	-0.098	-0.588	0.556505	0.678788	0.0064	0.0279	0.0177	0.0177	TRUE	0.1019
YCL016C	88	59	89	111	176	115	100	103	118	94	83	104	100.45	107	94	0.87	-0.201	-0.839	0.40144	0.53513	0	0.0505	0.0308	0.0308	TRUE	0.117
YCL017C	585	373	521	1101	2154	883	666	654	691	937	1016	796	793.19	670	916	1.368	0.452	2.884	0.00392162	0.0109751	0.0076	0.0248	0.0163	0.0163	TRUE	0.1566
YCL018W	0	0	0	0	1	0	0	0	0	0	0	0	0.08	0	0	0.987	-0.019	-0.005	0.996309	NA	0	37.5268	10	10	TRUE	0.153
YCL019W	990	738	1098	2723	5901	2889	1127	1294	1455	2316	2784	2604	1930.11	1292	2568	1.989	0.992	6.271	3.58508e-10	3.4011e-09	0.0114	0.0226	0.0173	0.0173	TRUE	0.1527
YCL020W	471	386	500	1375	3365	1327	536	677	663	1170	1588	1196	971.5	625	1318	2.112	1.079	5.828	5.61987e-09	4.58463e-08	0.0217	0.0242	0.0233	0.0233	TRUE	0.3919
YCL021W-A	209	161	202	77	102	71	238	282	268	66	48	64	160.92	263	59	0.223	-2.163	-9.591	8.71369e-22	3.0589e-20	0.0093	0.0394	0.0278	0.0278	TRUE	0.3139
YCL022C	0	0	0	1	0	0	0	0	0	1	0	0	0.14	0	0	1.035	0.049	0.012	0.990344	NA	0	20.8212	10	10	TRUE	0.5642
YCL023C	0	0	0	2	0	2	0	0	0	2	0	2	0.58	0	1	4.498	2.169	0.717	0.473625	NA	0	5.0705	5.2833	5.2833	TRUE	0.8987
YCL024W	169	106	154	231	392	230	192	186	204	197	185	207	195.18	194	196	1.008	0.012	0.063	0.949704	0.969724	0	0.0362	0.0196	0.0196	TRUE	0.0312
YCL025C	383	199	327	589	1274	544	436	349	433	501	601	490	468.46	406	531	1.306	0.385	2.172	0.0298536	0.0655998	0.0116	0.0274	0.0202	0.0202	TRUE	0.1637
YCL026C-A	5	7	2	10	13	18	6	12	3	9	6	16	8.58	7	10	1.524	0.608	0.766	0.443394	0.576636	0.2144	0.3648	0.3127	0.3127	TRUE	0.5498
YCL026C-B	10	5	9	22	25	29	11	9	12	19	12	26	14.79	11	19	1.724	0.786	1.349	0.177187	0.286957	0	0.2205	0.1606	0.1606	TRUE	0.1441
YCL027W	11	11	7	46	115	57	13	19	9	39	54	51	30.98	14	48	3.619	1.855	4.173	3.01186e-05	0.000132567	0.014	0.1163	0.0833	0.0833	TRUE	0.328
YCL028W	972	592	794	1348	3298	1515	1106	1038	1052	1147	1556	1366	1210.83	1065	1356	1.273	0.348	2.157	0.0310218	0.0676797	0.012	0.0236	0.0179	0.0179	TRUE	0.1781
YCL029C	151	98	126	368	650	352	172	172	167	313	307	317	241.28	170	312	1.834	0.875	4.985	6.18733e-07	3.67122e-06	0	0.0333	0.0169	0.0169	TRUE	0.0031
YCL030C	5443	3230	3420	5047	6872	3927	6195	5663	4533	4293	3242	3540	4577.81	5464	3692	0.676	-0.566	-3.206	0.00134739	0.00420929	0.0225	0.0218	0.0222	0.0222	TRUE	0.2707
YCL031C	832	536	846	755	1578	991	947	940	1121	642	744	893	881.36	1003	760	0.758	-0.401	-2.271	0.0231645	0.0527418	0.0173	0.0245	0.0212	0.0212	TRUE	0.276
YCL032W	176	141	164	252	518	242	200	247	217	214	244	218	223.64	221	225	1.024	0.034	0.181	0.856713	0.912932	0.0037	0.0343	0.0208	0.0208	TRUE	0.0997
YCL033C	226	108	125	97	96	72	257	189	166	83	45	65	134.16	204	64	0.311	-1.685	-5.866	4.47122e-09	3.68336e-08	0.0619	0.0431	0.0503	0.0503	TRUE	0.5641
YCL034W	596	398	464	528	890	524	678	698	615	449	420	472	555.43	664	447	0.673	-0.571	-3.782	0.000155697	0.000600323	0.0022	0.0264	0.0145	0.0145	TRUE	0.0481
YCL035C	260	186	253	208	338	204	296	326	335	177	159	184	246.28	319	173	0.542	-0.882	-4.924	8.47273e-07	4.92288e-06	0	0.0331	0.0188	0.0188	TRUE	0.0612
YCL036W	277	156	403	233	293	319	315	274	534	198	138	288	291.16	374	208	0.553	-0.854	-2.755	0.00586956	0.0157234	0.1242	0.0312	0.0656	0.0656	TRUE	0.7882
YCL037C	167	114	196	1892	2879	2116	190	200	260	1609	1358	1907	920.81	217	1625	7.496	2.906	14.593	3.11499e-48	5.72029e-46	0.0256	0.0243	0.0251	0.0251	TRUE	0.0967
YCL038C	148	111	125	235	562	195	168	195	166	200	265	176	194.93	176	214	1.221	0.288	1.272	0.203259	0.319575	0.0245	0.0362	0.0311	0.0311	TRUE	0.5308
YCL039W	115	82	124	400	730	383	131	144	164	340	344	345	244.82	146	343	2.349	1.232	6.61	3.84825e-11	4.20511e-10	0	0.0332	0.0192	0.0192	TRUE	0.1221
YCL040W	3877	3404	2247	5382	13665	2750	4413	5968	2978	4578	6447	2479	4477.23	4453	4501	1.011	0.016	0.051	0.959403	0.976245	0.1626	0.0218	0.0713	0.0713	TRUE	0.213
YCL041C	5	0	2	175	239	85	6	0	3	149	113	77	57.76	3	113	36.183	5.177	7.973	1.54638e-15	2.80211e-14	0.1119	0.0722	0.0812	0.0812	TRUE	0.3088
YCL042W	424	276	232	800	2204	316	483	484	308	681	1040	285	546.53	425	669	1.575	0.655	1.191	0.233791	0.357168	0.2161	0.0265	0.0916	0.2161	TRUE	0.14
YCL043C	520	451	580	6888	12997	4897	592	791	769	5859	6132	4414	3092.79	717	5468	7.637	2.933	15.687	1.86525e-55	4.81855e-53	0.0246	0.0221	0.0241	0.0241	TRUE	0.3465
YCL044C	27	17	20	183	285	181	31	30	27	156	134	163	90.06	29	151	5.192	2.376	8.215	2.12288e-16	4.32956e-15	0	0.0539	0.0341	0.0341	TRUE	0.1109
YCL045C	143	103	121	864	2327	752	163	181	160	735	1098	678	502.4	168	837	5.001	2.322	10.33	5.13799e-25	2.30068e-23	0.0382	0.027	0.0318	0.0318	TRUE	0.9046
YCL046W	0	0	0	0	0	0	0	0	0	0	0	0	0	0	0	NA	NA	NA	NA	NA	NA	NA	NA	NA	NA	NA
YCL047C	185	154	158	124	224	115	211	270	209	105	106	104	167.47	230	105	0.458	-1.126	-5.423	5.85109e-08	4.11757e-07	0.0043	0.0387	0.0245	0.0245	TRUE	0.2283
YCL048W	14	5	3	6	10	4	16	9	4	5	5	4	7.02	10	5	0.465	-1.106	-1.365	0.172285	0.28105	0	0.4414	0.3207	0.3207	TRUE	0.1907
YCL048W-A	1	0	0	2	0	3	1	0	0	2	0	3	0.92	0	2	2.877	1.524	0.634	0.526018	NA	0	3.2128	2.9074	2.9074	TRUE	0.254
YCL049C	172	109	148	380	769	309	196	191	196	323	363	279	257.94	194	322	1.658	0.729	3.845	0.00012055	0.000477037	0.0083	0.0326	0.0212	0.0212	TRUE	0.1415
YCL050C	375	217	364	2221	3203	1656	427	380	482	1889	1511	1493	1030.49	430	1631	3.787	1.921	11.124	9.55765e-29	5.59845e-27	0.0143	0.024	0.0196	0.0196	TRUE	0.2313
YCL051W	117	102	90	526	1049	447	133	179	119	447	495	403	296.1	144	448	3.146	1.654	7.92	2.37524e-15	4.22801e-14	0.0166	0.0311	0.0257	0.0257	TRUE	0.3823
YCL052C	510	427	435	662	1317	558	580	749	577	563	621	503	598.87	635	562	0.888	-0.171	-0.963	0.33544	0.467564	0.015	0.026	0.0209	0.0209	TRUE	0.274
YCL054W	1484	1088	1664	896	1567	1003	1689	1908	2206	762	739	904	1367.99	1934	802	0.414	-1.271	-7.676	1.6457e-14	2.62764e-13	0.0139	0.0233	0.0189	0.0189	TRUE	0.1432
YCL054W-A	15	5	18	1	1	4	17	9	24	1	0	4	9.1	17	2	0.089	-3.497	-3.827	0.000129595	0.000508836	0.2398	0.345	0.3212	0.3212	TRUE	0.3538
YCL055W	281	166	268	99	157	125	320	291	355	84	74	113	206.18	322	90	0.278	-1.848	-8.292	1.11304e-16	2.35093e-15	0.0203	0.0354	0.0295	0.0295	TRUE	0.4518
YCL056C	30	25	38	59	107	48	34	44	50	50	50	43	45.38	43	48	1.129	0.176	0.533	0.593982	0.710564	0	0.0861	0.0544	0.0544	TRUE	0.2549
YCL057C-A	44	41	56	66	93	66	50	72	74	56	44	59	59.28	65	53	0.812	-0.3	-0.969	0.332492	0.465	0.0207	0.0709	0.0515	0.0515	TRUE	0.3843
YCL057W	1291	679	880	1687	3703	1163	1469	1190	1166	1435	1747	1048	1342.79	1275	1410	1.106	0.145	0.698	0.485375	0.615423	0.0399	0.0233	0.0304	0.0304	TRUE	0.2239
YCL058C	23	21	27	22	50	29	26	37	36	19	24	26	27.87	33	23	0.699	-0.517	-1.282	0.199872	0.315184	0	0.1269	0.0802	0.0802	TRUE	0.2268
YCL058W-A	38	14	52	52	78	65	43	25	69	44	37	59	46.06	46	47	1.004	0.006	0.016	0.987184	0.992638	0.1117	0.0851	0.094	0.094	TRUE	0.2761
YCL059C	1290	942	1299	915	1602	1090	1468	1652	1722	778	756	983	1226.4	1614	839	0.519	-0.945	-5.761	8.36737e-09	6.64313e-08	0.0136	0.0235	0.0185	0.0185	TRUE	0.2659
YCL061C	347	259	336	319	631	347	395	454	445	271	298	313	362.71	431	294	0.682	-0.551	-3.334	0.000854877	0.0028004	0.0023	0.0292	0.0168	0.0168	TRUE	0.0649
YCL063W	145	86	128	253	496	361	165	151	170	215	234	325	210.02	162	258	1.59	0.669	2.979	0.0028939	0.00832791	0.0247	0.0352	0.0306	0.0306	TRUE	0.5729
YCL064C	552	250	541	1670	2967	1651	628	438	717	1421	1400	1488	1015.39	594	1436	2.409	1.269	6.581	4.68623e-11	5.03345e-10	0.0274	0.024	0.0254	0.0254	TRUE	0.5864
YCL065W	25	12	16	5	3	6	28	21	21	4	1	5	13.63	23	3	0.145	-2.783	-4.192	2.76865e-05	0.000122558	0	0.2375	0.1849	0.1849	TRUE	1.1223
YCL066W	21	11	13	4	2	5	24	19	17	3	1	5	11.55	20	3	0.135	-2.894	-3.981	6.86765e-05	0.000284505	0	0.2765	0.2156	0.2156	TRUE	1.1663
YCL067C	289	214	298	64	115	74	329	375	395	54	54	67	212.42	366	58	0.159	-2.655	-12.806	1.51462e-37	1.62338e-35	0	0.035	0.0228	0.0228	TRUE	0.125
YCL068C	6	7	8	28	80	34	7	12	11	24	38	31	20.32	10	31	3.192	1.675	3.191	0.00141823	0.00439786	0	0.1663	0.1155	0.1155	TRUE	0.1356
YCL069W	0	0	0	1	1	2	0	0	0	1	0	2	0.52	0	1	4.027	2.01	0.725	0.468304	NA	0	5.6827	4.1768	4.1768	TRUE	0.2434
YCL073C	4	8	5	19	34	23	5	14	7	16	16	21	13.02	9	18	2.184	1.127	1.802	0.0716233	0.137109	0	0.2476	0.1754	0.1754	TRUE	0.6326
YCL074W	0	0	0	0	0	0	0	0	0	0	0	0	0	0	0	NA	NA	NA	NA	NA	NA	NA	NA	NA	NA	NA
YCL075W	0	0	0	0	0	0	0	0	0	0	0	0	0	0	0	NA	NA	NA	NA	NA	NA	NA	NA	NA	NA	NA
YCL076W	0	0	0	0	0	0	0	0	0	0	0	0	0	0	0	NA	NA	NA	NA	NA	NA	NA	NA	NA	NA	NA
YCLWTy2-1	1015	741	1112	2736	5913	2906	1155	1299	1474	2327	2790	2620	1944.17	1309	2579	1.97	0.978	6.264	3.76002e-10	3.55702e-09	0.0107	0.0226	0.0169	0.0169	TRUE	0.146
YCLWTy5-1	0	0	0	0	0	0	0	0	0	0	0	0	0	0	0	NA	NA	NA	NA	NA	NA	NA	NA	NA	NA	NA
YCR001W	0	0	0	0	0	2	0	0	0	0	0	2	0.3	0	1	2.304	1.204	0.3	0.764291	NA	0	9.8355	10	10	TRUE	0.9746
YCR002C	483	338	405	927	1715	799	550	593	537	789	809	720	666.18	560	773	1.383	0.467	3.196	0.00139492	0.00433491	0.0019	0.0255	0.0137	0.0137	TRUE	0.0414
YCR003W	345	297	318	116	183	177	393	521	422	99	86	160	279.91	445	115	0.257	-1.962	-7.738	1.01129e-14	1.64334e-13	0.0576	0.0317	0.0415	0.0415	TRUE	1.1744
YCR004C	1229	798	1018	1764	2613	1398	1399	1399	1349	1501	1233	1260	1356.81	1382	1331	0.963	-0.055	-0.381	0.703233	0.798864	0.0057	0.0233	0.0143	0.0143	TRUE	0.1489
YCR005C	332	214	458	365	581	618	378	375	607	310	274	557	416.98	453	380	0.837	-0.256	-0.877	0.380656	0.51478	0.1101	0.0282	0.059	0.059	TRUE	1.9002
YCR006C	24	16	19	41	87	29	27	28	25	35	41	26	30.44	27	34	1.28	0.357	0.9	0.368039	0.502166	0	0.118	0.0766	0.0766	TRUE	0.2614
YCR007C	60	38	48	63	125	63	68	67	64	54	59	57	61.32	66	57	0.854	-0.227	-0.821	0.411596	0.54578	0	0.0692	0.0381	0.0381	TRUE	0.0173
YCR008W	657	367	559	1094	2211	1072	748	643	741	931	1043	966	845.38	711	980	1.378	0.462	3.144	0.0016646	0.00505755	0.0033	0.0246	0.0142	0.0142	TRUE	0.0766
YCR009C	1479	1173	1274	1383	2851	1406	1683	2057	1689	1176	1345	1267	1536.27	1810	1263	0.699	-0.517	-3.437	0.000587515	0.00199906	0.0082	0.023	0.0156	0.0156	TRUE	0.1688
YCR010C	2	6	5	2	4	4	2	11	7	2	2	4	4.44	7	3	0.374	-1.419	-1.396	0.162865	0.268509	0	0.6859	0.4817	0.4817	TRUE	0.1129
YCR011C	473	356	342	496	1113	397	538	624	453	422	525	358	486.79	538	435	0.81	-0.303	-1.481	0.138542	0.236778	0.0283	0.0272	0.028	0.028	TRUE	0.2667
YCR012W	49738	26206	31127	104525	191421	72180	56612	45946	41260	88916	90307	65065	64684.3	47939	81429	1.699	0.764	4.114	3.88484e-05	0.000167694	0.0286	0.0212	0.0249	0.0249	TRUE	0.3785
YCR013C	5	1	2	5	23	5	6	2	3	4	11	5	4.95	4	7	1.919	0.94	0.955	0.339576	0.472284	0.1767	0.6167	0.4457	0.4457	TRUE	1.5143
YCR014C	175	129	121	170	371	152	199	226	160	145	175	137	173.73	195	152	0.785	-0.349	-1.577	0.114826	0.202925	0.0169	0.0381	0.0294	0.0294	TRUE	0.2362
YCR015C	95	90	76	154	264	97	108	158	101	131	125	87	118.28	122	114	0.945	-0.082	-0.303	0.761952	0.845492	0.0414	0.0461	0.0443	0.0443	TRUE	0.5609
YCR016W	312	295	424	263	437	268	355	517	562	224	206	242	350.97	478	224	0.468	-1.095	-5.156	2.51618e-07	1.58342e-06	0.0291	0.0295	0.0294	0.0294	TRUE	0.5999
YCR017C	359	279	231	780	2007	603	409	489	306	664	947	544	559.65	401	718	1.795	0.844	3.419	0.000628652	0.00212539	0.064	0.0264	0.0416	0.0416	TRUE	0.4138
YCR018C	280	237	237	233	401	291	319	416	314	198	189	262	283.01	350	216	0.62	-0.69	-3.259	0.00111909	0.00356011	0.0248	0.0315	0.0286	0.0286	TRUE	0.3734
YCR018C-A	7	4	3	0	3	0	8	7	4	0	1	0	3.4	6	0	0.094	-3.406	-2.447	0.0143994	0.0349661	0	0.8896	0.6945	0.6945	TRUE	1.4279
YCR019W	116	52	98	176	293	140	132	91	130	150	138	126	127.88	118	138	1.164	0.22	0.935	0.349873	0.483535	0.0076	0.0442	0.0312	0.0312	TRUE	0.3203
YCR020C	35	29	56	36	58	54	40	51	74	31	27	49	45.26	55	36	0.641	-0.641	-1.671	0.0946442	0.172868	0.0773	0.0863	0.0829	0.0829	TRUE	0.4045
YCR020C-A	140	82	118	67	77	64	159	144	156	57	36	58	101.76	153	50	0.323	-1.629	-6.094	1.09997e-09	9.85082e-09	0.0223	0.0501	0.0396	0.0396	TRUE	0.6675
YCR020W-B	159	84	133	41	68	77	181	147	176	35	32	69	106.82	168	45	0.266	-1.91	-6.049	1.45774e-09	1.27378e-08	0.0804	0.0487	0.0596	0.0596	TRUE	1.7035
YCR021C	100	221	22	163	1166	92	114	387	29	139	550	83	217.02	177	257	1.457	0.543	0.462	0.643955	0.752975	0.9902	0.0347	0.3239	0.9902	TRUE	1.6858
YCR022C	0	0	0	2	6	6	0	0	0	2	3	5	1.66	0	3	12.956	3.696	1.964	0.0495279	NA	0	1.8011	1.4402	1.4402	TRUE	0.2351
YCR023C	192	126	150	465	856	285	219	221	199	396	404	257	282.43	213	352	1.659	0.73	3.282	0.00103204	0.00331245	0.0311	0.0316	0.0314	0.0314	TRUE	0.6334
YCR024C	71	40	49	109	248	119	81	70	65	93	117	107	88.81	72	106	1.468	0.554	2.16	0.0307894	0.0672018	0	0.0543	0.0344	0.0344	TRUE	0.1162
YCR024C-A	103	53	113	765	1401	852	117	93	150	651	661	768	406.61	120	693	5.738	2.52	12.185	3.75239e-34	3.17692e-32	0.0168	0.0284	0.0245	0.0245	TRUE	0.4378
YCR024C-B	95	62	119	806	1374	850	108	109	158	686	648	766	412.44	125	700	5.592	2.483	12.177	4.14337e-34	3.47871e-32	0.0157	0.0283	0.0239	0.0239	TRUE	0.5203
YCR025C	4	4	1	4	13	8	5	7	1	3	6	7	4.94	4	5	1.336	0.418	0.439	0.660803	0.767092	0	0.6181	0.4225	0.4225	TRUE	0.2939
YCR026C	256	229	237	376	764	339	291	401	314	320	360	306	332.15	335	329	0.984	-0.023	-0.119	0.905628	0.943851	0.0136	0.03	0.0229	0.0229	TRUE	0.3099
YCR027C	205	139	179	288	551	321	233	244	237	245	260	289	251.43	238	265	1.112	0.153	0.866	0.386393	0.520373	0	0.0328	0.0182	0.0182	TRUE	0.0715
YCR028C	243	186	184	492	1297	489	277	326	244	419	612	441	386.3	282	491	1.746	0.804	3.769	0.000163795	0.000628663	0.0298	0.0288	0.0295	0.0295	TRUE	0.5694
YCR028C-A_exon	173	95	146	556	718	682	197	167	194	473	339	615	330.58	186	476	2.55	1.35	5.588	2.30336e-08	1.70572e-07	0.0479	0.03	0.0376	0.0376	TRUE	0.0962
YCR028C-A_intron	0	0	0	1	1	3	0	0	0	1	0	3	0.67	0	1	5.176	2.372	0.923	0.355776	NA	0	4.4153	3.4761	3.4761	TRUE	0.5404
YCR030C	150	114	127	570	1180	528	171	200	168	485	557	476	342.75	180	506	2.831	1.501	8.349	6.88631e-17	1.50172e-15	0.0054	0.0297	0.0187	0.0187	TRUE	0.0948
YCR031C_exon	1320	681	1238	3464	2643	3667	1502	1194	1641	2947	1247	3306	1972.76	1446	2500	1.728	0.789	2.65	0.00804943	0.0208747	0.1345	0.0226	0.0632	0.0632	TRUE	1.4059
YCR031C_intron	17	6	17	8	12	17	19	11	23	7	6	15	13.37	18	9	0.511	-0.968	-1.541	0.123286	0.215457	0.1354	0.2418	0.2045	0.2045	TRUE	1.1321
YCR032W	475	354	378	338	710	265	541	621	501	288	335	239	420.62	554	287	0.52	-0.942	-4.961	6.99536e-07	4.11432e-06	0.0175	0.0281	0.0234	0.0234	TRUE	0.2569
YCR033W	419	320	430	914	1929	974	477	561	570	778	910	878	695.58	536	855	1.599	0.677	4.275	1.91047e-05	8.72925e-05	0.0065	0.0254	0.0163	0.0163	TRUE	0.1115
YCR034W	135	67	106	604	1339	643	154	117	141	514	632	580	356.13	137	575	4.168	2.059	10.736	6.89288e-27	3.47229e-25	0.009	0.0294	0.0208	0.0208	TRUE	0.1334
YCR035C	651	406	671	627	908	677	741	712	889	533	428	610	652.37	781	524	0.67	-0.579	-3.083	0.00204821	0.00610524	0.0202	0.0256	0.0238	0.0238	TRUE	0.3126
YCR036W	435	318	374	664	945	414	495	558	496	565	446	373	488.71	516	461	0.895	-0.161	-0.829	0.406828	0.540772	0.0221	0.0272	0.0249	0.0249	TRUE	0.4142
YCR037C	272	205	233	457	953	441	310	359	309	389	450	398	368.96	326	412	1.269	0.344	2.031	0.0422483	0.088291	0.0044	0.0291	0.0176	0.0176	TRUE	0.0833
YCR038C	199	157	202	120	273	161	227	275	268	102	129	145	190.92	257	125	0.49	-1.03	-4.812	1.49633e-06	8.34749e-06	0.0137	0.0366	0.0274	0.0274	TRUE	0.2616
YCR038W-A	0	2	3	2	2	0	0	4	4	2	1	0	1.69	3	1	0.367	-1.448	-0.836	0.402991	NA	0	1.7682	1.4688	1.4688	TRUE	0.8222
YCR039C	352	251	346	70	133	87	401	440	459	60	63	78	250.01	433	67	0.154	-2.701	-13.548	8.11497e-42	1.16798e-39	0.0031	0.0329	0.0216	0.0216	TRUE	0.1905
YCR040W	21	11	13	4	2	5	24	19	17	3	1	5	11.55	20	3	0.135	-2.894	-3.981	6.86765e-05	0.000284505	0	0.2765	0.2156	0.2156	TRUE	1.1663
YCR041W	34	15	25	6	3	7	39	26	33	5	1	6	18.49	33	4	0.12	-3.056	-5.002	5.67296e-07	3.39199e-06	0	0.1806	0.1578	0.1578	TRUE	0.9527
YCR042C	647	496	580	481	884	373	736	870	769	409	417	336	589.55	792	387	0.491	-1.027	-6.203	5.5463e-10	5.15964e-09	0.0085	0.0261	0.0179	0.0179	TRUE	0.1517
YCR043C	237	107	206	173	197	166	270	188	273	147	93	150	186.69	244	130	0.528	-0.92	-3.568	0.000359419	0.00127192	0.0502	0.0369	0.0422	0.0422	TRUE	0.736
YCR044C	245	151	198	529	1074	451	279	265	262	450	507	407	361.55	269	455	1.693	0.76	4.395	1.10778e-05	5.27953e-05	0.0062	0.0293	0.0181	0.0181	TRUE	0.1239
YCR045C	3	5	0	4	13	8	3	9	0	3	6	7	4.82	4	5	1.444	0.53	0.502	0.615687	0.728912	0.2956	0.6328	0.5597	0.5597	TRUE	0.3904
YCR045W-A	27	12	22	68	118	74	31	21	29	58	56	67	43.53	27	60	2.192	1.132	3.262	0.00110459	0.00351841	0	0.0889	0.0554	0.0554	TRUE	0.1516
YCR046C	231	114	189	341	417	273	263	200	251	290	197	246	241.04	238	244	1.021	0.03	0.136	0.892092	0.936566	0.0257	0.0334	0.0301	0.0301	TRUE	0.2255
YCR047C	305	234	400	249	476	346	347	410	530	212	225	312	339.32	429	250	0.58	-0.785	-3.421	0.000623929	0.00211226	0.0426	0.0298	0.0348	0.0348	TRUE	0.3248
YCR047W-A	0	0	0	0	3	3	0	0	0	0	1	3	0.69	0	1	5.389	2.43	0.862	0.388711	NA	0	4.3162	4.4591	4.4591	TRUE	0.0571
YCR048W	239	192	204	1059	1975	916	272	337	270	901	932	826	589.56	293	886	3.037	1.603	9.682	3.59054e-22	1.31068e-20	0.0048	0.0261	0.0169	0.0169	TRUE	0.1721
YCR049C	1	0	0	0	1	1	1	0	0	0	0	1	0.42	0	0	0.92	-0.12	-0.039	0.968955	NA	0	7.0666	4.9986	4.9986	TRUE	0.27
YCR050C	0	1	1	0	2	3	0	2	1	0	1	3	1.12	1	1	1.226	0.293	0.143	0.886012	NA	0	2.6516	2.0057	2.0057	TRUE	0.4098
YCR051W	649	388	624	681	915	554	739	680	827	579	432	499	626.08	749	503	0.671	-0.576	-3.288	0.00101067	0.00325425	0.0143	0.0258	0.0204	0.0204	TRUE	0.2051
YCR052W	311	214	290	670	1144	626	354	375	384	570	540	564	464.59	371	558	1.503	0.588	3.909	9.25516e-05	0.00037388	0	0.0275	0.0138	0.0138	TRUE	0.0197
YCR053W	1193	626	956	3413	6306	2912	1358	1098	1267	2903	2975	2625	2037.65	1241	2834	2.282	1.19	8.124	4.50872e-16	8.76937e-15	0.0069	0.0226	0.0148	0.0148	TRUE	0.1187
YCR054C	136	82	138	192	376	203	155	144	183	163	177	183	167.53	161	174	1.086	0.118	0.582	0.560866	0.683082	0	0.0387	0.0234	0.0234	TRUE	0.1502
YCR057C	1558	1011	1617	1737	3642	2163	1773	1773	2143	1478	1718	1950	1805.81	1896	1715	0.904	-0.145	-0.879	0.379445	0.513762	0.0149	0.0228	0.0191	0.0191	TRUE	0.1764
YCR059C	529	316	386	745	1040	708	602	554	512	634	491	638	571.73	556	588	1.054	0.077	0.437	0.662038	0.768172	0.0134	0.0263	0.0202	0.0202	TRUE	0.2563
YCR060W	76	64	66	47	78	42	87	112	87	40	37	38	66.81	95	38	0.402	-1.315	-4.685	2.80096e-06	1.48447e-05	0	0.0653	0.0399	0.0399	TRUE	0.1884
YCR061W	30	14	16	279	538	218	34	25	21	237	254	197	127.93	27	229	8.512	3.089	10.575	3.88168e-26	1.87119e-24	0.0144	0.0442	0.0344	0.0344	TRUE	0.4052
YCR063W	24	18	19	151	202	127	27	32	25	128	95	114	70.38	28	112	4.037	2.013	6.418	1.37771e-10	1.38528e-09	0	0.063	0.0428	0.0428	TRUE	0.1353
YCR064C	9	6	16	12	7	2	10	11	21	10	3	2	9.55	14	5	0.358	-1.482	-1.905	0.0568137	0.113481	0.285	0.33	0.3147	0.3147	TRUE	1.7218
YCR065W	141	81	144	689	1119	708	160	142	191	586	528	638	374.27	164	584	3.535	1.822	9.654	4.71534e-22	1.69668e-20	0.0091	0.029	0.0208	0.0208	TRUE	0.197
YCR066W	81	61	77	95	168	107	92	107	102	81	79	96	92.96	100	85	0.851	-0.232	-0.953	0.34055	0.472986	0	0.0528	0.0315	0.0315	TRUE	0.1171
YCR067C	182	103	131	621	1232	534	207	181	174	528	581	481	358.71	187	530	2.831	1.501	8.333	7.88394e-17	1.69362e-15	0.0065	0.0293	0.019	0.019	TRUE	0.0987
YCR068W	38	23	36	154	253	112	43	40	48	131	119	101	80.44	44	117	2.67	1.417	5.099	3.41974e-07	2.10856e-06	0	0.0578	0.0368	0.0368	TRUE	0.1418
YCR069W	135	78	102	649	1518	548	154	137	135	552	716	494	364.64	142	587	4.14	2.05	9.801	1.11192e-22	4.19572e-21	0.022	0.0292	0.026	0.026	TRUE	0.3659
YCR071C	60	50	69	84	130	84	68	88	91	71	61	76	75.99	82	69	0.842	-0.248	-0.916	0.359455	0.493596	0	0.0599	0.0389	0.0389	TRUE	0.2215
YCR072C	623	426	823	398	736	528	709	747	1091	339	347	476	618.11	849	387	0.455	-1.135	-5.1	3.39234e-07	2.09423e-06	0.0476	0.0259	0.0339	0.0339	TRUE	0.7352
YCR073C	357	277	259	337	641	277	406	486	343	287	302	250	345.68	412	280	0.682	-0.553	-2.87	0.00410395	0.0114409	0.0152	0.0296	0.0237	0.0237	TRUE	0.1691
YCR073W-A	412	309	335	655	1083	568	469	542	444	557	511	512	505.81	485	527	1.088	0.122	0.766	0.443653	0.57675	0.0031	0.0269	0.016	0.016	TRUE	0.1138
YCR075C	118	78	94	133	220	121	134	137	125	113	104	109	120.28	132	109	0.823	-0.281	-1.306	0.191498	0.305132	0	0.0456	0.0247	0.0247	TRUE	0.0229
YCR075W-A	72	30	48	28	46	31	82	53	64	24	22	28	45.27	66	25	0.365	-1.455	-4.238	2.25847e-05	0.000101399	0	0.0863	0.0596	0.0596	TRUE	0.1898
YCR076C	213	215	194	167	252	132	242	377	257	142	119	119	209.41	292	127	0.435	-1.201	-5.211	1.88048e-07	1.20828e-06	0.029	0.0352	0.033	0.033	TRUE	0.6713
YCR077C	647	383	551	1489	2832	1612	736	671	730	1267	1336	1453	1032.35	712	1352	1.895	0.922	6.514	7.31014e-11	7.62419e-10	0.0028	0.024	0.0132	0.0132	TRUE	0.051
YCR079W	172	176	144	358	671	297	196	309	191	305	317	268	264.01	232	297	1.288	0.365	1.607	0.107988	0.192904	0.0338	0.0323	0.0329	0.0329	TRUE	0.8429
YCR081C-A	1	1	0	1	0	0	1	2	0	1	0	0	0.62	1	0	0.276	-1.856	-0.679	0.496993	NA	0	4.7494	3.6741	3.6741	TRUE	0.514
YCR081W	231	125	185	349	631	349	263	219	245	297	298	315	272.75	242	303	1.245	0.317	1.819	0.0688961	0.132924	0	0.0319	0.0178	0.0178	TRUE	0.069
YCR082W	410	241	381	242	327	289	467	423	505	206	154	261	335.81	465	207	0.443	-1.176	-5.327	1.00046e-07	6.71529e-07	0.0345	0.0299	0.0318	0.0318	TRUE	0.5343
YCR083W	315	151	236	94	115	113	359	265	313	80	54	102	195.36	312	79	0.249	-2.007	-7.7	1.36272e-14	2.18621e-13	0.0516	0.0362	0.042	0.042	TRUE	0.3502
YCR084C	385	301	390	1636	3112	1905	438	528	517	1392	1468	1717	1009.99	494	1526	3.091	1.628	10.028	1.15355e-23	4.64882e-22	0.0091	0.024	0.0173	0.0173	TRUE	0.1445
YCR085W	0	0	1	1	2	0	0	0	1	1	1	0	0.52	0	1	1.241	0.311	0.11	0.912264	NA	0	5.6927	4.1578	4.1578	TRUE	0.3876
YCR086W	34	9	28	69	82	72	39	16	37	59	39	65	42.31	31	54	1.725	0.787	1.934	0.0530555	0.107207	0.0883	0.0908	0.09	0.09	TRUE	0.8059
YCR087C-A	205	169	237	221	431	253	233	296	314	188	203	228	243.86	281	206	0.735	-0.444	-2.231	0.0256696	0.0576072	0.0122	0.0332	0.0242	0.0242	TRUE	0.2581
YCR087W	10	2	7	3	11	10	11	4	9	3	5	9	6.82	8	6	0.672	-0.573	-0.69	0.490145	0.620456	0.1231	0.4535	0.3474	0.3474	TRUE	0.4035
YCR088W	366	237	322	1916	2988	1343	417	416	427	1630	1410	1211	918.18	420	1417	3.376	1.755	10.536	5.89677e-26	2.80235e-24	0.0115	0.0243	0.0181	0.0181	TRUE	0.0882
YCR089W	7	4	13	148	180	161	8	7	17	126	85	145	64.69	11	119	10.876	3.443	7.922	2.34188e-15	4.176e-14	0.0772	0.0667	0.0697	0.0697	TRUE	0.4724
YCR090C	424	307	379	295	479	310	483	538	502	251	226	279	379.93	508	252	0.496	-1.013	-6.008	1.87681e-09	1.62169e-08	0.0047	0.0289	0.0176	0.0176	TRUE	0.1017
YCR091W	23	18	24	132	285	101	26	32	32	112	134	91	71.22	30	112	3.812	1.931	6.074	1.24915e-09	1.10493e-08	0	0.0625	0.0463	0.0463	TRUE	0.0851
YCR092C	250	114	212	189	332	182	285	200	281	161	157	164	207.82	255	161	0.626	-0.677	-3.272	0.0010661	0.00341154	0.0115	0.0353	0.0258	0.0258	TRUE	0.3566
YCR093W	947	540	824	2014	3564	1982	1078	947	1092	1713	1681	1787	1383.03	1039	1727	1.66	0.731	5.37	7.8812e-08	5.39423e-07	0.0017	0.0232	0.0125	0.0125	TRUE	0.069
YCR094W	175	138	128	542	1285	489	199	242	170	461	606	441	353.15	204	503	2.483	1.312	6.168	6.91806e-10	6.32482e-09	0.0269	0.0295	0.0284	0.0284	TRUE	0.394
YCR095C	238	193	237	209	464	197	271	338	314	178	219	178	249.62	308	192	0.626	-0.676	-3.479	0.000503493	0.00173307	0.0106	0.0329	0.023	0.023	TRUE	0.1903
YCR095W-A	33	12	21	81	149	99	38	21	28	69	70	89	52.48	29	76	2.588	1.372	3.999	6.35004e-05	0.000265243	0.0135	0.0773	0.0564	0.0564	TRUE	0.4446
YCR096C	289	214	298	64	115	74	329	375	395	54	54	67	212.42	366	58	0.159	-2.655	-12.806	1.51462e-37	1.62338e-35	0	0.035	0.0228	0.0228	TRUE	0.125
YCR097W-A	5	4	3	4	1	1	6	7	4	3	0	1	3.58	6	1	0.272	-1.877	-1.619	0.105349	0.189298	0	0.8458	0.6034	0.6034	TRUE	0.8476
YCR097W_exon	277	186	224	23	68	37	315	326	297	20	32	33	170.55	313	28	0.092	-3.449	-14.044	8.32692e-45	1.35313e-42	0	0.0384	0.0287	0.0287	TRUE	0.4575
YCR097W_intron	11	9	14	2	3	4	13	16	19	2	1	4	8.93	16	2	0.137	-2.87	-3.645	0.00026723	0.000974425	0	0.3514	0.2358	0.2358	TRUE	0.267
YCR098C	27	20	25	43	79	40	31	35	33	37	37	36	34.81	33	37	1.116	0.159	0.449	0.653694	0.761295	0	0.1058	0.0591	0.0591	TRUE	0.0245
YCR099C	36	33	20	74	128	39	41	58	27	63	60	35	47.31	42	53	1.284	0.361	0.927	0.353776	0.487392	0.0888	0.0835	0.0853	0.0853	TRUE	0.2464
YCR100C	49	35	25	99	194	59	56	61	33	84	92	53	63.2	50	76	1.539	0.622	1.793	0.0730254	0.13929	0.0681	0.0678	0.0679	0.0679	TRUE	0.6512
YCR101C	23	24	17	49	118	27	26	42	23	42	56	24	35.41	30	41	1.373	0.458	1.046	0.295775	0.425514	0.1085	0.1044	0.1059	0.1059	TRUE	0.1862
YCR102C	28	14	27	38	59	42	32	25	36	32	28	38	31.7	31	33	1.047	0.066	0.173	0.862664	0.916132	0	0.1141	0.0723	0.0723	TRUE	0.1659
YCR102W-A	0	0	2	2	8	4	0	0	3	2	4	4	1.96	1	3	3.372	1.754	1.052	0.292589	0.422508	0	1.5293	1.1178	1.1178	TRUE	0.9734
YCR104W	6	4	6	15	57	17	7	7	8	13	27	15	12.8	7	18	2.561	1.357	2.114	0.0344923	0.0742226	0	0.2516	0.182	0.182	TRUE	1.2994
YCR105W	11	3	10	7	16	3	13	5	13	6	8	3	7.87	10	6	0.526	-0.926	-1.214	0.224661	0.345918	0	0.3957	0.2875	0.2875	TRUE	0.4988
YCR106W	158	98	132	240	418	182	180	172	175	204	197	164	182.01	176	188	1.075	0.104	0.524	0.600401	0.716372	0	0.0373	0.0223	0.0223	TRUE	0.1345
YCR107W	82	57	68	161	250	125	93	100	90	137	118	113	108.5	94	123	1.299	0.377	1.627	0.103736	0.186798	0	0.0483	0.0283	0.0283	TRUE	0.1066
YCR108C	0	0	0	0	0	0	0	0	0	0	0	0	0	0	0	NA	NA	NA	NA	NA	NA	NA	NA	NA	NA	NA
YDL001W	135	108	149	204	346	194	154	189	198	174	163	175	175.36	180	171	0.948	-0.077	-0.38	0.703642	0.799122	0.0024	0.0379	0.0233	0.0233	TRUE	0.1862
YDL002C	339	281	312	352	641	297	386	493	414	299	302	268	360.27	431	290	0.676	-0.566	-3.232	0.00122774	0.00387514	0.0067	0.0293	0.0192	0.0192	TRUE	0.1713
YDL003W	604	423	680	939	1806	932	687	742	901	799	852	840	803.57	777	830	1.069	0.096	0.602	0.547171	0.671059	0.0081	0.0248	0.0172	0.0172	TRUE	0.2337
YDL004W	460	281	391	600	762	547	524	493	518	510	359	493	482.92	512	454	0.886	-0.175	-0.942	0.346427	0.479729	0.0178	0.0272	0.0228	0.0228	TRUE	0.4101
YDL005C	147	105	161	387	743	428	167	184	213	329	351	386	271.73	188	355	1.887	0.916	4.875	1.09081e-06	6.20649e-06	0.0053	0.032	0.0207	0.0207	TRUE	0.1479
YDL006W	260	241	200	295	489	227	296	423	265	251	231	205	278.31	328	229	0.701	-0.513	-2.331	0.0197547	0.0458592	0.0303	0.0317	0.0311	0.0311	TRUE	0.673
YDL007C-A	0	0	0	0	0	0	0	0	0	0	0	0	0	0	0	NA	NA	NA	NA	NA	NA	NA	NA	NA	NA	NA
YDL007W	2368	1920	2153	1353	2790	1252	2695	3366	2854	1151	1316	1129	2085.2	2972	1199	0.404	-1.308	-8.576	9.82876e-18	2.40351e-16	0.0097	0.0225	0.0162	0.0162	TRUE	0.1619
YDL008W	202	115	137	101	135	92	230	202	182	86	64	83	140.95	205	78	0.376	-1.412	-6.098	1.07277e-09	9.65876e-09	0.014	0.042	0.0305	0.0305	TRUE	0.287
YDL009C	0	2	3	2	2	0	0	4	4	2	1	0	1.69	3	1	0.367	-1.448	-0.836	0.402991	NA	0	1.7682	1.4688	1.4688	TRUE	0.8222
YDL010W	50	37	59	159	235	108	57	65	78	135	111	97	90.58	67	114	1.72	0.782	2.891	0.00383531	0.0107545	0.0159	0.0537	0.0391	0.0391	TRUE	0.2499
YDL011C	0	0	0	0	0	0	0	0	0	0	0	0	0	0	0	NA	NA	NA	NA	NA	NA	NA	NA	NA	NA	NA
YDL012C_exon	32	32	50	244	385	341	36	56	66	208	182	307	142.56	53	232	4.406	2.139	7.011	2.36352e-12	2.98402e-11	0.0711	0.0418	0.0523	0.0523	TRUE	0.6084
YDL012C_intron	0	0	1	14	17	15	0	0	1	12	8	14	5.8	0	11	22.321	4.48	3.202	0.00136576	0.00425876	0	0.5299	0.378	0.378	TRUE	0.3876
YDL013W	165	118	201	255	351	245	188	207	266	217	166	221	210.75	220	201	0.91	-0.137	-0.613	0.539964	0.664403	0.0251	0.0351	0.0309	0.0309	TRUE	0.363
YDL014W	485	314	561	3075	4768	3196	552	551	744	2616	2249	2881	1598.73	616	2582	4.192	2.068	11.478	1.69772e-30	1.16357e-28	0.0223	0.023	0.0221	0.0221	TRUE	0.2836
YDL015C	675	425	486	1146	2577	1244	768	745	644	975	1216	1121	911.61	719	1104	1.536	0.619	3.862	0.000112291	0.000446285	0.0096	0.0244	0.0172	0.0172	TRUE	0.1256
YDL016C	71	63	64	143	383	187	81	110	85	122	181	169	124.5	92	157	1.723	0.785	3.036	0.00239796	0.0070231	0.0282	0.0448	0.0382	0.0382	TRUE	0.412
YDL017W	194	129	167	159	357	160	221	226	221	135	168	144	186.04	223	149	0.673	-0.571	-2.918	0.00352662	0.00996095	0	0.037	0.022	0.022	TRUE	0.1513
YDL018C	113	73	95	148	292	146	129	128	126	126	138	132	129.63	128	132	1.035	0.049	0.236	0.813075	0.882445	0	0.0439	0.0233	0.0233	TRUE	0.0192
YDL019C	848	689	684	1066	2318	885	965	1208	907	907	1094	798	979.67	1027	933	0.911	-0.135	-0.73	0.465444	0.597522	0.0216	0.0241	0.0237	0.0237	TRUE	0.2779
YDL020C	438	418	489	805	2419	967	499	733	648	685	1141	872	762.88	627	899	1.439	0.525	2.323	0.020183	0.0466919	0.0485	0.025	0.0353	0.0353	TRUE	0.2247
YDL021W	117	145	71	92	162	70	133	254	94	78	76	63	116.55	160	72	0.456	-1.132	-3.314	0.000920501	0.0029897	0.1268	0.0464	0.0747	0.0747	TRUE	0.5445
YDL022C-A	0	0	0	0	0	0	0	0	0	0	0	0	0	0	0	NA	NA	NA	NA	NA	NA	NA	NA	NA	NA	NA
YDL022W	539	450	513	3544	7009	2229	613	789	680	3015	3307	2009	1735.53	694	2777	4.006	2.002	9.552	1.27573e-21	4.38669e-20	0.0368	0.0228	0.0305	0.0305	TRUE	0.4979
YDL023C	0	1	0	0	1	0	0	2	0	0	0	0	0.37	1	0	0.507	-0.98	-0.271	0.786018	NA	0	7.9734	7.4053	7.4053	TRUE	0.6753
YDL024C	5	8	5	23	41	14	6	14	7	20	19	13	12.98	9	17	2.039	1.028	1.652	0.098457	0.178505	0.0136	0.2483	0.1759	0.1759	TRUE	0.5178
YDL025C	380	295	324	675	1460	673	433	517	429	574	689	607	541.48	460	623	1.36	0.444	2.668	0.00763995	0.0199566	0.0075	0.0266	0.0178	0.0178	TRUE	0.1295
YDL025W-A	1	0	0	1	6	1	1	0	0	1	3	1	0.95	0	2	3.174	1.666	0.777	0.437163	NA	0	3.114	2.082	2.082	TRUE	0.8099
YDL026W	0	1	0	0	0	0	0	2	0	0	0	0	0.29	1	0	0.265	-1.919	-0.47	0.638232	NA	0	10.1132	10	10	TRUE	0.6753
YDL027C	110	81	91	328	687	327	125	142	121	279	324	295	214.29	129	299	2.328	1.219	6.258	3.90055e-10	3.67615e-09	0	0.0349	0.0207	0.0207	TRUE	0.0643
YDL028C	257	149	235	359	635	290	293	261	312	305	300	261	288.61	289	289	1	0	0.003	0.997986	0.998978	0.0031	0.0313	0.0189	0.0189	TRUE	0.0756
YDL029W_exon	1927	1230	1415	2092	3561	1345	2193	2157	1876	1780	1680	1212	1816.24	2075	1557	0.751	-0.414	-2.283	0.0224208	0.0512931	0.0216	0.0227	0.0231	0.0231	TRUE	0.4505
YDL029W_intron	5	2	5	13	22	6	6	4	7	11	10	5	7.11	6	9	1.682	0.75	0.952	0.341339	0.474016	0	0.4358	0.2788	0.2788	TRUE	0.3888
YDL030W	222	125	184	99	196	149	253	219	244	84	92	134	171.12	239	103	0.432	-1.211	-5.163	2.43645e-07	1.53708e-06	0.0258	0.0384	0.0332	0.0332	TRUE	0.6467
YDL031W	764	607	883	902	1311	1030	870	1064	1170	767	618	928	903.09	1035	771	0.745	-0.425	-2.142	0.0321744	0.0698464	0.0294	0.0244	0.0272	0.0272	TRUE	0.2805
YDL032W	0	0	0	0	3	0	0	0	0	0	1	0	0.24	0	0	1.944	0.959	0.238	0.812128	NA	0	12.523	10	10	TRUE	1.4396
YDL033C	143	103	126	236	382	163	163	181	167	201	180	147	173.05	170	176	1.038	0.053	0.252	0.800665	0.873328	0.009	0.0382	0.0257	0.0257	TRUE	0.2151
YDL034W	0	0	0	0	0	0	0	0	0	0	0	0	0	0	0	NA	NA	NA	NA	NA	NA	NA	NA	NA	NA	NA
YDL035C	250	200	215	444	1097	350	285	351	285	378	518	316	355.15	307	404	1.322	0.403	1.8	0.0718352	0.137462	0.0363	0.0294	0.0329	0.0329	TRUE	0.4972
YDL036C	306	221	251	312	487	283	348	387	333	265	230	255	303.12	356	250	0.702	-0.511	-2.964	0.00304029	0.00870692	0.0029	0.0308	0.018	0.018	TRUE	0.0627
YDL037C	74	54	93	1122	2129	1864	84	95	123	954	1004	1680	656.88	101	1213	12.042	3.59	13.685	1.24409e-42	1.81656e-40	0.0679	0.0256	0.0424	0.0424	TRUE	1.3624
YDL039C	41	32	93	1243	2172	1973	47	56	123	1057	1025	1779	681.11	75	1287	17.047	4.091	12.397	2.7027e-35	2.47543e-33	0.1692	0.0254	0.069	0.069	TRUE	2.6721
YDL040C	599	327	536	1613	2609	1496	682	573	710	1372	1231	1349	986.18	655	1317	2.006	1.004	6.6	4.1006e-11	4.46151e-10	0.006	0.0241	0.0153	0.0153	TRUE	0.1324
YDL041W	1	0	1	0	1	1	1	0	1	0	0	1	0.64	1	0	0.53	-0.915	-0.371	0.710395	NA	0	4.6326	2.7821	2.7821	TRUE	0.1738
YDL042C	103	46	74	194	359	252	117	81	98	165	169	227	142.92	99	187	1.879	0.91	3.679	0.000234044	0.000864369	0.0249	0.0418	0.0351	0.0351	TRUE	0.374
YDL043C	184	94	150	168	300	186	209	165	199	143	142	168	170.86	191	151	0.784	-0.351	-1.7	0.0891586	0.164188	0.005	0.0384	0.0247	0.0247	TRUE	0.1353
YDL044C	60	42	68	121	200	104	68	74	90	103	94	94	87.18	77	97	1.254	0.326	1.29	0.197027	0.311772	0	0.0549	0.0333	0.0333	TRUE	0.1861
YDL045C	222	239	220	377	922	417	253	419	292	321	435	376	349.15	321	377	1.182	0.241	1.054	0.291684	0.421563	0.0402	0.0296	0.0344	0.0344	TRUE	0.6397
YDL045W-A	75	33	78	78	97	136	85	58	103	66	46	123	80.22	82	78	0.94	-0.09	-0.233	0.815618	0.884035	0.1529	0.0579	0.0933	0.0933	TRUE	0.9051
YDL046W	155	103	150	1517	2394	1469	176	181	199	1290	1129	1324	716.65	185	1248	6.731	2.751	16.648	3.13428e-62	9.86808e-60	0.0052	0.0252	0.0156	0.0156	TRUE	0.0851
YDL047W	358	284	370	950	1818	893	407	498	490	808	858	805	644.44	465	824	1.775	0.827	5.318	1.04814e-07	7.02176e-07	0.0035	0.0257	0.0155	0.0155	TRUE	0.1409
YDL048C	102	169	68	832	2903	613	116	296	90	708	1370	553	522.07	167	877	5.248	2.392	3.714	0.000203966	0.000763075	0.2943	0.0268	0.1118	0.2943	TRUE	1.1716
YDL049C	65	33	58	95	202	113	74	58	77	81	95	102	81.12	70	93	1.324	0.404	1.524	0.12754	0.221623	0	0.0575	0.0369	0.0369	TRUE	0.1472
YDL050C	0	0	0	2	3	1	0	0	0	2	1	1	0.67	0	1	5.278	2.4	0.962	0.336171	NA	0	4.4247	3.2147	3.2147	TRUE	0.0831
YDL051W	773	455	764	1299	2104	1594	880	798	1013	1105	993	1437	1037.46	897	1178	1.312	0.392	2.084	0.037162	0.079139	0.0251	0.024	0.0244	0.0244	TRUE	0.4427
YDL052C	267	178	198	779	1660	771	304	312	262	663	783	695	503.21	293	714	2.442	1.288	7.727	1.10439e-14	1.78313e-13	0.0059	0.027	0.0171	0.0171	TRUE	0.0909
YDL053C	388	291	397	357	697	379	442	510	526	304	329	342	408.7	493	325	0.66	-0.6	-3.664	0.000248193	0.000911279	0.0035	0.0283	0.0167	0.0167	TRUE	0.0985
YDL054C	51	33	39	178	353	160	58	58	52	151	167	144	104.96	56	154	2.766	1.468	5.967	2.41014e-09	2.05607e-08	0	0.0492	0.0288	0.0288	TRUE	0.0598
YDL055C	13761	7881	9366	21233	42710	19001	15663	13817	12415	18062	20149	17128	16205.8	13965	18446	1.321	0.402	2.719	0.00654203	0.0173404	0.0102	0.0213	0.0156	0.0156	TRUE	0.1385
YDL056W	310	212	275	328	697	354	353	372	365	279	329	319	336	363	309	0.853	-0.23	-1.385	0.166016	0.272901	0	0.0299	0.0167	0.0167	TRUE	0.0813
YDL057W	70	63	67	65	88	53	80	110	89	55	42	48	70.59	93	48	0.518	-0.948	-3.34	0.000839275	0.00275609	0.0108	0.0629	0.043	0.043	TRUE	0.2146
YDL058W	1203	955	1102	1063	2123	859	1369	1674	1461	904	1002	774	1197.42	1501	893	0.596	-0.746	-4.566	4.98275e-06	2.5214e-05	0.0122	0.0236	0.0184	0.0184	TRUE	0.1615
YDL059C	100	69	107	75	137	82	114	121	142	64	65	74	96.5	126	68	0.536	-0.9	-3.715	0.000202995	0.000760241	0	0.0517	0.0313	0.0313	TRUE	0.1287
YDL060W	1312	940	1246	1011	1894	1035	1493	1648	1652	860	894	933	1246.59	1598	896	0.561	-0.835	-6.24	4.38444e-10	4.10913e-09	0.0016	0.0235	0.012	0.012	TRUE	0.0398
YDL061C	585	375	539	423	556	424	666	657	714	360	262	382	507.02	679	335	0.491	-1.026	-5.456	4.87292e-08	3.45494e-07	0.019	0.0269	0.0234	0.0234	TRUE	0.4409
YDL062W	0	0	0	1	1	1	0	0	0	1	0	1	0.37	0	1	2.883	1.527	0.49	0.6238	NA	0	7.9775	5.4901	5.4901	TRUE	0.0831
YDL063C	583	311	593	748	1740	927	664	545	786	636	821	836	714.61	665	764	1.148	0.199	1.031	0.302359	0.431666	0.0248	0.0252	0.0254	0.0254	TRUE	0.218
YDL064W_exon	347	258	343	210	366	243	395	452	455	179	173	219	312.05	434	190	0.437	-1.194	-6.529	6.64108e-11	6.98423e-10	0.0079	0.0306	0.0205	0.0205	TRUE	0.1894
YDL064W_intron	8	1	7	2	7	8	9	2	9	2	3	7	5.39	7	4	0.582	-0.78	-0.817	0.413653	0.547282	0.2386	0.568	0.4647	0.4647	TRUE	0.7918
YDL065C	142	138	146	145	247	115	162	242	194	123	117	104	156.77	199	115	0.579	-0.788	-3.465	0.000530632	0.00181779	0.0166	0.0399	0.0306	0.0306	TRUE	0.1947
YDL066W	1998	1126	1422	3524	7601	3425	2274	1974	1885	2998	3586	3087	2634.05	2044	3224	1.577	0.657	4.389	1.13708e-05	5.39616e-05	0.0096	0.0222	0.0157	0.0157	TRUE	0.1185
YDL067C	372	243	329	146	195	180	423	426	436	124	92	162	277.33	428	126	0.292	-1.776	-7.827	5.00377e-15	8.49778e-14	0.0338	0.0318	0.0326	0.0326	TRUE	0.6728
YDL068W	0	0	0	0	0	1	0	0	0	0	0	1	0.15	0	0	1.035	0.049	0.012	0.990344	NA	0	19.65	10	10	TRUE	0.6288
YDL069C	59	36	43	85	114	80	67	63	57	72	54	72	64.25	62	66	1.05	0.07	0.242	0.808575	0.879224	0	0.067	0.0438	0.0438	TRUE	0.3004
YDL070W	1800	1305	1475	2031	3136	1748	2049	2288	1955	1728	1479	1576	1845.8	2097	1594	0.76	-0.396	-2.78	0.00543847	0.0146779	0.0056	0.0227	0.014	0.014	TRUE	0.0751
YDL071C	1	0	1	4	9	4	1	0	1	3	4	4	2.29	1	4	4.275	2.096	1.387	0.165382	0.272037	0	1.311	0.7687	0.7687	TRUE	0.1344
YDL072C	361	173	196	547	1091	543	411	303	260	465	515	489	407.25	325	490	1.505	0.59	2.912	0.00359151	0.0101215	0.0244	0.0284	0.0267	0.0267	TRUE	0.6253
YDL073W	412	264	372	426	876	437	469	463	493	362	413	394	432.41	475	390	0.822	-0.284	-1.833	0.066752	0.129606	0	0.0279	0.0148	0.0148	TRUE	0.044
YDL074C	776	419	664	1102	2048	926	883	735	880	937	966	835	872.73	833	913	1.095	0.131	0.852	0.394264	0.528079	0.0063	0.0245	0.0159	0.0159	TRUE	0.1203
YDL075W_exon	1780	1062	1757	1986	2321	1648	2026	1862	2329	1689	1095	1486	1747.82	2072	1423	0.686	-0.543	-2.831	0.0046411	0.0127757	0.0282	0.0228	0.026	0.026	TRUE	0.4993
YDL075W_intron	91	27	52	15	14	11	104	47	69	13	7	10	41.52	73	10	0.128	-2.962	-6.658	2.78028e-11	3.08617e-10	0.1017	0.0921	0.0954	0.0954	TRUE	0.1182
YDL076C	266	189	228	361	736	398	303	331	302	307	347	359	324.91	312	338	1.084	0.116	0.692	0.489025	0.619117	0.0019	0.0302	0.0171	0.0171	TRUE	0.0705
YDL077C	129	74	118	292	487	305	147	130	156	248	230	275	197.68	144	251	1.73	0.791	3.988	6.65112e-05	0.000276787	0.0042	0.036	0.0221	0.0221	TRUE	0.0775
YDL078C	1367	819	902	1369	2254	1060	1556	1436	1196	1165	1063	956	1228.49	1396	1061	0.76	-0.396	-2.418	0.0156073	0.0373767	0.0122	0.0235	0.0184	0.0184	TRUE	0.1897
YDL079C_exon	41	36	43	50	107	37	47	63	57	43	50	33	48.86	56	42	0.77	-0.378	-1.149	0.250412	0.375097	0.0171	0.0815	0.0566	0.0566	TRUE	0.3072
YDL079C_intron	5	3	2	2	2	2	6	5	3	2	1	2	3.01	5	2	0.316	-1.661	-1.417	0.156386	0.260214	0	1.0014	0.5868	0.5868	TRUE	0.2002
YDL080C	428	330	330	492	1303	497	487	579	437	419	615	448	497.4	501	494	0.989	-0.016	-0.077	0.938799	0.962813	0.0301	0.027	0.0284	0.0284	TRUE	0.5574
YDL081C	4435	2149	3415	3347	3395	2729	5048	3768	4527	2847	1602	2460	3375.21	4448	2303	0.517	-0.95	-4.317	1.58009e-05	7.33613e-05	0.0483	0.022	0.0346	0.0346	TRUE	0.7193
YDL082W_exon	3152	1695	2680	4232	5595	4334	3588	2972	3552	3600	2640	3907	3376.37	3371	3382	1.003	0.004	0.022	0.982477	0.989945	0.0258	0.022	0.0237	0.0237	TRUE	0.4522
YDL082W_intron	29	16	33	15	27	27	33	28	44	13	13	24	25.77	35	17	0.466	-1.101	-2.421	0.0154844	0.0371619	0.0533	0.1355	0.1071	0.1071	TRUE	0.8217
YDL083C_exon	3354	1610	2497	3082	3999	3148	3818	2823	3310	2622	1887	2838	2882.7	3317	2449	0.738	-0.439	-2.249	0.0244887	0.055249	0.0314	0.0221	0.0271	0.0271	TRUE	0.3418
YDL083C_intron	63	28	49	45	52	48	72	49	65	38	25	43	48.64	62	35	0.559	-0.839	-2.391	0.0168133	0.0398012	0.0431	0.0817	0.0671	0.0671	TRUE	0.7362
YDL084W	6827	3934	5205	7700	15792	6802	7771	6897	6899	6550	7450	6132	6949.85	7189	6711	0.933	-0.099	-0.706	0.480388	0.611177	0.0071	0.0215	0.0141	0.0141	TRUE	0.1139
YDL085C-A	279	153	207	124	162	93	318	268	274	105	76	84	187.66	287	88	0.307	-1.705	-7.958	1.74337e-15	3.14211e-14	0.0113	0.0368	0.0265	0.0265	TRUE	0.273
YDL085W	6	2	8	16	29	11	7	4	11	14	14	10	9.69	7	13	1.748	0.806	1.174	0.240279	0.36447	0	0.3254	0.2129	0.2129	TRUE	0.2874
YDL086C-A	8	6	12	21	20	16	9	11	16	18	9	14	12.88	12	14	1.158	0.212	0.355	0.722728	0.814119	0	0.2502	0.1718	0.1718	TRUE	0.4264
YDL086W	498	307	428	933	1362	789	567	538	567	794	643	711	636.64	557	716	1.282	0.358	2.304	0.021246	0.0488707	0.0056	0.0257	0.0157	0.0157	TRUE	0.1081
YDL087C	91	59	85	160	264	160	104	103	113	136	125	144	120.76	107	135	1.262	0.336	1.529	0.126318	0.219879	0	0.0455	0.0256	0.0256	TRUE	0.0549
YDL088C	245	163	235	343	671	468	279	286	312	292	317	422	317.72	292	344	1.174	0.232	1.158	0.247034	0.371141	0.0191	0.0304	0.0254	0.0254	TRUE	0.4508
YDL089W	67	53	67	196	457	156	76	93	89	167	216	141	130.16	86	175	2.045	1.032	4.051	5.10827e-05	0.000216316	0.0269	0.0438	0.0366	0.0366	TRUE	0.2802
YDL090C	261	143	190	222	429	212	297	251	252	189	202	191	230.33	267	194	0.727	-0.459	-2.517	0.0118457	0.0293737	0	0.0339	0.0195	0.0195	TRUE	0.115
YDL091C	86	96	71	206	436	158	98	168	94	175	206	142	147.28	120	174	1.471	0.556	2.003	0.0452263	0.0935829	0.0589	0.0411	0.0477	0.0477	TRUE	0.6156
YDL092W	553	421	553	366	506	312	629	738	733	311	239	281	488.65	700	277	0.395	-1.34	-7.672	1.69962e-14	2.70945e-13	0.0109	0.0272	0.0197	0.0197	TRUE	0.1817
YDL093W	95	80	100	208	443	231	108	140	133	177	209	208	162.52	127	198	1.57	0.65	3.038	0.00238437	0.00698533	0.0057	0.0393	0.0257	0.0257	TRUE	0.1781
YDL094C	4	4	4	2	8	4	5	7	5	2	4	4	4.32	6	3	0.553	-0.853	-0.894	0.371372	0.505466	0	0.703	0.4144	0.4144	TRUE	0.2088
YDL095W	713	545	534	1511	3902	1155	812	956	708	1285	1841	1041	1107.04	825	1389	1.687	0.754	3.339	0.000841663	0.00276213	0.0534	0.0238	0.0357	0.0357	TRUE	0.4031
YDL096C	0	0	0	1	2	0	0	0	0	1	1	0	0.3	0	1	2.386	1.254	0.328	0.742796	NA	0	9.8829	8.926	8.926	TRUE	0.2332
YDL097C	1663	1060	1352	3123	5717	2932	1893	1858	1792	2657	2697	2643	2256.69	1848	2666	1.443	0.529	4.37	1.2398e-05	5.84237e-05	0	0.0224	0.01	0.01	TRUE	0.0084
YDL098C	19	24	39	76	101	83	22	42	52	65	48	75	50.42	39	63	1.627	0.702	1.832	0.0669075	0.129858	0.0858	0.0796	0.0817	0.0817	TRUE	0.8491
YDL099W	381	299	385	319	577	357	434	524	510	271	272	322	388.93	489	288	0.589	-0.762	-4.403	1.0656e-05	5.08812e-05	0.0073	0.0287	0.0189	0.0189	TRUE	0.1178
YDL100C	2671	1476	2048	4006	7298	3810	3040	2588	2715	3408	3443	3434	3104.64	2781	3428	1.232	0.301	2.312	0.0207648	0.0479061	0.003	0.0221	0.0119	0.0119	TRUE	0.081
YDL101C	178	84	132	215	303	192	203	147	175	183	143	173	170.63	175	166	0.943	-0.085	-0.389	0.69762	0.795746	0.0147	0.0384	0.0285	0.0285	TRUE	0.1747
YDL102W	469	345	411	376	723	347	534	605	545	320	341	313	442.87	561	325	0.58	-0.786	-5.068	4.03064e-07	2.46113e-06	0	0.0278	0.015	0.015	TRUE	0.0511
YDL103C	423	279	354	558	1012	496	481	489	469	475	477	447	473.18	480	466	0.973	-0.04	-0.272	0.785494	0.86358	0	0.0273	0.0134	0.0134	TRUE	0.015
YDL104C	66	57	35	106	302	83	75	100	46	90	142	75	88.15	74	102	1.407	0.493	1.408	0.159005	0.263657	0.1083	0.0546	0.0751	0.0751	TRUE	0.3753
YDL105W	51	28	53	69	111	87	58	49	70	59	52	78	61.15	59	63	1.056	0.079	0.254	0.799709	0.872875	0.0239	0.0693	0.0518	0.0518	TRUE	0.3967
YDL106C	62	49	49	223	407	248	71	86	65	190	192	224	137.78	74	202	2.75	1.459	6.3	2.98189e-10	2.85304e-09	0.0037	0.0425	0.0274	0.0274	TRUE	0.1431
YDL107W	82	55	60	80	118	82	93	96	80	68	56	74	77.82	90	66	0.73	-0.454	-1.704	0.0883389	0.162977	0	0.059	0.0379	0.0379	TRUE	0.2098
YDL108W_exon	178	106	176	169	273	173	203	186	233	144	129	156	175.04	207	143	0.685	-0.545	-2.663	0.00773513	0.0201468	0.0056	0.038	0.0242	0.0242	TRUE	0.126
YDL108W_intron	1	0	2	2	1	0	1	0	3	2	0	0	0.99	1	1	0.549	-0.866	-0.414	0.678924	NA	0	2.9887	2.1165	2.1165	TRUE	0.225
YDL109C	65	52	92	121	237	126	74	91	122	103	112	114	102.57	96	110	1.146	0.197	0.756	0.449906	0.582698	0.0177	0.0499	0.0382	0.0382	TRUE	0.4797
YDL110C	495	397	371	180	354	149	563	696	492	153	167	134	367.61	584	151	0.261	-1.939	-9.799	1.14192e-22	4.29284e-21	0.0186	0.0291	0.0246	0.0246	TRUE	0.1748
YDL111C	576	264	460	613	1067	909	656	463	610	521	503	819	595.41	576	614	1.064	0.09	0.387	0.699105	0.796414	0.0527	0.0261	0.037	0.037	TRUE	0.9983
YDL112W	1624	1032	1439	1167	2514	1325	1848	1809	1907	993	1186	1194	1489.73	1855	1124	0.606	-0.722	-5.081	3.764e-07	2.30671e-06	0.005	0.0231	0.0138	0.0138	TRUE	0.1251
YDL113C	392	375	351	357	885	354	446	657	465	304	418	319	434.87	523	347	0.666	-0.586	-2.71	0.00672132	0.0177549	0.0372	0.0279	0.0312	0.0312	TRUE	0.5641
YDL114W	0	1	1	2	9	1	0	2	1	2	4	1	1.65	1	2	2.454	1.295	0.759	0.447683	NA	0	1.8034	1.224	1.224	TRUE	1.1626
YDL114W-A	0	0	0	0	2	2	0	0	0	0	1	2	0.46	0	1	3.592	1.845	0.567	0.570875	NA	0	6.4637	6.2334	6.2334	TRUE	0.061
YDL115C_exon	189	159	181	196	394	129	215	279	240	167	186	116	200.45	245	156	0.644	-0.635	-2.719	0.00654953	0.0173557	0.0317	0.0358	0.0341	0.0341	TRUE	0.5234
YDL115C_intron	7	8	6	19	26	4	8	14	8	16	12	4	10.33	10	11	1.097	0.134	0.186	0.852648	0.910485	0.1951	0.3066	0.2679	0.2679	TRUE	0.5465
YDL116W	667	374	553	661	1397	624	759	656	733	562	659	562	655.29	716	594	0.831	-0.268	-1.713	0.0866622	0.160294	0.0059	0.0256	0.016	0.016	TRUE	0.1105
YDL117W	460	303	426	641	1397	642	524	531	565	545	659	579	567.09	540	594	1.103	0.141	0.902	0.367142	0.501596	0.005	0.0263	0.0157	0.0157	TRUE	0.1117
YDL118W	0	0	1	0	1	0	0	0	1	0	0	0	0.3	0	0	0.507	-0.98	-0.252	0.801123	NA	0	9.8659	8.9357	8.9357	TRUE	0.3876
YDL119C	114	108	105	108	216	121	130	189	139	92	102	109	126.86	153	101	0.665	-0.588	-2.472	0.0134237	0.0328341	0.0133	0.0444	0.0325	0.0325	TRUE	0.4014
YDL120W	196	78	138	417	577	413	223	137	183	355	272	372	257	181	333	1.825	0.868	3.74	0.000184278	0.00069797	0.035	0.0326	0.0339	0.0339	TRUE	0.391
YDL121C	453	347	370	297	340	294	516	608	490	253	160	265	382.08	538	226	0.418	-1.257	-5.602	2.12318e-08	1.57984e-07	0.0397	0.0288	0.0333	0.0333	TRUE	0.7832
YDL122W	943	745	908	905	2089	1082	1073	1306	1204	770	986	975	1052.3	1194	910	0.763	-0.39	-2.349	0.0188247	0.0439533	0.0123	0.0239	0.0189	0.0189	TRUE	0.2165
YDL123W	43	39	33	287	546	339	49	68	44	244	258	306	161.4	54	269	5.079	2.344	9.401	5.41678e-21	1.78347e-19	0.0124	0.0394	0.0304	0.0304	TRUE	0.3488
YDL124W	993	774	818	1916	3482	1714	1130	1357	1084	1630	1643	1545	1398.2	1190	1606	1.351	0.434	2.937	0.00331649	0.00940963	0.0061	0.0232	0.0149	0.0149	TRUE	0.1739
YDL125C_exon	903	528	478	681	1121	733	1028	926	634	579	529	661	726.01	863	590	0.683	-0.55	-2.653	0.00798615	0.0207372	0.0353	0.0252	0.0295	0.0295	TRUE	0.6393
YDL125C_intron	35	38	25	21	79	32	40	67	33	18	37	29	37.26	47	28	0.616	-0.7	-1.654	0.0981714	0.178104	0.102	0.1003	0.1009	0.1009	TRUE	0.5822
YDL126C	9926	7461	7887	7104	10925	5538	11298	13081	10455	6043	5154	4992	8503.79	11611	5396	0.465	-1.105	-7.258	3.93398e-13	5.49721e-12	0.012	0.0215	0.0166	0.0166	TRUE	0.1494
YDL127W	44	17	32	136	179	182	50	30	42	116	84	164	81.08	41	121	2.925	1.549	4.519	6.21013e-06	3.09891e-05	0.0767	0.0575	0.0647	0.0647	TRUE	0.1557
YDL128W	274	225	224	431	1125	433	312	394	297	367	531	390	381.83	334	429	1.29	0.367	1.738	0.0821658	0.153528	0.0286	0.0288	0.0292	0.0292	TRUE	0.5184
YDL129W	144	153	195	185	354	253	164	268	258	157	167	228	207.18	230	184	0.801	-0.319	-1.262	0.206795	0.323797	0.0497	0.0354	0.041	0.041	TRUE	0.7132
YDL130W-A	45	30	35	60	64	77	51	53	46	51	30	69	50.14	50	50	0.991	-0.012	-0.033	0.973379	0.985014	0.0787	0.0799	0.0794	0.0794	TRUE	0.2451
YDL130W_exon	438	177	384	2283	1805	1735	499	310	509	1942	852	1564	945.91	439	1453	3.298	1.722	5.952	2.64588e-09	2.2401e-08	0.1172	0.0242	0.0585	0.0585	TRUE	0.1983
YDL130W_intron	31	6	19	45	31	41	35	11	25	38	15	37	26.81	24	30	1.226	0.294	0.546	0.585218	0.704093	0.2359	0.1311	0.1678	0.1678	TRUE	0.3937
YDL131W	569	307	501	1481	2375	1415	648	538	664	1260	1120	1276	917.63	617	1219	1.971	0.979	6.298	3.02456e-10	2.89113e-09	0.0068	0.0243	0.016	0.016	TRUE	0.1366
YDL132W	1032	760	885	862	2194	937	1175	1332	1173	733	1035	845	1048.86	1227	871	0.711	-0.491	-2.83	0.00465122	0.0128001	0.0167	0.0239	0.0207	0.0207	TRUE	0.3323
YDL133C-A	3861	1672	2939	229	250	123	4395	2931	3896	195	118	111	1940.9	3741	141	0.038	-4.732	-19.831	1.59373e-87	1.60568e-84	0.0686	0.0226	0.0382	0.0382	TRUE	0.379
YDL133W	188	125	166	247	531	273	214	219	220	210	251	246	226.65	218	236	1.084	0.116	0.633	0.52658	0.651997	0	0.0341	0.0195	0.0195	TRUE	0.0985
YDL134C	1382	998	1192	1810	4013	1598	1573	1750	1580	1540	1893	1440	1629.37	1634	1624	0.995	-0.007	-0.044	0.965102	0.97963	0.0119	0.0229	0.0175	0.0175	TRUE	0.2566
YDL135C	446	261	374	517	709	553	508	458	496	440	334	498	455.63	487	424	0.868	-0.204	-1.059	0.289587	0.419194	0.0207	0.0276	0.0245	0.0245	TRUE	0.4203
YDL136W_exon	5142	2834	4806	2889	3693	3177	5853	4969	6371	2458	1742	2864	4042.6	5731	2355	0.411	-1.284	-6.364	1.96092e-10	1.9331e-09	0.0363	0.0218	0.0291	0.0291	TRUE	0.6339
YDL136W_intron	80	26	61	33	33	50	91	46	81	28	16	45	51.04	73	30	0.398	-1.33	-3.092	0.00198542	0.00594624	0.1694	0.0789	0.1111	0.1111	TRUE	0.7851
YDL137W	1560	771	1037	1657	2519	1627	1776	1352	1375	1410	1188	1467	1427.75	1501	1355	0.902	-0.149	-0.871	0.383507	0.517662	0.0174	0.0232	0.0205	0.0205	TRUE	0.3108
YDL138W	84	61	80	227	559	200	96	107	106	193	264	180	157.62	103	212	2.078	1.055	4.422	9.75871e-06	4.69976e-05	0.0233	0.0398	0.0325	0.0325	TRUE	0.533
YDL139C	53	46	37	63	93	66	60	81	49	54	44	59	57.83	63	52	0.827	-0.273	-0.866	0.386755	0.520733	0.0219	0.0721	0.0537	0.0537	TRUE	0.2974
YDL140C	2520	1693	2036	5110	9679	4647	2868	2968	2699	4347	4566	4189	3606.24	2845	4367	1.536	0.619	4.953	7.31545e-07	4.29255e-06	0.0017	0.0219	0.0109	0.0109	TRUE	0.0245
YDL141W	156	78	189	631	1028	642	178	137	251	537	485	579	360.89	189	534	2.819	1.495	6.587	4.47874e-11	4.83118e-10	0.0389	0.0293	0.0327	0.0327	TRUE	0.8571
YDL142C	87	78	80	208	404	201	99	137	106	177	191	181	148.42	114	183	1.62	0.696	3.183	0.00145763	0.00450071	0.0001	0.041	0.0263	0.0263	TRUE	0.2553
YDL143W	2681	1521	1934	2875	5565	2161	3052	2667	2564	2446	2625	1948	2550.15	2761	2340	0.848	-0.238	-1.448	0.147598	0.248628	0.015	0.0223	0.0191	0.0191	TRUE	0.2595
YDL144C	291	197	271	366	642	312	331	345	359	311	303	281	321.88	345	298	0.865	-0.209	-1.283	0.199513	0.314667	0	0.0303	0.0158	0.0158	TRUE	0.0279
YDL145C	4126	2709	3261	3523	7201	3629	4696	4750	4323	2997	3397	3271	3905.63	4590	3222	0.702	-0.51	-3.951	7.79247e-05	0.000319013	0.0029	0.0219	0.0117	0.0117	TRUE	0.0453
YDL146W	272	151	161	370	912	321	310	265	213	315	430	289	303.68	263	345	1.315	0.395	1.742	0.0815733	0.152732	0.0355	0.0308	0.0334	0.0334	TRUE	0.55
YDL147W	2549	1958	2243	2036	4078	1890	2901	3433	2973	1732	1924	1704	2444.48	3102	1787	0.576	-0.795	-5.641	1.68715e-08	1.27613e-07	0.0059	0.0223	0.0139	0.0139	TRUE	0.1042
YDL148C	1216	820	1179	699	1270	846	1384	1438	1563	595	599	763	1056.82	1462	652	0.446	-1.166	-7.226	4.96347e-13	6.79443e-12	0.0111	0.0239	0.0177	0.0177	TRUE	0.2571
YDL149W	102	74	55	189	379	144	116	130	73	161	179	130	131.35	106	157	1.483	0.568	2.116	0.0343143	0.0738868	0.042	0.0436	0.043	0.043	TRUE	0.7072
YDL150W	531	448	589	590	1017	604	604	785	781	502	480	544	616.12	723	509	0.704	-0.507	-2.993	0.00276335	0.00798185	0.0111	0.0259	0.019	0.019	TRUE	0.2496
YDL151C	0	0	0	0	1	1	0	0	0	0	0	1	0.23	0	0	1.795	0.844	0.209	0.834741	NA	0	12.9064	10	10	TRUE	0.0767
YDL152W	0	0	2	0	0	0	0	0	3	0	0	0	0.44	1	0	0.147	-2.764	-0.715	0.474638	NA	10	6.6954	8.9902	8.9902	TRUE	0.9738
YDL153C	1151	1079	1320	727	1353	741	1310	1892	1750	618	638	668	1146.04	1651	641	0.389	-1.362	-7.78	7.23863e-15	1.19752e-13	0.0181	0.0237	0.0211	0.0211	TRUE	0.3951
YDL154W	59	37	59	100	148	78	67	65	78	85	70	70	72.57	70	75	1.067	0.093	0.347	0.728842	0.818171	0	0.0618	0.0375	0.0375	TRUE	0.1262
YDL155W	353	177	298	486	817	552	402	310	395	413	385	498	400.6	369	432	1.166	0.221	1.175	0.2399	0.364169	0.0149	0.0285	0.0228	0.0228	TRUE	0.2038
YDL156W	86	66	93	159	259	141	98	116	123	135	122	127	120.24	112	128	1.143	0.193	0.863	0.38825	0.522086	0	0.0456	0.027	0.027	TRUE	0.1334
YDL157C	737	369	563	211	266	217	839	647	746	179	125	196	455.45	744	167	0.223	-2.167	-10.245	1.24254e-24	5.31772e-23	0.0312	0.0276	0.0291	0.0291	TRUE	0.2882
YDL158C	89	47	79	14	14	15	101	82	105	12	7	14	53.41	96	11	0.106	-3.238	-8.583	9.21149e-18	2.28024e-16	0	0.0763	0.0605	0.0605	TRUE	0.8394
YDL159C-B	0	0	0	0	0	0	0	0	0	0	0	0	0	0	0	NA	NA	NA	NA	NA	NA	NA	NA	NA	NA	NA
YDL159W	137	94	148	212	431	238	156	165	196	180	203	215	185.86	172	199	1.158	0.211	1.044	0.296436	0.425987	0.0046	0.037	0.0236	0.0236	TRUE	0.155
YDL159W-A	0	0	0	0	0	0	0	0	0	0	0	0	0	0	0	NA	NA	NA	NA	NA	NA	NA	NA	NA	NA	NA
YDL160C	475	270	447	1449	2951	1627	541	473	593	1233	1392	1467	949.66	536	1364	2.543	1.346	8.466	2.53146e-17	5.82294e-16	0.0081	0.0242	0.0167	0.0167	TRUE	0.1119
YDL160C-A	75	46	52	47	66	40	85	81	69	40	31	36	57.02	78	36	0.453	-1.144	-3.836	0.000124824	0.000491636	0	0.0728	0.045	0.045	TRUE	0.133
YDL161W	166	155	220	560	1273	577	189	272	292	476	601	520	391.56	251	532	2.132	1.092	5.206	1.93459e-07	1.23989e-06	0.0262	0.0286	0.0282	0.0282	TRUE	0.5342
YDL162C	0	0	0	2	2	1	0	0	0	2	1	1	0.59	0	1	4.626	2.21	0.846	0.397768	NA	0	5.0105	3.6095	3.6095	TRUE	0.0933
YDL163W	0	0	0	0	0	1	0	0	0	0	0	1	0.15	0	0	1.035	0.049	0.012	0.990344	NA	0	19.65	10	10	TRUE	0.6288
YDL164C	453	272	362	510	1059	490	516	477	480	434	500	442	474.58	491	459	0.935	-0.097	-0.626	0.531505	0.65621	0.003	0.0273	0.0152	0.0152	TRUE	0.0763
YDL165W	424	340	378	134	259	173	483	596	501	114	122	156	328.65	527	131	0.248	-2.012	-10.255	1.12384e-24	4.85954e-23	0.014	0.0301	0.0236	0.0236	TRUE	0.2839
YDL166C	232	148	238	170	241	176	264	259	315	145	114	159	209.33	279	139	0.494	-1.018	-4.812	1.4915e-06	8.32513e-06	0.0163	0.0352	0.0271	0.0271	TRUE	0.3066
YDL167C	1089	651	1016	707	1409	1030	1240	1141	1347	601	665	928	987.04	1243	731	0.588	-0.766	-3.945	7.98365e-05	0.000325781	0.0299	0.0241	0.0261	0.0261	TRUE	0.6535
YDL168W	813	481	671	777	1166	631	925	843	889	661	550	569	739.66	886	593	0.669	-0.581	-3.846	0.00012024	0.000475998	0.0048	0.0251	0.015	0.015	TRUE	0.1171
YDL169C	28	25	30	27	80	27	32	44	40	23	38	24	33.42	39	28	0.753	-0.41	-1.043	0.296769	0.426282	0.0348	0.1094	0.0802	0.0802	TRUE	0.7743
YDL170W	192	162	196	363	767	414	219	284	260	309	362	373	301.03	254	348	1.375	0.459	2.447	0.0143974	0.0349661	0.0093	0.0309	0.0216	0.0216	TRUE	0.1706
YDL171C	6335	4281	4582	4960	8927	4484	7211	7506	6074	4219	4211	4042	5543.77	6930	4157	0.6	-0.737	-5.324	1.01537e-07	6.81083e-07	0.006	0.0216	0.0136	0.0136	TRUE	0.1425
YDL172C	0	2	1	5	7	7	0	4	1	4	3	6	3.12	2	4	3.127	1.645	1.259	0.207973	0.32516	0.0121	0.9674	0.6776	0.6776	TRUE	0.5672
YDL173W	455	327	383	591	993	474	518	573	508	503	468	427	499.56	533	466	0.876	-0.191	-1.217	0.223767	0.34473	0.0031	0.027	0.0157	0.0157	TRUE	0.0601
YDL174C	329	237	243	1234	2298	956	374	416	322	1050	1084	862	684.62	371	999	2.7	1.433	8.166	3.17621e-16	6.29928e-15	0.0124	0.0254	0.0199	0.0199	TRUE	0.1707
YDL175C	88	60	89	160	316	159	100	105	118	136	149	143	125.31	108	143	1.328	0.409	1.878	0.0603189	0.119113	0	0.0447	0.0251	0.0251	TRUE	0.0668
YDL176W	159	115	172	191	341	204	181	202	228	162	161	184	186.31	204	169	0.83	-0.269	-1.35	0.177127	0.286933	0.0039	0.0369	0.0229	0.0229	TRUE	0.1214
YDL177C	73	63	76	37	50	44	83	110	101	31	24	40	64.84	98	32	0.318	-1.653	-5.286	1.25045e-07	8.26114e-07	0.0254	0.0666	0.0517	0.0517	TRUE	0.5004
YDL178W	707	542	522	560	1045	475	805	950	692	476	493	428	640.74	816	466	0.572	-0.805	-4.645	3.40018e-06	1.77865e-05	0.0127	0.0257	0.02	0.02	TRUE	0.157
YDL179W	39	27	35	141	227	164	44	47	46	120	107	148	85.5	46	125	2.709	1.438	5.169	2.34809e-07	1.48693e-06	0	0.0556	0.0377	0.0377	TRUE	0.2636
YDL180W	102	75	72	153	379	126	116	131	95	130	179	114	127.59	114	141	1.243	0.314	1.2	0.23003	0.352426	0.0353	0.0442	0.0406	0.0406	TRUE	0.6469
YDL181W	15	15	21	55	69	40	17	26	28	47	33	36	31.1	24	39	1.629	0.704	1.726	0.0843124	0.156551	0	0.1159	0.0808	0.0808	TRUE	0.3724
YDL182W	412	228	371	2071	3165	2095	469	400	492	1762	1493	1888	1083.97	454	1714	3.771	1.915	11.545	7.81842e-31	5.47018e-29	0.0104	0.0238	0.0181	0.0181	TRUE	0.1566
YDL183C	19	16	25	83	156	84	22	28	33	71	74	76	50.46	28	74	2.672	1.418	4.262	2.03018e-05	9.21355e-05	0	0.0796	0.0496	0.0496	TRUE	0.2502
YDL184C	8048	3040	5392	837	1230	623	9160	5330	7147	712	580	562	3915.22	7212	618	0.086	-3.546	-16.835	1.35857e-63	4.56252e-61	0.0428	0.0219	0.0313	0.0313	TRUE	0.0622
YDL185C-A	1	0	0	0	1	0	1	0	0	0	0	0	0.27	0	0	0.507	-0.981	-0.242	0.808736	NA	0	11.0114	9.848	9.848	TRUE	0.27
YDL185W	16908	10289	11413	12402	21772	9834	19245	18039	15128	10550	10271	8865	13683.1	17471	9895	0.566	-0.82	-5.394	6.88441e-08	4.75397e-07	0.0114	0.0213	0.0166	0.0166	TRUE	0.1683
YDL186W	1	0	3	0	4	0	1	0	4	0	2	0	1.17	2	1	0.403	-1.31	-0.604	0.545718	NA	2.1542	2.5482	2.4689	2.4689	TRUE	0.7659
YDL187C	6	2	8	30	56	28	7	4	11	26	26	25	16.35	7	26	3.595	1.846	3.186	0.00144139	0.0044587	0	0.2014	0.1314	0.1314	TRUE	0.4028
YDL188C	678	521	655	1646	3361	1424	772	913	868	1400	1586	1284	1137.14	851	1423	1.675	0.744	4.791	1.66255e-06	9.19834e-06	0.0079	0.0237	0.0163	0.0163	TRUE	0.1223
YDL189W	541	405	558	580	1167	609	616	710	740	493	551	549	609.73	689	531	0.772	-0.373	-2.397	0.016513	0.0392194	0.0048	0.026	0.0157	0.0157	TRUE	0.1033
YDL190C	785	538	592	802	1977	754	893	943	785	682	933	680	819.34	874	765	0.877	-0.189	-1.033	0.301516	0.430829	0.0205	0.0247	0.0229	0.0229	TRUE	0.4496
YDL191W_exon	5347	2718	4772	3067	3797	3304	6086	4765	6325	2609	1791	2978	4092.57	5725	2459	0.429	-1.22	-5.83	5.53537e-09	4.52302e-08	0.0408	0.0218	0.0313	0.0313	TRUE	0.6917
YDL191W_intron	82	28	50	38	35	41	93	49	66	32	17	37	49.08	69	29	0.4	-1.32	-3.293	0.000992492	0.00320184	0.1133	0.0812	0.0929	0.0929	TRUE	0.3049
YDL192W	4383	2331	3193	2861	3410	2600	4989	4087	4232	2434	1609	2344	3282.37	4436	2129	0.48	-1.06	-5.58	2.41122e-08	1.77711e-07	0.028	0.022	0.0257	0.0257	TRUE	0.5597
YDL193W	113	76	84	287	519	211	129	133	111	244	245	190	175.4	124	226	1.826	0.869	4.033	5.50441e-05	0.000232135	0.0106	0.0379	0.0262	0.0262	TRUE	0.212
YDL194W	133	123	78	222	596	127	151	216	103	189	281	114	175.82	157	195	1.252	0.325	0.941	0.346773	0.480041	0.1527	0.0379	0.0794	0.0794	TRUE	0.2052
YDL195W	1056	872	950	2498	4348	2537	1202	1529	1259	2125	2051	2287	1742.2	1330	2154	1.621	0.697	4.599	4.23978e-06	2.17273e-05	0.0093	0.0228	0.0159	0.0159	TRUE	0.2004
YDL196W	1	0	1	4	3	2	1	0	1	3	1	2	1.51	1	2	2.489	1.316	0.77	0.441017	NA	0	1.9688	1.1454	1.1454	TRUE	0.2569
YDL197C	189	136	153	349	581	220	215	238	203	297	274	198	237.61	219	256	1.176	0.234	1.09	0.275888	0.404713	0.0219	0.0335	0.0286	0.0286	TRUE	0.4298
YDL198C	216	132	204	662	896	560	246	231	270	563	423	505	373.06	249	497	1.988	0.991	5.33	9.80115e-08	6.60071e-07	0.0125	0.029	0.0214	0.0214	TRUE	0.1785
YDL199C	39	21	27	101	224	76	44	37	36	86	106	69	62.85	39	87	2.226	1.154	3.636	0.000277372	0.00100992	0.0256	0.068	0.0508	0.0508	TRUE	0.1276
YDL200C	85	47	71	53	74	40	97	82	94	45	35	36	64.89	91	39	0.421	-1.248	-4.403	1.06845e-05	5.09932e-05	0	0.0666	0.0409	0.0409	TRUE	0.1602
YDL201W	249	135	236	282	378	320	283	237	313	240	178	288	256.6	278	235	0.843	-0.246	-1.072	0.283657	0.412745	0.0355	0.0326	0.0338	0.0338	TRUE	0.3228
YDL202W	317	203	262	380	557	385	361	356	347	323	263	347	332.85	355	311	0.874	-0.194	-1.077	0.281479	0.410703	0.0094	0.03	0.0202	0.0202	TRUE	0.227
YDL203C	284	188	247	350	637	456	323	330	327	298	301	411	331.6	327	337	1.028	0.04	0.205	0.837693	0.899569	0.0158	0.03	0.0236	0.0236	TRUE	0.4256
YDL204W	45	40	38	134	279	94	51	70	50	114	132	85	83.68	57	110	1.951	0.964	3.283	0.00102796	0.00330253	0.0313	0.0564	0.0466	0.0466	TRUE	0.2244
YDL205C	1149	763	1002	1790	3122	1560	1308	1338	1328	1523	1473	1406	1395.92	1325	1467	1.108	0.148	1.164	0.24435	0.368662	0	0.0232	0.0109	0.0109	TRUE	0.0157
YDL206W	80	55	62	111	322	84	91	96	82	94	152	76	98.62	90	107	1.206	0.27	0.881	0.378443	0.512859	0.065	0.051	0.0567	0.0567	TRUE	0.9762
YDL207W	343	258	347	437	963	446	390	452	460	372	454	402	421.8	434	409	0.946	-0.081	-0.474	0.635527	0.745828	0.0075	0.0281	0.0184	0.0184	TRUE	0.1133
YDL208W	1383	880	1378	731	993	670	1574	1543	1827	622	468	604	1106.31	1648	565	0.342	-1.548	-9.117	7.73864e-20	2.30671e-18	0.0151	0.0238	0.0197	0.0197	TRUE	0.2742
YDL209C	101	72	129	100	164	102	115	126	171	85	77	92	111.1	137	85	0.615	-0.701	-2.808	0.00498445	0.0136278	0.0173	0.0477	0.0356	0.0356	TRUE	0.4617
YDL210W	6	7	8	9	37	18	7	12	11	8	17	16	11.84	10	14	1.427	0.513	0.804	0.421565	0.555199	0	0.2702	0.1966	0.1966	TRUE	0.7002
YDL211C	22	11	33	110	173	143	25	19	44	94	82	129	65.36	29	102	3.405	1.768	4.863	1.15814e-06	6.56258e-06	0.0725	0.0662	0.0682	0.0682	TRUE	0.8984
YDL212W	728	615	642	413	763	345	829	1078	851	351	360	311	630.02	919	341	0.372	-1.428	-8.309	9.63758e-17	2.04418e-15	0.0121	0.0258	0.0194	0.0194	TRUE	0.2637
YDL213C	313	239	325	468	763	543	356	419	431	398	360	489	408.94	402	416	1.034	0.048	0.255	0.799072	0.872415	0.0159	0.0283	0.0227	0.0227	TRUE	0.2772
YDL214C	8	10	19	19	43	16	9	18	25	16	20	14	17.12	17	17	0.999	-0.002	-0.003	0.997283	0.998736	0.0599	0.1934	0.1491	0.1491	TRUE	0.2264
YDL215C	823	484	695	696	1377	682	937	849	921	592	650	615	760.51	902	619	0.686	-0.544	-3.864	0.000111589	0.000444195	0.0012	0.025	0.0129	0.0129	TRUE	0.0307
YDL216C	98	92	75	143	270	91	112	161	99	122	127	82	117.22	124	110	0.899	-0.154	-0.55	0.58212	0.70179	0.0492	0.0463	0.0474	0.0474	TRUE	0.599
YDL217C	290	201	284	368	606	331	330	352	376	313	286	298	326.04	353	299	0.847	-0.24	-1.457	0.145063	0.245553	0	0.0302	0.0163	0.0163	TRUE	0.0394
YDL218W	18	9	11	18	27	27	20	16	15	15	13	24	17.21	17	17	1.01	0.014	0.027	0.978718	0.988232	0	0.1925	0.1344	0.1344	TRUE	0.6223
YDL219W_exon	362	221	299	183	226	204	412	387	396	156	107	184	273.67	398	149	0.37	-1.434	-6.347	2.19947e-10	2.15561e-09	0.0334	0.0319	0.0325	0.0325	TRUE	0.7399
YDL219W_intron	3	0	0	0	0	1	3	0	0	0	0	1	0.72	1	0	0.221	-2.179	-0.754	0.451111	NA	7.2378	4.1207	4.4686	4.4686	TRUE	1.4401
YDL220C	76	50	67	209	376	186	87	88	89	178	177	168	130.97	88	174	1.99	0.993	4.61	4.02787e-06	2.08214e-05	0	0.0436	0.0234	0.0234	TRUE	0.0115
YDL221W	4	2	0	7	12	2	5	4	0	6	6	2	3.58	3	5	1.68	0.749	0.631	0.528202	0.653523	0.2003	0.8449	0.6771	0.6771	TRUE	0.7321
YDL222C	15	10	11	35	74	41	17	18	15	30	35	37	25.14	17	34	2.073	1.051	2.431	0.0150479	0.0362957	0	0.1384	0.0818	0.0818	TRUE	0.0801
YDL223C	61	32	38	222	429	224	69	56	50	189	202	202	128.18	58	198	3.353	1.745	7.297	2.94658e-13	4.16949e-12	0	0.0441	0.0276	0.0276	TRUE	0.2362
YDL224C	180	113	188	770	1983	906	205	198	249	655	936	817	509.9	217	803	3.69	1.884	9.463	2.98779e-21	9.96755e-20	0.0223	0.0269	0.0249	0.0249	TRUE	0.115
YDL225W	574	524	608	556	1245	590	653	919	806	473	587	532	661.69	793	531	0.671	-0.575	-3.147	0.00165023	0.00501842	0.0176	0.0256	0.0225	0.0225	TRUE	0.198
YDL226C	1194	740	935	1219	2269	1075	1359	1297	1239	1037	1070	969	1162.04	1298	1025	0.79	-0.34	-2.535	0.0112581	0.0280686	0.0016	0.0237	0.0121	0.0121	TRUE	0.0276
YDL227C	324	180	273	211	243	182	369	316	362	179	115	164	250.74	349	153	0.435	-1.202	-5.482	4.20238e-08	3.00917e-07	0.0266	0.0329	0.0302	0.0302	TRUE	0.5771
YDL228C	2	1	2	5	27	4	2	2	3	4	13	4	4.55	2	7	3.134	1.648	1.512	0.130648	0.225954	0	0.6698	0.4983	0.4983	TRUE	2.5868
YDL229W	24263	11422	17541	109172	231499	68208	27616	20026	23251	92870	109214	61485	55743.6	23631	87856	3.718	1.894	8.613	7.10832e-18	1.78594e-16	0.0511	0.0212	0.0348	0.0348	TRUE	0.1926
YDL230W	252	174	172	198	433	236	287	305	228	168	204	213	234.22	273	195	0.716	-0.482	-2.376	0.0174949	0.0412113	0.0136	0.0337	0.0253	0.0253	TRUE	0.2302
YDL231C	517	382	463	794	1600	683	588	670	614	675	755	616	652.98	624	682	1.096	0.132	0.838	0.402179	0.535973	0.0064	0.0256	0.0162	0.0162	TRUE	0.1072
YDL232W	34	22	35	61	70	83	39	39	46	52	33	75	47.23	41	53	1.276	0.352	0.916	0.359741	0.49392	0.0811	0.0836	0.0826	0.0826	TRUE	0.1938
YDL233W	73	39	64	163	304	142	83	68	85	139	143	128	107.73	79	137	1.728	0.789	3.357	0.000787672	0.00260275	0	0.0485	0.0284	0.0284	TRUE	0.094
YDL234C	590	743	524	448	1324	437	672	1303	695	381	625	394	678.07	890	467	0.526	-0.926	-3.256	0.00112973	0.00359168	0.1091	0.0255	0.0568	0.0568	TRUE	1.9195
YDL235C	498	307	416	266	432	384	567	538	551	226	204	346	405.46	552	259	0.467	-1.099	-4.984	6.22656e-07	3.69016e-06	0.0398	0.0284	0.0324	0.0324	TRUE	0.9769
YDL236W	1339	968	1078	1031	1964	814	1524	1697	1429	877	927	734	1197.92	1550	846	0.546	-0.872	-5.529	3.22567e-08	2.34647e-07	0.0095	0.0236	0.017	0.017	TRUE	0.1588
YDL237W	297	163	148	860	1802	685	338	286	196	732	850	617	503.2	273	733	2.682	1.423	6.271	3.59305e-10	3.40545e-09	0.0433	0.027	0.0341	0.0341	TRUE	0.2824
YDL238C	124	97	83	153	338	143	141	170	110	130	159	129	139.96	140	139	1.002	0.003	0.011	0.991238	0.994693	0.0207	0.0422	0.0338	0.0338	TRUE	0.1941
YDL239C	168	113	120	168	331	146	191	198	159	143	156	132	163.18	183	144	0.789	-0.342	-1.654	0.0981652	0.178104	0.0042	0.0392	0.0245	0.0245	TRUE	0.1344
YDL240C-A	0	0	0	0	0	0	0	0	0	0	0	0	0	0	0	NA	NA	NA	NA	NA	NA	NA	NA	NA	NA	NA
YDL240W	359	231	352	606	1687	724	409	405	467	516	796	653	540.7	427	655	1.536	0.619	3.113	0.0018529	0.00558419	0.026	0.0266	0.0263	0.0263	TRUE	0.1358
YDL241W	122	92	120	78	129	99	139	161	159	66	61	89	112.61	153	72	0.469	-1.093	-4.423	9.72084e-06	4.68376e-05	0.0145	0.0473	0.0344	0.0344	TRUE	0.3905
YDL242W	1	0	0	0	3	0	1	0	0	0	1	0	0.43	0	0	1.017	0.024	0.007	0.994478	NA	0	6.9504	6.7054	6.7054	TRUE	1.4385
YDL243C	89	76	58	131	199	103	101	133	77	111	94	93	101.6	104	99	0.963	-0.054	-0.203	0.839218	0.900343	0.0252	0.0501	0.0413	0.0413	TRUE	0.2279
YDL244W	8	5	11	27	17	23	9	9	15	23	8	21	14.03	11	17	1.559	0.641	1.015	0.310231	0.440284	0.1582	0.2313	0.2021	0.2021	TRUE	1.7491
YDL245C	0	0	0	1	2	3	0	0	0	1	1	3	0.75	0	2	5.825	2.542	1.045	0.296055	NA	0	3.9544	3.0185	3.0185	TRUE	0.3697
YDL246C	86	58	52	43	63	45	98	102	69	37	30	41	62.56	90	36	0.395	-1.34	-4.365	1.27128e-05	5.97953e-05	0.0192	0.0683	0.0499	0.0499	TRUE	0.3648
YDL247W	11	26	18	26	38	22	13	46	24	22	18	20	23.64	28	20	0.746	-0.423	-0.828	0.40788	0.541778	0.1399	0.1459	0.1438	0.1438	TRUE	0.3366
YDL247W-A	6	2	1	8	18	10	7	4	1	7	8	9	6	4	8	2.039	1.028	1.163	0.244766	0.368943	0	0.513	0.344	0.344	TRUE	0.5992
YDL248W	137	96	102	493	1063	377	156	168	135	419	501	340	286.69	153	420	2.756	1.463	6.799	1.05696e-11	1.22966e-10	0.0234	0.0314	0.0279	0.0279	TRUE	0.0921
YDR001C	1401	989	1091	1892	4306	1538	1595	1734	1446	1609	2031	1386	1633.68	1592	1675	1.054	0.076	0.422	0.672945	0.776445	0.0224	0.0229	0.0227	0.0227	TRUE	0.4215
YDR002W	3387	2231	2930	1765	2106	1384	3855	3912	3884	1501	994	1248	2565.5	3884	1248	0.321	-1.64	-9.397	5.63683e-21	1.84987e-19	0.02	0.0223	0.0215	0.0215	TRUE	0.3897
YDR003W	141	138	134	217	497	197	160	242	178	185	234	178	196.12	193	199	1.038	0.054	0.234	0.815204	0.884014	0.0286	0.0362	0.0331	0.0331	TRUE	0.4679
YDR003W-A	87	66	62	109	202	89	99	116	82	93	95	80	94.19	99	89	0.91	-0.136	-0.541	0.588728	0.706741	0.0034	0.0524	0.0343	0.0343	TRUE	0.1583
YDR004W	267	229	243	304	531	273	304	401	322	259	251	246	297.12	342	252	0.738	-0.439	-2.411	0.0158984	0.0379474	0.0066	0.031	0.0204	0.0204	TRUE	0.2388
YDR005C_exon	319	208	264	401	799	467	363	365	350	341	377	421	369.46	359	380	1.057	0.08	0.477	0.633595	0.743994	0.0038	0.0291	0.0172	0.0172	TRUE	0.1009
YDR005C_intron	7	5	0	4	8	6	8	9	0	3	4	5	4.89	6	4	0.756	-0.404	-0.39	0.696502	0.795151	0.336	0.6246	0.5595	0.5595	TRUE	1.3787
YDR006C	257	212	317	606	1244	1045	293	372	420	516	587	942	521.46	362	682	1.886	0.915	3.649	0.000262863	0.000960937	0.0689	0.0268	0.0428	0.0428	TRUE	1.3199
YDR007W	385	156	230	463	640	386	438	274	305	394	302	348	343.39	339	348	1.022	0.031	0.138	0.890011	0.934924	0.0362	0.0297	0.0324	0.0324	TRUE	0.7513
YDR008C	0	0	0	3	10	4	0	0	0	3	5	4	1.81	0	4	14.356	3.844	2.128	0.0333568	NA	0	1.6481	1.2511	1.2511	TRUE	0.1327
YDR009W	40	15	18	52	127	56	46	26	24	44	60	50	41.72	32	51	1.601	0.679	1.803	0.0714535	0.136914	0.038	0.0918	0.0738	0.0738	TRUE	0.9554
YDR010C	3	2	0	9	8	0	3	4	0	8	4	0	3.06	2	4	1.672	0.741	0.512	0.608869	0.72288	1.5495	0.9853	1.1133	1.1133	TRUE	0.1201
YDR011W	759	381	721	1390	2253	1221	864	668	956	1182	1063	1101	972.26	829	1115	1.343	0.425	2.465	0.0137058	0.033443	0.0156	0.0242	0.0202	0.0202	TRUE	0.3285
YDR012W	2913	1563	2537	27631	33187	18910	3316	2740	3363	23505	15657	17046	10937.7	3140	18736	5.966	2.577	13.725	7.1531e-43	1.09193e-40	0.0308	0.0214	0.0252	0.0252	TRUE	0.6067
YDR013W	141	60	103	144	231	148	160	105	137	122	109	133	127.85	134	121	0.898	-0.155	-0.648	0.516998	0.643931	0.0158	0.0442	0.0333	0.0333	TRUE	0.2124
YDR014W	84	51	61	171	265	153	96	89	81	145	125	138	112.38	89	136	1.531	0.614	2.667	0.00766003	0.0199987	0	0.0474	0.0277	0.0277	TRUE	0.0615
YDR014W-A	1	0	2	1	4	3	1	0	3	1	2	3	1.54	1	2	1.378	0.463	0.283	0.777059	NA	0	1.9379	1.1969	1.1969	TRUE	0.2731
YDR015C	0	0	0	0	0	0	0	0	0	0	0	0	0	0	0	NA	NA	NA	NA	NA	NA	NA	NA	NA	NA	NA
YDR016C	131	86	99	44	53	30	149	151	131	37	25	27	86.76	144	30	0.205	-2.284	-8.259	1.46362e-16	3.03414e-15	0	0.0551	0.038	0.038	TRUE	0.3454
YDR017C	438	274	401	617	1320	643	499	480	532	525	623	580	539.61	504	576	1.144	0.194	1.249	0.211657	0.329794	0.0039	0.0266	0.0154	0.0154	TRUE	0.0705
YDR018C	7	7	8	17	30	12	8	12	11	14	14	11	11.71	10	13	1.302	0.38	0.635	0.525131	0.651002	0	0.2729	0.1623	0.1623	TRUE	0.1351
YDR019C	786	421	574	1029	1802	1000	895	738	761	875	850	901	836.75	798	875	1.096	0.132	0.887	0.375336	0.509388	0.0042	0.0246	0.0146	0.0146	TRUE	0.1351
YDR020C	101	64	92	230	383	262	115	112	122	196	181	236	160.27	116	204	1.748	0.806	3.729	0.000192255	0.000725455	0.009	0.0395	0.0259	0.0259	TRUE	0.205
YDR021W	210	136	245	166	311	266	239	238	325	141	147	240	221.66	267	176	0.655	-0.61	-2.364	0.0180922	0.0424299	0.0567	0.0344	0.0433	0.0433	TRUE	1.0798
YDR022C	95	50	99	69	81	73	108	88	131	59	38	66	81.62	109	54	0.49	-1.029	-3.387	0.000707299	0.00236431	0.0472	0.0572	0.0534	0.0534	TRUE	0.2888
YDR023W	5615	3671	4449	5035	9430	4233	6391	6436	5897	4283	4449	3816	5212.03	6241	4183	0.67	-0.577	-4.385	1.16014e-05	5.49525e-05	0.0039	0.0217	0.0123	0.0123	TRUE	0.0715
YDR024W	94	69	94	14	38	30	107	121	125	12	18	27	68.24	118	19	0.16	-2.641	-8.028	9.90481e-16	1.82767e-14	0.0119	0.0643	0.053	0.053	TRUE	0.6718
YDR025W_exon	1440	743	1305	3194	4423	3599	1639	1303	1730	2717	2087	3244	2119.91	1557	2683	1.721	0.783	3.948	7.89602e-05	0.000322597	0.033	0.0225	0.0278	0.0278	TRUE	0.1477
YDR025W_intron	16	8	18	20	15	35	18	14	24	17	7	32	18.62	19	19	0.966	-0.05	-0.083	0.934012	0.960485	0.2523	0.1795	0.2078	0.2078	TRUE	0.3281
YDR026C	329	237	272	362	655	365	374	416	361	308	309	329	349.42	384	315	0.823	-0.281	-1.735	0.0828144	0.15439	0	0.0296	0.0159	0.0159	TRUE	0.0559
YDR027C	550	391	416	854	1844	815	626	686	551	726	870	735	699.01	621	777	1.254	0.327	1.988	0.0468556	0.0964788	0.0091	0.0253	0.0179	0.0179	TRUE	0.1342
YDR028C	1454	1007	1177	1566	3760	1607	1655	1766	1560	1332	1774	1449	1589.21	1660	1518	0.915	-0.127	-0.794	0.427232	0.561341	0.0117	0.023	0.0179	0.0179	TRUE	0.266
YDR029W	0	0	0	0	0	0	0	0	0	0	0	0	0	0	0	NA	NA	NA	NA	NA	NA	NA	NA	NA	NA	NA
YDR030C	86	49	69	62	123	45	98	86	91	53	58	41	71.1	92	51	0.553	-0.855	-3.085	0.00203595	0.0060723	0	0.0626	0.0406	0.0406	TRUE	0.2366
YDR031W	157	94	104	62	97	48	179	165	138	53	46	43	103.86	161	47	0.294	-1.766	-7.144	9.05604e-13	1.19894e-11	0	0.0495	0.032	0.032	TRUE	0.1586
YDR032C	859	444	618	612	779	486	978	778	819	521	368	438	650.26	858	442	0.513	-0.962	-5.144	2.69539e-07	1.68671e-06	0.02	0.0257	0.0235	0.0235	TRUE	0.2838
YDR033W	671	533	515	3599	9537	2809	764	934	683	3062	4499	2532	2078.97	794	3364	4.245	2.086	9.185	4.10132e-20	1.2446e-18	0.0577	0.0225	0.0362	0.0362	TRUE	0.3238
YDR034C	365	257	282	592	1440	470	415	451	374	504	679	424	474.41	413	536	1.3	0.378	1.799	0.0720963	0.137857	0.0309	0.0273	0.0295	0.0295	TRUE	0.4825
YDR034C-A	1	0	1	0	0	0	1	0	1	0	0	0	0.41	1	0	0.155	-2.692	-0.784	0.433277	NA	0	7.2029	6.695	6.695	TRUE	0.1631
YDR034C-C	487	386	486	1367	3458	1329	554	677	644	1163	1631	1198	977.92	625	1331	2.133	1.093	5.865	4.50068e-09	3.70461e-08	0.0226	0.0241	0.0236	0.0236	TRUE	0.4774
YDR034C-D	2347	1460	2112	3420	6541	3400	2671	2560	2800	2909	3086	3065	2848.44	2677	3020	1.128	0.174	1.407	0.159459	0.26419	0.001	0.0222	0.0106	0.0106	TRUE	0.0194
YDR034W-B	5	3	5	4	5	5	6	5	7	3	2	5	4.64	6	3	0.569	-0.815	-0.891	0.372989	0.507066	0	0.6565	0.3766	0.3766	TRUE	0.2382
YDR035W	1634	1289	1416	2231	3909	1672	1860	2260	1877	1898	1844	1507	1874.32	1999	1750	0.876	-0.191	-1.186	0.235658	0.359517	0.0129	0.0227	0.0181	0.0181	TRUE	0.1767
YDR036C	163	104	133	433	804	488	186	182	176	368	379	440	288.62	181	396	2.18	1.124	6.262	3.79858e-10	3.59012e-09	0	0.0313	0.0185	0.0185	TRUE	0.1074
YDR037W	3816	2259	3190	8139	15128	6939	4343	3961	4228	6924	7137	6255	5474.67	4177	6772	1.621	0.697	5.411	6.26844e-08	4.38878e-07	0.0031	0.0217	0.0117	0.0117	TRUE	0.0543
YDR038C	1023	776	900	1832	4127	1455	1164	1361	1193	1558	1947	1312	1422.48	1239	1606	1.297	0.376	2.066	0.0388277	0.0821998	0.0225	0.0232	0.023	0.023	TRUE	0.2791
YDR039C	1079	842	969	1889	4224	1495	1228	1476	1284	1607	1993	1348	1489.35	1329	1649	1.242	0.313	1.714	0.0866102	0.160227	0.0231	0.0231	0.0232	0.0232	TRUE	0.2664
YDR040C	1010	785	873	1713	3840	1341	1150	1376	1157	1457	1812	1209	1360.12	1228	1493	1.218	0.284	1.525	0.12729	0.221302	0.025	0.0233	0.0242	0.0242	TRUE	0.2548
YDR041W	377	258	340	238	430	262	429	452	451	202	203	236	328.94	444	214	0.481	-1.056	-6.329	2.46641e-10	2.39394e-09	0	0.0301	0.0168	0.0168	TRUE	0.0894
YDR042C	4	6	8	14	26	14	5	11	11	12	12	13	10.41	9	12	1.463	0.549	0.844	0.398544	0.532431	0	0.3043	0.1926	0.1926	TRUE	0.5314
YDR043C	21	14	15	29	67	47	24	25	20	25	32	42	27.83	23	33	1.443	0.529	1.252	0.21043	0.328389	0	0.1271	0.0868	0.0868	TRUE	0.2463
YDR044W	707	539	589	1144	2490	1221	805	945	781	973	1175	1101	963.16	844	1083	1.286	0.363	2.31	0.020885	0.0481281	0.0084	0.0242	0.0166	0.0166	TRUE	0.1264
YDR045C	196	100	181	200	262	205	223	175	240	170	124	185	186.14	213	160	0.743	-0.428	-1.825	0.0680214	0.13164	0.0298	0.037	0.034	0.034	TRUE	0.4663
YDR046C	767	729	598	1098	2822	910	873	1278	793	934	1331	820	1004.91	981	1028	1.051	0.071	0.298	0.765345	0.848279	0.0633	0.0241	0.0398	0.0398	TRUE	0.8159
YDR047W	424	277	373	462	667	400	483	486	494	393	315	361	421.82	488	356	0.729	-0.457	-2.78	0.0054422	0.014684	0.0052	0.0281	0.017	0.017	TRUE	0.1285
YDR048C	0	1	2	0	0	1	0	2	3	0	0	1	0.88	2	0	0.18	-2.471	-1.016	0.309522	NA	0	3.356	2.8111	2.8111	TRUE	0.4997
YDR049W	299	235	312	351	651	322	340	412	414	299	307	290	343.65	389	299	0.771	-0.376	-2.223	0.0262395	0.0587213	0.0031	0.0297	0.0176	0.0176	TRUE	0.14
YDR050C	14412	7847	9739	20574	24883	13114	16404	13758	12909	17502	11739	11821	14022.2	14357	13687	0.953	-0.069	-0.355	0.722706	0.814119	0.0296	0.0213	0.0272	0.0272	TRUE	0.7268
YDR051C	385	306	302	415	871	384	438	536	400	353	411	346	414.18	458	370	0.811	-0.303	-1.664	0.0961671	0.175363	0.0127	0.0282	0.0213	0.0213	TRUE	0.2416
YDR052C	279	172	291	665	1281	690	318	302	386	566	604	622	466.14	335	597	1.781	0.833	4.953	7.29012e-07	4.28018e-06	0.0047	0.0274	0.0177	0.0177	TRUE	0.1958
YDR053W	0	0	0	0	0	0	0	0	0	0	0	0	0	0	0	NA	NA	NA	NA	NA	NA	NA	NA	NA	NA	NA
YDR054C	472	316	409	786	1435	1032	537	554	542	669	677	930	651.55	544	759	1.392	0.477	2.631	0.00851568	0.0218978	0.017	0.0256	0.022	0.022	TRUE	0.4625
YDR055W	107	132	73	848	2980	648	122	231	97	721	1406	584	526.89	150	904	6.069	2.602	7.359	1.85122e-13	2.69135e-12	0.2013	0.0267	0.085	0.085	TRUE	0.8458
YDR056C	224	188	219	470	727	401	255	330	290	400	343	361	329.85	292	368	1.265	0.34	1.888	0.0590401	0.116993	0.0067	0.0301	0.0199	0.0199	TRUE	0.1381
YDR057W	141	174	141	310	821	258	160	305	187	264	387	233	256.01	217	295	1.366	0.449	1.584	0.113089	0.200593	0.0878	0.0326	0.0535	0.0535	TRUE	1.2465
YDR058C	90	74	70	78	123	40	102	130	93	66	58	36	80.9	108	53	0.498	-1.005	-3.328	0.000874461	0.00285397	0.0432	0.0576	0.0525	0.0525	TRUE	0.6512
YDR059C_exon	45	32	47	59	94	105	51	56	62	50	44	95	59.8	56	63	1.107	0.146	0.406	0.685054	0.786628	0.0839	0.0704	0.0757	0.0757	TRUE	1.7142
YDR059C_intron	0	1	0	0	0	0	0	2	0	0	0	0	0.29	1	0	0.265	-1.919	-0.47	0.638232	NA	0	10.1132	10	10	TRUE	0.6753
YDR060W	2685	1847	2527	1792	3445	2011	3056	3238	3350	1524	1625	1813	2434.4	3215	1654	0.515	-0.959	-7.027	2.11067e-12	2.67484e-11	0.0043	0.0223	0.013	0.013	TRUE	0.0842
YDR061W	372	247	256	304	634	295	423	433	339	259	299	266	336.57	398	275	0.691	-0.534	-2.96	0.00307437	0.00878952	0.0086	0.0299	0.0204	0.0204	TRUE	0.1925
YDR062W	709	498	554	1521	3587	1406	807	873	734	1294	1692	1267	1111.33	805	1418	1.764	0.819	4.736	2.18115e-06	1.18146e-05	0.0163	0.0238	0.0204	0.0204	TRUE	0.3508
YDR063W	233	141	195	180	325	197	265	247	258	153	153	178	209.15	257	161	0.626	-0.676	-3.657	0.000255319	0.000934716	0	0.0352	0.0196	0.0196	TRUE	0.0801
YDR064W_exon	2220	1008	1960	6458	6605	5793	2527	1767	2598	5494	3116	5222	3453.97	2297	4611	2.006	1.004	4.247	2.17058e-05	9.78899e-05	0.0594	0.022	0.0399	0.0399	TRUE	0.9845
YDR064W_intron	356	194	324	659	825	932	405	340	429	561	389	840	494.12	391	597	1.519	0.603	2.29	0.0220247	0.0504775	0.0766	0.0271	0.0476	0.0476	TRUE	0.2553
YDR065W	103	79	108	201	286	151	117	139	143	171	135	136	140.15	133	147	1.109	0.149	0.666	0.505527	0.63439	0.0094	0.0422	0.0284	0.0284	TRUE	0.2071
YDR066C	32	16	32	46	69	34	36	28	42	39	33	31	34.87	35	34	0.948	-0.076	-0.208	0.834979	0.897995	0	0.1057	0.0667	0.0667	TRUE	0.1692
YDR067C	73	57	82	109	198	126	83	100	109	93	93	114	98.57	97	100	1.028	0.039	0.159	0.873408	0.923259	0.0057	0.051	0.0332	0.0332	TRUE	0.1664
YDR068W	285	244	274	424	583	319	324	428	363	361	275	288	339.78	372	308	0.829	-0.271	-1.388	0.165259	0.2719	0.0167	0.0298	0.0244	0.0244	TRUE	0.2576
YDR069C	89	55	84	272	434	235	101	96	111	231	205	212	159.51	103	216	2.09	1.063	5.128	2.93164e-07	1.82661e-06	0	0.0396	0.0226	0.0226	TRUE	0.0454
YDR070C	13	8	7	14	51	10	15	14	9	12	24	9	13.85	13	15	1.209	0.274	0.445	0.65603	0.76322	0.1313	0.2341	0.1934	0.1934	TRUE	1.9873
YDR071C	685	521	742	793	1132	936	780	913	984	675	534	844	788.17	892	684	0.766	-0.385	-1.909	0.0562044	0.112554	0.0305	0.0249	0.0279	0.0279	TRUE	0.3147
YDR072C	190	120	169	392	892	496	216	210	224	333	421	447	308.68	217	400	1.846	0.885	4.671	2.9992e-06	1.58204e-05	0.0112	0.0307	0.0217	0.0217	TRUE	0.2445
YDR073W	126	61	109	233	354	280	143	107	144	198	167	252	168.74	131	206	1.551	0.633	2.616	0.00890171	0.0227742	0.0301	0.0386	0.0351	0.0351	TRUE	0.2801
YDR074W	1671	1114	1021	2399	5197	1786	1902	1953	1353	2041	2452	1610	1885.16	1736	2034	1.172	0.23	1.105	0.269185	0.396851	0.0389	0.0227	0.0305	0.0305	TRUE	0.1878
YDR075W	213	164	326	308	549	399	242	288	432	262	259	360	307.13	321	294	0.914	-0.13	-0.517	0.605478	0.720345	0.0588	0.0307	0.0419	0.0419	TRUE	1.0201
YDR076W	72	43	59	154	256	140	82	75	78	131	121	126	102.25	78	126	1.599	0.677	2.91	0.00361802	0.0101848	0	0.05	0.0273	0.0273	TRUE	0.0158
YDR077W	879	784	859	6047	11241	5824	1000	1375	1139	5144	5303	5250	3201.79	1171	5232	4.475	2.162	13.836	1.54914e-43	2.43869e-41	0.0124	0.022	0.0169	0.0169	TRUE	0.2693
YDR078C	90	43	51	83	103	59	102	75	68	71	49	53	69.64	82	58	0.695	-0.524	-1.736	0.0825854	0.154169	0.031	0.0635	0.0509	0.0509	TRUE	0.4639
YDR079C-A	120	101	109	29	50	41	137	177	144	25	24	37	90.56	153	29	0.184	-2.442	-8.52	1.59594e-17	3.77443e-16	0.0174	0.0537	0.0418	0.0418	TRUE	0.4464
YDR079W	116	74	105	79	103	73	132	130	139	67	49	66	97.09	134	61	0.448	-1.158	-4.614	3.95462e-06	2.04637e-05	0	0.0515	0.0341	0.0341	TRUE	0.3428
YDR080W	345	284	311	278	489	267	393	498	412	236	231	241	335.12	434	236	0.545	-0.877	-5.049	4.43088e-07	2.68437e-06	0.0046	0.0299	0.0186	0.0186	TRUE	0.1776
YDR081C	365	214	314	412	863	466	415	375	416	350	407	420	397.42	402	392	0.975	-0.037	-0.221	0.824777	0.890705	0.0039	0.0285	0.017	0.017	TRUE	0.1
YDR082W	112	63	86	205	314	146	127	110	114	174	148	132	134.34	117	151	1.286	0.363	1.615	0.106259	0.190423	0.0074	0.0431	0.0281	0.0281	TRUE	0.1818
YDR083W	477	390	579	293	378	310	543	684	767	249	178	279	450.2	665	235	0.353	-1.501	-6.809	9.79571e-12	1.14625e-10	0.0389	0.0277	0.0324	0.0324	TRUE	0.3284
YDR084C	99	77	78	141	281	186	113	135	103	120	133	168	128.54	117	140	1.2	0.263	1.095	0.273323	0.401418	0.0163	0.0441	0.0329	0.0329	TRUE	0.3019
YDR085C	124	157	124	288	956	243	141	275	164	245	451	219	249.3	193	305	1.588	0.668	2.068	0.0386099	0.0817959	0.1349	0.0329	0.0702	0.0702	TRUE	2.0807
YDR086C	337	179	343	376	510	373	384	314	455	320	241	336	341.46	384	299	0.775	-0.368	-1.73	0.0836701	0.155588	0.0295	0.0298	0.0296	0.0296	TRUE	0.1761
YDR087C	674	512	770	464	744	500	767	898	1021	395	351	451	646.98	895	399	0.445	-1.169	-6.51	7.49843e-11	7.7803e-10	0.0166	0.0257	0.0215	0.0215	TRUE	0.1066
YDR088C	155	132	177	131	348	178	176	231	235	111	164	160	179.76	214	145	0.682	-0.551	-2.344	0.0190694	0.0444938	0.0291	0.0375	0.0341	0.0341	TRUE	0.4355
YDR089W	518	270	445	523	941	561	590	473	590	445	444	506	507.9	551	465	0.841	-0.249	-1.491	0.136043	0.233816	0.0074	0.0269	0.0181	0.0181	TRUE	0.1663
YDR090C	120	56	62	220	510	254	137	98	82	187	241	229	162.28	106	219	2.063	1.045	4.207	2.59321e-05	0.0001154	0.031	0.0393	0.0362	0.0362	TRUE	0.6681
YDR091C	800	440	782	1797	3584	1816	911	771	1037	1529	1691	1637	1262.51	906	1619	1.785	0.836	5.261	1.43405e-07	9.39403e-07	0.0107	0.0235	0.0172	0.0172	TRUE	0.1926
YDR092W_exon	208	92	161	141	197	250	237	161	213	120	93	225	174.95	204	146	0.711	-0.492	-1.53	0.125993	0.219445	0.1191	0.038	0.0685	0.0685	TRUE	2.2479
YDR092W_intron	23	13	13	9	15	18	26	23	17	8	7	16	16.19	22	10	0.457	-1.131	-2.034	0.0419666	0.0877388	0.0664	0.2032	0.1556	0.1556	TRUE	0.9273
YDR093W	672	562	662	959	2215	784	765	985	878	816	1045	707	865.87	876	856	0.979	-0.03	-0.155	0.876707	0.925468	0.0269	0.0245	0.0256	0.0256	TRUE	0.4556
YDR094W	49	54	58	70	134	59	56	95	77	60	63	53	67.21	76	59	0.785	-0.35	-1.177	0.239126	0.363268	0.0186	0.065	0.0482	0.0482	TRUE	0.1913
YDR095C	1	2	1	1	2	0	1	4	1	1	1	0	1.29	2	1	0.329	-1.606	-0.895	0.371002	NA	0	2.3	1.3948	1.3948	TRUE	0.225
YDR096W	55	43	51	357	858	382	63	75	68	304	405	344	209.73	69	351	5.162	2.368	10.426	1.89311e-25	8.6696e-24	0.0138	0.0352	0.026	0.026	TRUE	0.1235
YDR097C	816	604	667	450	816	455	929	1059	884	383	385	410	674.97	957	393	0.41	-1.285	-8.513	1.7017e-17	4.00575e-16	0.0035	0.0255	0.0148	0.0148	TRUE	0.0989
YDR098C	477	355	485	647	991	708	543	622	643	550	468	638	577.39	603	552	0.915	-0.128	-0.721	0.470923	0.602358	0.015	0.0262	0.021	0.021	TRUE	0.2189
YDR098C-A	13	9	14	34	61	29	15	16	19	29	29	26	22.16	17	28	1.71	0.774	1.731	0.0834329	0.155256	0	0.1542	0.0889	0.0889	TRUE	0.0579
YDR098C-B	1371	1271	1512	1260	3347	2093	1560	2228	2004	1072	1579	1887	1721.77	1931	1513	0.784	-0.352	-1.559	0.119049	0.209177	0.0516	0.0228	0.0361	0.0361	TRUE	0.4869
YDR099W	894	498	782	2945	4594	2823	1018	873	1037	2505	2167	2545	1690.75	976	2406	2.462	1.3	8.725	2.65708e-18	7.00789e-17	0.0068	0.0229	0.0151	0.0151	TRUE	0.0969
YDR100W	121	59	90	129	255	180	138	103	119	110	120	162	125.46	120	131	1.08	0.111	0.445	0.65629	0.76322	0.0243	0.0446	0.0364	0.0364	TRUE	0.4488
YDR101C	1496	870	1449	1186	2236	1505	1703	1525	1921	1009	1055	1357	1428.2	1716	1140	0.664	-0.591	-3.393	0.000690536	0.00231288	0.0193	0.0232	0.0212	0.0212	TRUE	0.3294
YDR102C	0	1	3	3	8	5	0	2	4	3	4	5	2.76	2	4	1.932	0.95	0.725	0.46853	0.599801	0	1.0894	0.768	0.768	TRUE	0.4244
YDR103W	324	196	271	429	899	511	369	344	359	365	424	461	386.89	357	417	1.165	0.221	1.299	0.19378	0.307855	0.0057	0.0287	0.0179	0.0179	TRUE	0.1334
YDR104C	163	129	165	202	417	200	186	226	219	172	197	180	196.54	210	183	0.875	-0.192	-0.992	0.321079	0.452556	0.0032	0.0361	0.0218	0.0218	TRUE	0.1182
YDR105C	243	196	191	390	1217	333	277	344	253	332	574	300	346.58	291	402	1.388	0.473	1.782	0.0747844	0.142134	0.0742	0.0296	0.0474	0.0474	TRUE	1.6821
YDR106W	22	12	17	24	49	22	25	21	23	20	23	20	22	23	21	0.924	-0.115	-0.264	0.792121	0.868389	0	0.1552	0.0887	0.0887	TRUE	0.0589
YDR107C	95	62	58	161	385	130	108	109	77	137	182	117	121.58	98	145	1.494	0.579	2.162	0.0306012	0.0668556	0.0369	0.0454	0.042	0.042	TRUE	0.4937
YDR108W	162	112	131	218	429	194	184	196	174	185	202	175	186.19	185	187	1.019	0.027	0.142	0.886706	0.932238	0	0.037	0.0209	0.0209	TRUE	0.0579
YDR109C	146	103	142	164	305	141	166	181	188	140	144	127	157.58	178	137	0.77	-0.377	-1.889	0.0589266	0.116798	0	0.0398	0.0222	0.0222	TRUE	0.0402
YDR110W	349	258	339	330	628	349	397	452	449	281	296	315	365.09	433	297	0.687	-0.541	-3.326	0.000881166	0.0028712	0	0.0292	0.0162	0.0162	TRUE	0.0619
YDR111C	271	194	266	444	889	434	308	340	353	378	419	391	364.92	334	396	1.19	0.25	1.538	0.124125	0.216747	0	0.0292	0.0161	0.0161	TRUE	0.0521
YDR112W	0	0	0	0	0	0	0	0	0	0	0	0	0	0	0	NA	NA	NA	NA	NA	NA	NA	NA	NA	NA	NA
YDR113C	61	28	57	197	308	257	69	49	76	168	145	232	123.11	65	182	2.772	1.471	5.228	1.71581e-07	1.10884e-06	0.0432	0.0451	0.0444	0.0444	TRUE	0.4472
YDR114C	1	0	1	0	2	0	1	0	1	0	1	0	0.57	1	0	0.444	-1.173	-0.421	0.673707	NA	0	5.2141	3.921	3.921	TRUE	0.7799
YDR115W	321	213	272	71	122	91	365	373	361	60	58	82	216.56	366	67	0.18	-2.472	-11.788	4.51184e-32	3.46999e-30	0.0024	0.0347	0.0243	0.0243	TRUE	0.3555
YDR116C	114	68	127	413	570	422	130	119	168	351	269	380	236.33	139	333	2.386	1.254	5.524	3.32138e-08	2.40914e-07	0.0274	0.0336	0.0311	0.0311	TRUE	0.3499
YDR117C	254	130	247	378	841	375	289	228	327	322	397	338	316.8	281	352	1.249	0.321	1.615	0.106331	0.190492	0.0174	0.0304	0.0249	0.0249	TRUE	0.2785
YDR118W	185	108	155	169	334	132	211	189	205	144	158	119	170.95	202	140	0.696	-0.522	-2.524	0.0115929	0.0287964	0.0068	0.0384	0.0248	0.0248	TRUE	0.1785
YDR118W-A	17	6	8	16	28	16	19	11	11	14	13	14	13.62	14	14	1	0	0	0.999694	0.999862	0	0.2376	0.1504	0.1504	TRUE	0.5989
YDR119W	464	293	345	780	1708	669	528	514	457	664	806	603	595.25	500	691	1.385	0.469	2.69	0.00714305	0.0187608	0.0133	0.0261	0.02	0.02	TRUE	0.2592
YDR119W-A	14	5	8	5	13	1	16	9	11	4	6	1	7.77	12	4	0.332	-1.593	-1.973	0.048514	0.0994867	0.1188	0.4009	0.3196	0.3196	TRUE	0.9596
YDR120C	1014	613	965	491	863	585	1154	1075	1279	418	407	527	810.03	1169	451	0.385	-1.378	-8.178	2.88778e-16	5.76126e-15	0.0125	0.0248	0.0191	0.0191	TRUE	0.2548
YDR121W	126	74	107	203	260	243	143	130	142	173	123	219	154.9	138	172	1.231	0.3	1.163	0.244812	0.368957	0.0414	0.0402	0.0407	0.0407	TRUE	0.1773
YDR122W	785	529	608	1012	2328	949	893	927	806	861	1098	855	906.92	875	938	1.073	0.102	0.615	0.538785	0.663358	0.0125	0.0244	0.0186	0.0186	TRUE	0.2728
YDR123C	40	23	96	75	121	175	46	40	127	64	57	158	81.96	71	93	1.298	0.377	0.78	0.435145	0.569067	0.3384	0.0571	0.154	0.154	TRUE	4.0017
YDR124W	36	38	45	83	202	89	41	67	60	71	95	80	68.9	56	82	1.494	0.579	1.915	0.0555078	0.111469	0.023	0.0639	0.0489	0.0489	TRUE	0.4654
YDR125C	68	44	43	95	203	89	77	77	57	81	96	80	78.06	70	86	1.221	0.288	1.064	0.287249	0.416894	0	0.0589	0.0386	0.0386	TRUE	0.2388
YDR126W	13	11	19	54	155	77	15	19	25	46	73	69	41.29	20	63	3.208	1.682	4.211	2.54454e-05	0.000113535	0.0404	0.0925	0.0739	0.0739	TRUE	0.4952
YDR127W	3385	2152	2435	2931	5350	2547	3853	3773	3228	2493	2524	2296	3027.79	3618	2438	0.674	-0.569	-4.112	3.91752e-05	0.00016896	0.0052	0.0221	0.0135	0.0135	TRUE	0.1083
YDR128W	594	520	656	592	1056	519	676	912	870	504	498	468	654.49	819	490	0.599	-0.739	-4.361	1.29735e-05	6.09004e-05	0.0116	0.0256	0.0191	0.0191	TRUE	0.2808
YDR129C_exon	2847	2243	2243	1958	3757	1515	3240	3933	2973	1666	1772	1366	2491.65	3382	1601	0.474	-1.078	-6.291	3.15429e-10	3.00942e-09	0.0187	0.0223	0.0207	0.0207	TRUE	0.2441
YDR129C_intron	6	1	2	4	6	2	7	2	3	3	3	2	3.21	4	3	0.695	-0.524	-0.468	0.639473	0.749063	0	0.9393	0.589	0.589	TRUE	0.7562
YDR130C	184	121	139	191	289	157	209	212	184	162	136	142	174.36	202	147	0.726	-0.462	-2.322	0.0202282	0.0467858	0	0.038	0.0226	0.0226	TRUE	0.0924
YDR131C	92	65	78	170	327	119	105	114	103	145	154	107	121.37	107	135	1.269	0.344	1.426	0.15401	0.256768	0.0153	0.0454	0.0327	0.0327	TRUE	0.336
YDR132C	52	45	53	119	239	104	59	79	70	101	113	94	86.01	69	103	1.493	0.578	2.23	0.0257256	0.0577024	0	0.0554	0.0348	0.0348	TRUE	0.1526
YDR133C	136	103	166	304	362	598	155	181	220	259	171	539	253.98	185	323	1.74	0.799	2.247	0.0246151	0.0554927	0.1869	0.0327	0.0862	0.0862	TRUE	0.6939
YDR134C	147	107	177	366	443	729	167	188	235	311	209	657	294.5	197	392	1.994	0.995	2.825	0.00472572	0.0129944	0.1804	0.0311	0.0849	0.0849	TRUE	0.6956
YDR135C	605	495	429	858	2001	681	689	868	569	730	944	614	735.48	709	763	1.079	0.11	0.503	0.614821	0.728172	0.0442	0.0251	0.0331	0.0331	TRUE	0.3995
YDR136C	1	0	0	1	3	0	1	0	0	1	1	0	0.57	0	1	1.577	0.657	0.24	0.810409	NA	0	5.2188	3.9361	3.9361	TRUE	0.3314
YDR137W	349	286	295	483	1131	399	397	501	391	411	534	360	432.3	430	435	1.016	0.023	0.11	0.91274	0.948124	0.0284	0.0279	0.0281	0.0281	TRUE	0.4794
YDR138W	279	169	193	430	823	425	318	296	256	366	388	383	334.48	290	379	1.307	0.387	2.268	0.0233321	0.0530394	0.0013	0.0299	0.0176	0.0176	TRUE	0.1196
YDR139C_exon	538	408	450	147	176	112	612	715	596	125	83	101	372.2	641	103	0.16	-2.648	-12.998	1.25903e-38	1.45801e-36	0.0195	0.029	0.0252	0.0252	TRUE	0.3604
YDR139C_intron	9	9	15	4	4	3	10	16	20	3	2	3	8.98	15	3	0.17	-2.56	-3.361	0.00077607	0.00257032	0	0.3494	0.2345	0.2345	TRUE	0.1147
YDR140W	160	73	111	156	204	126	182	128	147	133	96	114	133.29	152	114	0.742	-0.431	-1.778	0.0754631	0.143208	0.0218	0.0432	0.0345	0.0345	TRUE	0.3049
YDR141C	551	411	457	837	1666	735	627	721	606	712	786	663	685.67	651	720	1.109	0.149	0.947	0.343431	0.476265	0.0059	0.0254	0.0162	0.0162	TRUE	0.0971
YDR142C	249	168	216	385	958	367	283	295	286	328	452	331	329.09	288	370	1.289	0.367	1.873	0.0610077	0.120214	0.0173	0.0301	0.0242	0.0242	TRUE	0.4542
YDR143C	209	170	213	777	1694	803	238	298	282	661	799	724	500.38	273	728	2.68	1.422	8.193	2.54249e-16	5.14369e-15	0.0085	0.027	0.0186	0.0186	TRUE	0.144
YDR144C	91	65	89	533	1298	485	104	114	118	453	612	437	306.41	112	501	4.497	2.169	10.064	7.97472e-24	3.25284e-22	0.0213	0.0307	0.0265	0.0265	TRUE	0.4594
YDR145W	533	326	496	731	1482	824	607	572	657	622	699	743	649.91	612	688	1.123	0.168	1.085	0.277934	0.406883	0.0048	0.0257	0.0156	0.0156	TRUE	0.0824
YDR146C	179	83	160	372	601	409	204	146	212	316	284	369	255	187	323	1.713	0.777	3.633	0.000280508	0.00101952	0.0213	0.0327	0.0281	0.0281	TRUE	0.3521
YDR147W	282	168	223	245	418	262	321	295	296	208	197	236	258.82	304	214	0.702	-0.511	-2.869	0.0041132	0.0114635	0	0.0325	0.0188	0.0188	TRUE	0.0902
YDR148C	630	405	484	1095	2144	895	717	710	642	931	1011	807	803.07	690	916	1.331	0.412	2.625	0.00866515	0.0222367	0.0077	0.0248	0.0163	0.0163	TRUE	0.1305
YDR149C	0	0	1	0	0	0	0	0	1	0	0	0	0.22	0	0	0.265	-1.919	-0.47	0.638232	NA	0	13.3697	10	10	TRUE	0.3876
YDR150W	1600	928	1261	2463	3550	2101	1821	1627	1672	2095	1675	1894	1797.26	1707	1888	1.105	0.144	0.978	0.328156	0.460406	0.0071	0.0228	0.0151	0.0151	TRUE	0.1201
YDR151C	136	163	162	230	675	352	155	286	215	196	318	317	247.79	219	277	1.277	0.352	1.285	0.198804	0.313893	0.0765	0.033	0.0496	0.0496	TRUE	0.2849
YDR152W	666	460	669	827	1138	763	758	806	887	704	537	688	729.92	817	643	0.785	-0.349	-2.045	0.040888	0.0857509	0.0133	0.0252	0.0195	0.0195	TRUE	0.2557
YDR153C	211	149	219	320	574	392	240	261	290	272	271	353	281.34	264	299	1.131	0.177	0.906	0.365042	0.499497	0.0139	0.0316	0.0237	0.0237	TRUE	0.286
YDR154C	5798	3171	4346	6045	9083	8331	6599	5560	5761	5142	4285	7510	5809.48	5973	5646	0.945	-0.082	-0.388	0.697735	0.795753	0.0455	0.0216	0.0318	0.0318	TRUE	0.9205
YDR155C	7479	4206	5747	8705	12905	10528	8513	7374	7618	7405	6088	9490	7748.04	7835	7661	0.978	-0.033	-0.178	0.858856	0.913725	0.0275	0.0215	0.0242	0.0242	TRUE	0.3627
YDR156W	59	44	68	185	286	231	67	77	90	157	135	208	122.49	78	167	2.13	1.091	4.115	3.86721e-05	0.000167004	0.0315	0.0452	0.0395	0.0395	TRUE	0.3491
YDR157W	27	10	27	64	102	81	31	18	36	54	48	73	43.27	28	58	2.045	1.032	2.723	0.00647537	0.0171773	0.0396	0.0893	0.0728	0.0728	TRUE	0.4487
YDR158W	5998	3325	4031	7310	12858	6557	6827	5830	5343	6218	6066	5911	6032.48	6000	6065	1.011	0.015	0.108	0.914377	0.949433	0.0079	0.0216	0.0146	0.0146	TRUE	0.1779
YDR159W	382	277	333	604	1270	619	435	486	441	514	599	558	505.46	454	557	1.23	0.299	1.911	0.0559655	0.112141	0.0034	0.027	0.0154	0.0154	TRUE	0.0543
YDR160W	213	189	190	191	402	170	242	331	252	162	190	153	221.84	275	168	0.617	-0.697	-3.34	0.000836776	0.00274878	0.0161	0.0344	0.0267	0.0267	TRUE	0.3263
YDR161W	805	642	821	737	1199	743	916	1126	1088	627	566	670	832.08	1043	621	0.595	-0.749	-4.734	2.20328e-06	1.19152e-05	0.0084	0.0247	0.0168	0.0168	TRUE	0.1373
YDR162C	232	176	212	142	251	171	264	309	281	121	118	154	207.83	285	131	0.46	-1.121	-5.565	2.62391e-08	1.92541e-07	0.0082	0.0353	0.024	0.024	TRUE	0.2389
YDR163W	59	58	102	51	133	49	67	102	135	43	63	44	75.72	101	50	0.5	-1	-3.03	0.00244713	0.00714634	0.0712	0.0601	0.0643	0.0643	TRUE	0.1136
YDR164C	383	228	293	657	1511	598	436	400	388	559	713	539	505.81	408	604	1.481	0.567	3.184	0.00145119	0.00448489	0.0134	0.0269	0.0205	0.0205	TRUE	0.3062
YDR165W	209	99	218	606	1093	699	238	174	289	516	516	630	393.61	234	554	2.36	1.239	5.786	7.21145e-09	5.78928e-08	0.0306	0.0286	0.0294	0.0294	TRUE	0.491
YDR166C	336	216	299	414	923	431	382	379	396	352	435	389	388.94	386	392	1.018	0.025	0.153	0.878199	0.926379	0.0051	0.0287	0.0172	0.0172	TRUE	0.1154
YDR167W	420	267	389	266	471	251	478	468	516	226	222	226	356.09	487	225	0.461	-1.117	-7.064	1.61253e-12	2.06695e-11	0	0.0294	0.0149	0.0149	TRUE	0.0297
YDR168W	1094	889	963	1410	2548	1204	1245	1559	1276	1199	1202	1085	1261.19	1360	1162	0.856	-0.225	-1.471	0.141388	0.2405	0.0085	0.0235	0.016	0.016	TRUE	0.1911
YDR169C	68	53	51	553	1094	568	77	93	68	470	516	512	289.41	79	499	6.352	2.667	13.181	1.13048e-39	1.3559e-37	0.0012	0.0313	0.02	0.02	TRUE	0.1578
YDR169C-A	1	2	1	9	11	4	1	4	1	8	5	4	3.74	2	6	2.911	1.542	1.348	0.177673	0.287514	0	0.8103	0.5099	0.5099	TRUE	0.2176
YDR170C	2794	1857	2201	2642	5354	2281	3180	3256	2918	2247	2526	2056	2697.16	3118	2276	0.731	-0.453	-3.181	0.00146609	0.00451709	0.0064	0.0222	0.0142	0.0142	TRUE	0.1127
YDR170W-A	233	203	252	1145	2445	1064	265	356	334	974	1153	959	673.63	318	1029	3.245	1.698	9.526	1.6316e-21	5.53482e-20	0.0135	0.0255	0.0203	0.0203	TRUE	0.2481
YDR171W	246	542	198	1157	5091	859	280	950	262	984	2402	774	942.18	497	1387	2.79	1.48	1.922	0.054549	0.109916	0.4255	0.0242	0.149	0.4255	TRUE	2.9924
YDR172W	3457	2324	3146	2721	5461	3053	3935	4075	4170	2315	2576	2752	3303.76	4060	2548	0.628	-0.672	-5.066	4.0585e-07	2.47515e-06	0.0037	0.022	0.0124	0.0124	TRUE	0.0772
YDR173C	89	63	73	156	259	97	101	110	97	133	122	87	108.48	103	114	1.115	0.157	0.62	0.535427	0.660272	0.0185	0.0483	0.0362	0.0362	TRUE	0.4072
YDR174W	487	352	534	1172	1656	1140	554	617	708	997	781	1028	780.86	626	935	1.492	0.577	3.23	0.00123903	0.0039059	0.0176	0.0249	0.0215	0.0215	TRUE	0.2549
YDR175C	280	226	260	320	527	277	319	396	345	272	249	250	305.02	353	257	0.729	-0.456	-2.614	0.00895629	0.0229022	0.0032	0.0308	0.0186	0.0186	TRUE	0.1198
YDR176W	392	308	336	529	1088	538	446	540	445	450	513	485	479.97	477	483	1.015	0.021	0.13	0.896307	0.939331	0.0054	0.0273	0.0172	0.0172	TRUE	0.1441
YDR177W	744	532	653	406	660	440	847	933	866	345	311	397	616.42	882	351	0.397	-1.331	-8.267	1.37691e-16	2.87809e-15	0.0067	0.0259	0.0168	0.0168	TRUE	0.1472
YDR178W	120	83	94	371	664	315	137	146	125	316	313	284	219.92	136	304	2.251	1.171	6.174	6.63957e-10	6.10343e-09	0	0.0345	0.0196	0.0196	TRUE	0.0483
YDR179C	53	25	48	10	32	20	60	44	64	9	15	18	34.9	56	14	0.248	-2.013	-4.942	7.72923e-07	4.52218e-06	0.0179	0.1056	0.0814	0.0814	TRUE	0.4931
YDR179W-A	114	56	92	117	263	145	130	98	122	100	124	131	117.37	117	118	1.008	0.012	0.049	0.961127	0.977051	0.01	0.0462	0.0321	0.0321	TRUE	0.189
YDR180W	340	179	253	386	753	422	387	314	335	328	355	380	350.03	345	354	1.024	0.034	0.198	0.842844	0.902871	0.0048	0.0295	0.0185	0.0185	TRUE	0.1281
YDR181C	119	68	98	231	418	226	135	119	130	197	197	204	163.67	128	199	1.548	0.63	3.187	0.00143875	0.00445326	0	0.0391	0.021	0.021	TRUE	0.0315
YDR182W	224	165	175	301	724	300	255	289	232	256	342	270	274.04	259	289	1.124	0.169	0.848	0.396675	0.530674	0.0157	0.0319	0.0247	0.0247	TRUE	0.3019
YDR182W-A	18	10	13	14	44	21	20	18	17	12	21	19	17.81	18	17	0.939	-0.091	-0.183	0.854993	0.912216	0	0.1867	0.1204	0.1204	TRUE	0.3816
YDR183C-A	6	5	8	26	39	38	7	9	11	22	18	34	16.83	9	25	2.844	1.508	2.636	0.0083981	0.0216562	0	0.1964	0.1415	0.1415	TRUE	0.6798
YDR183W	39	30	33	91	144	73	44	53	44	77	68	66	58.65	47	70	1.508	0.592	2.021	0.0433134	0.0901588	0	0.0714	0.0419	0.0419	TRUE	0.0688
YDR184C	86	72	116	334	692	546	98	126	154	284	326	492	246.78	126	367	2.921	1.547	5.793	6.91422e-09	5.56841e-08	0.0613	0.0331	0.0448	0.0448	TRUE	0.7299
YDR185C	64	45	69	100	215	130	73	79	91	85	101	117	91.15	81	101	1.249	0.321	1.237	0.216183	0.335187	0.0098	0.0535	0.0363	0.0363	TRUE	0.1545
YDR186C	418	283	457	1087	2305	1214	476	496	606	925	1087	1094	780.69	526	1035	1.969	0.978	5.847	5.01211e-09	4.11214e-08	0.011	0.0249	0.0185	0.0185	TRUE	0.2057
YDR187C	0	1	1	0	1	1	0	2	1	0	0	1	0.74	1	0	0.463	-1.112	-0.467	0.640201	NA	0	3.9955	2.5789	2.5789	TRUE	0.3589
YDR188W	3797	2440	2851	3531	5929	2577	4322	4278	3779	3004	2797	2323	3417.11	4126	2708	0.656	-0.607	-3.973	7.08617e-05	0.000292595	0.0105	0.022	0.0165	0.0165	TRUE	0.1869
YDR189W	447	300	394	695	1374	807	509	526	522	591	648	727	587.32	519	655	1.263	0.337	2.168	0.0301474	0.0661156	0.0046	0.0261	0.0155	0.0155	TRUE	0.1062
YDR190C	1935	1333	1575	998	2031	1001	2202	2337	2088	849	958	902	1556.12	2209	903	0.409	-1.289	-9.544	1.37454e-21	4.71037e-20	0.0027	0.023	0.0124	0.0124	TRUE	0.0351
YDR191W	67	52	84	96	151	78	76	91	111	82	71	70	83.66	93	74	0.801	-0.32	-1.209	0.226773	0.348602	0.008	0.0564	0.038	0.038	TRUE	0.2309
YDR192C	60	34	56	238	387	254	68	60	74	202	183	229	136.02	67	205	3.015	1.592	6.765	1.33294e-11	1.53654e-10	0	0.0428	0.0279	0.0279	TRUE	0.1185
YDR193W	0	0	0	0	3	1	0	0	0	0	1	1	0.39	0	1	3.085	1.625	0.468	0.639872	NA	0	7.6586	7.2299	7.2299	TRUE	0.1718
YDR194C	1168	860	998	1843	4390	1484	1329	1508	1323	1568	2071	1338	1522.78	1387	1659	1.198	0.26	1.379	0.167851	0.275469	0.0274	0.0231	0.0249	0.0249	TRUE	0.5035
YDR194W-A	1	0	0	0	0	0	1	0	0	0	0	0	0.19	0	0	0.265	-1.919	-0.47	0.638232	NA	0	15.5667	10	10	TRUE	0.27
YDR195W	159	124	218	237	374	345	181	217	289	202	176	311	229.4	229	230	1	0	0	0.999759	0.999862	0.0691	0.034	0.0479	0.0479	TRUE	0.917
YDR196C	332	224	270	233	414	197	378	393	358	198	195	178	283.27	376	190	0.507	-0.98	-5.793	6.92044e-09	5.56897e-08	0	0.0315	0.0168	0.0168	TRUE	0.0359
YDR197W	84	57	78	475	792	366	96	100	103	404	374	330	234.43	100	369	3.71	1.891	9.458	3.13777e-21	1.04085e-19	0	0.0337	0.0209	0.0209	TRUE	0.0969
YDR198C	159	121	188	264	476	225	181	212	249	225	225	203	215.71	214	218	1.017	0.025	0.124	0.901161	0.941337	0.0083	0.0348	0.0238	0.0238	TRUE	0.2273
YDR199W	1	0	0	0	1	1	1	0	0	0	0	1	0.42	0	0	0.92	-0.12	-0.039	0.968955	NA	0	7.0666	4.9986	4.9986	TRUE	0.27
YDR200C	130	103	139	349	765	350	148	181	184	297	361	316	247.68	171	325	1.908	0.932	4.773	1.81664e-06	9.9851e-06	0.0083	0.033	0.0222	0.0222	TRUE	0.1542
YDR201W	130	69	96	81	83	81	148	121	127	69	39	73	96.21	132	60	0.45	-1.152	-3.902	9.53864e-05	0.000384715	0.0508	0.0518	0.0514	0.0514	TRUE	1.0632
YDR202C	111	103	109	773	1452	591	126	181	144	658	685	533	387.79	150	625	4.189	2.067	10.143	3.5732e-24	1.5e-22	0.0191	0.0287	0.0247	0.0247	TRUE	0.2773
YDR203W	0	0	0	0	2	1	0	0	0	0	1	1	0.31	0	1	2.442	1.288	0.34	0.733706	NA	0	9.6115	8.7364	8.7364	TRUE	0.2564
YDR204W	313	220	243	381	730	284	356	386	322	324	344	256	331.43	355	308	0.872	-0.198	-1.047	0.294941	0.424565	0.0132	0.03	0.0225	0.0225	TRUE	0.2455
YDR205W	39	20	34	204	327	149	44	35	45	174	154	134	97.77	41	154	3.68	1.88	6.924	4.40015e-12	5.4195e-11	0	0.0513	0.0342	0.0342	TRUE	0.0782
YDR206W	702	368	506	622	1246	708	799	645	671	529	588	638	645.02	705	585	0.829	-0.271	-1.647	0.0996236	0.180199	0.0088	0.0257	0.0179	0.0179	TRUE	0.1625
YDR207C	43	24	49	307	466	339	49	42	65	261	220	306	157.09	52	262	4.998	2.321	8.938	3.95789e-19	1.12643e-17	0.0237	0.0399	0.034	0.034	TRUE	0.1416
YDR208W	353	227	338	823	1503	979	402	398	448	700	709	882	589.91	416	764	1.834	0.875	5.176	2.26109e-07	1.43454e-06	0.01	0.0261	0.0184	0.0184	TRUE	0.2174
YDR209C	0	0	0	0	0	0	0	0	0	0	0	0	0	0	0	NA	NA	NA	NA	NA	NA	NA	NA	NA	NA	NA
YDR210C-C	19	10	18	36	60	47	22	18	24	31	28	42	27.39	21	34	1.584	0.664	1.574	0.115577	0.204037	0	0.1288	0.0846	0.0846	TRUE	0.3556
YDR210C-D	2440	1818	2367	2383	5076	3422	2777	3187	3138	2027	2395	3085	2768.12	3034	2502	0.825	-0.278	-1.53	0.126026	0.219445	0.0252	0.0222	0.0234	0.0234	TRUE	0.5017
YDR210W	226	88	166	165	212	198	257	154	220	140	100	178	175.07	210	139	0.657	-0.607	-2.188	0.0286862	0.0633386	0.0675	0.038	0.0494	0.0494	TRUE	0.334
YDR210W-A	297	245	321	554	1400	573	338	430	425	471	660	517	473.56	398	549	1.387	0.471	2.398	0.0165035	0.039206	0.0231	0.0273	0.0254	0.0254	TRUE	0.3807
YDR210W-B	2213	1362	1965	2447	4203	2507	2519	2388	2605	2082	1983	2260	2305.96	2504	2108	0.841	-0.249	-1.902	0.0572079	0.114089	0.0025	0.0224	0.0119	0.0119	TRUE	0.048
YDR211W	1533	951	1263	1261	2292	1094	1745	1667	1674	1073	1081	986	1371.09	1695	1047	0.617	-0.695	-5.362	8.22322e-08	5.60548e-07	0.0009	0.0233	0.0114	0.0114	TRUE	0.0303
YDR212W	3858	2349	2690	3146	6721	2558	4391	4118	3566	2676	3171	2306	3371.35	4025	2718	0.675	-0.566	-3.364	0.000769315	0.00255046	0.0177	0.022	0.0201	0.0201	TRUE	0.2605
YDR213W	346	216	322	312	714	365	394	379	427	265	337	329	355.1	400	310	0.777	-0.364	-2.062	0.039176	0.0828155	0.0077	0.0294	0.0195	0.0195	TRUE	0.1816
YDR214W	470	238	359	1815	3557	1248	535	417	476	1544	1678	1125	962.52	476	1449	3.04	1.604	8.18	2.84721e-16	5.71428e-15	0.0283	0.0242	0.026	0.026	TRUE	0.4598
YDR215C	0	0	0	0	0	0	0	0	0	0	0	0	0	0	0	NA	NA	NA	NA	NA	NA	NA	NA	NA	NA	NA
YDR216W	112	77	113	326	760	367	127	135	150	277	359	331	229.83	137	322	2.35	1.233	6.095	1.09663e-09	9.82965e-09	0.0101	0.0339	0.0233	0.0233	TRUE	0.1698
YDR217C	385	228	326	362	701	368	438	400	432	308	331	332	373.41	423	324	0.763	-0.39	-2.48	0.0131216	0.0321812	0	0.029	0.015	0.015	TRUE	0.0253
YDR218C	9	7	5	5	11	7	10	12	7	4	5	6	7.48	10	5	0.544	-0.879	-1.195	0.231998	0.355063	0	0.4152	0.2487	0.2487	TRUE	0.2128
YDR219C	161	143	146	367	1006	426	183	251	194	312	475	384	299.72	209	390	1.878	0.909	4.064	4.82939e-05	0.000205908	0.0313	0.031	0.0318	0.0318	TRUE	0.1549
YDR220C	0	0	1	11	6	2	0	0	1	9	3	2	2.55	0	5	9.339	3.223	1.907	0.0565356	0.11306	0.5668	1.1764	0.9797	0.9797	TRUE	1.6765
YDR221W	201	145	136	338	632	240	229	254	180	288	298	216	244.22	221	267	1.214	0.28	1.286	0.198495	0.313646	0.0248	0.0332	0.0297	0.0297	TRUE	0.3085
YDR222W	154	122	89	132	430	131	175	214	118	112	203	118	156.73	169	144	0.862	-0.215	-0.705	0.480907	0.611451	0.0928	0.0399	0.0601	0.0601	TRUE	0.5177
YDR223W	22	13	17	36	66	28	25	23	23	31	31	25	26.23	24	29	1.238	0.308	0.757	0.449076	0.582072	0	0.1336	0.0774	0.0774	TRUE	0.0838
YDR224C	329	232	414	1176	1340	1222	374	407	549	1000	632	1102	677.35	443	911	2.053	1.038	4.315	1.5936e-05	7.39115e-05	0.0606	0.0255	0.0397	0.0397	TRUE	0.7977
YDR225W	1111	571	1048	1715	1741	1516	1265	1001	1389	1459	821	1367	1216.94	1218	1216	0.996	-0.005	-0.023	0.981689	0.989739	0.0588	0.0235	0.0379	0.0379	TRUE	0.9842
YDR226W	4113	2264	2980	4895	6156	4247	4681	3969	3950	4164	2904	3828	3916.25	4200	3632	0.864	-0.21	-1.202	0.22945	0.351698	0.0207	0.0219	0.0218	0.0218	TRUE	0.3769
YDR227W	251	140	255	329	561	396	286	245	338	280	265	357	295.11	290	301	1.033	0.047	0.225	0.821663	0.88851	0.0217	0.0311	0.0271	0.0271	TRUE	0.3047
YDR228C	189	119	176	357	726	434	215	209	233	304	343	391	282.41	219	346	1.577	0.657	3.536	0.000405603	0.00141792	0.0075	0.0316	0.0206	0.0206	TRUE	0.1468
YDR229W	333	302	326	308	578	323	379	529	432	262	273	291	361.08	447	275	0.618	-0.695	-3.756	0.00017233	0.000658909	0.0116	0.0293	0.0217	0.0217	TRUE	0.277
YDR230W	1	0	2	0	1	0	1	0	3	0	0	0	0.71	1	0	0.195	-2.359	-0.916	0.359632	NA	0	4.1736	3.2605	3.2605	TRUE	0.0875
YDR231C	161	106	100	181	288	128	183	186	133	154	136	115	151.15	167	135	0.809	-0.305	-1.311	0.189898	0.303397	0.0192	0.0406	0.0322	0.0322	TRUE	0.3398
YDR232W	920	515	771	2529	5249	2876	1047	903	1022	2151	2476	2593	1698.71	991	2407	2.427	1.279	8.638	5.74522e-18	1.4507e-16	0.0065	0.0229	0.0149	0.0149	TRUE	0.1041
YDR233C	209	173	222	2488	4932	2922	238	303	294	2116	2327	2634	1318.78	278	2359	8.499	3.087	18.09	3.84214e-73	1.84331e-70	0.0112	0.0234	0.0183	0.0183	TRUE	0.1506
YDR234W	980	710	897	1230	2573	1159	1115	1245	1189	1046	1214	1045	1142.37	1183	1102	0.933	-0.101	-0.7	0.483618	0.613736	0.0048	0.0237	0.014	0.014	TRUE	0.0977
YDR235W	247	135	183	322	660	293	281	237	243	274	311	264	268.3	254	283	1.117	0.159	0.873	0.382733	0.516826	0.0054	0.0321	0.0199	0.0199	TRUE	0.1036
YDR236C	232	146	195	269	478	305	264	256	258	229	226	275	251.3	259	243	0.934	-0.098	-0.54	0.589363	0.707053	0.004	0.0329	0.0195	0.0195	TRUE	0.1438
YDR237W	464	255	390	554	922	575	528	447	517	471	435	518	486.12	497	475	0.952	-0.072	-0.438	0.66148	0.76779	0.0057	0.0272	0.017	0.017	TRUE	0.0849
YDR238C	2678	1774	1997	3150	6721	2866	3048	3110	2647	2680	3171	2583	2873.23	2935	2811	0.958	-0.061	-0.41	0.681814	0.784164	0.0096	0.0221	0.0158	0.0158	TRUE	0.1534
YDR239C	245	164	184	299	556	279	279	288	244	254	262	251	263.07	270	256	0.95	-0.075	-0.429	0.667643	0.772184	0	0.0323	0.0177	0.0177	TRUE	0.0788
YDR240C	160	120	172	123	282	149	182	210	228	105	133	134	165.41	207	124	0.602	-0.733	-3.415	0.000637266	0.00214731	0.0098	0.0389	0.0269	0.0269	TRUE	0.1885
YDR241W	8	1	8	3	5	7	9	2	11	3	2	6	5.45	7	4	0.497	-1.009	-1.071	0.283959	0.413064	0.1983	0.5625	0.4455	0.4455	TRUE	0.6733
YDR242W	108	83	83	151	308	118	123	146	110	128	145	106	126.43	126	126	1.013	0.019	0.079	0.937152	0.96202	0.0145	0.0444	0.0323	0.0323	TRUE	0.2009
YDR243C	182	107	158	270	405	232	207	188	209	230	191	209	205.68	201	210	1.038	0.054	0.284	0.776575	0.856954	0	0.0355	0.0208	0.0208	TRUE	0.0764
YDR244W	379	299	351	277	595	241	431	524	465	236	281	217	359.07	473	245	0.519	-0.946	-5.18	2.22048e-07	1.40966e-06	0.011	0.0293	0.0211	0.0211	TRUE	0.2032
YDR245W	401	297	349	561	1281	558	456	521	463	477	604	503	504.05	480	528	1.104	0.143	0.843	0.399287	0.533106	0.0094	0.027	0.0186	0.0186	TRUE	0.1949
YDR246W	111	90	92	164	297	225	126	158	122	140	140	203	148.09	135	161	1.189	0.25	1.022	0.306765	0.436226	0.0281	0.041	0.0357	0.0357	TRUE	0.5502
YDR246W-A	11	5	10	21	49	29	13	9	13	18	23	26	16.94	12	22	1.919	0.94	1.798	0.0722468	0.138093	0	0.1952	0.1216	0.1216	TRUE	0.1833
YDR247W	42	41	29	299	651	266	48	72	38	254	307	240	159.9	53	267	5.163	2.368	8.912	4.99508e-19	1.39406e-17	0.0278	0.0396	0.0361	0.0361	TRUE	0.6185
YDR248C	233	159	156	154	220	95	265	279	207	131	104	86	178.53	250	107	0.427	-1.227	-5.236	1.64325e-07	1.0688e-06	0.0266	0.0376	0.0333	0.0333	TRUE	0.3807
YDR249C	80	32	81	155	283	184	91	56	107	132	134	166	114.29	85	144	1.675	0.744	2.713	0.00667644	0.0176549	0.0365	0.0469	0.0435	0.0435	TRUE	0.6473
YDR250C	0	0	0	0	1	0	0	0	0	0	0	0	0.08	0	0	0.987	-0.019	-0.005	0.996309	NA	0	37.5268	10	10	TRUE	0.153
YDR251W	467	373	425	1027	3014	994	532	654	563	874	1422	896	823.41	583	1064	1.829	0.871	3.973	7.10809e-05	0.000293229	0.0465	0.0247	0.0331	0.0331	TRUE	1.0556
YDR252W	85	53	63	108	177	74	97	93	84	92	84	67	85.88	91	81	0.888	-0.172	-0.666	0.505114	0.634158	0	0.0555	0.0358	0.0358	TRUE	0.2051
YDR253C	31	26	39	23	43	50	35	46	52	20	20	45	36.25	44	28	0.634	-0.657	-1.524	0.127569	0.221635	0.1092	0.1025	0.105	0.105	TRUE	1.7816
YDR254W	246	111	137	199	321	134	280	195	182	169	151	121	182.95	219	147	0.671	-0.575	-2.366	0.0179873	0.0422134	0.0352	0.0372	0.0369	0.0369	TRUE	0.6668
YDR255C	92	80	67	236	634	177	105	140	89	201	299	160	165.53	111	220	1.995	0.996	3.454	0.000552957	0.00188849	0.0711	0.0389	0.052	0.052	TRUE	0.4037
YDR256C	41	30	40	66	189	82	47	53	53	56	89	74	61.92	51	73	1.453	0.539	1.74	0.0818498	0.153107	0.0244	0.0687	0.0504	0.0504	TRUE	0.168
YDR257C	176	94	178	515	691	335	200	165	236	438	326	302	277.86	200	355	1.767	0.821	3.675	0.000238293	0.000878769	0.0308	0.0317	0.0315	0.0315	TRUE	0.474
YDR258C	1518	2096	773	1055	3610	573	1728	3675	1025	897	1703	517	1590.72	2143	1039	0.485	-1.043	-1.447	0.147972	0.249218	0.3742	0.023	0.1272	0.3742	TRUE	0.481
YDR259C	8	6	15	51	81	46	9	11	20	43	38	41	27.1	13	41	3.104	1.634	3.555	0.000378143	0.00133209	0	0.13	0.091	0.091	TRUE	0.7184
YDR260C	229	154	169	221	391	200	261	270	224	188	184	180	217.9	252	184	0.733	-0.447	-2.438	0.0147814	0.0358074	0	0.0347	0.0195	0.0195	TRUE	0.0995
YDR261C	247	219	199	536	1422	449	281	384	264	456	671	405	410.07	310	511	1.657	0.729	3.027	0.00246842	0.00720434	0.0564	0.0283	0.0388	0.0388	TRUE	0.9117
YDR261C-C	326	207	334	644	1417	616	371	363	443	548	668	555	491.39	392	590	1.507	0.591	3.397	0.000681907	0.00228702	0.0106	0.0271	0.0194	0.0194	TRUE	0.1633
YDR261C-D	5740	4200	5197	4219	7283	4192	6533	7364	6889	3589	3436	3779	5264.91	6929	3601	0.52	-0.944	-7.456	8.90151e-14	1.33456e-12	0.0026	0.0217	0.0113	0.0113	TRUE	0.0366
YDR261W-A	347	305	400	925	2202	870	395	535	530	787	1039	784	678.31	487	870	1.793	0.842	4.305	1.66958e-05	7.70544e-05	0.025	0.0255	0.0257	0.0257	TRUE	0.3517
YDR261W-B	2457	1523	2222	2977	5371	3115	2797	2670	2945	2532	2534	2808	2714.4	2804	2625	0.936	-0.096	-0.741	0.458776	0.59107	0.0025	0.0222	0.0117	0.0117	TRUE	0.0451
YDR262W	241	165	211	376	734	364	274	289	280	320	346	328	306.26	281	331	1.181	0.24	1.47	0.14145	0.240566	0	0.0307	0.0157	0.0157	TRUE	0.019
YDR263C	61	33	40	71	116	51	69	58	53	60	55	46	56.9	60	54	0.891	-0.166	-0.553	0.580003	0.699658	0	0.0729	0.0463	0.0463	TRUE	0.1648
YDR264C	715	447	521	1030	2087	807	814	784	691	876	985	727	812.73	763	863	1.132	0.179	1.047	0.295178	0.424784	0.0143	0.0247	0.0198	0.0198	TRUE	0.2234
YDR265W	168	140	181	174	389	193	191	245	240	148	184	174	197.02	225	169	0.751	-0.413	-2.009	0.0445227	0.0922975	0.0104	0.0361	0.0251	0.0251	TRUE	0.2006
YDR266C	253	160	234	1288	2622	1326	288	281	310	1096	1237	1195	734.43	293	1176	4.013	2.005	13.208	7.92259e-40	9.73416e-38	0.0025	0.0251	0.0139	0.0139	TRUE	0.0428
YDR267C	223	137	234	397	700	333	254	240	310	338	330	300	295.39	268	323	1.203	0.266	1.459	0.144478	0.244888	0.0054	0.0311	0.0202	0.0202	TRUE	0.2055
YDR268W	179	109	164	228	508	237	204	191	217	194	240	214	209.91	204	216	1.058	0.082	0.427	0.669501	0.773541	0.0051	0.0352	0.0215	0.0215	TRUE	0.1144
YDR269C	0	0	0	0	0	0	0	0	0	0	0	0	0	0	0	NA	NA	NA	NA	NA	NA	NA	NA	NA	NA	NA
YDR270W	184	180	217	274	725	269	209	316	288	233	342	242	271.71	271	272	1.013	0.018	0.078	0.937942	0.96229	0.0417	0.032	0.036	0.036	TRUE	0.5958
YDR271C	0	0	0	2	2	0	0	0	0	2	1	0	0.44	0	1	3.479	1.799	0.546	0.585269	NA	0	6.711	6.4152	6.4152	TRUE	0.0746
YDR272W	682	490	526	434	708	294	776	859	697	369	334	265	550.13	777	323	0.416	-1.266	-6.921	4.49388e-12	5.52144e-11	0.0156	0.0265	0.0221	0.0221	TRUE	0.2696
YDR273W	98	74	63	71	157	65	112	130	84	60	74	59	86.31	109	64	0.601	-0.735	-2.689	0.00715782	0.0187922	0.0199	0.0553	0.0418	0.0418	TRUE	0.2134
YDR274C	0	0	0	0	2	0	0	0	0	0	1	0	0.16	0	0	1.45	0.536	0.132	0.894913	NA	0	18.7739	10	10	TRUE	0.7497
YDR275W	532	563	419	553	1106	468	606	987	555	470	522	422	593.68	716	471	0.66	-0.599	-2.582	0.00982962	0.0249203	0.0529	0.0261	0.037	0.037	TRUE	1.2556
YDR276C	477	335	421	877	1363	1107	543	587	558	746	643	998	679.21	563	796	1.413	0.498	2.558	0.0105234	0.0264264	0.0249	0.0255	0.0256	0.0256	TRUE	0.519
YDR277C	45	34	28	136	235	95	51	60	37	116	111	86	76.69	49	104	2.129	1.09	3.697	0.000218115	0.000809694	0.0177	0.0596	0.045	0.045	TRUE	0.3396
YDR278C	212	15	142	3	4	4	241	26	188	3	2	4	77.31	152	3	0.017	-5.857	-5.924	3.14037e-09	2.63049e-08	0.562	0.0593	0.2128	0.562	TRUE	0.2652
YDR279W	188	86	153	260	319	265	214	151	203	221	150	239	196.35	189	203	1.067	0.093	0.377	0.705982	0.800987	0.0416	0.0361	0.0384	0.0384	TRUE	0.6256
YDR280W	502	362	530	642	1087	613	571	635	703	546	513	553	586.69	636	537	0.844	-0.244	-1.573	0.115825	0.204367	0.0043	0.0261	0.0156	0.0156	TRUE	0.0993
YDR281C	77	60	161	21	40	56	88	105	213	18	19	50	82.24	135	29	0.212	-2.24	-5.008	5.48807e-07	3.29121e-06	0.2628	0.057	0.1262	0.1262	TRUE	1.7894
YDR282C	101	78	106	159	240	94	115	137	141	135	113	85	120.91	131	111	0.853	-0.23	-0.912	0.361904	0.496079	0.0247	0.0455	0.0372	0.0372	TRUE	0.2943
YDR283C	708	532	592	563	936	482	806	933	785	479	442	434	646.38	841	452	0.538	-0.896	-5.871	4.32283e-09	3.56404e-08	0.0038	0.0257	0.0151	0.0151	TRUE	0.1033
YDR284C	327	271	280	489	1299	544	372	475	371	416	613	490	456.28	406	506	1.252	0.324	1.59	0.111748	0.198916	0.0268	0.0276	0.0275	0.0275	TRUE	0.3176
YDR285W	77	55	56	72	117	81	88	96	74	61	55	73	74.63	86	63	0.731	-0.451	-1.657	0.0974366	0.177038	0	0.0606	0.0395	0.0395	TRUE	0.1656
YDR286C	57	29	38	19	36	20	65	51	50	16	17	18	36.21	55	17	0.306	-1.706	-4.674	2.94833e-06	1.55847e-05	0	0.1026	0.0624	0.0624	TRUE	0.1917
YDR287W	154	137	133	184	321	132	175	240	176	157	151	119	169.79	197	142	0.727	-0.461	-2.03	0.0423221	0.0883845	0.0189	0.0385	0.031	0.031	TRUE	0.3501
YDR288W	283	212	212	231	404	194	322	372	281	197	191	175	256.13	325	188	0.578	-0.79	-4.198	2.68949e-05	0.000119332	0.0063	0.0326	0.0214	0.0214	TRUE	0.1376
YDR289C	287	252	245	220	390	160	327	442	325	187	184	144	268.1	365	172	0.474	-1.077	-5.138	2.77504e-07	1.7344e-06	0.0213	0.0321	0.0276	0.0276	TRUE	0.3684
YDR290W	0	0	0	0	0	0	0	0	0	0	0	0	0	0	0	NA	NA	NA	NA	NA	NA	NA	NA	NA	NA	NA
YDR291W	332	250	314	495	1143	417	378	438	416	421	539	376	428.1	411	445	1.088	0.122	0.637	0.523806	0.649679	0.0192	0.028	0.024	0.024	TRUE	0.4126
YDR292C	694	586	725	884	1741	952	790	1027	961	752	821	858	868.31	926	810	0.876	-0.19	-1.18	0.238007	0.362169	0.0092	0.0245	0.0175	0.0175	TRUE	0.1995
YDR293C	819	617	744	2049	4667	2484	932	1082	986	1743	2202	2239	1530.68	1000	2061	2.063	1.045	6.52	7.03784e-11	7.35542e-10	0.0107	0.023	0.0176	0.0176	TRUE	0.2204
YDR294C	459	544	369	931	2960	825	522	954	489	792	1396	744	816.24	655	977	1.496	0.581	1.947	0.0515451	0.104638	0.1292	0.0247	0.0628	0.0628	TRUE	1.8175
YDR295C	298	222	252	242	491	275	339	389	334	206	232	248	291.31	354	229	0.646	-0.629	-3.55	0.000384684	0.00135136	0.0034	0.0312	0.0191	0.0191	TRUE	0.0804
YDR296W	331	273	328	312	520	325	377	479	435	265	245	293	348.98	430	268	0.623	-0.682	-3.828	0.000129226	0.000507727	0.0082	0.0296	0.0199	0.0199	TRUE	0.1378
YDR297W	271	209	242	1018	2312	925	308	366	321	866	1091	834	631.03	332	930	2.813	1.492	8.368	5.86023e-17	1.28631e-15	0.0142	0.0258	0.0204	0.0204	TRUE	0.2789
YDR298C	830	608	772	1038	1620	1081	945	1066	1023	883	764	974	942.62	1011	874	0.864	-0.211	-1.351	0.176638	0.286489	0.0086	0.0242	0.0165	0.0165	TRUE	0.1484
YDR299W	393	281	551	335	560	526	447	493	730	285	264	474	448.94	557	341	0.611	-0.71	-2.646	0.00814587	0.0211084	0.0841	0.0277	0.0495	0.0495	TRUE	1.3323
YDR300C	863	524	601	717	1285	608	982	919	797	610	606	548	743.64	899	588	0.654	-0.612	-3.963	7.40648e-05	0.000304076	0.006	0.0251	0.0158	0.0158	TRUE	0.1191
YDR301W	707	509	607	780	1761	810	805	892	805	664	831	730	787.7	834	742	0.891	-0.167	-1.066	0.286367	0.415907	0.0074	0.0249	0.0162	0.0162	TRUE	0.1365
YDR302W	170	113	151	94	151	88	193	198	200	80	71	79	137.05	197	77	0.388	-1.366	-6.53	6.58555e-11	6.93307e-10	0	0.0426	0.0232	0.0232	TRUE	0.0485
YDR303C	263	112	223	415	696	472	299	196	296	353	328	425	316.36	264	369	1.39	0.475	2.198	0.0279165	0.061883	0.029	0.0304	0.0301	0.0301	TRUE	0.5016
YDR304C	932	843	864	687	1301	663	1061	1478	1145	584	614	598	913.32	1228	599	0.488	-1.034	-6.07	1.27632e-09	1.12699e-08	0.0146	0.0243	0.0197	0.0197	TRUE	0.3714
YDR305C_exon	233	137	171	93	187	131	265	240	227	79	88	118	169.58	244	95	0.388	-1.366	-6.086	1.15963e-09	1.033e-08	0.0152	0.0385	0.0296	0.0296	TRUE	0.4174
YDR305C_intron	9	12	7	8	25	12	10	21	9	7	12	11	11.66	13	10	0.749	-0.417	-0.663	0.507575	0.636235	0.0402	0.274	0.1956	0.1956	TRUE	0.6428
YDR306C	226	153	207	295	708	262	257	268	274	251	334	236	270.17	266	274	1.031	0.044	0.219	0.826602	0.892254	0.0173	0.032	0.0253	0.0253	TRUE	0.448
YDR307W	40	30	42	106	202	91	46	53	56	90	95	82	70.22	52	89	1.75	0.807	2.925	0.00344696	0.00974686	0	0.0631	0.0372	0.0372	TRUE	0.084
YDR308C	169	144	166	144	238	151	192	252	220	122	112	136	172.63	221	123	0.558	-0.841	-4.015	5.95642e-05	0.000249526	0.0081	0.0382	0.0255	0.0255	TRUE	0.1291
YDR309C	47	47	55	408	626	470	53	82	73	347	295	424	212.48	69	355	5.152	2.365	9.537	1.4672e-21	5.01085e-20	0.0302	0.035	0.0332	0.0332	TRUE	0.1622
YDR310C	235	166	245	592	995	560	267	291	325	504	469	505	393.51	294	493	1.673	0.743	4.497	6.89296e-06	3.41261e-05	0.0018	0.0286	0.0165	0.0165	TRUE	0.0929
YDR311W	473	275	382	508	1072	505	538	482	506	432	506	455	486.66	509	464	0.913	-0.132	-0.841	0.40051	0.534201	0.0035	0.0272	0.0156	0.0156	TRUE	0.0749
YDR312W	415	293	412	322	518	361	472	514	546	274	244	325	395.98	511	281	0.549	-0.864	-4.822	1.42257e-06	7.97131e-06	0.0109	0.0286	0.0205	0.0205	TRUE	0.2128
YDR313C	144	103	109	227	435	199	164	181	144	193	205	179	177.78	163	192	1.187	0.247	1.238	0.215886	0.334881	0	0.0377	0.0226	0.0226	TRUE	0.0987
YDR314C	113	65	92	195	295	142	129	114	122	166	139	128	132.93	122	144	1.184	0.244	1.098	0.272053	0.400181	0	0.0433	0.0273	0.0273	TRUE	0.1747
YDR315C	96	52	73	77	82	85	109	91	97	66	39	77	79.67	99	61	0.599	-0.739	-2.366	0.0179736	0.042201	0.0554	0.0581	0.057	0.057	TRUE	1.096
YDR316W	129	99	110	172	301	112	147	174	146	146	142	101	142.58	156	130	0.84	-0.251	-1.073	0.283229	0.412371	0.0179	0.0418	0.0321	0.0321	TRUE	0.3767
YDR316W-A	8	2	3	17	5	2	9	4	4	14	2	2	5.87	6	6	1.082	0.114	0.112	0.911163	0.947267	0.6368	0.5236	0.5692	0.5692	TRUE	3.7091
YDR316W-B	4952	3812	4516	2310	5123	3589	5636	6683	5986	1965	2417	3235	4320.51	6102	2539	0.416	-1.265	-6.452	1.10655e-10	1.12158e-09	0.0355	0.0218	0.0274	0.0274	TRUE	0.6964
YDR317W	42	23	22	21	68	24	48	40	29	18	32	22	31.48	39	24	0.619	-0.693	-1.669	0.0951626	0.17372	0.0522	0.1148	0.0914	0.0914	TRUE	0.4604
YDR318W_exon	88	74	65	70	120	58	100	130	86	60	57	52	80.75	105	56	0.537	-0.898	-3.326	0.000879907	0.00286853	0.0079	0.0576	0.0394	0.0394	TRUE	0.2888
YDR318W_intron	0	0	0	2	3	1	0	0	0	2	1	1	0.67	0	1	5.278	2.4	0.962	0.336171	NA	0	4.4247	3.2147	3.2147	TRUE	0.0831
YDR319C	81	41	75	108	185	114	92	72	99	92	87	103	90.9	88	94	1.06	0.084	0.335	0.737747	0.825488	0.0017	0.0536	0.0341	0.0341	TRUE	0.1873
YDR320C	99	87	106	433	865	382	113	153	141	368	408	344	254.41	136	373	2.784	1.477	7.377	1.61341e-13	2.35923e-12	0.0076	0.0327	0.0227	0.0227	TRUE	0.2274
YDR320C-A	286	150	227	47	78	66	326	263	301	40	37	59	170.95	297	45	0.151	-2.729	-11.12	9.97823e-29	5.81102e-27	0.0221	0.0384	0.033	0.033	TRUE	0.5768
YDR320W-B	10	2	7	8	27	7	11	4	9	7	13	6	8.34	8	9	1.063	0.088	0.118	0.906113	0.944063	0.0954	0.3749	0.276	0.276	TRUE	0.9552
YDR321W	2240	1347	1652	2637	5259	2543	2550	2362	2190	2243	2481	2292	2352.93	2367	2339	0.988	-0.017	-0.127	0.898991	0.940308	0.0039	0.0224	0.0126	0.0126	TRUE	0.0558
YDR322C-A	352	195	269	186	264	156	401	342	357	158	125	141	253.75	367	141	0.383	-1.385	-7.31	2.67186e-13	3.79141e-12	0.0067	0.0327	0.0213	0.0213	TRUE	0.13
YDR322W	145	116	142	288	498	264	165	203	188	245	235	238	212.43	185	239	1.294	0.372	1.992	0.0463553	0.0956049	0	0.035	0.0199	0.0199	TRUE	0.1032
YDR323C	100	53	81	153	233	85	114	93	107	130	110	77	105.13	105	106	1.006	0.009	0.035	0.972385	0.984502	0.0318	0.0492	0.0423	0.0423	TRUE	0.3588
YDR324C	1328	940	1414	976	1951	1282	1512	1648	1874	830	920	1156	1323.37	1678	969	0.577	-0.793	-4.502	6.73543e-06	3.34448e-05	0.0198	0.0233	0.0216	0.0216	TRUE	0.3377
YDR325W	385	258	352	306	537	271	438	452	467	260	253	244	352.51	452	252	0.559	-0.84	-5.353	8.66042e-08	5.87963e-07	0	0.0295	0.0147	0.0147	TRUE	0.0091
YDR326C	458	298	363	553	960	645	521	522	481	470	453	581	504.95	508	501	0.985	-0.021	-0.125	0.900589	0.94113	0.0092	0.027	0.0185	0.0185	TRUE	0.225
YDR327W	0	0	0	0	1	0	0	0	0	0	0	0	0.08	0	0	0.987	-0.019	-0.005	0.996309	NA	0	37.5268	10	10	TRUE	0.153
YDR328C	1845	1232	1332	941	1182	1083	2100	2160	1766	800	558	976	1393.33	2009	778	0.387	-1.37	-6.438	1.21433e-10	1.22712e-09	0.0407	0.0232	0.0318	0.0318	TRUE	0.7514
YDR329C	291	195	246	330	624	298	331	342	326	281	294	269	307.15	333	281	0.846	-0.241	-1.482	0.138249	0.236439	0	0.0307	0.0157	0.0157	TRUE	0.0206
YDR330W	241	195	242	682	1413	709	274	342	321	580	667	639	470.48	312	629	2.02	1.015	6.045	1.4898e-09	1.30067e-08	0.005	0.0274	0.0175	0.0175	TRUE	0.1316
YDR331W	155	122	169	271	685	300	176	214	224	231	323	270	239.74	205	275	1.348	0.431	2.042	0.0411894	0.086293	0.0195	0.0334	0.0274	0.0274	TRUE	0.2222
YDR332W	140	99	113	227	478	183	159	174	150	193	226	165	177.71	161	195	1.216	0.282	1.326	0.184863	0.29686	0.0122	0.0377	0.0264	0.0264	TRUE	0.2056
YDR333C	534	304	454	569	1262	589	608	533	602	484	595	531	558.82	581	537	0.924	-0.114	-0.704	0.48132	0.611805	0.0067	0.0264	0.0169	0.0169	TRUE	0.1122
YDR334W	1044	822	920	685	1233	646	1188	1441	1219	583	582	582	932.61	1283	582	0.454	-1.138	-7.749	9.27459e-15	1.512e-13	0.0044	0.0243	0.0144	0.0144	TRUE	0.1358
YDR335W	1952	1470	1508	1710	4420	1701	2222	2577	1999	1455	2085	1533	1978.53	2266	1691	0.747	-0.421	-2.25	0.0244523	0.0552122	0.0282	0.0226	0.0247	0.0247	TRUE	0.5083
YDR336W	141	103	111	180	257	125	160	181	147	153	121	113	145.88	163	129	0.794	-0.333	-1.487	0.137023	0.234992	0.0113	0.0413	0.029	0.029	TRUE	0.2713
YDR337W	303	259	289	459	772	387	345	454	383	390	364	349	380.93	394	368	0.937	-0.095	-0.54	0.589024	0.706899	0.0076	0.0289	0.0193	0.0193	TRUE	0.1907
YDR338C	131	68	99	242	571	213	149	119	131	206	269	192	177.8	133	222	1.67	0.74	3.263	0.0011026	0.00351608	0.0203	0.0377	0.0302	0.0302	TRUE	0.4081
YDR339C	171	74	191	238	281	311	195	130	253	202	133	280	198.82	193	205	1.058	0.081	0.26	0.794691	0.870273	0.1147	0.036	0.0652	0.0652	TRUE	0.2014
YDR340W	1	0	0	0	0	0	1	0	0	0	0	0	0.19	0	0	0.265	-1.919	-0.47	0.638232	NA	0	15.5667	10	10	TRUE	0.27
YDR341C	4023	2751	3244	3141	6342	2934	4579	4823	4300	2672	2992	2645	3668.49	4567	2770	0.607	-0.721	-5.474	4.39088e-08	3.1321e-07	0.0036	0.0219	0.0122	0.0122	TRUE	0.0606
YDR342C	411	371	324	982	2192	637	468	650	429	835	1034	574	665.24	516	814	1.584	0.663	2.711	0.0067021	0.0177134	0.0639	0.0256	0.0413	0.0413	TRUE	0.179
YDR343C	390	364	308	949	2140	609	444	638	408	807	1010	549	642.7	497	789	1.592	0.671	2.662	0.00777785	0.0202381	0.0714	0.0257	0.044	0.044	TRUE	0.171
YDR344C	19	18	15	44	97	35	22	32	20	37	46	32	31.3	25	38	1.605	0.682	1.691	0.0908834	0.166846	0.0171	0.1153	0.0791	0.0791	TRUE	0.2919
YDR345C	1930	1396	1193	4846	11246	2812	2197	2448	1581	4122	5306	2535	3031.39	2075	3988	1.922	0.943	3.634	0.000278878	0.00101433	0.0833	0.0221	0.0481	0.0481	TRUE	0.1601
YDR346C	2997	2323	2870	2831	5165	2700	3411	4073	3804	2408	2437	2434	3094.52	3763	2426	0.645	-0.632	-4.786	1.7017e-06	9.40465e-06	0.0034	0.0221	0.0122	0.0122	TRUE	0.0816
YDR347W	767	500	586	920	1459	846	873	877	777	783	688	763	793.32	842	745	0.884	-0.179	-1.22	0.222299	0.342875	0.0036	0.0248	0.0141	0.0141	TRUE	0.0546
YDR348C	397	243	359	542	1328	693	452	426	476	461	627	625	511.01	451	571	1.265	0.339	1.868	0.0618024	0.121542	0.0154	0.0269	0.0216	0.0216	TRUE	0.3305
YDR349C	268	215	221	691	2314	697	305	377	293	588	1092	628	547.12	325	769	2.375	1.248	4.929	8.24506e-07	4.80167e-06	0.0727	0.0265	0.0435	0.0435	TRUE	1.6295
YDR350C	274	204	236	491	1312	473	312	358	313	418	619	426	407.56	328	488	1.495	0.58	2.795	0.00519776	0.0141228	0.0266	0.0284	0.0282	0.0282	TRUE	0.6726
YDR351W	488	305	351	709	1397	719	555	535	465	603	659	648	577.63	518	637	1.229	0.297	1.929	0.0537825	0.108502	0.0026	0.0262	0.0152	0.0152	TRUE	0.0944
YDR352W	125	52	116	330	739	369	142	91	154	281	349	333	224.87	129	321	2.466	1.302	5.643	1.6722e-08	1.26673e-07	0.0274	0.0342	0.0319	0.0319	TRUE	0.5565
YDR353W	2397	1393	2117	2887	5364	3301	2728	2442	2806	2456	2531	2976	2656.47	2659	2654	0.998	-0.003	-0.023	0.981332	0.98969	0.0077	0.0222	0.0148	0.0148	TRUE	0.1359
YDR354C-A	0	0	0	0	0	0	0	0	0	0	0	0	0	0	0	NA	NA	NA	NA	NA	NA	NA	NA	NA	NA	NA
YDR354W	325	182	282	476	824	496	370	319	374	405	389	447	383.93	354	414	1.163	0.218	1.314	0.188728	0.301949	0.0033	0.0288	0.0171	0.0171	TRUE	0.0781
YDR355C	0	0	0	0	0	0	0	0	0	0	0	0	0	0	0	NA	NA	NA	NA	NA	NA	NA	NA	NA	NA	NA
YDR356W	601	404	554	493	864	439	684	708	734	419	408	396	558.24	709	408	0.575	-0.798	-5.57	2.544e-08	1.8695e-07	0	0.0264	0.0129	0.0129	TRUE	0.0118
YDR357C	171	116	160	59	76	63	195	203	212	50	36	57	125.49	203	48	0.231	-2.117	-8.49	2.059e-17	4.79087e-16	0.0138	0.0446	0.0336	0.0336	TRUE	0.5275
YDR358W	415	382	270	406	986	305	472	670	358	345	465	275	430.91	500	362	0.727	-0.461	-1.738	0.0821863	0.153537	0.0815	0.028	0.0482	0.0482	TRUE	0.2945
YDR359C	246	146	201	497	1020	457	280	256	266	423	481	412	353.06	267	439	1.64	0.714	4.243	2.20717e-05	9.93176e-05	0.0037	0.0295	0.017	0.017	TRUE	0.0885
YDR360W	0	0	0	1	2	0	0	0	0	1	1	0	0.3	0	1	2.386	1.254	0.328	0.742796	NA	0	9.8829	8.926	8.926	TRUE	0.2332
YDR361C	709	473	697	450	757	577	807	829	924	383	357	520	636.71	853	420	0.491	-1.026	-5.457	4.84719e-08	3.43911e-07	0.0217	0.0257	0.0238	0.0238	TRUE	0.5014
YDR362C	314	178	254	311	680	271	357	312	337	265	321	244	305.97	335	277	0.826	-0.276	-1.486	0.137348	0.235378	0.0105	0.0308	0.0214	0.0214	TRUE	0.2379
YDR363W	146	105	150	396	862	402	166	184	199	337	407	362	275.83	183	369	2.02	1.014	5.449	5.07558e-08	3.59104e-07	0.0062	0.0318	0.0202	0.0202	TRUE	0.0997
YDR363W-A	753	602	795	240	340	240	857	1055	1054	204	160	216	591.21	989	193	0.195	-2.358	-12.757	2.86609e-37	2.94652e-35	0.0168	0.0261	0.022	0.022	TRUE	0.2771
YDR364C	239	131	238	288	515	295	272	230	315	245	243	266	261.84	272	251	0.919	-0.122	-0.642	0.520753	0.646928	0.0068	0.0324	0.0219	0.0219	TRUE	0.1684
YDR365C	1781	1703	1880	1810	3654	1635	2027	2986	2492	1540	1724	1474	2040.39	2502	1579	0.632	-0.662	-3.75	0.000176938	0.000673969	0.021	0.0226	0.022	0.022	TRUE	0.1319
YDR365W-A	200	103	171	310	695	241	228	181	227	264	328	217	240.62	212	270	1.274	0.35	1.584	0.113283	0.200796	0.0266	0.0334	0.0305	0.0305	TRUE	0.243
YDR365W-B	6919	4594	5921	5489	8659	5160	7875	8054	7848	4669	4085	4651	6197.33	7926	4468	0.564	-0.827	-6.548	5.82074e-11	6.16547e-10	0.0026	0.0216	0.0113	0.0113	TRUE	0.0693
YDR366C	28	13	12	16	12	6	32	23	16	14	6	5	15.87	24	8	0.342	-1.548	-2.615	0.00893333	0.0228493	0.1225	0.2069	0.1783	0.1783	TRUE	0.3674
YDR367W_exon	212	89	144	214	333	180	241	156	191	182	157	162	181.6	196	167	0.846	-0.241	-1.082	0.279156	0.408319	0.0192	0.0374	0.0299	0.0299	TRUE	0.2674
YDR367W_intron	0	4	1	4	2	3	0	7	1	3	1	3	2.56	3	2	0.882	-0.182	-0.128	0.898465	0.940113	0.7349	1.1709	1.0316	1.0316	TRUE	1.1086
YDR368W	808	625	679	1097	2168	930	920	1096	900	933	1023	838	951.63	972	931	0.96	-0.058	-0.366	0.71439	0.807617	0.0096	0.0242	0.0172	0.0172	TRUE	0.1434
YDR369C	186	123	144	167	347	171	212	216	191	142	164	154	179.69	206	153	0.746	-0.422	-2.185	0.0288526	0.0636501	0	0.0375	0.0212	0.0212	TRUE	0.0441
YDR370C	155	135	212	349	601	364	176	237	281	297	284	328	267.11	231	303	1.311	0.39	1.825	0.0680577	0.131684	0.0229	0.0322	0.0287	0.0287	TRUE	0.3883
YDR371C-A	0	0	0	0	1	0	0	0	0	0	0	0	0.08	0	0	0.987	-0.019	-0.005	0.996309	NA	0	37.5268	10	10	TRUE	0.153
YDR371W	187	155	163	187	377	208	213	272	216	159	178	187	204.18	234	175	0.752	-0.412	-2.069	0.038568	0.081736	0.006	0.0356	0.0234	0.0234	TRUE	0.2024
YDR372C	1346	1099	1095	2018	3781	1471	1532	1927	1451	1717	1784	1326	1622.79	1637	1609	0.984	-0.023	-0.128	0.898511	0.940113	0.0233	0.0229	0.0231	0.0231	TRUE	0.2845
YDR373W	611	371	512	428	548	418	695	650	679	364	259	377	504	675	333	0.492	-1.024	-5.409	6.33665e-08	4.43038e-07	0.0197	0.027	0.0237	0.0237	TRUE	0.4718
YDR374C	6	1	1	0	5	0	7	2	1	0	2	0	2.04	3	1	0.266	-1.908	-1.138	0.254937	0.380739	1.2888	1.4635	1.4171	1.4171	TRUE	2.323
YDR374W-A	89	60	77	26	38	27	101	105	102	22	18	24	62.16	103	21	0.206	-2.282	-7.558	4.08935e-14	6.34826e-13	0	0.0686	0.042	0.042	TRUE	0.1974
YDR375C	2	1	3	2	9	3	2	2	4	2	4	3	2.78	3	3	1.095	0.131	0.11	0.912258	0.947916	0	1.0833	0.6375	0.6375	TRUE	0.4443
YDR376W	335	250	299	468	870	386	381	438	396	398	410	348	395.41	405	385	0.954	-0.068	-0.409	0.68227	0.78442	0.004	0.0286	0.017	0.017	TRUE	0.0824
YDR377W	597	381	446	196	288	238	680	668	591	167	136	215	409.3	646	173	0.265	-1.915	-9.378	6.72382e-21	2.19231e-19	0.0237	0.0283	0.0268	0.0268	TRUE	0.4948
YDR378C	741	457	539	228	381	275	843	801	714	194	180	248	496.78	786	207	0.262	-1.93	-10.524	6.6615e-26	3.1362e-24	0.014	0.0271	0.0216	0.0216	TRUE	0.3211
YDR379C-A	71	34	49	14	44	13	81	60	65	12	21	12	41.63	69	15	0.222	-2.172	-5.645	1.64804e-08	1.2503e-07	0.0336	0.092	0.0729	0.0729	TRUE	0.9332
YDR379W	254	208	243	480	855	454	289	365	322	408	403	409	366.14	325	407	1.255	0.328	1.959	0.0501099	0.102094	0	0.0292	0.0171	0.0171	TRUE	0.1168
YDR380W	191	95	125	208	355	177	217	167	166	177	167	160	175.6	183	168	0.913	-0.131	-0.631	0.528152	0.653523	0.0064	0.0379	0.0251	0.0251	TRUE	0.293
YDR381C-A_exon	217	188	176	83	116	72	247	330	233	71	55	65	166.69	270	64	0.234	-2.095	-8.919	4.711e-19	1.31843e-17	0.0204	0.0388	0.0314	0.0314	TRUE	0.3821
YDR381C-A_intron	39	31	16	28	21	15	44	54	21	24	10	14	27.87	40	16	0.39	-1.359	-2.707	0.00678196	0.017901	0.1654	0.1269	0.1405	0.1405	TRUE	0.3569
YDR381W_exon	1684	1131	1514	4685	7796	3695	1917	1983	2007	3985	3678	3331	2816.77	1969	3665	1.862	0.897	6.658	2.78138e-11	3.08617e-10	0.0037	0.0222	0.0126	0.0126	TRUE	0.0769
YDR381W_intron	454	298	351	2957	6309	2509	517	522	465	2515	2976	2262	1543	501	2584	5.158	2.367	14.533	7.43957e-48	1.33846e-45	0.0118	0.023	0.0176	0.0176	TRUE	0.1583
YDR382W	3584	1488	2711	3587	3047	2587	4079	2609	3594	3051	1437	2332	2850.42	3427	2273	0.663	-0.593	-2.263	0.023631	0.0535979	0.0866	0.0222	0.0491	0.0491	TRUE	0.3921
YDR383C	100	79	72	64	93	47	114	139	95	54	44	42	81.41	116	47	0.405	-1.303	-4.744	2.09036e-06	1.13411e-05	0.012	0.0573	0.0405	0.0405	TRUE	0.1258
YDR384C	146	92	110	438	706	412	166	161	146	373	333	371	258.39	158	359	2.272	1.184	6.498	8.15172e-11	8.42344e-10	0	0.0325	0.0185	0.0185	TRUE	0.0493
YDR385W	33147	18631	26520	65463	132641	50442	37728	32665	35153	55688	62576	45470	44879.9	35182	54578	1.551	0.633	3.967	7.27968e-05	0.000299481	0.015	0.0212	0.0184	0.0184	TRUE	0.2173
YDR386W	100	47	91	126	171	100	114	82	121	107	81	90	99.14	106	93	0.868	-0.204	-0.785	0.432725	0.56649	0.0171	0.0509	0.038	0.038	TRUE	0.2959
YDR387C	122	81	102	270	572	198	139	142	135	230	270	178	182.35	139	226	1.637	0.711	3.152	0.00162105	0.00493714	0.0208	0.0373	0.03	0.03	TRUE	0.1675
YDR388W	1345	806	1090	2000	3587	2005	1531	1413	1445	1701	1692	1807	1598.3	1463	1733	1.184	0.244	1.905	0.0567585	0.113416	0.0009	0.023	0.0111	0.0111	TRUE	0.02
YDR389W	263	212	277	661	1495	778	299	372	367	562	705	701	501.19	346	656	1.902	0.927	5.152	2.57189e-07	1.61545e-06	0.0132	0.027	0.0208	0.0208	TRUE	0.1847
YDR390C	281	164	265	385	791	459	320	288	351	328	373	414	345.51	320	372	1.16	0.214	1.191	0.233474	0.356889	0.0084	0.0297	0.0202	0.0202	TRUE	0.1206
YDR391C	93	73	81	304	605	262	106	128	107	259	285	236	186.9	114	260	2.304	1.204	5.817	5.98125e-09	4.85977e-08	0.0053	0.0369	0.0233	0.0233	TRUE	0.0985
YDR392W	151	115	132	240	456	157	172	202	175	204	215	142	184.88	183	187	1.029	0.041	0.179	0.85815	0.913271	0.0244	0.0371	0.0317	0.0317	TRUE	0.4808
YDR393W	131	75	128	173	313	160	149	131	170	147	148	144	148.22	150	146	0.972	-0.041	-0.195	0.845209	0.904363	0	0.041	0.024	0.024	TRUE	0.1269
YDR394W	1684	1070	1323	1627	3656	1665	1917	1876	1754	1384	1725	1501	1692.69	1849	1537	0.832	-0.266	-1.82	0.0687921	0.132749	0.0065	0.0229	0.0148	0.0148	TRUE	0.1411
YDR395W	1540	1061	1406	1258	2783	1532	1753	1860	1864	1070	1313	1381	1540.14	1826	1255	0.688	-0.54	-3.555	0.000377284	0.00133	0.0081	0.023	0.016	0.016	TRUE	0.1978
YDR396W	3	2	3	2	10	4	3	4	4	2	5	4	3.49	4	4	0.94	-0.089	-0.084	0.932673	0.959726	0	0.8668	0.5101	0.5101	TRUE	0.3845
YDR397C_exon	352	173	301	301	385	289	401	303	399	256	182	261	300.19	368	233	0.629	-0.669	-3.101	0.00193086	0.00579833	0.0288	0.0309	0.03	0.03	TRUE	0.4488
YDR397C_intron	3	3	11	8	8	20	3	5	15	7	4	18	8.64	8	10	1.203	0.267	0.311	0.755686	0.840625	0.4626	0.3623	0.401	0.401	TRUE	1.3033
YDR398W	1172	810	1263	944	1983	1277	1334	1420	1674	803	936	1151	1219.66	1476	963	0.652	-0.616	-3.386	0.000708185	0.00236649	0.0225	0.0235	0.023	0.023	TRUE	0.345
YDR399W	2573	1496	2240	1934	2970	2273	2929	2623	2969	1645	1401	2049	2269.33	2840	1698	0.597	-0.743	-4.271	1.9423e-05	8.84661e-05	0.0192	0.0224	0.0213	0.0213	TRUE	0.3938
YDR400W	236	141	218	717	1014	579	269	247	289	610	478	522	402.5	268	537	1.995	0.996	5.601	2.13384e-08	1.5866e-07	0.0094	0.0284	0.0195	0.0195	TRUE	0.1677
YDR401W	5	3	3	5	25	8	6	5	4	4	12	7	6.36	5	8	1.59	0.669	0.794	0.426947	0.56126	0	0.4845	0.3257	0.3257	TRUE	0.3099
YDR402C	9	7	0	9	6	3	10	12	0	8	3	3	5.95	7	5	0.585	-0.774	-0.745	0.456015	0.58819	0.8288	0.5166	0.5989	0.5989	TRUE	1.5511
YDR403W	11	8	12	13	19	18	13	14	16	11	9	16	13.12	14	12	0.842	-0.248	-0.433	0.664946	0.770147	0	0.2459	0.1559	0.1559	TRUE	0.3773
YDR404C	136	83	153	497	796	519	155	146	203	423	376	468	294.88	168	422	2.507	1.326	6.536	6.32436e-11	6.67203e-10	0.015	0.0311	0.0246	0.0246	TRUE	0.3145
YDR405W	86	79	95	233	356	262	98	139	126	198	168	236	160.77	121	201	1.667	0.737	3.103	0.00191779	0.00576079	0.0238	0.0395	0.0331	0.0331	TRUE	0.1869
YDR406W	394	252	276	500	1063	438	448	442	366	425	501	395	429.63	419	440	1.055	0.077	0.428	0.668677	0.773203	0.012	0.028	0.0206	0.0206	TRUE	0.1787
YDR406W-A	6	2	2	7	8	3	7	4	3	6	4	3	4.24	5	4	0.937	-0.094	-0.096	0.923728	0.954128	0	0.7172	0.4493	0.4493	TRUE	0.4424
YDR407C	402	211	361	754	1432	784	458	370	479	641	676	707	554.95	436	675	1.545	0.628	3.816	0.000135701	0.000530948	0.0055	0.0264	0.0174	0.0174	TRUE	0.1836
YDR408C	681	362	488	679	918	693	775	635	647	578	433	625	615.34	686	545	0.793	-0.335	-1.753	0.0796818	0.14958	0.0231	0.0259	0.0246	0.0246	TRUE	0.3965
YDR409W	110	76	92	297	411	308	125	133	122	253	194	278	184.1	127	242	1.9	0.926	4.173	3.00141e-05	0.000132203	0.0179	0.0371	0.0284	0.0284	TRUE	0.3608
YDR410C	174	105	120	207	397	205	198	184	159	176	187	185	181.56	180	183	1.013	0.018	0.094	0.925091	0.954655	0	0.0374	0.0217	0.0217	TRUE	0.1149
YDR411C	138	90	116	222	435	197	157	158	154	189	205	178	173.38	156	191	1.223	0.29	1.492	0.135815	0.233465	0	0.0381	0.0209	0.0209	TRUE	0.055
YDR412W	530	475	639	442	784	602	603	833	847	376	370	543	595.26	761	430	0.564	-0.826	-3.824	0.000131369	0.000515398	0.0395	0.0261	0.0318	0.0318	TRUE	0.6134
YDR413C	0	0	4	0	0	5	0	0	5	0	0	5	1.63	2	2	0.816	-0.293	-0.127	0.898852	NA	10	1.8249	3.1868	3.1868	TRUE	2.3482
YDR414C	30	13	17	225	375	201	34	23	23	191	177	181	104.83	27	183	6.795	2.765	9.562	1.1555e-21	4.01436e-20	0	0.0492	0.0327	0.0327	TRUE	0.4127
YDR415C	80	84	86	196	394	151	91	147	114	167	186	136	140.18	117	163	1.403	0.489	1.939	0.0525447	0.10641	0.0298	0.0422	0.0376	0.0376	TRUE	0.3736
YDR416W	362	258	343	276	564	287	412	452	455	235	266	259	346.43	440	253	0.577	-0.793	-4.849	1.23869e-06	6.99147e-06	0	0.0296	0.0162	0.0162	TRUE	0.045
YDR417C	0	1	0	2	4	1	0	2	0	2	2	1	1.04	1	2	3.056	1.611	0.781	0.434583	NA	0	2.8553	1.8241	1.8241	TRUE	0.6753
YDR418W	2165	974	1773	4759	4822	4327	2464	1708	2350	4048	2275	3900	2790.96	2174	3408	1.566	0.647	2.737	0.00619101	0.0165055	0.0587	0.0222	0.0399	0.0399	TRUE	1.0354
YDR419W	220	154	179	313	663	269	250	270	237	266	313	242	263.2	252	274	1.089	0.123	0.655	0.512459	0.639859	0.0086	0.0323	0.0214	0.0214	TRUE	0.1879
YDR420W	145	121	116	774	1458	653	165	212	154	658	688	589	410.97	177	645	3.67	1.876	10.004	1.46283e-23	5.84844e-22	0.0089	0.0283	0.0208	0.0208	TRUE	0.2788
YDR421W	218	168	166	276	504	251	248	295	220	235	238	226	243.59	254	233	0.92	-0.12	-0.641	0.521665	0.647582	0.0033	0.0332	0.0211	0.0211	TRUE	0.1909
YDR422C	119	115	136	566	1373	518	135	202	180	481	648	467	352.25	172	532	3.108	1.636	7.367	1.74652e-13	2.54281e-12	0.0312	0.0295	0.0308	0.0308	TRUE	0.4389
YDR423C	309	244	236	321	714	247	352	428	313	273	337	223	320.81	364	278	0.766	-0.384	-1.774	0.0761069	0.144158	0.0294	0.0303	0.0305	0.0305	TRUE	0.3575
YDR424C_exon	290	167	233	49	75	52	330	293	309	42	35	47	175.94	311	41	0.131	-2.931	-13.244	4.86753e-40	6.13004e-38	0	0.0379	0.0242	0.0242	TRUE	0.1783
YDR424C_intron	4	2	5	1	3	3	5	4	7	1	1	3	3.28	5	2	0.33	-1.601	-1.419	0.155779	0.259375	0	0.9212	0.5553	0.5553	TRUE	0.2248
YDR425W	19	10	24	151	262	165	22	18	32	128	124	149	78.63	24	134	5.575	2.479	7.762	8.35411e-15	1.37251e-13	0.0052	0.0586	0.0419	0.0419	TRUE	0.448
YDR426C	0	1	1	2	0	0	0	2	1	2	0	0	0.8	1	1	0.545	-0.875	-0.343	0.73174	NA	0	3.7227	3.316	3.316	TRUE	0.9752
YDR427W	1527	903	1150	900	1691	883	1738	1583	1524	766	798	796	1200.82	1615	787	0.487	-1.039	-7.702	1.34414e-14	2.15984e-13	0.0019	0.0236	0.0122	0.0122	TRUE	0.0541
YDR428C	81	50	64	93	153	89	92	88	85	79	72	80	82.7	88	77	0.871	-0.199	-0.805	0.420811	0.554278	0	0.0568	0.0313	0.0313	TRUE	0.0372
YDR429C	3742	2418	3079	1953	3050	1888	4259	4239	4081	1661	1439	1702	2897	4193	1601	0.381	-1.39	-10.383	2.96629e-25	1.35228e-23	0.0035	0.0221	0.0125	0.0125	TRUE	0.0965
YDR430C	801	589	671	518	994	523	912	1033	889	441	469	471	702.47	945	460	0.488	-1.035	-7.063	1.63328e-12	2.08824e-11	0.0022	0.0253	0.0139	0.0139	TRUE	0.0761
YDR431W	1	1	0	0	0	0	1	2	0	0	0	0	0.48	1	0	0.138	-2.858	-0.877	0.380437	NA	0	6.1405	5.9155	5.9155	TRUE	0.1448
YDR432W	847	574	828	3031	4449	2617	964	1006	1098	2578	2099	2359	1684.05	1023	2345	2.293	1.197	8.089	5.99848e-16	1.13843e-14	0.0072	0.0229	0.0149	0.0149	TRUE	0.104
YDR433W	328	260	360	1016	1551	762	373	456	477	864	732	687	598.21	435	761	1.75	0.807	4.578	4.69707e-06	2.39005e-05	0.0126	0.026	0.0203	0.0203	TRUE	0.1852
YDR434W	337	275	246	451	1251	406	384	482	326	384	590	366	421.94	397	447	1.129	0.175	0.735	0.462101	0.594745	0.0505	0.0281	0.0383	0.0383	TRUE	0.9536
YDR435C	241	164	150	614	1058	449	274	288	199	522	499	405	364.48	254	475	1.879	0.91	4.446	8.75823e-06	4.26599e-05	0.0219	0.0292	0.0267	0.0267	TRUE	0.3885
YDR436W	41	33	51	218	455	240	47	58	68	185	215	216	131.43	58	205	3.6	1.848	7.512	5.84346e-14	8.94725e-13	0.0042	0.0436	0.0297	0.0297	TRUE	0.2488
YDR437W	21	40	22	53	132	62	24	70	29	45	62	56	47.74	41	54	1.36	0.443	1.062	0.288234	0.418076	0.1399	0.0829	0.1015	0.1015	TRUE	2.2098
YDR438W	98	73	67	106	304	106	112	128	89	90	143	96	109.58	110	110	1.013	0.019	0.067	0.946348	0.967375	0.0434	0.048	0.0462	0.0462	TRUE	0.8256
YDR439W	86	50	66	165	263	169	98	88	87	140	124	152	114.97	91	139	1.518	0.602	2.607	0.00912119	0.0232707	0	0.0468	0.0281	0.0281	TRUE	0.105
YDR440W	247	152	191	277	527	280	281	266	253	236	249	252	256.24	267	246	0.92	-0.121	-0.706	0.480359	0.611177	0	0.0326	0.0171	0.0171	TRUE	0.0256
YDR441C	182	118	156	377	697	389	207	207	207	321	329	351	270.17	207	334	1.61	0.687	4.026	5.66446e-05	0.000238286	0	0.032	0.0165	0.0165	TRUE	0.0227
YDR442W	0	0	0	1	0	0	0	0	0	1	0	0	0.14	0	0	1.035	0.049	0.012	0.990344	NA	0	20.8212	10	10	TRUE	0.5642
YDR443C	211	141	180	370	749	373	240	247	239	315	353	336	288.38	242	335	1.386	0.471	2.793	0.00523017	0.0141883	0	0.0313	0.0165	0.0165	TRUE	0.0315
YDR444W	334	235	273	399	669	304	380	412	362	339	316	274	347.19	385	310	0.807	-0.31	-1.802	0.0714935	0.136931	0.0047	0.0296	0.0183	0.0183	TRUE	0.1113
YDR445C	2	0	0	0	0	0	2	0	0	0	0	0	0.38	1	0	0.164	-2.61	-0.644	0.519689	NA	10	7.7939	10	10	TRUE	0.9142
YDR446W	2	0	1	1	1	0	2	0	1	1	0	0	0.82	1	0	0.356	-1.488	-0.66	0.509367	NA	0	3.6143	2.31	2.31	TRUE	0.1159
YDR447C_exon	6359	3687	4746	2109	2187	1938	7238	6464	6291	1794	1032	1747	4094.31	6664	1524	0.229	-2.13	-9.975	1.9538e-23	7.65933e-22	0.0415	0.0218	0.0325	0.0325	TRUE	0.9782
YDR447C_intron	64	33	66	54	84	62	73	58	87	46	40	56	59.94	73	47	0.64	-0.644	-2.095	0.03615	0.0772346	0.0179	0.0703	0.0508	0.0508	TRUE	0.1206
YDR448W	268	211	281	273	571	319	305	370	372	232	269	288	306.1	349	263	0.755	-0.405	-2.206	0.0273994	0.0609246	0.0086	0.0308	0.0209	0.0209	TRUE	0.1433
YDR449C	211	99	266	267	416	304	240	174	353	227	196	274	243.96	256	232	0.906	-0.143	-0.538	0.590909	0.707896	0.069	0.0332	0.0468	0.0468	TRUE	0.3505
YDR450W_exon	7991	3755	6534	4758	7038	5354	9095	6583	8661	4047	3320	4826	6089	8113	4064	0.501	-0.998	-5.228	1.71091e-07	1.10638e-06	0.0306	0.0216	0.0261	0.0261	TRUE	0.3309
YDR450W_intron	135	62	91	100	103	95	154	109	121	85	49	86	100.38	128	73	0.564	-0.825	-2.777	0.00548748	0.0148022	0.0571	0.0505	0.0531	0.0531	TRUE	0.9806
YDR451C	234	149	180	399	636	428	266	261	239	339	300	386	298.57	255	342	1.335	0.417	2.275	0.0229021	0.0522389	0.0084	0.031	0.0204	0.0204	TRUE	0.1459
YDR452W	459	469	447	866	2191	699	522	822	593	737	1034	630	722.94	646	800	1.243	0.314	1.328	0.184245	0.296008	0.0616	0.0252	0.0387	0.0387	TRUE	0.7376
YDR453C	50	33	38	59	98	66	57	58	50	50	46	59	53.51	55	52	0.94	-0.089	-0.296	0.767436	0.850035	0	0.0762	0.0458	0.0458	TRUE	0.1338
YDR454C	1203	637	1014	1385	1993	1367	1369	1117	1344	1178	940	1232	1196.81	1277	1117	0.873	-0.196	-1.154	0.2487	0.373032	0.0143	0.0236	0.0198	0.0198	TRUE	0.2352
YDR455C	0	0	0	3	0	1	0	0	0	3	0	1	0.58	0	1	4.443	2.152	0.7	0.483826	NA	0	5.1447	5.48	5.48	TRUE	0.1429
YDR456W	209	147	187	466	1196	452	238	258	248	396	564	407	351.93	248	456	1.847	0.885	4.394	1.11097e-05	5.29221e-05	0.021	0.0295	0.0256	0.0256	TRUE	0.5232
YDR457W	1828	1275	1458	1857	3101	1644	2081	2235	1933	1580	1463	1482	1795.55	2083	1508	0.724	-0.465	-3.485	0.000492226	0.00169719	0.0026	0.0228	0.0123	0.0123	TRUE	0.0485
YDR458C	246	177	205	349	578	269	280	310	272	297	273	242	279.02	287	271	0.944	-0.083	-0.464	0.642551	0.752231	0.0037	0.0317	0.0192	0.0192	TRUE	0.0896
YDR459C	108	75	94	180	354	167	123	131	125	153	167	151	141.61	126	157	1.247	0.318	1.542	0.123028	0.215112	0	0.0419	0.0228	0.0228	TRUE	0.0384
YDR460W	231	207	270	216	457	258	263	363	358	184	216	233	269.28	328	211	0.644	-0.634	-3.092	0.00198817	0.00595269	0.0188	0.0321	0.0264	0.0264	TRUE	0.3493
YDR461C-A	91	51	58	15	22	24	104	89	77	13	10	22	52.44	90	15	0.161	-2.636	-7.144	9.05154e-13	1.19894e-11	0.0369	0.0774	0.0656	0.0656	TRUE	0.4661
YDR461W	18	5	27	101	100	116	20	9	36	86	47	105	50.45	22	79	3.566	1.835	3.949	7.85865e-05	0.000321461	0.2195	0.0796	0.1194	0.1194	TRUE	0.4674
YDR462W	113	43	64	79	97	76	129	75	85	67	46	69	78.39	96	61	0.618	-0.693	-2.222	0.0262747	0.058767	0.0538	0.0587	0.0568	0.0568	TRUE	0.8319
YDR463W	273	179	269	470	842	537	311	314	357	400	397	484	377.04	327	427	1.304	0.383	2.192	0.0283581	0.0626828	0.0075	0.0289	0.019	0.019	TRUE	0.1564
YDR464C-A	0	0	0	0	0	0	0	0	0	0	0	0	0	0	0	NA	NA	NA	NA	NA	NA	NA	NA	NA	NA	NA
YDR464W	297	215	333	440	592	488	338	377	441	374	279	440	374.98	385	364	0.943	-0.084	-0.39	0.696576	0.795151	0.0332	0.029	0.0308	0.0308	TRUE	0.3448
YDR465C	709	530	629	871	1672	800	807	929	834	741	789	721	803.48	857	750	0.877	-0.189	-1.314	0.188997	0.302197	0.0023	0.0248	0.0135	0.0135	TRUE	0.0626
YDR466W	128	94	140	462	1020	489	146	165	186	393	481	441	301.85	166	438	2.658	1.41	7.384	1.5318e-13	2.24642e-12	0.0086	0.0309	0.0212	0.0212	TRUE	0.1234
YDR467C	17	3	14	23	36	13	19	5	19	20	17	12	15.24	14	16	1.092	0.127	0.218	0.827247	0.892537	0.0708	0.2146	0.176	0.176	TRUE	0.828
YDR468C	354	267	275	313	571	288	403	468	365	266	269	260	338.47	412	265	0.645	-0.632	-3.663	0.000248856	0.000913045	0.0036	0.0298	0.0183	0.0183	TRUE	0.152
YDR469W	219	104	171	113	193	151	249	182	227	96	91	136	163.59	219	108	0.487	-1.039	-4.303	1.68591e-05	7.77726e-05	0.0297	0.0391	0.0354	0.0354	TRUE	0.5252
YDR470C	180	111	158	297	519	297	205	195	209	253	245	268	229.02	203	255	1.254	0.326	1.838	0.0661247	0.128711	0	0.034	0.0178	0.0178	TRUE	0.0209
YDR471W_exon	2691	1340	2428	2187	2575	2769	3063	2349	3218	1860	1215	2496	2366.99	2877	1857	0.645	-0.633	-2.567	0.010263	0.0258418	0.0718	0.0224	0.0433	0.0433	TRUE	0.3066
YDR471W_intron	78	24	58	40	39	37	89	42	77	34	18	33	48.92	69	28	0.403	-1.312	-3.329	0.000872035	0.00284697	0.1027	0.0814	0.089	0.089	TRUE	0.4567
YDR472W	175	112	140	266	550	297	199	196	186	226	259	268	222.43	194	251	1.297	0.376	2.03	0.0423238	0.0883845	0	0.0344	0.0196	0.0196	TRUE	0.0823
YDR473C	161	96	134	132	212	122	183	168	178	112	100	110	141.91	176	107	0.606	-0.722	-3.525	0.000423389	0.001476	0	0.0419	0.0229	0.0229	TRUE	0.0441
YDR475C	586	612	411	579	1812	497	667	1073	545	493	855	448	680.03	762	599	0.788	-0.343	-1.168	0.242818	0.367361	0.1249	0.0255	0.0608	0.0608	TRUE	1.0601
YDR476C	153	68	128	566	761	585	174	119	170	481	359	527	305.14	154	456	2.93	1.551	6.785	1.16073e-11	1.34572e-10	0.0347	0.0308	0.0324	0.0324	TRUE	0.3948
YDR477W	447	314	453	815	1898	801	509	551	600	693	895	722	661.75	553	770	1.395	0.48	2.806	0.00501387	0.013696	0.0125	0.0256	0.0193	0.0193	TRUE	0.2474
YDR478W	61	54	64	120	248	156	69	95	85	102	117	141	101.44	83	120	1.453	0.539	2.094	0.0362777	0.077436	0.0145	0.0502	0.0363	0.0363	TRUE	0.2246
YDR479C	179	120	130	291	541	186	204	210	172	248	255	168	209.48	195	224	1.148	0.199	0.872	0.382961	0.517065	0.0279	0.0352	0.0321	0.0321	TRUE	0.5187
YDR480W	41	26	36	114	130	127	47	46	48	97	61	114	68.79	47	91	1.932	0.95	2.9	0.00372958	0.0104696	0.0509	0.064	0.0584	0.0584	TRUE	0.3432
YDR481C	852	731	697	1415	3436	1381	970	1282	924	1204	1621	1245	1207.48	1059	1357	1.284	0.361	1.875	0.0607535	0.119877	0.03	0.0236	0.0257	0.0257	TRUE	0.3963
YDR482C	96	67	104	129	216	137	109	117	138	110	102	123	116.62	121	112	0.917	-0.126	-0.546	0.584941	0.703843	0	0.0464	0.0291	0.0291	TRUE	0.1377
YDR483W	365	243	296	1935	4203	1750	415	426	392	1646	1983	1578	1073.37	411	1736	4.225	2.079	13.047	6.57325e-39	7.70064e-37	0.0088	0.0239	0.0164	0.0164	TRUE	0.1907
YDR484W	206	101	122	176	315	192	234	177	162	150	149	173	174.11	191	157	0.818	-0.29	-1.31	0.190121	0.303609	0.0166	0.0381	0.0293	0.0293	TRUE	0.4368
YDR485C	331	256	353	277	492	269	377	449	468	236	232	242	333.95	431	237	0.55	-0.864	-5.036	4.75529e-07	2.87228e-06	0.0041	0.0299	0.018	0.018	TRUE	0.1454
YDR486C	231	146	216	279	419	329	263	256	286	237	198	297	256.13	268	244	0.905	-0.145	-0.694	0.48791	0.618248	0.0205	0.0326	0.0272	0.0272	TRUE	0.359
YDR487C	1692	1127	1330	1127	1627	1188	1926	1976	1763	959	768	1071	1410.32	1888	933	0.493	-1.02	-6.096	1.0846e-09	9.73918e-09	0.0141	0.0232	0.0194	0.0194	TRUE	0.2941
YDR488C	236	113	172	298	431	202	269	198	228	254	203	182	222.27	232	213	0.916	-0.127	-0.589	0.556052	0.678317	0.0209	0.0344	0.0288	0.0288	TRUE	0.3005
YDR489W	71	47	83	196	319	226	81	82	110	167	150	204	132.36	91	174	1.899	0.925	3.764	0.000166948	0.000639788	0.0192	0.0434	0.0338	0.0338	TRUE	0.3023
YDR490C	292	208	221	368	762	320	332	365	293	313	359	288	325.16	330	320	0.975	-0.037	-0.203	0.839336	0.900374	0.0093	0.0302	0.0208	0.0208	TRUE	0.1393
YDR491C	0	0	2	0	0	0	0	0	3	0	0	0	0.44	1	0	0.147	-2.764	-0.715	0.474638	NA	10	6.6954	8.9902	8.9902	TRUE	0.9738
YDR492W	122	85	183	546	1428	780	139	149	243	464	674	703	395.29	177	614	3.469	1.795	7.01	2.37781e-12	2.9983e-11	0.0693	0.0286	0.0427	0.0427	TRUE	1.1028
YDR493W	71	27	51	55	53	58	81	47	68	47	25	52	53.3	65	41	0.62	-0.689	-1.838	0.0660682	0.12865	0.0905	0.0764	0.0817	0.0817	TRUE	0.5447
YDR494W	431	398	452	360	718	412	491	698	599	306	339	371	467.31	596	339	0.57	-0.811	-4.333	1.47007e-05	6.85691e-05	0.0175	0.0274	0.023	0.023	TRUE	0.1308
YDR495C	182	115	175	218	470	230	207	202	232	185	222	207	209.21	214	205	0.96	-0.059	-0.309	0.757296	0.841951	0	0.0352	0.0209	0.0209	TRUE	0.0757
YDR496C	1164	755	1313	1253	2366	1419	1325	1324	1740	1066	1116	1279	1308.37	1463	1154	0.788	-0.343	-2.017	0.0436898	0.0908702	0.017	0.0234	0.0201	0.0201	TRUE	0.3303
YDR497C	819	739	910	1380	4014	1358	932	1296	1206	1174	1894	1224	1287.64	1145	1431	1.252	0.324	1.461	0.143953	0.244081	0.052	0.0234	0.0346	0.0346	TRUE	0.978
YDR498C	168	96	142	230	421	279	191	168	188	196	199	251	198.92	182	215	1.174	0.231	1.138	0.254972	0.380739	0.0091	0.0359	0.0241	0.0241	TRUE	0.2346
YDR499W	144	115	142	135	245	132	164	202	188	115	116	119	150.53	185	117	0.633	-0.66	-3.223	0.00126687	0.00398243	0	0.0407	0.0233	0.0233	TRUE	0.1058
YDR500C_exon	2131	953	1609	975	1303	921	2426	1671	2133	829	615	830	1417.25	2077	758	0.364	-1.456	-7.457	8.83485e-14	1.32654e-12	0.0289	0.0232	0.0267	0.0267	TRUE	0.163
YDR500C_intron	108	48	91	64	77	99	123	84	121	54	36	89	84.62	109	60	0.541	-0.887	-2.533	0.0113132	0.0281867	0.1089	0.056	0.0757	0.0757	TRUE	0.9249
YDR501W	53	31	33	135	192	102	60	54	44	115	91	92	75.96	53	99	1.87	0.903	3.203	0.00136011	0.00424507	0.0096	0.0599	0.0405	0.0405	TRUE	0.1907
YDR502C	569	322	695	1656	3247	1811	648	565	921	1409	1532	1632	1117.75	711	1524	2.141	1.098	5.503	3.73409e-08	2.69106e-07	0.0356	0.0238	0.0275	0.0275	TRUE	0.78
YDR503C	73	62	64	172	468	193	83	109	85	146	221	174	136.28	92	180	1.977	0.983	3.877	0.000105802	0.000423165	0.0281	0.0428	0.0367	0.0367	TRUE	0.2448
YDR504C	36	23	22	46	108	28	41	40	29	39	51	25	37.63	37	38	1.058	0.081	0.205	0.837469	0.899507	0.0591	0.0995	0.0841	0.0841	TRUE	0.221
YDR505C	915	595	697	899	2562	973	1041	1043	924	765	1209	877	976.51	1003	950	0.949	-0.076	-0.385	0.700278	0.797186	0.0301	0.0241	0.0268	0.0268	TRUE	0.6908
YDR506C	77	46	63	79	176	69	88	81	84	67	83	62	77.37	84	71	0.848	-0.237	-0.896	0.370211	0.504379	0	0.0592	0.0372	0.0372	TRUE	0.2552
YDR507C	806	573	808	758	1498	793	917	1005	1071	645	707	715	843.23	998	689	0.691	-0.534	-3.673	0.000239657	0.000883154	0.0034	0.0246	0.014	0.014	TRUE	0.0606
YDR508C	357	174	409	687	1060	712	406	305	542	584	500	642	496.64	418	575	1.373	0.457	2.04	0.0413309	0.0865356	0.0451	0.0271	0.0338	0.0338	TRUE	0.3819
YDR509W	0	0	0	0	2	0	0	0	0	0	1	0	0.16	0	0	1.45	0.536	0.132	0.894913	NA	0	18.7739	10	10	TRUE	0.7497
YDR510C-A	0	0	0	0	0	0	0	0	0	0	0	0	0	0	0	NA	NA	NA	NA	NA	NA	NA	NA	NA	NA	NA
YDR510W	147	127	176	535	532	470	167	223	233	455	251	424	292.17	208	377	1.812	0.857	3.309	0.00093726	0.00303923	0.0628	0.0312	0.044	0.044	TRUE	1.0327
YDR511W	14	16	24	61	60	59	16	28	32	52	28	53	34.86	25	44	1.76	0.816	1.868	0.0617201	0.121451	0.0939	0.1057	0.1013	0.1013	TRUE	1.048
YDR512C	96	59	107	92	139	69	109	103	142	78	66	62	93.43	118	69	0.579	-0.788	-3.071	0.00213473	0.00633316	0.0097	0.0527	0.0363	0.0363	TRUE	0.2931
YDR513W	183	99	132	265	335	310	208	174	175	225	158	279	203.29	186	221	1.183	0.242	0.976	0.329216	0.4613	0.0438	0.0356	0.0391	0.0391	TRUE	0.2232
YDR514C	297	176	275	136	335	159	338	309	365	116	158	143	238.03	337	139	0.414	-1.273	-6.393	1.63077e-10	1.62274e-09	0.0106	0.0335	0.0239	0.0239	TRUE	0.2257
YDR515W	310	184	255	233	393	295	353	323	338	198	185	266	277.16	338	216	0.638	-0.648	-3.233	0.00122333	0.00386364	0.0168	0.0318	0.0252	0.0252	TRUE	0.4359
YDR516C	1580	1680	1262	1008	2533	753	1798	2945	1673	857	1195	679	1524.65	2139	910	0.426	-1.23	-4.732	2.21971e-06	1.19912e-05	0.094	0.0231	0.0479	0.0479	TRUE	1.3035
YDR517W	641	450	450	964	1943	851	730	789	596	820	917	767	769.81	705	835	1.186	0.246	1.458	0.144868	0.245426	0.0119	0.0249	0.0191	0.0191	TRUE	0.2121
YDR518W	49	64	39	324	712	278	56	112	52	276	336	251	180.3	73	288	4	2	6.835	8.22052e-12	9.70947e-11	0.081	0.0375	0.0508	0.0508	TRUE	1.594
YDR519W	428	266	346	242	366	272	487	466	459	206	173	245	339.31	471	208	0.439	-1.186	-6.305	2.88211e-10	2.76809e-09	0.0127	0.0298	0.0222	0.0222	TRUE	0.2718
YDR520C	123	77	107	206	370	191	140	135	142	175	175	172	156.47	139	174	1.251	0.323	1.646	0.0998061	0.180497	0	0.04	0.0207	0.0207	TRUE	0.0052
YDR521W	0	0	0	0	1	0	0	0	0	0	0	0	0.08	0	0	0.987	-0.019	-0.005	0.996309	NA	0	37.5268	10	10	TRUE	0.153
YDR522C	3	3	0	4	8	1	3	5	0	3	4	1	2.79	3	3	0.975	-0.036	-0.028	0.977793	0.987794	0.2538	1.0773	0.858	0.858	TRUE	0.3867
YDR523C	45	40	21	77	175	43	51	70	28	66	83	39	56	50	63	1.272	0.347	0.859	0.390419	0.524393	0.1425	0.0738	0.0978	0.0978	TRUE	0.3008
YDR524C	168	95	146	529	1023	525	191	167	194	450	483	473	326.2	184	469	2.542	1.346	7.862	3.79502e-15	6.56955e-14	0	0.0302	0.0166	0.0166	TRUE	0.0609
YDR524C-A	0	0	0	0	3	1	0	0	0	0	1	1	0.39	0	1	3.085	1.625	0.468	0.639872	NA	0	7.6586	7.2299	7.2299	TRUE	0.1718
YDR524C-B	1651	844	1474	3660	4511	4408	1879	1480	1954	3113	2128	3974	2421.31	1771	3072	1.733	0.793	3.479	0.000503861	0.00173374	0.0549	0.0223	0.037	0.037	TRUE	0.138
YDR524W-C	0	1	0	1	1	0	0	2	0	1	0	0	0.51	1	0	0.9	-0.152	-0.053	0.958077	NA	0	5.774	4.2048	4.2048	TRUE	0.6753
YDR525W	0	0	1	1	3	3	0	0	1	1	1	3	1.05	0	2	3.318	1.73	0.839	0.401633	NA	0	2.8316	1.8449	1.8449	TRUE	0.3876
YDR525W-A	33	29	36	109	114	104	38	51	48	93	54	94	62.73	46	80	1.763	0.818	2.415	0.0157507	0.0376511	0.0546	0.0681	0.0626	0.0626	TRUE	0.9379
YDR526C	1	0	1	3	2	2	1	0	1	3	1	2	1.29	1	2	1.983	0.988	0.552	0.581161	NA	0	2.3006	1.3102	1.3102	TRUE	0.2981
YDR527W	492	406	594	626	1230	775	560	712	787	533	580	699	645.1	686	604	0.88	-0.184	-0.969	0.332619	0.465003	0.0219	0.0257	0.0245	0.0245	TRUE	0.3118
YDR528W	44	25	61	354	536	401	50	44	81	301	253	361	181.71	58	305	5.196	2.377	8.723	2.71737e-18	7.14817e-17	0.0471	0.0373	0.0405	0.0405	TRUE	0.3468
YDR529C	687	583	560	270	469	359	782	1022	742	230	221	324	553.49	849	258	0.304	-1.719	-8.13	4.27986e-16	8.3565e-15	0.0363	0.0264	0.03	0.03	TRUE	0.547
YDR530C	170	98	105	340	587	260	193	172	139	289	277	234	217.5	168	267	1.586	0.666	3.19	0.00142279	0.00440929	0.0129	0.0347	0.0259	0.0259	TRUE	0.2412
YDR531W	694	450	520	910	1512	759	790	789	689	774	713	684	739.96	756	724	0.958	-0.063	-0.421	0.673419	0.77663	0.0033	0.0251	0.0144	0.0144	TRUE	0.0705
YDR532C	95	62	102	91	147	96	108	109	135	77	69	87	97.56	117	78	0.659	-0.602	-2.448	0.0143619	0.0349106	0	0.0513	0.0329	0.0329	TRUE	0.1715
YDR533C	128	91	89	171	217	110	146	160	118	145	102	99	128.37	141	115	0.82	-0.287	-1.141	0.254017	0.379594	0.0273	0.0441	0.0374	0.0374	TRUE	0.5145
YDR534C	1	1	2	46	55	27	1	2	3	39	26	24	15.83	2	30	16.314	4.028	4.652	3.28743e-06	1.72235e-05	0	0.2075	0.1525	0.1525	TRUE	0.5237
YDR535C	0	3	0	2	3	0	0	5	0	2	1	0	1.4	2	1	0.647	-0.629	-0.305	0.760331	NA	2.9908	2.1335	2.2934	2.2934	TRUE	1.4459
YDR536W	2	0	2	0	1	0	2	0	3	0	0	0	0.9	2	0	0.149	-2.743	-1.16	0.246213	NA	0	3.2982	2.6412	2.6412	TRUE	0.3094
YDR537C	3	3	4	3	11	6	3	5	5	3	5	5	4.52	4	4	0.959	-0.06	-0.064	0.948976	0.969472	0	0.6734	0.3999	0.3999	TRUE	0.2619
YDR538W	48	23	36	260	411	250	55	40	48	221	194	225	130.52	48	213	4.432	2.148	8.676	4.10676e-18	1.06091e-16	0	0.0437	0.0281	0.0281	TRUE	0.1329
YDR539W	588	350	458	511	917	498	669	614	607	435	433	449	534.37	630	439	0.696	-0.524	-3.589	0.00033143	0.00118326	0	0.0266	0.0134	0.0134	TRUE	0.0358
YDR540C	22	19	19	29	46	13	25	33	25	25	22	12	23.6	28	20	0.706	-0.502	-1.095	0.273379	0.401442	0.0312	0.1461	0.1075	0.1075	TRUE	0.6179
YDR541C	73	49	62	297	499	251	83	86	82	253	235	226	160.92	84	238	2.847	1.509	7.197	6.1445e-13	8.28726e-12	0	0.0394	0.0219	0.0219	TRUE	0.031
YDR542W	10	4	4	34	49	25	11	7	5	29	23	23	16.38	8	25	3.084	1.625	2.857	0.00428323	0.011888	0	0.2012	0.1326	0.1326	TRUE	0.4413
YDR543C	0	0	0	0	0	0	0	0	0	0	0	0	0	0	0	NA	NA	NA	NA	NA	NA	NA	NA	NA	NA	NA
YDR544C	1	0	0	3	5	4	1	0	0	3	2	4	1.61	0	3	5.693	2.509	1.397	0.162305	NA	0	1.8538	1.1938	1.1938	TRUE	0.27
YDR545C-A	0	0	1	13	20	10	0	0	1	11	9	9	5.14	0	10	19.835	4.31	3.049	0.00229855	0.00676762	0	0.595	0.4031	0.4031	TRUE	0.3876
YDR545W	1362	896	1048	1660	2514	1240	1550	1571	1389	1412	1186	1118	1371.04	1503	1239	0.824	-0.28	-1.82	0.0687815	0.132749	0.0088	0.0233	0.0162	0.0162	TRUE	0.1794
YDRCTy1-1	1550	1325	1596	1286	3389	2118	1764	2323	2116	1094	1599	1909	1800.81	2068	1534	0.742	-0.43	-1.99	0.0465944	0.096039	0.0445	0.0228	0.0331	0.0331	TRUE	0.507
YDRCTy1-2	2619	1874	2450	2412	5119	3446	2981	3286	3248	2052	2415	3106	2847.88	3172	2524	0.796	-0.329	-1.847	0.0648011	0.126501	0.0234	0.0222	0.0225	0.0225	TRUE	0.4919
YDRCTy1-3	6203	4310	5453	4274	7384	4236	7060	7557	7228	3636	3484	3818	5463.79	7282	3646	0.501	-0.998	-8.222	2.0037e-16	4.09477e-15	0.0013	0.0217	0.0104	0.0104	TRUE	0.0208
YDRCTy2-1	2371	1463	2124	3426	6545	3408	2699	2565	2815	2914	3088	3072	2858.89	2693	3025	1.123	0.167	1.352	0.176471	0.286442	0.0011	0.0221	0.0107	0.0107	TRUE	0.0206
YDRWTy1-4	4953	3812	4518	2313	5126	3590	5638	6683	5989	1968	2418	3236	4321.96	6103	2541	0.416	-1.264	-6.455	1.08307e-10	1.1e-09	0.0354	0.0218	0.0274	0.0274	TRUE	0.6941
YDRWTy1-5	8882	5647	7569	5725	9152	5428	10110	9901	10033	4870	4318	4893	7353.97	10015	4694	0.469	-1.094	-8.798	1.39094e-18	3.7875e-17	0.0022	0.0215	0.011	0.011	TRUE	0.0603
YDRWTy2-2	2250	1374	1991	2467	4221	2512	2561	2409	2639	2099	1991	2264	2327.24	2536	2118	0.835	-0.261	-1.992	0.0463442	0.0956015	0.0025	0.0224	0.0119	0.0119	TRUE	0.0442
YDRWTy2-3	2463	1530	2231	2989	5379	3115	2803	2682	2957	2543	2538	2808	2721.9	2814	2630	0.934	-0.099	-0.764	0.444614	0.577625	0.0024	0.0222	0.0116	0.0116	TRUE	0.0427
YEL001C	931	850	867	1001	1628	914	1060	1490	1149	852	768	824	1023.77	1233	815	0.661	-0.597	-3.461	0.000537678	0.0018413	0.0168	0.024	0.0204	0.0204	TRUE	0.3902
YEL002C	378	315	326	1245	3363	1111	430	552	432	1059	1587	1001	843.63	471	1216	2.585	1.37	6.318	2.64531e-10	2.55773e-09	0.044	0.0246	0.0321	0.0321	TRUE	0.868
YEL003W_exon	478	326	356	104	137	115	544	572	472	88	65	104	307.38	529	86	0.16	-2.644	-12.142	6.36279e-34	5.25452e-32	0.025	0.0307	0.0285	0.0285	TRUE	0.5476
YEL003W_intron	8	2	2	6	14	13	9	4	3	5	7	12	6.45	5	8	1.479	0.565	0.656	0.511628	0.639265	0.1129	0.4784	0.3541	0.3541	TRUE	0.9371
YEL004W	74	39	47	101	217	75	84	68	62	86	102	68	78.47	71	85	1.194	0.256	0.892	0.372557	0.506615	0.025	0.0587	0.0452	0.0452	TRUE	0.1899
YEL005C	44	31	47	200	318	194	50	54	62	170	150	175	110.29	55	165	2.966	1.569	6.343	2.25757e-10	2.20611e-09	0	0.0479	0.0294	0.0294	TRUE	0.0916
YEL006W	230	125	187	380	719	394	262	219	248	323	339	355	291.07	243	339	1.392	0.477	2.756	0.00585908	0.0157034	0	0.0312	0.0176	0.0176	TRUE	0.0716
YEL007W	37	24	28	296	416	248	42	42	37	252	196	224	132.15	40	224	5.529	2.467	9.555	1.23557e-21	4.26313e-20	0	0.0434	0.0293	0.0293	TRUE	0.073
YEL008C-A	2	1	1	4	4	2	2	2	1	3	2	2	2.07	2	2	1.302	0.381	0.281	0.778505	0.85852	0	1.4426	0.7834	0.7834	TRUE	0.1735
YEL008W	1	1	2	2	4	2	1	2	3	2	2	2	1.82	2	2	0.982	-0.026	-0.018	0.985387	NA	0	1.6394	0.8632	0.8632	TRUE	0.1013
YEL009C	1703	734	1242	9828	10511	7675	1938	1287	1646	8360	4959	6918	4184.87	1624	6746	4.151	2.053	9.253	2.18063e-20	6.82295e-19	0.0516	0.0218	0.035	0.035	TRUE	0.1089
YEL009C-A	1	1	1	5	1	0	1	2	1	4	0	0	1.49	1	1	1.107	0.146	0.082	0.934478	NA	0.8507	1.9998	1.5503	1.5503	TRUE	1.8328
YEL010W	0	0	0	0	1	0	0	0	0	0	0	0	0.08	0	0	0.987	-0.019	-0.005	0.996309	NA	0	37.5268	10	10	TRUE	0.153
YEL011W	519	586	457	381	1141	351	591	1027	606	324	538	316	567.12	741	393	0.532	-0.91	-3.316	0.000912436	0.00296542	0.0947	0.0263	0.0524	0.0524	TRUE	1.3116
YEL012W_exon	41	63	60	80	163	63	47	110	80	68	77	57	73.07	79	67	0.866	-0.207	-0.612	0.540816	0.665209	0.0799	0.0615	0.0681	0.0681	TRUE	0.1784
YEL012W_intron	1	0	1	0	3	1	1	0	1	0	1	1	0.8	1	1	0.933	-0.1	-0.044	0.964709	NA	0	3.7224	2.3945	2.3945	TRUE	0.4271
YEL013W	1060	791	882	1507	3418	1292	1206	1387	1169	1282	1613	1165	1303.59	1254	1353	1.081	0.112	0.645	0.518957	0.645493	0.0168	0.0234	0.0208	0.0208	TRUE	0.3443
YEL014C	0	0	0	0	0	0	0	0	0	0	0	0	0	0	0	NA	NA	NA	NA	NA	NA	NA	NA	NA	NA	NA
YEL015W	713	541	634	583	1191	598	812	949	840	496	562	539	699.55	867	532	0.615	-0.701	-4.662	3.126e-06	1.64806e-05	0.0038	0.0253	0.0148	0.0148	TRUE	0.0777
YEL016C	130	91	95	191	321	135	148	160	126	162	151	122	144.84	145	145	1.009	0.013	0.057	0.954371	0.972617	0.0105	0.0415	0.029	0.029	TRUE	0.2026
YEL017C-A	589	401	479	1053	2166	1066	670	703	635	896	1022	961	814.49	669	960	1.435	0.521	3.626	0.000287689	0.00104251	0.0026	0.0247	0.0135	0.0135	TRUE	0.0405
YEL017W	167	93	115	392	755	396	190	163	152	333	356	357	258.7	168	349	2.065	1.046	5.681	1.34216e-08	1.03066e-07	0	0.0325	0.0193	0.0193	TRUE	0.1401
YEL018C-A	0	0	0	2	6	1	0	0	0	2	3	1	0.91	0	2	7.227	2.853	1.255	0.209403	NA	0	3.2777	2.5246	2.5246	TRUE	0.1625
YEL018W	155	94	152	155	253	160	176	165	201	132	119	144	156.36	181	132	0.725	-0.464	-2.227	0.0259208	0.0580596	0	0.04	0.0247	0.0247	TRUE	0.1014
YEL019C	26	7	12	44	79	44	30	12	16	37	37	40	28.69	19	38	1.927	0.947	2.166	0.0303374	0.0664456	0	0.1239	0.093	0.093	TRUE	1.1218
YEL020C	210	162	158	224	558	239	239	284	209	191	263	215	233.62	244	223	0.919	-0.121	-0.568	0.569976	0.690316	0.021	0.0337	0.0283	0.0283	TRUE	0.2984
YEL020C-B	0	0	1	0	0	0	0	0	1	0	0	0	0.22	0	0	0.265	-1.919	-0.47	0.638232	NA	0	13.3697	10	10	TRUE	0.3876
YEL020W-A	340	168	286	74	86	78	387	295	379	63	41	70	205.75	354	58	0.161	-2.634	-10.467	1.2279e-25	5.6748e-24	0.0405	0.0355	0.0373	0.0373	TRUE	0.789
YEL021W	2	0	2	1	2	0	2	0	3	1	1	0	1.12	2	1	0.369	-1.438	-0.731	0.464939	NA	0	2.6535	1.807	1.807	TRUE	0.301
YEL022W	1026	694	936	1001	2268	1042	1168	1217	1241	852	1070	939	1081.01	1209	954	0.79	-0.34	-2.274	0.0229596	0.0523461	0.0066	0.0238	0.0151	0.0151	TRUE	0.1402
YEL023C	85	55	63	120	184	91	97	96	84	102	87	82	91.27	92	90	0.979	-0.031	-0.125	0.900233	0.94113	0	0.0534	0.0323	0.0323	TRUE	0.1231
YEL024W	136	97	133	275	597	318	155	170	176	234	282	287	217.23	167	268	1.605	0.682	3.508	0.000452111	0.00156907	0.0056	0.0347	0.0217	0.0217	TRUE	0.1331
YEL025C	567	399	438	634	1326	525	645	700	581	539	626	473	593.94	642	546	0.853	-0.229	-1.325	0.185226	0.297232	0.0127	0.0261	0.0198	0.0198	TRUE	0.1982
YEL026W	199	80	206	526	509	661	227	140	273	447	240	596	320.54	213	428	1.996	0.997	3.055	0.00224797	0.00664367	0.1479	0.0303	0.0726	0.0726	TRUE	0.1678
YEL027W	785	474	654	2512	3328	2232	893	831	867	2137	1570	2012	1385.06	864	1906	2.204	1.14	6.91	4.85672e-12	5.92391e-11	0.0138	0.0232	0.0186	0.0186	TRUE	0.2925
YEL028W	19	9	9	31	82	32	22	16	12	26	39	29	23.87	17	31	1.902	0.928	2.002	0.045324	0.0937272	0	0.1446	0.1015	0.1015	TRUE	0.4007
YEL029C	202	158	193	302	541	245	230	277	256	257	255	221	249.29	254	244	0.965	-0.051	-0.28	0.779242	0.85905	0.0034	0.0329	0.02	0.02	TRUE	0.0794
YEL030C-A	0	1	0	0	0	3	0	2	0	0	0	3	0.74	1	1	1.758	0.814	0.28	0.779521	NA	9.5213	3.9906	4.6689	4.6689	TRUE	1.4441
YEL030W	76	44	57	151	259	96	87	77	76	128	122	87	96.06	80	112	1.411	0.496	1.879	0.0602673	0.119058	0.0187	0.0518	0.0383	0.0383	TRUE	0.3954
YEL031W	506	318	399	1778	3855	1406	576	558	529	1512	1819	1267	1043.49	554	1533	2.768	1.469	8.337	7.64353e-17	1.649e-15	0.0175	0.0239	0.0209	0.0209	TRUE	0.1172
YEL032C-A	0	0	1	0	0	0	0	0	1	0	0	0	0.22	0	0	0.265	-1.919	-0.47	0.638232	NA	0	13.3697	10	10	TRUE	0.3876
YEL032W	985	641	906	904	1663	933	1121	1124	1201	769	785	841	973.42	1149	798	0.695	-0.526	-3.896	9.77333e-05	0.000393708	0.0007	0.0241	0.012	0.012	TRUE	0.0258
YEL033W	1830	1081	1707	2772	3988	3776	2083	1895	2263	2358	1881	3404	2314.02	2080	2548	1.224	0.292	1.344	0.178998	0.289239	0.05	0.0224	0.0334	0.0334	TRUE	0.4895
YEL034C-A	4	6	6	2	13	2	5	11	8	2	6	2	5.44	8	3	0.451	-1.149	-1.233	0.217642	0.337034	0.1938	0.5628	0.4278	0.4278	TRUE	0.7651
YEL034W	3365	1963	3204	7561	9363	7832	3830	3442	4247	6432	4417	7060	4904.64	3840	5970	1.554	0.636	3.248	0.00116037	0.00368212	0.0319	0.0217	0.0274	0.0274	TRUE	0.6341
YEL035C	4	3	0	4	4	3	5	5	0	3	2	3	2.97	3	3	0.814	-0.296	-0.24	0.810583	0.880879	0	1.0148	0.7476	0.7476	TRUE	0.8599
YEL036C	188	137	184	493	1120	507	214	240	244	419	528	457	350.48	233	468	2.019	1.014	5.622	1.88495e-08	1.41196e-07	0.0085	0.0295	0.0196	0.0196	TRUE	0.1545
YEL037C	701	498	719	1227	1985	1166	798	873	953	1044	936	1051	942.56	875	1010	1.155	0.208	1.404	0.160358	0.265245	0.005	0.0242	0.0146	0.0146	TRUE	0.074
YEL038W	402	207	300	359	434	262	458	363	398	305	205	236	327.41	406	249	0.61	-0.714	-3.435	0.000593127	0.00201611	0.025	0.0301	0.0279	0.0279	TRUE	0.4479
YEL039C	42	78	44	18	54	15	48	137	58	15	25	14	49.53	81	18	0.23	-2.118	-4.606	4.10944e-06	2.11778e-05	0.2008	0.0807	0.1239	0.1239	TRUE	1.8854
YEL040W	582	346	587	2334	4590	2399	662	607	778	1985	2165	2163	1393.43	682	2104	3.081	1.623	10.658	1.60006e-26	7.86371e-25	0.0066	0.0232	0.0155	0.0155	TRUE	0.1748
YEL041W	30	16	23	56	91	37	34	28	30	48	43	33	36.1	31	41	1.333	0.414	1.137	0.255607	0.381325	0	0.1028	0.0646	0.0646	TRUE	0.2085
YEL042W	310	220	268	1137	2917	1230	353	386	355	967	1376	1109	757.65	365	1151	3.163	1.661	9.147	5.86154e-20	1.76284e-18	0.0176	0.025	0.0215	0.0215	TRUE	0.2066
YEL043W	88	66	77	447	892	420	100	116	102	380	421	379	249.6	106	393	3.732	1.9	9.89	4.60877e-23	1.77906e-21	0	0.0329	0.0191	0.0191	TRUE	0.0511
YEL044W	394	281	314	169	303	187	448	493	416	144	143	169	302.1	452	152	0.335	-1.578	-8.842	9.44145e-19	2.58485e-17	0.0036	0.0309	0.019	0.019	TRUE	0.0962
YEL045C	6	1	21	45	84	75	7	2	28	38	40	68	30.32	12	49	3.903	1.965	3.182	0.00146382	0.00451177	0.5451	0.1184	0.2111	0.2111	TRUE	4.0919
YEL046C	2002	1302	1837	4128	6809	4947	2279	2283	2435	3512	3212	4459	3029.94	2332	3728	1.598	0.676	4.142	3.44155e-05	0.000150167	0.0155	0.0221	0.0188	0.0188	TRUE	0.3586
YEL047C	1155	657	948	1856	3537	1497	1315	1152	1257	1579	1669	1349	1386.68	1241	1532	1.235	0.304	2.026	0.0428053	0.0892514	0.0069	0.0232	0.0154	0.0154	TRUE	0.1309
YEL048C	85	45	77	87	120	108	97	79	102	74	57	97	84.28	93	76	0.811	-0.303	-1.042	0.297639	0.426802	0.0373	0.0561	0.0486	0.0486	TRUE	0.3417
YEL049W	0	2	0	13	12	7	0	4	0	11	6	6	4.42	1	8	7.816	2.966	2.196	0.0280663	0.0621196	0.0871	0.6879	0.563	0.563	TRUE	0.9782
YEL050C	488	349	404	693	1317	664	555	612	536	590	621	599	585.37	568	603	1.064	0.09	0.615	0.538639	0.663331	0.0002	0.0262	0.0136	0.0136	TRUE	0.0509
YEL050W-A	1	0	1	1	6	3	1	0	1	1	3	3	1.47	1	2	2.466	1.302	0.75	0.453263	NA	0	2.0206	1.2137	1.2137	TRUE	0.2942
YEL051W	3182	2045	2406	3415	4320	2616	3622	3585	3189	2905	2038	2358	2949.61	3465	2434	0.702	-0.51	-3.02	0.00252877	0.00736979	0.0192	0.0221	0.0202	0.0202	TRUE	0.3487
YEL052W	308	232	272	835	1713	615	351	407	361	710	808	554	531.78	373	691	1.86	0.895	4.695	2.6614e-06	1.41496e-05	0.0203	0.0267	0.0238	0.0238	TRUE	0.2125
YEL053C	321	217	280	744	1529	664	365	380	371	633	721	599	511.63	372	651	1.752	0.809	5.084	3.68817e-07	2.26299e-06	0.0048	0.0269	0.0158	0.0158	TRUE	0.11
YEL053W-A	2	0	5	1	3	2	2	0	7	1	1	2	2.16	3	1	0.445	-1.167	-0.808	0.419137	0.552506	0	1.385	1.0086	1.0086	TRUE	0.239
YEL054C	4134	2058	3518	6031	8260	6189	4705	3608	4663	5130	3897	5579	4597.16	4325	4869	1.125	0.17	0.918	0.358553	0.492625	0.0256	0.0218	0.0244	0.0244	TRUE	0.3737
YEL055C	1417	903	1261	1560	3319	1569	1613	1583	1672	1327	1566	1414	1529.12	1623	1436	0.885	-0.176	-1.285	0.198667	0.313737	0.0036	0.023	0.0128	0.0128	TRUE	0.0774
YEL056W	259	199	250	447	904	428	295	349	331	380	426	386	361.27	325	397	1.227	0.296	1.77	0.0766596	0.144933	0.003	0.0293	0.017	0.017	TRUE	0.0769
YEL057C	6	3	8	4	15	12	7	5	11	3	7	11	7.33	8	7	0.927	-0.109	-0.139	0.889362	0.934438	0	0.4233	0.3003	0.3003	TRUE	0.1876
YEL058W	1534	989	1171	1784	3724	1321	1746	1734	1552	1518	1757	1191	1582.91	1677	1489	0.888	-0.171	-0.968	0.33284	0.465228	0.0206	0.023	0.0219	0.0219	TRUE	0.3208
YEL059C-A	9	10	4	20	26	18	10	18	5	17	12	16	13.1	11	15	1.4	0.485	0.796	0.426217	0.560592	0.0245	0.2463	0.1792	0.1792	TRUE	0.3229
YEL059W	0	1	1	4	1	5	0	2	1	3	0	5	1.91	1	3	2.82	1.496	0.887	0.374945	0.508969	0	1.565	1.1948	1.1948	TRUE	0.8839
YEL060C	718	699	675	1547	4098	1674	817	1226	895	1316	1933	1509	1282.63	979	1586	1.623	0.699	3.324	0.000887434	0.00288976	0.0431	0.0234	0.0309	0.0309	TRUE	0.4992
YEL061C	579	316	430	389	701	373	659	554	570	331	331	336	463.48	594	333	0.559	-0.84	-5.353	8.65788e-08	5.87963e-07	0.0024	0.0275	0.0155	0.0155	TRUE	0.1079
YEL062W	53	40	69	105	195	127	60	70	91	89	92	114	86.29	74	98	1.331	0.413	1.505	0.132297	0.228391	0.0171	0.0553	0.0411	0.0411	TRUE	0.3776
YEL063C	222	149	230	532	1090	511	253	261	305	453	514	461	374.37	273	476	1.745	0.803	4.69	2.73704e-06	1.45288e-05	0.0045	0.029	0.0178	0.0178	TRUE	0.1168
YEL064C	82	66	62	136	218	112	93	116	82	116	103	101	101.79	97	107	1.103	0.141	0.579	0.562559	0.684515	0.0009	0.0501	0.0324	0.0324	TRUE	0.2208
YEL065W	199	139	184	274	539	277	227	244	244	233	254	250	241.86	238	246	1.034	0.049	0.278	0.780734	0.859977	0	0.0333	0.0175	0.0175	TRUE	0.0224
YEL066W	185	77	103	172	197	148	211	135	137	146	93	133	142.46	161	124	0.765	-0.386	-1.406	0.159837	0.264557	0.0547	0.0418	0.047	0.047	TRUE	0.7827
YEL067C	10	6	7	42	69	54	11	11	9	36	33	49	24.69	10	39	3.721	1.896	3.91	9.23269e-05	0.000373122	0	0.1406	0.0938	0.0938	TRUE	0.3603
YEL068C	29	11	34	106	120	104	33	19	45	90	57	94	56.32	32	80	2.421	1.276	3.398	0.000678014	0.00227548	0.0792	0.0735	0.0759	0.0759	TRUE	0.4555
YEL069C	1	1	0	2	7	1	1	2	0	2	3	1	1.47	1	2	2.181	1.125	0.645	0.519232	NA	0	2.0326	1.2716	1.2716	TRUE	0.6441
YEL070W	16	11	8	45	64	27	18	19	11	38	30	24	23.49	16	31	1.94	0.956	2.041	0.041236	0.0863726	0	0.1467	0.103	0.103	TRUE	0.2616
YEL071W	3440	2192	2955	2494	4704	2561	3915	3843	3917	2122	2219	2309	3054.14	3892	2217	0.569	-0.812	-6.729	1.71367e-11	1.95529e-10	0.0004	0.0221	0.0102	0.0102	TRUE	0.0168
YEL072W	17	12	25	47	95	62	19	21	33	40	45	56	35.7	24	47	1.907	0.931	2.377	0.0174452	0.0411038	0.0156	0.1037	0.0746	0.0746	TRUE	0.5089
YEL073C	13	5	9	27	33	14	15	9	12	23	16	13	14.44	12	17	1.416	0.501	0.886	0.375547	0.50958	0	0.2253	0.1516	0.1516	TRUE	0.4755
YEL074W	4	1	4	7	11	18	5	2	5	6	5	16	6.5	4	9	2.254	1.172	1.293	0.195924	0.310545	0.2245	0.4751	0.3776	0.3776	TRUE	1.6125
YEL075C	17	19	19	39	59	16	19	33	25	33	28	14	25.55	26	25	0.987	-0.019	-0.041	0.967552	0.981186	0.0797	0.1366	0.1166	0.1166	TRUE	0.615
YEL075W-A	17	6	11	85	156	59	19	11	15	72	74	53	40.59	15	66	4.388	2.133	5.252	1.50306e-07	9.83334e-07	0	0.0938	0.0679	0.0679	TRUE	0.3074
YEL076C	157	87	111	237	347	134	179	153	147	202	164	121	160.75	160	162	1.015	0.022	0.088	0.929824	0.957551	0.0325	0.0395	0.0366	0.0366	TRUE	0.2062
YEL076C-A_exon	152	73	99	193	335	120	173	128	131	164	158	108	143.77	144	143	0.994	-0.008	-0.032	0.974353	0.985389	0.0328	0.0416	0.0381	0.0381	TRUE	0.4734
YEL076C-A_intron	70	53	53	104	157	68	80	93	70	88	74	61	77.78	81	74	0.926	-0.111	-0.401	0.688649	0.789052	0.0119	0.059	0.0413	0.0413	TRUE	0.226
YEL077C	490	381	388	631	988	463	558	668	514	537	466	417	526.71	580	473	0.818	-0.29	-1.619	0.105457	0.189425	0.0145	0.0267	0.0212	0.0212	TRUE	0.1958
YEL077W-A	0	0	0	1	2	1	0	0	0	1	1	1	0.45	0	1	3.537	1.822	0.632	0.527261	NA	0	6.5851	4.5816	4.5816	TRUE	0.0831
YER001W	167	146	214	471	944	501	190	256	284	401	445	452	337.89	243	433	1.784	0.835	4.215	2.49851e-05	0.00011163	0.0168	0.0298	0.0246	0.0246	TRUE	0.422
YER002W	509	475	763	224	397	305	579	833	1011	191	187	275	512.72	808	218	0.269	-1.895	-7.784	7.05355e-15	1.17075e-13	0.0578	0.0269	0.0401	0.0401	TRUE	0.123
YER003C_exon	1163	564	871	2234	3964	2079	1324	989	1155	1900	1870	1874	1518.61	1156	1881	1.626	0.701	4.552	5.31252e-06	2.67618e-05	0.0095	0.0231	0.0163	0.0163	TRUE	0.1941
YER003C_intron	0	0	0	8	5	7	0	0	0	7	2	6	2.58	0	5	20.008	4.322	2.578	0.00994316	0.0251512	0	1.1646	0.9542	0.9542	TRUE	0.8974
YER004W	632	371	537	780	1182	627	719	650	712	664	558	565	644.66	694	596	0.857	-0.223	-1.446	0.14821	0.24939	0.0049	0.0257	0.0155	0.0155	TRUE	0.1173
YER005W	503	433	483	609	1314	570	573	759	640	518	620	514	603.95	657	551	0.841	-0.251	-1.426	0.153745	0.256476	0.0138	0.026	0.0205	0.0205	TRUE	0.2076
YER006C-A	0	0	0	0	1	1	0	0	0	0	0	1	0.23	0	0	1.795	0.844	0.209	0.834741	NA	0	12.9064	10	10	TRUE	0.0767
YER006W	1804	1233	1708	1684	3127	1586	2053	2162	2264	1433	1475	1430	1802.75	2160	1446	0.67	-0.579	-4.59	4.43633e-06	2.26653e-05	0.0008	0.0228	0.0109	0.0109	TRUE	0.0228
YER007C-A_exon	459	189	371	443	669	526	522	331	492	377	316	474	418.7	448	389	0.863	-0.213	-0.925	0.354707	0.488473	0.0462	0.0282	0.0355	0.0355	TRUE	0.5531
YER007C-A_intron	0	1	1	0	0	3	0	2	1	0	0	3	0.96	1	1	0.868	-0.205	-0.085	0.932579	NA	3.1489	3.0807	3.0973	3.0973	TRUE	1.445
YER007W	98	58	87	119	194	95	112	102	115	101	92	86	101.16	110	93	0.845	-0.243	-1.045	0.296127	0.425708	0	0.0503	0.0286	0.0286	TRUE	0.059
YER008C	344	230	324	691	1501	732	392	403	429	588	708	660	530.01	408	652	1.599	0.677	4.267	1.97906e-05	9.0059e-05	0.0048	0.0267	0.0159	0.0159	TRUE	0.0876
YER009W	939	420	689	711	838	868	1069	736	913	605	395	782	750.17	906	594	0.654	-0.613	-2.448	0.0143704	0.0349124	0.0679	0.025	0.0438	0.0438	TRUE	0.3739
YER010C	147	92	136	294	389	355	167	161	180	250	184	320	210.42	169	251	1.474	0.56	2.307	0.0210363	0.0484435	0.0391	0.0351	0.0368	0.0368	TRUE	0.1398
YER011W	32	29	33	469	556	411	36	51	44	399	262	370	193.79	44	344	7.945	2.99	11.053	2.13044e-28	1.20585e-26	0.0346	0.0363	0.0356	0.0356	TRUE	0.5239
YER012W	303	256	336	1230	1860	1037	345	449	445	1046	877	935	682.95	413	953	2.311	1.209	6.992	2.71405e-12	3.41375e-11	0.0117	0.0254	0.0195	0.0195	TRUE	0.2466
YER013W	152	131	166	288	479	272	173	230	220	245	226	245	223.15	208	239	1.154	0.206	1.058	0.290141	0.419814	0.0054	0.0343	0.0224	0.0224	TRUE	0.2392
YER014C-A_exon	1	0	0	1	4	0	1	0	0	1	2	0	0.65	0	1	1.911	0.934	0.355	0.72264	NA	0	4.5862	3.6072	3.6072	TRUE	0.1698
YER014C-A_intron	1	2	2	4	7	1	1	4	3	3	3	1	2.48	3	2	1.095	0.131	0.102	0.918546	0.951213	0	1.2085	0.7477	0.7477	TRUE	0.3609
YER014W	202	127	125	310	639	224	230	223	166	264	301	202	230.89	206	256	1.245	0.316	1.38	0.167643	0.275172	0.0316	0.0339	0.033	0.033	TRUE	0.3045
YER015W	66	47	57	161	311	160	75	82	76	137	147	144	110.16	78	143	1.843	0.882	3.855	0.000115704	0.000458946	0	0.0479	0.0262	0.0262	TRUE	0.02
YER016W	383	315	316	461	828	341	436	552	419	392	391	307	416.21	469	363	0.778	-0.363	-1.907	0.0565633	0.113093	0.0172	0.0282	0.0236	0.0236	TRUE	0.2636
YER017C	353	249	279	649	1477	567	402	437	370	552	697	511	494.7	403	587	1.461	0.547	2.983	0.00285218	0.0082149	0.0159	0.0271	0.0219	0.0219	TRUE	0.329
YER018C	119	53	63	111	149	109	135	93	84	94	70	98	95.81	104	87	0.834	-0.262	-0.923	0.355816	0.489566	0.04	0.0519	0.0472	0.0472	TRUE	0.7016
YER019C-A	1339	698	926	216	380	349	1524	1224	1227	184	179	315	775.48	1325	226	0.17	-2.558	-10.947	6.83928e-28	3.72464e-26	0.0565	0.0249	0.0372	0.0372	TRUE	1.302
YER019W	490	361	372	655	1269	592	558	633	493	557	599	534	562.21	561	563	1.006	0.009	0.052	0.958239	0.975572	0.0066	0.0264	0.0173	0.0173	TRUE	0.1372
YER020W	106	87	111	321	686	353	121	153	147	273	324	318	222.54	140	305	2.189	1.13	5.656	1.55231e-08	1.18212e-07	0.0062	0.0344	0.0226	0.0226	TRUE	0.1592
YER021W	2459	1620	1979	2702	5803	2537	2799	2840	2623	2299	2738	2287	2597.58	2754	2441	0.887	-0.173	-1.233	0.217425	0.336906	0.0058	0.0223	0.0138	0.0138	TRUE	0.1387
YER022W	549	409	472	346	601	349	625	717	626	294	284	315	476.68	656	298	0.454	-1.14	-7.277	3.40258e-13	4.79454e-12	0.0023	0.0273	0.0154	0.0154	TRUE	0.0745
YER023C-A	0	0	0	0	1	1	0	0	0	0	0	1	0.23	0	0	1.795	0.844	0.209	0.834741	NA	0	12.9064	10	10	TRUE	0.0767
YER023W	1735	897	1211	1860	2649	1463	1975	1573	1605	1582	1250	1319	1550.57	1718	1384	0.805	-0.313	-1.882	0.0598252	0.1183	0.0155	0.023	0.0193	0.0193	TRUE	0.2081
YER024W	39	30	55	138	219	119	44	53	73	117	103	107	82.98	57	109	1.931	0.949	3.39	0.000699322	0.00234075	0.0066	0.0567	0.0409	0.0409	TRUE	0.5118
YER025W	2647	1719	2322	3049	5937	2785	3013	3014	3078	2594	2801	2510	2834.94	3035	2635	0.869	-0.203	-1.637	0.101679	0.183685	0.0015	0.0222	0.0108	0.0108	TRUE	0.0373
YER026C	652	389	552	772	1322	810	742	682	732	657	624	730	694.4	719	670	0.931	-0.103	-0.698	0.485181	0.615423	0.0032	0.0254	0.0142	0.0142	TRUE	0.0721
YER027C	599	405	480	590	1111	590	682	710	636	502	524	532	597.66	676	519	0.769	-0.38	-2.637	0.00836913	0.0215926	0	0.0261	0.0132	0.0132	TRUE	0.0308
YER028C	37	21	30	109	236	109	42	37	40	93	111	98	70.17	40	101	2.543	1.347	4.712	2.45654e-06	1.31298e-05	0	0.0631	0.0378	0.0378	TRUE	0.0975
YER029C	206	184	222	162	304	177	234	323	294	138	143	160	215.35	284	147	0.519	-0.946	-4.659	3.18362e-06	1.67493e-05	0.0111	0.0348	0.0247	0.0247	TRUE	0.2647
YER030W	709	540	606	419	609	302	807	947	803	356	287	272	578.83	852	305	0.358	-1.481	-8.501	1.87774e-17	4.38938e-16	0.0121	0.0262	0.0198	0.0198	TRUE	0.2404
YER031C	662	351	518	1470	2073	1425	753	615	687	1250	978	1285	928.09	685	1171	1.705	0.77	4.466	7.97101e-06	3.90793e-05	0.0153	0.0243	0.0201	0.0201	TRUE	0.2554
YER032W	29	12	33	232	280	296	33	21	44	197	132	267	115.68	33	199	5.995	2.584	7.395	1.4188e-13	2.09288e-12	0.1012	0.0466	0.0651	0.0651	TRUE	0.0684
YER033C	73	78	44	159	405	167	83	137	58	135	191	151	125.84	93	159	1.737	0.797	2.573	0.0100774	0.0254462	0.0872	0.0446	0.0592	0.0592	TRUE	0.9054
YER034W	29	15	22	98	148	113	33	26	29	83	70	102	57.25	29	85	2.846	1.509	4.567	4.95205e-06	2.50839e-05	0	0.0726	0.0511	0.0511	TRUE	0.1369
YER035W	209	211	145	189	412	239	238	370	192	161	194	215	228.44	267	190	0.717	-0.481	-1.846	0.0648904	0.126651	0.0607	0.034	0.0443	0.0443	TRUE	0.6581
YER036C	4213	2511	3824	7513	17196	6527	4795	4402	5069	6391	8113	5884	5775.63	4755	6796	1.429	0.515	3.14	0.00169139	0.00513122	0.017	0.0216	0.0192	0.0192	TRUE	0.3519
YER037W	394	567	389	255	685	258	448	994	516	217	323	233	455.14	653	258	0.396	-1.335	-4.547	5.44043e-06	2.73242e-05	0.1135	0.0276	0.0596	0.0596	TRUE	2.2739
YER038C	53	25	38	226	397	216	60	44	50	192	187	195	121.46	51	191	3.674	1.877	7.711	1.25245e-14	2.01572e-13	0	0.0454	0.0275	0.0275	TRUE	0.1836
YER038W-A	3	2	2	7	22	5	3	4	3	6	10	5	5.07	3	7	2.229	1.156	1.218	0.223364	0.344293	0	0.6029	0.3812	0.3812	TRUE	0.8901
YER039C	26	14	12	48	90	39	30	25	16	41	42	35	31.42	24	39	1.69	0.757	1.884	0.0594998	0.117772	0	0.115	0.0775	0.0775	TRUE	0.4164
YER039C-A	12	4	8	26	48	20	14	7	11	22	23	18	15.68	11	21	1.97	0.978	1.799	0.0720125	0.137723	0	0.2092	0.1308	0.1308	TRUE	0.2439
YER040W	93	51	78	275	559	340	106	89	103	234	264	306	183.8	99	268	2.679	1.422	6.57	5.02308e-11	5.37235e-10	0.0097	0.0372	0.0254	0.0254	TRUE	0.1448
YER041W	136	90	120	223	384	192	155	158	159	190	181	173	169.26	157	181	1.154	0.206	1.072	0.283521	0.412666	0	0.0385	0.0202	0.0202	TRUE	0.0169
YER042W	445	307	502	372	546	546	507	538	665	316	258	492	462.73	570	355	0.622	-0.686	-2.762	0.00573796	0.0154119	0.0664	0.0275	0.0421	0.0421	TRUE	1.3035
YER043C	3768	1728	3121	11334	23900	10925	4289	3030	4137	9642	11275	9848	7036.72	3819	10255	2.685	1.425	8.282	1.21197e-16	2.54918e-15	0.0197	0.0215	0.0211	0.0211	TRUE	0.3936
YER044C	319	153	195	143	232	212	363	268	258	122	109	191	218.67	296	141	0.471	-1.086	-4.172	3.02213e-05	0.000132961	0.0601	0.0346	0.0438	0.0438	TRUE	1.0249
YER044C-A_exon	16	6	12	28	51	37	18	11	16	24	24	33	20.98	15	27	1.779	0.831	1.735	0.082729	0.154294	0	0.1617	0.106	0.106	TRUE	0.2641
YER044C-A_intron	0	0	0	0	0	0	0	0	0	0	0	0	0	0	0	NA	NA	NA	NA	NA	NA	NA	NA	NA	NA	NA
YER045C	36	36	40	216	404	200	41	63	53	184	191	180	118.62	52	185	3.583	1.841	7.327	2.35862e-13	3.37066e-12	0	0.046	0.0301	0.0301	TRUE	0.3084
YER046W	47	36	61	62	115	76	53	63	81	53	54	69	62.16	66	59	0.887	-0.173	-0.573	0.566467	0.688032	0.015	0.0686	0.0487	0.0487	TRUE	0.3403
YER046W-A	0	1	0	4	2	0	0	2	0	3	1	0	1.02	1	1	2.905	1.538	0.665	0.506287	NA	1.4627	2.922	2.6062	2.6062	TRUE	0.5604
YER047C	140	111	129	211	448	258	159	195	171	179	211	233	191.39	175	208	1.192	0.253	1.235	0.216714	0.335906	0.0083	0.0365	0.0246	0.0246	TRUE	0.1519
YER048C	1065	711	940	1316	2110	1084	1212	1247	1246	1119	995	977	1132.8	1235	1030	0.835	-0.261	-1.914	0.055637	0.111617	0.0022	0.0237	0.0125	0.0125	TRUE	0.0675
YER048W-A	355	309	388	301	549	399	404	542	514	256	259	360	389.14	487	292	0.599	-0.74	-3.556	0.000377087	0.00133	0.0276	0.0287	0.0285	0.0285	TRUE	0.4677
YER049W	1787	1416	1638	1369	3008	1246	2034	2483	2171	1165	1419	1123	1732.44	2229	1236	0.555	-0.849	-5.294	1.19711e-07	7.92958e-07	0.0128	0.0228	0.0179	0.0179	TRUE	0.2068
YER050C	385	248	291	165	260	253	438	435	386	140	123	228	291.64	420	164	0.388	-1.366	-5.557	2.75237e-08	2.01381e-07	0.0524	0.0312	0.0396	0.0396	TRUE	1.2644
YER051W	176	111	137	207	394	161	200	195	182	176	186	145	180.61	192	169	0.882	-0.181	-0.896	0.370059	0.504308	0.0057	0.0374	0.0235	0.0235	TRUE	0.1605
YER052C	642	407	517	1971	4545	2001	731	714	685	1677	2144	1804	1292.37	710	1875	2.643	1.402	9.061	1.2983e-19	3.80245e-18	0.0089	0.0234	0.0161	0.0161	TRUE	0.1937
YER053C	756	634	417	1207	3598	836	860	1112	553	1027	1697	754	1000.43	842	1159	1.38	0.464	1.525	0.127362	0.221389	0.1415	0.0241	0.0657	0.0657	TRUE	0.5344
YER053C-A	11	6	0	7	7	4	13	11	0	6	3	4	5.98	8	4	0.554	-0.852	-0.848	0.3962	0.530178	0.6589	0.514	0.5501	0.5501	TRUE	1.6441
YER054C	51	34	48	89	201	70	58	60	64	76	95	63	69.15	61	78	1.299	0.377	1.299	0.194053	0.308195	0.0192	0.0638	0.0446	0.0446	TRUE	0.3131
YER055C	3180	1875	2620	3945	5708	3322	3619	3287	3473	3356	2693	2995	3237.18	3460	3015	0.871	-0.2	-1.402	0.160968	0.266036	0.0068	0.022	0.0143	0.0143	TRUE	0.1196
YER056C	921	538	932	2233	4538	2236	1048	943	1235	1900	2141	2016	1547.16	1075	2019	1.876	0.907	5.838	5.27185e-09	4.3147e-08	0.0102	0.023	0.0166	0.0166	TRUE	0.1997
YER056C-A_exon	800	583	799	1367	1651	1546	911	1022	1059	1163	779	1394	1054.53	997	1112	1.114	0.156	0.718	0.472983	0.604335	0.0449	0.0239	0.0328	0.0328	TRUE	0.3493
YER056C-A_intron	60	38	58	68	64	47	68	67	77	58	30	42	57.03	71	43	0.608	-0.718	-2.162	0.0306567	0.0669411	0.0432	0.0728	0.0612	0.0612	TRUE	0.4517
YER057C	277	154	249	280	395	385	315	270	330	238	186	347	281.15	305	257	0.839	-0.254	-1.029	0.303639	0.432942	0.0524	0.0316	0.0401	0.0401	TRUE	0.6599
YER058W	34	9	25	36	53	25	39	16	33	31	25	23	27.63	29	26	0.875	-0.193	-0.441	0.659232	0.765797	0.0385	0.1278	0.1009	0.1009	TRUE	0.6735
YER059W	102	79	78	240	374	216	116	139	103	204	176	195	155.55	119	192	1.612	0.689	3.203	0.00135983	0.00424507	0.0036	0.0401	0.0256	0.0256	TRUE	0.1636
YER060W	209	98	153	357	894	300	238	172	203	304	422	270	268.07	204	332	1.625	0.7	3.009	0.00262095	0.00759888	0.0378	0.0321	0.0345	0.0345	TRUE	0.6729
YER060W-A	45	23	32	90	203	81	51	40	42	77	96	73	63.22	44	82	1.829	0.871	2.91	0.00361445	0.0101776	0	0.0678	0.0447	0.0447	TRUE	0.2519
YER061C	93	69	83	326	616	296	106	121	110	277	291	267	195.27	112	278	2.49	1.316	6.733	1.66366e-11	1.90254e-10	0	0.0362	0.02	0.02	TRUE	0.0373
YER062C	472	341	404	1099	1679	991	537	598	536	935	792	893	715.15	557	873	1.569	0.65	4.271	1.94228e-05	8.84661e-05	0.0047	0.0252	0.015	0.015	TRUE	0.082
YER063W	698	363	537	1863	2560	1493	794	636	712	1585	1208	1346	1046.85	714	1380	1.927	0.947	5.571	2.53815e-08	1.86656e-07	0.0141	0.0239	0.0196	0.0196	TRUE	0.2047
YER064C	253	101	285	618	689	843	288	177	378	526	325	760	408.92	281	537	1.904	0.929	2.887	0.00389359	0.0109027	0.1421	0.0283	0.0714	0.0714	TRUE	0.1321
YER065C	91	86	106	210	435	186	104	151	141	179	205	168	157.73	132	184	1.409	0.495	2.17	0.0299736	0.0657918	0.0153	0.0398	0.0302	0.0302	TRUE	0.3683
YER066C-A	1	0	4	2	1	1	1	0	5	2	0	1	1.59	2	1	0.45	-1.151	-0.683	0.494473	NA	0	1.8807	1.362	1.362	TRUE	0.7545
YER066W	95	55	73	151	301	85	108	96	97	128	142	77	108.07	100	116	1.156	0.209	0.738	0.460815	0.59347	0.0475	0.0484	0.048	0.048	TRUE	0.8693
YER067C-A	0	0	0	0	1	2	0	0	0	0	0	2	0.38	0	1	2.947	1.559	0.442	0.658489	NA	0	7.8	7.4785	7.4785	TRUE	0.4079
YER067W	124	134	81	198	432	162	141	235	107	168	204	146	166.95	161	173	1.082	0.114	0.391	0.695583	0.794558	0.0826	0.0388	0.0548	0.0548	TRUE	0.869
YER068C-A	2	0	0	0	1	0	2	0	0	0	0	0	0.46	1	0	0.312	-1.682	-0.502	0.615539	NA	0	6.4596	6.2681	6.2681	TRUE	0.9194
YER068W	116	102	115	367	807	484	132	179	152	312	381	436	265.42	154	376	2.451	1.293	6.042	1.5207e-09	1.32535e-08	0.0208	0.0322	0.0275	0.0275	TRUE	0.1215
YER069W	151	107	163	284	465	275	172	188	216	242	219	248	214.06	192	236	1.23	0.299	1.556	0.119722	0.210139	0.0037	0.0349	0.0214	0.0214	TRUE	0.1323
YER070W	1103	549	1035	2941	4334	2900	1255	963	1372	2502	2045	2614	1791.75	1197	2387	1.992	0.994	5.465	4.62016e-08	3.28962e-07	0.0226	0.0228	0.0231	0.0231	TRUE	0.3409
YER071C	144	82	113	39	56	46	164	144	150	33	26	41	93.09	153	33	0.217	-2.205	-8.135	4.11889e-16	8.0735e-15	0.0072	0.0528	0.0375	0.0375	TRUE	0.3778
YER072W	769	413	834	2822	3426	2621	875	724	1105	2401	1616	2363	1514.07	901	2127	2.355	1.236	5.76	8.42214e-09	6.68134e-08	0.0431	0.0231	0.0322	0.0322	TRUE	0.5393
YER073W	2359	1433	1748	2307	4072	2144	2685	2512	2317	1962	1921	1933	2221.78	2505	1939	0.774	-0.37	-2.851	0.00435268	0.0120476	0.0021	0.0224	0.0117	0.0117	TRUE	0.0524
YER074W-A_exon	477	335	375	206	240	161	543	587	497	175	113	145	343.49	542	144	0.265	-1.916	-9.304	1.35222e-20	4.32494e-19	0.0225	0.0297	0.0267	0.0267	TRUE	0.438
YER074W-A_intron	19	9	16	2	2	5	22	16	21	2	1	5	10.96	20	3	0.112	-3.164	-4.142	3.44491e-05	0.000150249	0	0.2902	0.2237	0.2237	TRUE	0.7713
YER074W_exon	6851	2949	4998	3494	3822	3082	7798	5170	6625	2972	1803	2778	4524.46	6531	2518	0.385	-1.376	-6.184	6.248e-10	5.75925e-09	0.0509	0.0218	0.0354	0.0354	TRUE	0.2214
YER074W_intron	37	10	30	44	29	46	42	18	40	37	14	41	32	33	31	0.906	-0.142	-0.278	0.780715	0.859977	0.2245	0.1133	0.1537	0.1537	TRUE	2.2631
YER075C	86	41	115	276	543	481	98	72	152	235	256	434	207.79	107	308	2.852	1.512	4.791	1.65892e-06	9.19343e-06	0.1168	0.0353	0.0641	0.0641	TRUE	1.4376
YER076C	112	61	59	135	210	125	127	107	78	115	99	113	106.54	104	109	1.04	0.056	0.218	0.827079	0.892456	0.0195	0.0488	0.0378	0.0378	TRUE	0.3069
YER076W-A	5	1	2	2	2	3	6	2	3	2	1	3	2.57	4	2	0.496	-1.011	-0.808	0.419088	0.552506	0	1.1668	0.7169	0.7169	TRUE	0.4842
YER077C	204	123	218	253	601	242	232	216	289	215	284	218	242.29	246	239	0.975	-0.037	-0.174	0.861486	0.91546	0.0206	0.0333	0.0278	0.0278	TRUE	0.3201
YER078C	318	220	225	446	1039	390	362	386	298	379	490	352	377.84	349	407	1.172	0.229	1.143	0.253179	0.37851	0.0222	0.0289	0.026	0.026	TRUE	0.387
YER078W-A	1	0	0	4	9	1	1	0	0	3	4	1	1.61	0	3	5.845	2.547	1.376	0.168858	NA	0	1.8475	1.3436	1.3436	TRUE	0.4719
YER079C-A	0	0	1	0	0	0	0	0	1	0	0	0	0.22	0	0	0.265	-1.919	-0.47	0.638232	NA	0	13.3697	10	10	TRUE	0.3876
YER079W	48	55	43	124	274	126	55	96	57	105	129	114	92.73	69	116	1.703	0.768	2.678	0.00741618	0.0194224	0.0319	0.0529	0.046	0.046	TRUE	0.8314
YER080W	694	459	549	759	1581	833	790	805	728	646	746	751	744.13	774	714	0.923	-0.115	-0.776	0.437705	0.57145	0.0038	0.0251	0.0145	0.0145	TRUE	0.0827
YER081W	478	329	394	798	2095	888	544	577	522	679	988	800	685.13	548	822	1.505	0.589	3.226	0.00125625	0.00395152	0.0188	0.0254	0.0223	0.0223	TRUE	0.2432
YER082C	288	218	326	556	744	623	328	382	432	473	351	562	421.28	381	462	1.211	0.277	1.273	0.20317	0.319484	0.0357	0.0281	0.0314	0.0314	TRUE	0.2482
YER083C	193	108	172	546	939	557	220	189	228	464	443	502	341.1	212	470	2.203	1.14	6.576	4.82654e-11	5.17864e-10	0.0024	0.0298	0.0176	0.0176	TRUE	0.0842
YER084W	0	0	2	7	9	6	0	0	3	6	4	5	3.04	1	5	5.712	2.514	1.722	0.0851202	0.157819	0	0.9901	0.7068	0.7068	TRUE	0.9734
YER084W-A	0	0	0	4	0	0	0	0	0	3	0	0	0.57	0	1	4.407	2.14	0.598	0.549857	NA	10	5.2211	7.8984	7.8984	TRUE	1.8999
YER085C	7	4	1	5	9	7	8	7	1	4	4	6	5.19	5	5	0.902	-0.148	-0.161	0.872293	0.922758	0	0.5898	0.412	0.412	TRUE	0.7801
YER086W	363	173	294	2335	4066	2117	413	303	390	1986	1918	1908	1153.17	369	1937	5.232	2.387	14.769	2.3337e-49	4.43623e-47	0.006	0.0237	0.0168	0.0168	TRUE	0.2507
YER087C-A	3	2	1	13	11	17	3	4	1	11	5	15	6.64	3	10	3.792	1.923	2.044	0.0409224	0.0857872	0	0.4655	0.3496	0.3496	TRUE	0.1433
YER087C-B	117	79	115	378	418	353	133	139	152	322	197	318	210.18	141	279	1.967	0.976	3.984	6.78878e-05	0.000281469	0.0394	0.0351	0.037	0.037	TRUE	0.7979
YER087W	231	191	190	182	396	171	263	335	252	155	187	154	224.24	283	165	0.588	-0.767	-3.751	0.000176097	0.000671273	0.0135	0.0343	0.0254	0.0254	TRUE	0.2606
YER088C	103	106	109	1374	3029	1292	117	186	144	1169	1429	1165	701.67	149	1254	8.491	3.086	15.165	5.98621e-52	1.28321e-49	0.024	0.0253	0.0248	0.0248	TRUE	0.4192
YER088C-A	148	116	121	163	320	200	168	203	160	139	151	180	167.02	177	157	0.885	-0.176	-0.821	0.411678	0.545816	0.0098	0.0388	0.0269	0.0269	TRUE	0.1787
YER088W-B	0	0	0	0	1	3	0	0	0	0	0	3	0.53	0	1	4.102	2.036	0.647	0.517702	NA	7.0149	5.5922	5.7892	5.7892	TRUE	1.0017
YER089C	878	613	707	1240	2225	1141	999	1075	937	1055	1050	1029	1024.05	1004	1045	1.041	0.058	0.43	0.667184	0.771962	0.0003	0.024	0.0122	0.0122	TRUE	0.0437
YER090C-A	0	0	0	0	1	0	0	0	0	0	0	0	0.08	0	0	0.987	-0.019	-0.005	0.996309	NA	0	37.5268	10	10	TRUE	0.153
YER090W	925	588	810	1737	3062	1463	1053	1031	1074	1478	1445	1319	1233.07	1053	1414	1.343	0.426	3.198	0.00138161	0.00429753	0.0015	0.0235	0.0118	0.0118	TRUE	0.041
YER091C	3154	2079	3508	5489	11522	6056	3590	3645	4650	4669	5436	5459	4574.84	3962	5188	1.31	0.389	2.435	0.0148964	0.0359908	0.0148	0.0218	0.0182	0.0182	TRUE	0.281
YER091C-A	0	0	0	1	1	0	0	0	0	1	0	0	0.22	0	0	1.748	0.805	0.199	0.842361	NA	0	13.4009	10	10	TRUE	0.1004
YER092W	272	184	231	154	264	196	310	323	306	131	125	177	228.44	313	144	0.459	-1.125	-5.501	3.77853e-08	2.71919e-07	0.0133	0.034	0.0253	0.0253	TRUE	0.4057
YER093C	402	357	375	451	943	441	458	626	497	384	445	398	467.77	527	409	0.779	-0.361	-1.998	0.0456914	0.0944096	0.0138	0.0274	0.0212	0.0212	TRUE	0.2998
YER093C-A_exon	25	15	16	40	56	45	28	26	21	34	26	41	29.5	25	34	1.316	0.396	0.977	0.328608	0.460847	0	0.1211	0.0803	0.0803	TRUE	0.2373
YER093C-A_intron	0	0	0	3	1	0	0	0	0	3	0	0	0.5	0	1	3.931	1.975	0.618	0.536411	NA	6.6559	5.8727	5.9865	5.9865	TRUE	0.9804
YER094C	2098	1597	1631	1667	2180	1662	2388	2800	2162	1418	1028	1498	1882.43	2450	1315	0.536	-0.899	-4.774	1.80545e-06	9.94042e-06	0.0261	0.0227	0.025	0.025	TRUE	0.4452
YER095W	383	281	398	461	781	337	436	493	528	392	368	304	420.09	486	355	0.732	-0.45	-2.533	0.0113197	0.0281897	0.0107	0.0281	0.0202	0.0202	TRUE	0.1769
YER096W	19	13	18	60	95	35	22	23	24	51	45	32	32.61	23	43	1.874	0.906	2.275	0.0228762	0.0521915	0	0.1115	0.0751	0.0751	TRUE	0.3581
YER097W	24	13	22	20	38	28	27	23	29	17	18	25	23.24	26	20	0.75	-0.415	-0.954	0.34018	0.472632	0	0.148	0.0923	0.0923	TRUE	0.276
YER098W	123	124	99	204	619	205	140	217	131	174	292	185	189.83	163	217	1.344	0.426	1.512	0.130661	0.225954	0.0747	0.0367	0.0513	0.0513	TRUE	1.0874
YER099C	405	325	357	368	662	341	461	570	473	313	312	307	406.12	501	311	0.622	-0.686	-4.157	3.21817e-05	0.00014097	0.0032	0.0284	0.017	0.017	TRUE	0.1562
YER100W	559	489	498	498	943	515	636	857	660	424	445	464	581.08	718	444	0.62	-0.689	-3.978	6.93835e-05	0.000287316	0.0126	0.0262	0.0198	0.0198	TRUE	0.3276
YER101C	86	56	55	110	170	87	98	98	73	94	80	78	86.86	90	84	0.938	-0.093	-0.359	0.719424	0.811397	0.0036	0.0551	0.0359	0.0359	TRUE	0.2429
YER102W	12880	6681	10565	24066	29167	23407	14660	11714	14004	20472	13760	21100	15951.7	13459	18444	1.37	0.454	2.354	0.0185521	0.0433672	0.0308	0.0213	0.0268	0.0268	TRUE	0.6046
YER103W	1203	3327	313	854	4217	354	1369	5833	415	726	1989	319	1775.38	2539	1011	0.399	-1.327	-1.116	0.264336	0.391588	1.0183	0.0228	0.2992	1.0183	TRUE	1.0705
YER104W	41	43	38	66	178	65	47	75	50	56	84	59	61.86	57	66	1.175	0.233	0.713	0.476129	0.607216	0.0432	0.0688	0.0591	0.0591	TRUE	0.5961
YER105C	1154	667	952	1245	2403	1403	1313	1169	1262	1059	1134	1265	1200.38	1248	1153	0.922	-0.116	-0.807	0.419614	0.553063	0.0045	0.0236	0.0141	0.0141	TRUE	0.086
YER106W	5	3	4	7	5	6	6	5	5	6	2	5	5	5	4	0.819	-0.289	-0.32	0.748714	0.834897	0	0.6114	0.3758	0.3758	TRUE	0.7139
YER107C	665	397	579	508	1029	628	757	696	767	432	485	566	617.35	740	494	0.667	-0.583	-3.547	0.000389261	0.00136553	0.0081	0.0259	0.0178	0.0178	TRUE	0.1828
YER107W-A	0	0	1	0	0	0	0	0	1	0	0	0	0.22	0	0	0.265	-1.919	-0.47	0.638232	NA	0	13.3697	10	10	TRUE	0.3876
YER109C	109	82	114	265	528	290	124	144	151	225	249	261	192.48	140	245	1.761	0.817	4.107	4.0001e-05	0.000172234	0	0.0364	0.022	0.022	TRUE	0.1048
YER110C	2720	1474	2164	5237	11503	5434	3096	2584	2868	4455	5427	4898	3888.13	2849	4927	1.729	0.79	5.384	7.2923e-08	5.01843e-07	0.0085	0.0219	0.0152	0.0152	TRUE	0.0967
YER111C	127	61	119	204	303	233	145	107	158	174	143	210	155.96	137	176	1.275	0.35	1.428	0.153228	0.255906	0.0304	0.04	0.0362	0.0362	TRUE	0.1923
YER112W	322	256	320	278	467	341	367	449	424	236	220	307	333.95	413	254	0.616	-0.7	-3.552	0.000381872	0.00134432	0.0182	0.0299	0.0248	0.0248	TRUE	0.3637
YER113C	277	181	226	349	750	300	315	317	300	297	354	270	308.89	311	307	0.991	-0.012	-0.068	0.945626	0.967122	0.0088	0.0307	0.0204	0.0204	TRUE	0.2162
YER114C	463	321	415	646	1286	713	527	563	550	550	607	643	573.14	547	600	1.098	0.135	0.895	0.370728	0.504946	0.0023	0.0263	0.0144	0.0144	TRUE	0.0618
YER115C	112	64	96	84	132	72	127	112	127	71	62	65	94.26	122	66	0.538	-0.894	-3.749	0.000177851	0.000675915	0	0.0524	0.0298	0.0298	TRUE	0.044
YER116C	121	90	106	151	310	93	138	158	141	128	146	84	132.43	146	119	0.829	-0.271	-1.044	0.296552	0.426093	0.0364	0.0434	0.0406	0.0406	TRUE	0.6829
YER117W_exon	9058	5716	7091	2043	2605	1987	10310	10022	9399	1738	1229	1791	5748.14	9910	1586	0.16	-2.645	-15.178	4.94922e-52	1.08399e-49	0.0197	0.0216	0.0216	0.0216	TRUE	0.4761
YER117W_intron	93	38	84	50	58	56	106	67	111	43	27	50	67.37	95	40	0.416	-1.267	-3.747	0.000178718	0.000678953	0.0673	0.0649	0.0658	0.0658	TRUE	0.8119
YER118C	43	38	57	373	817	386	49	67	76	317	385	348	206.97	64	350	5.544	2.471	10.578	3.77264e-26	1.82737e-24	0.0114	0.0354	0.0273	0.0273	TRUE	0.3928
YER119C	124	63	67	367	860	300	141	110	89	312	406	270	221.46	113	329	2.901	1.536	6.172	6.75451e-10	6.20343e-09	0.0421	0.0344	0.0374	0.0374	TRUE	0.3029
YER119C-A	1	0	2	1	2	0	1	0	3	1	1	0	0.93	1	1	0.48	-1.058	-0.5	0.617379	NA	0	3.1901	2.1202	2.1202	TRUE	0.1389
YER120W	773	466	675	2793	3670	2821	880	817	895	2376	1731	2543	1540.31	864	2217	2.563	1.358	7.552	4.29636e-14	6.65936e-13	0.0215	0.023	0.0223	0.0223	TRUE	0.4499
YER121W	25	8	11	4	9	6	28	14	15	3	4	5	11.69	19	4	0.225	-2.153	-3.263	0.00110288	0.00351608	0	0.2735	0.195	0.195	TRUE	0.9528
YER122C	1696	1236	1385	1574	3214	1450	1930	2167	1836	1339	1516	1307	1682.6	1978	1387	0.702	-0.51	-3.529	0.000417033	0.00145485	0.0061	0.0229	0.0144	0.0144	TRUE	0.083
YER123W	450	307	392	541	1176	556	512	538	520	460	555	501	514.38	523	505	0.968	-0.047	-0.304	0.761079	0.84513	0.004	0.0269	0.0154	0.0154	TRUE	0.0902
YER124C	1688	1070	1217	1915	3640	1815	1921	1876	1613	1629	1717	1636	1732.14	1803	1661	0.921	-0.119	-0.858	0.39091	0.524912	0.0038	0.0228	0.0131	0.0131	TRUE	0.103
YER125W	1718	1189	1394	2623	6474	2774	1955	2085	1848	2231	3054	2501	2278.99	1963	2595	1.323	0.404	2.487	0.0128664	0.0316091	0.0142	0.0224	0.0185	0.0185	TRUE	0.2931
YER126C	1411	953	1514	744	1176	942	1606	1671	2007	633	555	849	1220.09	1761	679	0.385	-1.377	-7.064	1.62278e-12	2.07745e-11	0.0312	0.0235	0.0265	0.0265	TRUE	0.5687
YER127W	169	120	274	374	496	390	192	210	363	318	234	352	278.28	255	301	1.177	0.235	0.863	0.388339	0.522086	0.0778	0.0317	0.0494	0.0494	TRUE	1.4914
YER128W	24	23	17	76	73	63	27	40	23	65	34	57	41.01	30	52	1.736	0.796	1.981	0.0476096	0.0977915	0.0739	0.093	0.0858	0.0858	TRUE	0.7666
YER129W	570	378	494	728	1547	842	649	663	655	619	730	759	679.07	656	703	1.073	0.101	0.662	0.507662	0.636235	0.0049	0.0255	0.0152	0.0152	TRUE	0.1263
YER130C	475	560	295	738	2277	615	541	982	391	628	1074	554	694.98	638	752	1.182	0.242	0.74	0.459126	0.591445	0.1673	0.0254	0.0753	0.0753	TRUE	1.1332
YER131W	2606	1319	2352	2020	2920	2537	2966	2313	3118	1718	1378	2287	2296.54	2799	1794	0.641	-0.643	-3.049	0.00229864	0.00676762	0.0438	0.0224	0.0316	0.0316	TRUE	0.6283
YER132C	195	125	153	574	976	599	222	219	203	488	460	540	355.43	215	496	2.309	1.208	7.08	1.44624e-12	1.8609e-11	0	0.0294	0.017	0.017	TRUE	0.0692
YER133W-A	0	0	0	0	0	0	0	0	0	0	0	0	0	0	0	NA	NA	NA	NA	NA	NA	NA	NA	NA	NA	NA
YER133W_exon	2841	2286	2638	1804	3445	1715	3234	4008	3497	1535	1625	1546	2574.03	3580	1569	0.439	-1.189	-8.435	3.31745e-17	7.52075e-16	0.0059	0.0223	0.0139	0.0139	TRUE	0.132
YER133W_intron	103	68	89	85	120	85	117	119	118	72	57	77	93.33	118	69	0.575	-0.798	-3.206	0.00134568	0.00420786	0	0.0527	0.0333	0.0333	TRUE	0.2676
YER134C	264	148	183	281	571	242	300	259	243	239	269	218	254.85	267	242	0.906	-0.142	-0.747	0.455026	0.587632	0.0086	0.0327	0.0219	0.0219	TRUE	0.1344
YER135C	2	0	2	3	1	3	2	0	3	3	0	3	1.78	2	2	1.069	0.096	0.062	0.950778	NA	0	1.6817	1.1539	1.1539	TRUE	0.8492
YER136W	1033	648	984	1789	3901	1727	1176	1136	1304	1522	1840	1557	1422.53	1205	1640	1.361	0.444	2.965	0.00302384	0.00866472	0.0073	0.0232	0.0154	0.0154	TRUE	0.1408
YER137C	3	4	6	8	12	9	3	7	8	7	6	8	6.49	6	7	1.127	0.172	0.215	0.829399	0.893901	0	0.4753	0.2903	0.2903	TRUE	0.3654
YER137C-A	78	27	70	299	685	228	89	47	93	254	323	206	168.66	76	261	3.388	1.761	6.17	6.83187e-10	6.25168e-09	0.0673	0.0386	0.0483	0.0483	TRUE	0.262
YER137W-A	0	0	0	0	0	0	0	0	0	0	0	0	0	0	0	NA	NA	NA	NA	NA	NA	NA	NA	NA	NA	NA
YER138C	10822	7499	9677	6515	10987	7275	12318	13148	12827	5542	5183	6558	9262.65	12764	5761	0.451	-1.148	-8.082	6.36409e-16	1.20072e-14	0.008	0.0214	0.0144	0.0144	TRUE	0.1785
YER138W-A	227	91	156	18	28	18	258	160	207	15	13	16	111.57	208	15	0.07	-3.829	-12.311	7.9354e-35	7.13832e-33	0	0.0475	0.0422	0.0422	TRUE	0.0602
YER139C	111	89	109	150	254	164	126	156	144	128	120	148	137.02	142	132	0.927	-0.11	-0.501	0.616047	0.729082	0.0052	0.0426	0.0269	0.0269	TRUE	0.1171
YER140W	113	67	88	214	475	222	129	117	117	182	224	200	161.5	121	202	1.672	0.742	3.552	0.000382792	0.00134659	0	0.0394	0.0239	0.0239	TRUE	0.11
YER141W	740	579	592	863	2074	744	842	1015	785	734	978	671	837.56	881	794	0.904	-0.145	-0.746	0.455877	0.588163	0.0278	0.0246	0.0261	0.0261	TRUE	0.5004
YER142C	82	60	85	112	189	104	93	105	113	95	89	94	98.23	104	93	0.894	-0.161	-0.688	0.491591	0.621584	0	0.0511	0.0289	0.0289	TRUE	0.0805
YER143W	261	172	196	283	618	291	297	302	260	241	292	262	275.51	286	265	0.928	-0.107	-0.594	0.552312	0.674817	0.0052	0.0318	0.0196	0.0196	TRUE	0.0951
YER144C	281	198	247	632	1699	648	320	347	327	538	802	584	486.28	331	641	1.94	0.956	4.813	1.48357e-06	8.29358e-06	0.024	0.0272	0.0257	0.0257	TRUE	0.5835
YER145C	413	278	323	494	1014	448	470	487	428	420	478	404	448.01	462	434	0.942	-0.086	-0.528	0.597215	0.713499	0.0047	0.0277	0.0166	0.0166	TRUE	0.0976
YER145C-A	0	0	0	1	0	0	0	0	0	1	0	0	0.14	0	0	1.035	0.049	0.012	0.990344	NA	0	20.8212	10	10	TRUE	0.5642
YER146W	555	378	502	185	229	179	632	663	665	157	108	161	397.77	653	142	0.216	-2.21	-11.118	1.02869e-28	5.95636e-27	0.0195	0.0285	0.0248	0.0248	TRUE	0.5418
YER147C	141	109	111	132	161	102	160	191	147	112	76	92	129.82	166	93	0.56	-0.836	-3.435	0.000591814	0.00201233	0.021	0.0438	0.0345	0.0345	TRUE	0.3163
YER147C-A	0	0	0	1	0	0	0	0	0	1	0	0	0.14	0	0	1.035	0.049	0.012	0.990344	NA	0	20.8212	10	10	TRUE	0.5642
YER148W	1049	610	942	1540	2419	1437	1194	1069	1249	1310	1141	1295	1209.79	1171	1249	1.065	0.091	0.63	0.528964	0.65427	0.0046	0.0236	0.0143	0.0143	TRUE	0.0701
YER148W-A	15	7	6	2	11	3	17	12	8	2	5	3	7.82	12	3	0.269	-1.894	-2.384	0.0171158	0.0404602	0	0.3984	0.2923	0.2923	TRUE	0.243
YER149C	166	79	147	402	690	432	189	139	195	342	326	389	263.2	174	352	2.009	1.007	4.989	6.05479e-07	3.60319e-06	0.0115	0.0323	0.0243	0.0243	TRUE	0.2907
YER150W	50	127	62	160	494	185	57	223	82	136	233	167	149.61	121	179	1.499	0.584	1.408	0.159134	0.263784	0.2666	0.0408	0.1161	0.1161	TRUE	2.8643
YER151C	596	377	514	703	1375	816	678	661	681	598	649	736	667.16	673	661	0.98	-0.029	-0.188	0.850919	0.908928	0.0045	0.0255	0.0151	0.0151	TRUE	0.1136
YER152C	813	639	620	1280	2325	1057	925	1120	822	1089	1097	953	1001.01	956	1046	1.096	0.133	0.791	0.429071	0.563243	0.0132	0.0241	0.0192	0.0192	TRUE	0.261
YER152W-A	0	0	0	2	1	0	0	0	0	2	0	0	0.36	0	1	2.834	1.503	0.42	0.674713	NA	0	8.1634	7.7337	7.7337	TRUE	0.3557
[truncated: 5,003 more rows]

## Sheet: V factor 
ORF	log2FoldChange	log10(pvalue)	pvalue	Vfactor
YAL001C_exon	-0.684	3.3428	0.000454146	-2.28648
YAL001C_intron	0.734	0.277451	0.527897	0.203649
YAL002W	0.461	1.9721	0.0106635	0.909138
YAL003W_exon	0.486	2.04342	0.00904852	0.993103
YAL003W_intron	-0.211	0.269848	0.53722	-0.0569378
YAL004W	0.988	0.37884	0.417984	0.374294
YAL005C	0.524	2.26917	0.00538057	1.18905
YAL007C	0.6	3.70044	0.000199323	2.22027
YAL008W	-0.205	0.435129	0.367173	-0.0892015
YAL009W	0.256	0.666525	0.215514	0.17063
YAL010C	0.369	0.77824	0.166632	0.287171
YAL011W	-0.585	2.69172	0.00203365	-1.57466
YAL012W	1.093	8.90735	1.2378e-09	9.73573
YAL013W	0.649	2.61338	0.00243567	1.69608
YAL014C	-0.365	1.37292	0.0423723	-0.501115
YAL015C	-0.245	0.668425	0.214573	-0.163764
YAL016C-A	-0.416	0.0421194	0.907571	-0.0175217
YAL016C-B	0	#NUM!	0	#NUM!
YAL016W	-0.418	2.31469	0.0048452	-0.96754
YAL017W	-0.073	0.16365	0.68604	-0.0119465
YAL018C	0.008	0.00210697	0.99516	1.68558e-05
YAL019W	-0.168	0.660313	0.218618	-0.110933
YAL019W-A	-0.016	0.00233563	0.994636	-3.73701e-05
YAL020C	-0.47	1.73343	0.0184744	-0.814712
YAL021C	0.76	6.0101	9.77002e-07	4.56768
YAL022C	0.633	2.11967	0.00759149	1.34175
YAL023C	0.805	3.9478	0.000112771	3.17798
YAL024C	0.969	4.90479	1.2451e-05	4.75275
YAL025C	0.112	0.222778	0.598718	0.0249511
YAL026C	0.572	2.27037	0.00536569	1.29865
YAL026C-A	-0.088	0.0901201	0.812606	-0.00793057
YAL027W	-0.987	4.63435	2.32085e-05	-4.57411
YAL028W	2.068	9.23111	5.87346e-10	19.0899
YAL029C	-0.074	0.22247	0.599142	-0.0164628
YAL030W_exon	0.199	0.359274	0.437246	0.0714956
YAL030W_intron	-0.403	0.0904751	0.811942	-0.0364614
YAL031C	1.14	6.32345	4.74846e-07	7.20873
YAL031W-A	-0.592	0.0994458	0.795342	-0.0588719
YAL032C	0.992	5.03223	9.28485e-06	4.99197
YAL033W	-1.535	11.5336	2.92709e-12	-17.704
YAL034C	1.655	12.1382	7.27467e-13	20.0887
YAL034C-B	0	#NUM!	0	#NUM!
YAL034W-A	-0.676	1.6095	0.0245756	-1.08802
YAL035W	-0.792	10.6147	2.42819e-11	-8.40686
YAL036C	-0.439	2.63239	0.00233139	-1.15562
YAL037C-A	-0.981	0.0921931	0.808736	-0.0904414
YAL037C-B	0.742	0.584803	0.260134	0.433924
YAL037W	-0.632	1.5523	0.0280347	-0.981056
YAL038W	0.918	8.55879	2.76193e-09	7.85697
YAL039C	-0.636	3.54096	0.000287763	-2.25205
YAL040C	4.033	107.535	2.91785e-108	433.688
YAL041W	0.802	4.73087	1.85837e-05	3.79416
YAL042C-A	1.36	0.134128	0.734298	0.182413
YAL042W	0.353	1.24738	0.0565749	0.440324
YAL043C	1.365	12.0831	8.25933e-13	16.4934
YAL044C	-1.58	17.0095	9.78338e-18	-26.875
YAL044W-A	1.582	4.30992	4.89865e-05	6.8183
YAL045C	-2.21	0.565526	0.27194	-1.24981
YAL046C	-1.65	6.68994	2.04201e-07	-11.0384
YAL047C	-0.085	0.166095	0.68219	-0.0141181
YAL047W-A	0.585	0.0808135	0.830207	0.0472759
YAL048C	0.698	3.2897	0.00051321	2.29621
YAL049C	0.492	2.22914	0.00590004	1.09674
YAL051W	0.115	0.252462	0.559162	0.0290332
YAL053W	2.315	17.1136	7.69881e-18	39.6179
YAL054C	0.319	0.0895438	0.813685	0.0285645
YAL055W	-0.813	1.63832	0.0229973	-1.33196
YAL056C-A	0.339	0.0438002	0.904065	0.0148483
YAL056W	-0.617	2.77747	0.00166927	-1.7137
YAL058W	0.506	1.39623	0.0401581	0.706491
YAL059C-A	2.372	0.448823	0.355776	1.06461
YAL059W	-1.374	11.339	4.58098e-12	-15.5798
YAL060W	-0.441	1.51269	0.0307121	-0.667097
YAL061W	-0.823	1.82919	0.0148187	-1.50542
YAL062W	-0.452	1.17964	0.0661242	-0.533197
YAL063C	1.354	4.7279	1.87113e-05	6.40157
YAL063C-A	0.807	0.216543	0.607375	0.17475
YAL064C-A	-1.435	0.270426	0.536505	-0.388061
YAL064W	-0.372	0.0660242	0.858966	-0.024561
YAL064W-B	-0.301	0.316597	0.482395	-0.0952957
YAL065C	0.374	0.183	0.656145	0.068442
YAL066W	-1.919	0.195021	0.638232	-0.374246
YAL067C	0.964	1.71032	0.0194841	1.64875
YAL067W-A	0	#NUM!	0	#NUM!
YAL068C	1.558	0.511315	0.308095	0.796629
YAL068W-A	0	#NUM!	0	#NUM!
YAL069W	0	#NUM!	0	#NUM!
YAR002C-A	-0.33	1.23113	0.0587308	-0.406274
YAR002W	0.747	4.65734	2.2012e-05	3.47903
YAR003W	0.152	0.387493	0.409739	0.0588989
YAR007C	-0.379	2.06811	0.00854845	-0.783815
YAR008W	-1.003	4.73541	1.83902e-05	-4.74962
YAR009C	-1.508	21.8173	1.52297e-22	-32.9005
YAR010C	1.41	20.9549	1.10943e-21	29.5464
YAR014C	-0.355	1.80099	0.0158128	-0.639352
YAR015W	-0.406	2.38877	0.00408533	-0.969842
YAR018C	-0.412	1.30294	0.0497806	-0.536811
YAR019C	1.416	9.22787	5.91732e-10	13.0667
YAR019W-A	1.527	0.204955	0.6238	0.312966
YAR020C	1.52	1.74018	0.0181897	2.64507
YAR023C	0.648	1.13269	0.0736734	0.733982
YAR027W	0.001	0.00201296	0.995376	2.01296e-06
YAR028W	-0.318	0.54441	0.28549	-0.173122
YAR029W	-0.349	0.42499	0.375846	-0.148321
YAR030C	2.778	1.83415	0.0146504	5.09527
YAR031W	-0.427	1.39943	0.0398626	-0.597559
YAR033W	-0.479	1.18996	0.0645713	-0.569991
YAR035C-A	0	#NUM!	0	#NUM!
YAR035W	1.406	2.79726	0.00159492	3.93295
YAR042W	0.707	4.76713	1.70951e-05	3.37036
YAR047C	-3	1.04869	0.0893943	-3.14607
YAR050W	1.46	5.63498	2.31748e-06	8.22708
YAR053W	0.805	0.0745019	0.842361	0.059974
YAR060C	-0.42	0.250877	0.561206	-0.105369
YAR061W	3.174	0.890393	0.128709	2.82611
YAR064W	0	#NUM!	0	#NUM!
YAR066W	2.734	10.0343	9.24025e-11	27.4338
YAR068W	3.895	11.1068	7.82035e-12	43.2609
YAR069C	1.822	0.277974	0.527261	0.506469
YAR070C	-0.268	0.0535572	0.883981	-0.0143533
YAR071W	0.686	3.95365	0.000111263	2.7122
YAR073W	-0.21	0.296417	0.505339	-0.0622476
YAR075W	-0.625	0.970866	0.106938	-0.606791
YARCTy1-1	-1.071	15.2984	5.02986e-16	-16.3846
YBL001C	-2.088	25.9924	1.01774e-26	-54.2721
YBL002W	1.628	10.7314	1.85616e-11	17.4707
YBL003C	-0.989	4.34161	4.55397e-05	-4.29385
YBL004W	-0.603	5.44071	3.62487e-06	-3.28075
YBL005W	0.848	5.26508	5.43148e-06	4.46479
YBL005W-A	1.529	15.2761	5.29581e-16	23.3571
YBL005W-B	-0.541	4.40347	3.94941e-05	-2.38228
YBL006C	-1.699	21.1365	7.30367e-22	-35.9108
YBL006W-A	0.434	0.108969	0.778092	0.0472926
YBL007C	0.423	2.06521	0.00860582	0.873583
YBL008W	-0.889	5.73279	1.85017e-06	-5.09645
YBL008W-A	0.045	0.0192838	0.956569	0.000867769
YBL009W	0.853	5.00226	9.9481e-06	4.26693
YBL010C	-0.416	0.947127	0.112947	-0.394005
YBL011W	0.327	1.14759	0.0711884	0.375262
YBL012C	-0.981	0.0921931	0.808736	-0.0904414
YBL013W	0.658	1.2859	0.0517727	0.846121
YBL014C	-0.077	0.171668	0.673491	-0.0132185
YBL015W	-0.947	5.05178	8.876e-06	-4.78404
YBL016W	-0.311	0.904628	0.124558	-0.281339
YBL017C	0.261	0.751674	0.177144	0.196187
YBL018C_exon	-1.552	7.03319	9.26426e-08	-10.9155
YBL018C_intron	-5.633	3.30281	0.000497955	-18.6047
YBL019W	-0.26	0.600715	0.250775	-0.156186
YBL020W	0.813	3.58006	0.000262988	2.91059
YBL021C	-0.715	2.49053	0.00323197	-1.78073
YBL022C	-0.297	1.6972	0.0200816	-0.504069
YBL023C	-1.439	18.0034	9.92315e-19	-25.9068
YBL024W	0.217	0.892138	0.128192	0.193594
YBL025W	-0.561	1.37898	0.0417853	-0.773606
YBL026W_exon	-1.77	11.5225	3.00279e-12	-20.3948
YBL026W_intron	-0.368	0.171343	0.673996	-0.0630541
YBL027W_exon	-0.698	3.31567	0.000483425	-2.31434
YBL027W_intron	-2.035	2.67161	0.00213003	-5.43673
YBL028C	-2.272	21.1151	7.67154e-22	-47.9735
YBL029C-A	-1.444	5.97995	1.04725e-06	-8.63505
YBL029W	0.428	0.618557	0.240682	0.264742
YBL030C	0.845	6.35185	4.44788e-07	5.36731
YBL031W	0.547	1.05954	0.0871897	0.579566
YBL032W	0.573	3.88853	0.000129262	2.22813
YBL033C	-0.459	1.70187	0.0198667	-0.78116
YBL034C	0.764	4.10136	7.91837e-05	3.13344
YBL035C	0.672	2.28373	0.00520318	1.53467
YBL036C	-0.992	7.33105	4.66609e-08	-7.2724
YBL037W	-0.039	0.079855	0.832041	-0.00311435
YBL038W	-0.954	5.75794	1.74608e-06	-5.49307
YBL039C	0.093	0.296027	0.505793	0.0275305
YBL039C-A	-0.03	0.0472862	0.896838	-0.00141859
YBL039W-B	-1.533	3.53369	0.000292622	-5.41715
YBL040C_exon	-1.642	11.938	1.15334e-12	-19.6023
YBL040C_intron	-1.041	0.368877	0.427684	-0.384001
YBL041W	-1.218	10.4948	3.20051e-11	-12.7826
YBL042C	1.088	5.48988	3.23683e-06	5.97299
YBL043W	0.353	0.290114	0.512727	0.10241
YBL044W	-1.766	0.654173	0.221731	-1.15527
YBL045C	-0.314	1.38151	0.0415425	-0.433793
YBL046W	-0.585	2.18537	0.00652567	-1.27844
YBL047C	0.659	4.76138	1.7323e-05	3.13775
YBL048W	-1.342	0.94216	0.114246	-1.26438
YBL049W	-0.27	0.223316	0.597977	-0.0602952
YBL050W_exon	-0.392	2.05334	0.00884416	-0.804911
YBL050W_intron	-0.365	0.234624	0.582608	-0.0856377
YBL051C	1.57	21.7155	1.92513e-22	34.0934
YBL052C	-0.796	7.51213	3.07518e-08	-5.97965
YBL053W	-0.899	0.23821	0.577816	-0.214151
YBL054W	1.724	7.61418	2.4312e-08	13.1268
YBL055C	0.807	5.29407	5.0808e-06	4.27231
YBL056W	-0.301	1.20277	0.0626946	-0.362034
YBL057C	-0.969	4.65891	2.19324e-05	-4.51449
YBL058W	-0.511	3.45865	0.000347813	-1.76737
YBL059C-A_exon	-1.923	13.9611	1.09359e-14	-26.8473
YBL059C-A_intron	0.852	0.188753	0.647511	0.160817
YBL059W_exon	-1.353	5.29394	5.08226e-06	-7.1627
YBL059W_intron	-1.638	1.32896	0.0468859	-2.17683
YBL060W	0.371	1.33619	0.0461115	0.495727
YBL061C	-0.794	6.20684	6.21104e-07	-4.92823
YBL062W	-1.094	0.324079	0.474156	-0.354543
YBL063W	0.079	0.184014	0.654616	0.0145371
YBL064C	0.04	0.0666565	0.857716	0.00266626
YBL065W	0.802	0.178049	0.663668	0.142795
YBL066C	2.229	22.2596	5.501e-23	49.6166
YBL067C	0.831	5.7618	1.73059e-06	4.78806
YBL068W	0.407	1.46728	0.0340975	0.597182
YBL068W-A	-0.68	2.96605	0.00108132	-2.01691
YBL069W	-0.618	1.9755	0.0105804	-1.22086
YBL070C	2.494	0.752765	0.1767	1.87739
YBL071C	0.027	0.00473764	0.98915	0.000127916
YBL071C-B	0.751	0.34131	0.455711	0.256324
YBL071W-A	0.142	0.148277	0.71076	0.0210554
YBL072C	0.416	1.48112	0.0330277	0.616147
YBL073W	0	#NUM!	0	#NUM!
YBL074C	0.352	0.701397	0.198885	0.246892
YBL075C	-0.355	0.916424	0.121221	-0.32533
YBL076C	-0.728	6.02859	9.36289e-07	-4.38881
YBL077W	-1.73	0.371638	0.424974	-0.642933
YBL078C	-1.805	8.88178	1.31286e-09	-16.0316
YBL079W	-0.105	0.341468	0.455546	-0.0358541
YBL080C	-0.543	1.90107	0.0125582	-1.03228
YBL081W	2.851	25.1088	7.78422e-26	71.5851
YBL082C	1.404	11.9315	1.17089e-12	16.7518
YBL083C	1.181	3.66207	0.000217738	4.3249
YBL084C	1.037	5.49876	3.17131e-06	5.70222
YBL085W	0.755	5.15152	7.05466e-06	3.8894
YBL086C	-0.331	1.0123	0.0972065	-0.335073
YBL087C_exon	-1.591	16.7394	1.82227e-17	-26.6324
YBL087C_intron	-0.597	0.961036	0.109386	-0.573739
YBL088C	0.032	0.0650341	0.860926	0.00208109
YBL089W	0.275	0.469843	0.338966	0.129207
YBL090W	-1.944	16.1087	7.7859e-17	-31.3153
YBL091C	-0.068	0.216301	0.607714	-0.0147085
YBL091C-A_exon	0.2	0.303715	0.496919	0.0607429
YBL091C-A_intron	0.331	0.119461	0.75952	0.0395415
YBL092W	0.2	0.421198	0.379142	0.0842396
YBL093C	-0.434	1.07277	0.0845735	-0.46558
YBL094C	1.32	0.527398	0.296894	0.696166
YBL095W	-0.778	3.58434	0.000260412	-2.78862
YBL096C	-0.997	0.271952	0.534624	-0.271136
YBL097W	-0.993	8.53972	2.88586e-09	-8.47995
YBL098W	0.683	2.34382	0.00453086	1.60083
YBL099W	1.697	29.3873	4.09909e-30	49.8703
YBL100C	0	#NUM!	0	#NUM!
YBL100W-A	0.826	4.80564	1.56445e-05	3.96946
YBL100W-B	-0.481	3.9872	0.00010299	-1.91784
YBL100W-C	-2.368	0.467657	0.340677	-1.10741
YBL101C	1.736	23.2679	5.39629e-24	40.3931
YBL102W	-0.422	1.60615	0.0247654	-0.677797
YBL103C	0.466	1.84424	0.0143141	0.859414
YBL104C	-0.603	3.86338	0.000136968	-2.32962
YBL105C	-0.252	0.92554	0.118703	-0.233236
YBL106C	-0.708	3.0575	0.000875983	-2.16471
YBL107C	0.049	0.0799015	0.831952	0.00391517
YBL107W-A	-2.858	0.419718	0.380437	-1.19955
YBL108C-A	1.663	2.48384	0.0032822	4.13062
YBL108W	0	#NUM!	0	#NUM!
YBL109W	2.356	0.450732	0.354216	1.06192
YBL111C_exon	-0.076	0.159289	0.692965	-0.0121059
YBL111C_intron	-0.071	0.100319	0.793745	-0.00712264
YBL112C	0.26	0.291206	0.511439	0.0757136
YBL113C	-0.492	2.28643	0.00517097	-1.12492
YBL113W-A	3.27	0.915043	0.121607	2.99219
YBLWTy1-1	-0.579	5.03894	9.14236e-06	-2.91755
YBLWTy2-1	-0.486	4.07913	8.33427e-05	-1.98246
YBR001C	-0.504	1.95904	0.0109892	-0.987354
YBR002C	0.353	0.825403	0.149485	0.291367
YBR003W	0.895	6.28371	5.20342e-07	5.62392
YBR004C	1.819	9.28785	5.15412e-10	16.8946
YBR005W	0.01	0.0172103	0.961147	0.000172103
YBR006W	-0.651	2.47745	0.00333084	-1.61282
YBR007C	1.213	8.51396	3.06222e-09	10.3274
YBR008C	1.049	9.67607	2.1083e-10	10.1502
YBR009C	-0.824	5.38985	4.07524e-06	-4.44123
YBR010W	-1.935	22.1683	6.78812e-23	-42.8956
YBR011C	1.264	13.4291	3.72343e-14	16.9743
YBR012C	-1.678	6.04288	9.05983e-07	-10.14
YBR012W-A	1.068	6.18924	6.46792e-07	6.6101
YBR012W-B	-0.787	7.81588	1.52798e-08	-6.1511
YBR013C	-1.048	2.34247	0.004545	-2.4549
YBR014C	-1.106	7.10358	7.87801e-08	-7.85656
YBR015C	1.074	6.04361	9.04451e-07	6.49084
YBR016W	1.838	11.8576	1.38788e-12	21.7944
YBR017C	-1.052	13.1071	7.81489e-14	-13.7886
YBR018C	2.603	3.68696	0.000205606	9.59717
YBR019C	-0.968	0.514699	0.305704	-0.498229
YBR020W	0.629	1.39455	0.0403132	0.877174
YBR021W	1.311	2.80781	0.00155663	3.68104
YBR022W	-0.582	2.04075	0.00910445	-1.18771
YBR023C	0.753	5.17662	6.65857e-06	3.89799
YBR024W	-0.606	2.28171	0.00522745	-1.38272
YBR025C	0.774	4.67934	2.09248e-05	3.62181
YBR026C	-0.449	1.96499	0.0108396	-0.88228
YBR027C	0.081	0.0664332	0.858157	0.00538109
YBR028C	0.497	2.57034	0.0026894	1.27746
YBR029C	1.951	25.2757	5.30058e-26	49.3128
YBR030W	-0.395	1.6833	0.0207349	-0.664902
YBR031W	2.46	50.6602	2.18659e-51	124.624
YBR032W	3.096	10.5088	3.09859e-11	32.5354
YBR033W	0.969	1.81627	0.0152661	1.75997
YBR034C	0.45	1.86672	0.0135918	0.840025
YBR035C	-0.664	4.03571	9.21065e-05	-2.67971
YBR036C	0.787	5.26722	5.40482e-06	4.1453
YBR037C	-0.817	3.7892	0.00016248	-3.09578
YBR038W	1.249	10.6839	2.07058e-11	13.3442
YBR039W	1.652	34.7112	1.94425e-35	57.343
YBR040W	2.535	0.675647	0.211034	1.71277
YBR041W	0.091	0.160063	0.69173	0.0145658
YBR042C	0.443	1.81392	0.0153491	0.803565
YBR043C	0.459	1.89728	0.0126685	0.870849
YBR044C	0.449	1.27245	0.0534015	0.571329
YBR045C	-0.054	0.0571076	0.876784	-0.00308381
YBR046C	-0.84	6.16764	6.79771e-07	-5.18082
YBR047W	0.409	0.420684	0.379591	0.17206
YBR048W_exon	0.454	1.30248	0.0498328	0.591328
YBR048W_intron	-1.119	5.02408	9.46066e-06	-5.62194
YBR049C	-0.199	0.675709	0.211004	-0.134466
YBR050C	0.707	1.1202	0.0758223	0.791984
YBR051W	-1.919	0.195021	0.638232	-0.374246
YBR052C	-0.731	4.30806	4.91966e-05	-3.1492
YBR053C	-0.512	2.21772	0.00605734	-1.13547
YBR054W	0.177	0.0837088	0.824691	0.0148165
YBR055C	-0.396	2.02063	0.00953615	-0.800168
YBR056C-B	-2.471	0.504857	0.312711	-1.2475
YBR056W	-1.181	8.43346	3.6859e-09	-9.95991
YBR056W-A	-0.592	0.579399	0.263391	-0.343004
YBR057C	0.351	1.10372	0.078755	0.387406
YBR058C	-0.416	2.07864	0.00834379	-0.864713
YBR058C-A	-2.148	24.3902	4.07158e-25	-52.3902
YBR059C	1.148	9.97875	1.05016e-10	11.4556
YBR060C	1.59	17.389	4.08344e-18	27.6485
YBR061C	0.447	1.55452	0.0278923	0.694868
YBR062C_exon	-1.623	15.8165	1.52589e-16	-25.6701
YBR062C_intron	-0.883	0.427167	0.373967	-0.377189
YBR063C	-0.3	0.838608	0.145008	-0.251583
YBR064W	0.395	0.0720128	0.847202	0.0284451
YBR065C	-0.159	0.399588	0.398485	-0.0635345
YBR066C	-1.168	3.61735	0.000241354	-4.22506
YBR067C	1.704	17.6852	2.0643e-18	30.1356
YBR068C	0.583	3.01069	0.000975678	1.75523
YBR069C	0.433	2.2861	0.00517483	0.989883
YBR070C	-0.572	1.81896	0.0151717	-1.04045
YBR071W	1.617	8.13585	7.3139e-09	13.1557
YBR072C-A	-1.577	0.837631	0.145334	-1.32094
YBR072W	-1.554	4.13058	7.40316e-05	-6.41893
YBR073W	-0.859	8.57501	2.66065e-09	-7.36594
YBR074W	0.257	0.864653	0.136567	0.222216
YBR076C-A	-1.022	3.93665	0.000115704	-4.02326
YBR076W	0.027	0.0112034	0.974533	0.000302492
YBR077C	-0.622	2.75103	0.00177405	-1.71114
YBR078W_exon	3.243	122.767	1.71096e-123	398.133
YBR078W_intron	-1.014	4.17107	6.74417e-05	-4.22947
YBR079C	0.114	0.424852	0.375966	0.0484331
YBR080C	0.001	0.00364872	0.991634	3.64872e-06
YBR081C	-0.796	6.004	9.90822e-07	-4.77919
YBR082C_exon	0.214	0.507584	0.310753	0.108623
YBR082C_intron	-0.683	0.338543	0.458625	-0.231225
YBR083W	1.774	7.39561	4.02151e-08	13.1198
YBR084C-A_exon	0.087	0.19934	0.631917	0.0173425
YBR084C-A_intron	-0.545	1.18536	0.0652593	-0.64602
YBR084W	-0.132	0.413385	0.386025	-0.0545668
YBR085C-A	-1.224	6.85003	1.41243e-07	-8.38444
YBR085W	-0.193	0.424425	0.376335	-0.081914
YBR086C	1.801	23.9666	1.08003e-24	43.1638
YBR087W	0.27	1.00839	0.0980864	0.272266
YBR088C	-0.064	0.120525	0.757662	-0.00771357
YBR089C-A	-2.244	33.8548	1.39704e-34	-75.9701
YBR089W	0.331	0.0686242	0.853839	0.0227146
YBR090C_exon	-2.111	24.4186	3.8144e-25	-51.5476
YBR090C_intron	-1.962	12.3257	4.72409e-13	-24.183
YBR091C	-1.563	5.02571	9.42511e-06	-7.85519
YBR092C	1.951	25.8077	1.55699e-26	50.3508
YBR093C	1.859	27.0619	8.67116e-28	50.3081
YBR094W	0.172	0.56454	0.272559	0.0971008
YBR095C	-0.786	3.99823	0.000100408	-3.14261
YBR096W	0.215	0.626856	0.236126	0.134774
YBR097W	-0.566	2.28549	0.00518217	-1.29359
YBR098W	0.365	0.801151	0.15807	0.29242
YBR099C	0.003	0.00170138	0.99609	5.10413e-06
YBR101C	-0.448	0.747429	0.178884	-0.334848
YBR102C	0.24	0.750691	0.177545	0.180166
YBR103C-A	-0.019	0.00160586	0.996309	-3.05114e-05
YBR103W	-0.982	8.002	9.95404e-09	-7.85796
YBR104W	-0.944	5.45848	3.47955e-06	-5.1528
YBR105C	1.927	14.1458	7.1479e-15	27.259
YBR106W	-0.813	5.09519	8.03171e-06	-4.14239
YBR107C	0.783	2.85414	0.00139914	2.23479
YBR108W	1.834	15.2015	6.28839e-16	27.8795
YBR109C	1.875	9.81587	1.52802e-10	18.4048
YBR109W-A	0.191	0.0887349	0.815202	0.0169484
YBR110W	0.155	0.317103	0.481833	0.049151
YBR111C	0.138	0.352463	0.444157	0.0486399
YBR111W-A_exon	-2.917	30.6774	2.10181e-31	-89.486
YBR111W-A_intron	-2.736	5.11672	7.64333e-06	-13.9993
YBR112C	1.97	24.105	7.85212e-25	47.4869
YBR113W	1.625	0.193907	0.639872	0.315099
YBR114W	-0.25	0.741411	0.18138	-0.185353
YBR115C	-0.585	4.86034	1.37932e-05	-2.8433
YBR116C	-0.759	0.502583	0.314353	-0.38146
YBR117C	-0.309	0.25808	0.551976	-0.0797467
YBR118W	0.541	2.60004	0.00251163	1.40662
YBR119W_exon	0.488	0.969722	0.10722	0.473225
YBR119W_intron	-0.915	0.0960133	0.801653	-0.0878522
YBR120C	-0.741	1.63265	0.0232998	-1.20979
YBR121C	-0.439	3.6497	0.000224027	-1.60222
YBR121C-A	-0.298	0.936974	0.115618	-0.279218
YBR122C	-0.585	2.90323	0.0012496	-1.69839
YBR123C	-0.596	3.37464	0.000422048	-2.01128
YBR124W	0	#NUM!	0	#NUM!
YBR125C	-0.068	0.141096	0.722611	-0.00959451
YBR126C	-0.955	4.1569	6.96786e-05	-3.96984
YBR126W-A	-2.529	35.1894	6.46598e-36	-88.9939
YBR126W-B	-2.571	37.6204	2.39649e-38	-96.7221
YBR127C	0.109	0.32053	0.478046	0.0349378
YBR128C	0.097	0.106437	0.782642	0.0103244
YBR129C	-0.244	0.703453	0.197946	-0.171643
YBR130C	2.424	49.6866	2.05773e-50	120.44
YBR131C-A	0	#NUM!	0	#NUM!
YBR131W	-0.191	0.35253	0.444089	-0.0673333
YBR132C	1.734	9.23593	5.80861e-10	16.0151
YBR133C	0.34	1.18106	0.0659077	0.401562
YBR134W	1.527	0.204955	0.6238	0.312966
YBR135W	0.956	2.86038	0.00137917	2.73452
YBR136W	-0.702	5.05676	8.77492e-06	-3.54984
YBR137W	-1.413	9.78135	1.65443e-10	-13.821
YBR138C	0.656	1.15121	0.0705974	0.755194
YBR139W	1.054	3.24523	0.000568548	3.42048
YBR140C	-0.064	0.171066	0.674425	-0.0109482
YBR141C	-0.461	1.41591	0.0383789	-0.652734
YBR141W-A	1.654	0.350525	0.446144	0.579769
YBR142W	-0.017	0.0358806	0.920703	-0.00060997
YBR143C	0.101	0.347526	0.449235	0.0351001
YBR144C	-2.858	0.419718	0.380437	-1.19955
YBR145W	-0.827	5.22288	5.98576e-06	-4.31932
YBR146W	0.622	3.2899	0.000512983	2.04632
YBR147W	-0.224	0.231883	0.586296	-0.0519418
YBR148W	-0.68	0.954923	0.110937	-0.649347
YBR149W	0.569	4.47147	3.37699e-05	2.54427
YBR150C	-0.338	1.15233	0.0704151	-0.389489
YBR151W	-0.301	0.960253	0.109584	-0.289036
YBR152W	-0.068	0.106247	0.782984	-0.00722482
YBR153W	-0.177	0.409657	0.389352	-0.0725093
YBR154C	-1.206	11.2559	5.54741e-12	-13.5746
YBR155W	-0.383	1.30014	0.0501025	-0.497954
YBR156C	1.795	9.21701	6.06729e-10	16.5445
YBR157C	0.807	2.97802	0.00105192	2.40326
YBR158W	0.817	9.71543	1.92561e-10	7.93751
YBR159W	-0.021	0.0420288	0.90776	-0.000882605
YBR160W	-0.717	4.1397	7.24938e-05	-2.96816
YBR161W	0.19	0.314852	0.484338	0.0598218
YBR162C	2.995	82.6293	2.34789e-83	247.475
YBR162W-A	-1.677	26.0821	8.2784e-27	-43.7396
YBR163W	1.149	9.41649	3.83274e-10	10.8195
YBR164C	-0.967	8.16728	6.80329e-09	-7.89776
YBR165W	0.599	2.55448	0.00278947	1.53013
YBR166C	-0.877	7.71753	1.91634e-08	-6.76827
YBR167C	-0.28	0.366236	0.430293	-0.102546
YBR168W	0.161	0.311581	0.487999	0.0501646
YBR169C	-0.478	0.338979	0.458164	-0.162032
YBR170C	-0.087	0.234166	0.583223	-0.0203724
YBR171W	0.798	3.22035	0.000602072	2.56984
YBR172C	-0.654	4.55813	2.76611e-05	-2.98102
YBR173C	1.135	4.49865	3.17211e-05	5.10597
YBR174C	1.321	0.342486	0.45448	0.452424
YBR175W	-0.46	1.67674	0.0210504	-0.7713
YBR176W	-0.747	2.88259	0.00131042	-2.1533
YBR177C	0.487	2.60767	0.00246789	1.26994
YBR178W	-0.152	0.0185997	0.958077	-0.00282715
YBR179C	0.281	0.956806	0.110457	0.268862
YBR180W	0.712	0.266786	0.541021	0.189951
YBR181C_exon	-0.434	1.55291	0.0279956	-0.673963
YBR181C_intron	-1.815	6.61196	2.44366e-07	-12.0007
YBR182C	0.763	0.91595	0.121353	0.69887
YBR182C-A	-1.388	0.359826	0.43669	-0.499439
YBR183W	-0.371	0.732858	0.184987	-0.27189
YBR184W	-0.468	0.459963	0.346767	-0.215263
YBR185C	1.42	7.61794	2.41025e-08	10.8175
YBR186W_exon	-1.234	0.852834	0.140335	-1.0524
YBR186W_intron	0	#NUM!	0	#NUM!
YBR187W	0.007	0.0155578	0.964811	0.000108904
YBR188C	0.054	0.0551559	0.880733	0.00297842
YBR189W_exon	-0.455	1.45401	0.035155	-0.661576
YBR189W_intron	-0.33	0.766438	0.171223	-0.252925
YBR190W	-0.051	0.0221708	0.950231	-0.00113071
YBR191W-A	-0.409	0.608967	0.246055	-0.249068
YBR191W_exon	-0.641	1.87833	0.0132334	-1.20401
YBR191W_intron	-1.128	2.0957	0.00802231	-2.36395
YBR192W	-0.548	2.94437	0.00113665	-1.61352
YBR193C	1.79	18.2851	5.18739e-19	32.7302
YBR194W	-0.549	1.13195	0.0737987	-0.621441
YBR195C	0.183	0.344021	0.452875	0.0629559
YBR196C	-0.434	1.7978	0.0159293	-0.780246
YBR196C-A	1.198	1.66103	0.0218259	1.98991
YBR196C-B	0.981	1.76539	0.0171635	1.73185
YBR197C	0.732	3.86716	0.000135782	2.83076
YBR198C	-0.764	6.75735	1.74845e-07	-5.16261
YBR199W	0.237	0.52655	0.297475	0.124792
YBR200W	-0.118	0.330195	0.467525	-0.038963
YBR200W-A	0.049	0.00421371	0.990344	0.000206472
YBR201C-A	1.9	4.42656	3.74486e-05	8.41047
YBR201W	-0.514	1.71277	0.0193743	-0.880366
YBR202W	0.13	0.384027	0.413022	0.0499235
YBR203W	0.129	0.223951	0.597102	0.0288897
YBR204C	0.037	0.0771253	0.837288	0.00285364
YBR205W	1.486	10.835	1.46211e-11	16.1008
YBR206W	1.316	8.62868	2.35135e-09	11.3553
YBR207W	0.155	0.283629	0.520441	0.0439625
YBR208C	-0.554	2.90253	0.00125162	-1.608
YBR209W	0.449	0.113236	0.770485	0.050843
YBR210W	-0.349	0.865379	0.136339	-0.302017
YBR211C	-0.177	0.417756	0.382159	-0.0739428
YBR212W	2.496	34.7023	1.98489e-35	86.6169
YBR213W	0.27	0.634745	0.231875	0.171381
YBR214W	2.118	19.5114	3.0801e-20	41.3252
YBR215W_exon	1.414	9.12449	7.50776e-10	12.902
YBR215W_intron	1.822	0.277974	0.527261	0.506469
YBR216C	-0.465	1.61477	0.0242788	-0.75087
YBR217W	-0.982	5.35269	4.4393e-06	-5.25634
YBR218C	-0.375	2.22326	0.00598048	-0.833724
YBR219C_exon	0.326	0.547312	0.283588	0.178424
YBR219C_intron	0.123	0.13904	0.72604	0.0171019
YBR220C	0.329	0.97885	0.104991	0.322042
YBR221C	1.553	32.6086	2.46291e-33	50.6411
YBR221W-A	-1.919	0.195021	0.638232	-0.374246
YBR222C	1.472	15.5549	2.78659e-16	22.8969
YBR223C	0.41	1.1944	0.0639143	0.489705
YBR223W-A	0	#NUM!	0	#NUM!
YBR224W	1.42	0.851021	0.140922	1.20845
YBR225W	0.59	2.11404	0.00769061	1.24728
YBR226C	-0.521	0.327646	0.470277	-0.170704
YBR227C	0.204	0.530605	0.29471	0.108243
YBR228W	-0.3	0.669686	0.213951	-0.200906
YBR229C	0.365	0.92236	0.119575	0.336661
YBR230C_exon	0.544	1.20356	0.0625805	0.654737
YBR230C_intron	-2.238	0.572548	0.267579	-1.28136
YBR230W-A	-1.609	4.42778	3.73443e-05	-7.12429
YBR231C	-1.296	8.81216	1.54112e-09	-11.4206
YBR232C	-0.98	0.104567	0.786018	-0.102476
YBR233W	1.263	5.76664	1.71145e-06	7.28326
YBR233W-A	-1.372	9.48396	3.28127e-10	-13.012
YBR234C	1.631	28.5071	3.1112e-29	46.495
YBR235W	0.049	0.0813335	0.829214	0.00398534
YBR236C	-0.041	0.0938693	0.805621	-0.00384864
YBR237W	-0.336	0.831374	0.147444	-0.279342
YBR238C	1.741	14.2147	6.10027e-15	24.7477
YBR239C	2.16	14.2433	5.71076e-15	30.7655
YBR240C	0.426	0.432857	0.369099	0.184397
YBR241C	1.012	3.20795	0.000619512	3.24645
YBR242W	-0.11	0.215352	0.609043	-0.0236887
YBR243C	1.7	10.9304	1.1739e-11	18.5816
YBR244W	-1.892	29.0419	9.08069e-30	-54.9472
YBR245C	-0.365	2.07989	0.0083197	-0.759161
YBR246W	0.837	6.35681	4.39739e-07	5.32065
YBR247C	-1.328	9.53981	2.88529e-10	-12.6689
YBR248C	-0.969	10.1705	6.75333e-11	-9.8552
YBR249C	1.143	9.56557	2.71913e-10	10.9334
YBR250W	0.775	1.02373	0.0946817	0.793394
YBR251W	-0.84	5.48432	3.27855e-06	-4.60683
YBR252W	-1.469	7.97398	1.06175e-08	-11.7138
YBR253W	-0.742	1.38869	0.0408615	-1.0304
YBR254C	-0.968	5.352	4.44629e-06	-5.18074
YBR255C-A_exon	-0.664	1.08772	0.0817109	-0.722246
YBR255C-A_intron	0.901	0.210539	0.61583	0.189696
YBR255W	-0.862	4.63111	2.33822e-05	-3.99202
YBR256C	-1.68	18.2796	5.25331e-19	-30.7097
YBR257W	-0.958	2.23967	0.00575873	-2.14561
YBR258C	-1.618	8.14227	7.20656e-09	-13.1742
YBR259W	0.264	0.579914	0.263079	0.153097
YBR260C	-0.216	0.776138	0.167441	-0.167646
YBR261C	-0.725	3.63079	0.000233999	-2.63232
YBR262C	-0.948	4.69672	2.01039e-05	-4.45249
YBR263W	0.594	5.12853	7.43817e-06	3.04635
YBR264C	-0.635	1.8918	0.0128293	-1.20129
YBR265W	0.485	1.76167	0.0173112	0.854411
YBR266C	-1.76	0.262455	0.546444	-0.46192
YBR267W	0.277	0.73827	0.182696	0.204501
YBR268W	-1.861	18.3929	4.04669e-19	-34.2292
YBR269C	-0.916	3.89777	0.00012654	-3.57036
YBR270C	0.124	0.231968	0.586182	0.028764
YBR271W	-0.103	0.302191	0.498665	-0.0311256
YBR272C	-0.24	0.665432	0.216057	-0.159704
YBR273C	-0.486	2.11553	0.00766433	-1.02815
YBR274W	0.647	3.17119	0.000674229	2.05176
YBR275C	-0.933	7.51218	3.07479e-08	-7.00887
YBR276C	-0.133	0.476639	0.333704	-0.063393
YBR277C	-2.358	0.39891	0.399107	-0.94063
YBR278W	-1.56	8.57407	2.66646e-09	-13.3755
YBR279W	0.149	0.405295	0.393283	0.0603889
YBR280C	-0.644	2.3462	0.00450609	-1.51095
YBR281C	-0.843	7.14623	7.14122e-08	-6.02427
YBR282W	-0.508	1.55711	0.0277263	-0.791011
YBR283C	0.679	2.79183	0.00161501	1.89565
YBR284W	0.472	0.935507	0.116009	0.441559
YBR285W	-1.225	0.613074	0.243739	-0.751016
YBR286W	1.958	42.0505	8.90268e-43	82.3348
YBR287W	2.107	23.0252	9.43607e-24	48.5141
YBR288C	-0.13	0.403877	0.394569	-0.052504
YBR289W	0.545	2.0759	0.0083965	1.13137
YBR290W	-0.64	3.62131	0.000239161	-2.31764
YBR291C	-0.202	0.411261	0.387917	-0.0830748
YBR292C	0.637	0.326391	0.471638	0.207911
YBR293W	0.234	0.60756	0.246854	0.142169
YBR294W	-0.685	0.400661	0.397501	-0.274453
YBR295W	0.283	0.689847	0.204246	0.195227
YBR296C	0.374	0.572776	0.267438	0.214218
YBR296C-A	-1.76	0.262455	0.546444	-0.46192
YBR297W	-0.014	0.0208949	0.953027	-0.000292528
YBR298C	0.064	0.0711077	0.84897	0.00455089
YBR298C-A	0.554	0.0995451	0.795161	0.055148
YBR299W	0.674	0.703224	0.198051	0.473973
YBR300C	-1.67	0.849672	0.14136	-1.41895
YBR301W	0.974	0.591139	0.256366	0.575769
YBR302C	1.002	8.18459	6.53751e-09	8.20096
YBRWTy1-2	-0.787	7.84033	1.44434e-08	-6.17034
YCL001W	-1.293	11.1306	7.40208e-12	-14.3919
YCL001W-A	0.507	0.275622	0.530124	0.13974
YCL001W-B	0.284	0.117891	0.762271	0.033481
YCL002C_exon	-0.452	1.67109	0.0213261	-0.755332
YCL002C_intron	-0.385	0.232444	0.585539	-0.089491
YCL004W	1.546	11.1401	7.24186e-12	17.2227
YCL005W	1.037	4.29877	5.02606e-05	4.45783
YCL005W-A_exon	-1.507	19.8093	1.55119e-20	-29.8527
YCL005W-A_intron	0.486	0.268222	0.539235	0.130356
YCL007C	0.45	0.14278	0.719814	0.0642509
YCL008C	2.134	22.5545	2.78932e-23	48.1313
YCL009C	1.477	26.5659	2.71703e-27	39.2378
YCL010C	-0.136	0.304217	0.496344	-0.0413735
YCL011C	-0.605	4.2984	5.03032e-05	-2.60053
YCL012C_exon	-0.196	0.218892	0.604099	-0.0429028
YCL012C_intron	-1.859	0.419443	0.380678	-0.779744
YCL014W	-0.098	0.254531	0.556505	-0.024944
YCL016C	-0.201	0.396379	0.40144	-0.0796722
YCL017C	0.452	2.40653	0.00392162	1.08775
YCL018W	-0.019	0.00160586	0.996309	-3.05114e-05
YCL019W	0.992	9.4455	3.58508e-10	9.36994
YCL020W	1.079	8.25027	5.61987e-09	8.90205
YCL021W-A	-2.163	21.0598	8.71369e-22	-45.5523
YCL022C	0.049	0.00421371	0.990344	0.000206472
YCL023C	2.169	0.324566	0.473625	0.703983
YCL024W	0.012	0.0224119	0.949704	0.000268943
YCL025C	0.385	1.525	0.0298536	0.587126
YCL026C-A	0.608	0.35321	0.443394	0.214752
YCL026C-B	0.786	0.751568	0.177187	0.590733
YCL027W	1.855	4.52116	3.01186e-05	8.38676
YCL028W	0.348	1.50833	0.0310218	0.5249
YCL029C	0.875	6.2085	6.18733e-07	5.43243
YCL030C	-0.566	2.87051	0.00134739	-1.62471
YCL031C	-0.401	1.63518	0.0231645	-0.655706
YCL032W	0.034	0.0671645	0.856713	0.00228359
YCL033C	-1.685	8.34957	4.47122e-09	-14.069
YCL034W	-0.571	3.80772	0.000155697	-2.17421
YCL035C	-0.882	6.07198	8.47273e-07	-5.35548
YCL036W	-0.854	2.23139	0.00586956	-1.90561
YCL037C	2.906	47.5065	3.11499e-48	138.054
YCL038C	0.288	0.69195	0.203259	0.199282
YCL039W	1.232	10.4147	3.84825e-11	12.831
YCL040W	0.016	0.0179989	0.959403	0.000287982
YCL041C	5.177	14.8107	1.54638e-15	76.6749
YCL042W	0.655	0.631172	0.233791	0.413418
YCL043C	2.933	54.7293	1.86525e-55	160.521
YCL044C	2.376	15.6731	2.12288e-16	37.2392
YCL045C	2.322	24.2892	5.13799e-25	56.3995
YCL046W	0	#NUM!	0	#NUM!
YCL047C	-1.126	7.23276	5.85109e-08	-8.14409
YCL048W	-1.106	0.763754	0.172285	-0.844711
YCL048W-A	1.524	0.278999	0.526018	0.425195
YCL049C	0.729	3.91883	0.00012055	2.85683
YCL050C	1.921	28.0196	9.55765e-29	53.8257
YCL051W	1.654	14.6243	2.37524e-15	24.1886
YCL052C	-0.171	0.474386	0.33544	-0.08112
YCL054W	-1.271	13.7837	1.6457e-14	-17.519
YCL054W-A	-3.497	3.88741	0.000129595	-13.5943
YCL055W	-1.848	15.9535	1.11304e-16	-29.482
YCL056C	0.176	0.226227	0.593982	0.0398159
YCL057C-A	-0.3	0.478218	0.332492	-0.143465
YCL057W	0.145	0.313923	0.485375	0.0455188
YCL058C	-0.517	0.699248	0.199872	-0.361511
YCL058W-A	0.006	0.00560196	0.987184	3.36118e-05
YCL059C	-0.945	8.07741	8.36737e-09	-7.63315
YCL061C	-0.551	3.0681	0.000854877	-1.69052
YCL063W	0.669	2.53852	0.0028939	1.69827
YCL064C	1.269	10.3292	4.68623e-11	13.1077
YCL065W	-2.783	4.55773	2.76865e-05	-12.6842
YCL066W	-2.894	4.16319	6.86765e-05	-12.0483
YCL067C	-2.655	36.8197	1.51462e-37	-97.7563
YCL068C	1.675	2.84825	0.00141823	4.77083
YCL069W	2.01	0.329473	0.468304	0.66224
YCL073C	1.127	1.14495	0.0716233	1.29035
YCL074W	0	#NUM!	0	#NUM!
YCL075W	0	#NUM!	0	#NUM!
YCL076W	0	#NUM!	0	#NUM!
YCLWTy2-1	0.978	9.42481	3.76002e-10	9.21746
YCLWTy5-1	0	#NUM!	0	#NUM!
YCR001W	1.204	0.116741	0.764291	0.140556
YCR002C	0.467	2.85545	0.00139492	1.3335
YCR003W	-1.962	13.9951	1.01129e-14	-27.4584
YCR004C	-0.055	0.152901	0.703233	-0.00840953
YCR005C	-0.256	0.419467	0.380656	-0.107384
YCR006C	0.357	0.434106	0.368039	0.154976
YCR007C	-0.227	0.385528	0.411596	-0.0875149
YCR008W	0.462	2.77869	0.0016646	1.28375
YCR009C	-0.517	3.23098	0.000587515	-1.67042
YCR010C	-1.419	0.788174	0.162865	-1.11842
YCR011C	-0.303	0.85842	0.138542	-0.260101
YCR012W	0.764	4.41063	3.88484e-05	3.36972
YCR013C	0.94	0.469063	0.339576	0.440919
YCR014C	-0.349	0.939958	0.114826	-0.328045
YCR015C	-0.082	0.118073	0.761952	-0.00968196
YCR016W	-1.095	6.59926	2.51618e-07	-7.22619
YCR017C	0.844	3.20159	0.000628652	2.70214
YCR018C	-0.69	2.95113	0.00111909	-2.03628
YCR018C-A	-3.406	1.84165	0.0143994	-6.27267
YCR019W	0.22	0.456089	0.349873	0.10034
YCR020C	-0.641	1.02391	0.0946442	-0.656324
YCR020C-A	-1.629	8.95862	1.09997e-09	-14.5936
YCR020W-B	-1.91	8.83632	1.45774e-09	-16.8774
YCR021C	0.543	0.191144	0.643955	0.103791
YCR022C	3.696	1.30515	0.0495279	4.82383
YCR023C	0.73	2.9863	0.00103204	2.18
YCR024C	0.554	1.5116	0.0307894	0.837425
YCR024C-A	2.52	33.4257	3.75239e-34	84.2327
YCR024C-B	2.483	33.3826	4.14337e-34	82.8891
YCR025C	0.418	0.179928	0.660803	0.0752099
YCR026C	-0.023	0.0430501	0.905628	-0.000990153
YCR027C	0.153	0.412971	0.386393	0.0631845
YCR028C	0.804	3.7857	0.000163795	3.0437
YCR028C-A_exon	1.35	7.63764	2.30336e-08	10.3108
YCR028C-A_intron	2.372	0.448823	0.355776	1.06461
YCR030C	1.501	16.162	6.88631e-17	24.2592
YCR031C_exon	0.789	2.09423	0.00804943	1.65235
YCR031C_intron	-0.968	0.909086	0.123286	-0.879995
YCR032W	-0.942	6.15519	6.99536e-07	-5.79819
YCR033W	0.677	4.71886	1.91047e-05	3.19467
YCR034W	2.059	26.1616	6.89288e-27	53.8667
YCR035C	-0.579	2.68863	0.00204821	-1.55671
YCR036W	-0.161	0.39059	0.406828	-0.0628849
YCR037C	0.344	1.37419	0.0422483	0.472722
YCR038C	-1.03	5.82497	1.49633e-06	-5.99972
YCR038W-A	-1.448	0.394705	0.402991	-0.571532
YCR039C	-2.701	41.0907	8.11497e-42	-110.986
YCR040W	-2.894	4.16319	6.86765e-05	-12.0483
YCR041W	-3.056	6.24619	5.67296e-07	-19.0884
YCR042C	-1.027	9.256	5.5463e-10	-9.50591
YCR043C	-0.92	3.4444	0.000359419	-3.16885
YCR044C	0.76	4.95554	1.10778e-05	3.76621
YCR045C	0.53	0.21064	0.615687	0.111639
YCR045W-A	1.132	2.9568	0.00110459	3.3471
YCR046C	0.03	0.0495903	0.892092	0.00148771
YCR047C	-0.785	3.20486	0.000623929	-2.51582
YCR047W-A	2.43	0.410373	0.388711	0.997207
YCR048W	1.603	21.4448	3.59054e-22	34.3761
YCR049C	-0.12	0.0136963	0.968955	-0.00164356
YCR050C	0.293	0.0525603	0.886012	0.0154002
YCR051W	-0.576	2.99539	0.00101067	-1.72534
YCR052W	0.588	4.03362	9.25516e-05	2.37177
YCR053W	1.19	15.3459	4.50872e-16	18.2617
YCR054C	0.118	0.251141	0.560866	0.0296346
YCR057C	-0.145	0.420851	0.379445	-0.0610235
YCR059C	0.077	0.179117	0.662038	0.013792
YCR060W	-1.315	5.55269	2.80096e-06	-7.30179
YCR061W	3.089	25.411	3.88168e-26	78.4945
YCR063W	2.013	9.86084	1.37771e-10	19.8499
YCR064C	-1.482	1.24555	0.0568137	-1.8459
YCR065W	1.822	21.3265	4.71534e-22	38.8569
YCR066W	-0.232	0.467819	0.34055	-0.108534
YCR067C	1.501	16.1033	7.88394e-17	24.171
YCR068W	1.417	6.46601	3.41974e-07	9.16233
YCR069W	2.05	21.9539	1.11192e-22	45.0056
YCR071C	-0.248	0.444355	0.359455	-0.1102
YCR072C	-1.135	6.4695	3.39234e-07	-7.34288
YCR073C	-0.553	2.3868	0.00410395	-1.3199
YCR073W-A	0.122	0.352956	0.443653	0.0430606
YCR075C	-0.281	0.717835	0.191498	-0.201712
YCR075W-A	-1.455	4.64619	2.25847e-05	-6.7602
YCR076C	-1.201	6.72573	1.88048e-07	-8.0776
YCR077C	0.922	10.1361	7.31014e-11	9.34546
YCR079W	0.365	0.966625	0.107988	0.352818
YCR081C-A	-1.856	0.303649	0.496993	-0.563573
YCR081W	0.317	1.16181	0.0688961	0.368292
YCR082W	-1.176	6.9998	1.00046e-07	-8.23176
YCR083W	-2.007	13.8656	1.36272e-14	-27.8282
YCR084C	1.628	22.938	1.15355e-23	37.343
YCR085W	0.311	0.0398794	0.912264	0.0124025
YCR086W	0.787	1.27527	0.0530555	1.00364
YCR087C-A	-0.444	1.59058	0.0256696	-0.706218
YCR087W	-0.573	0.309675	0.490145	-0.177444
YCR088W	1.755	25.2294	5.89677e-26	44.2776
YCR089W	3.443	14.6304	2.34188e-15	50.3726
YCR090C	-1.013	8.72658	1.87681e-09	-8.84002
YCR091W	1.931	8.90339	1.24915e-09	17.1924
YCR092C	-0.677	2.9722	0.0010661	-2.01218
YCR093W	0.731	7.10341	7.8812e-08	5.19259
YCR094W	1.312	9.16002	6.91806e-10	12.0179
YCR095C	-0.676	3.29801	0.000503493	-2.22945
YCR095W-A	1.372	4.19722	6.35004e-05	5.75859
YCR096C	-2.655	36.8197	1.51462e-37	-97.7563
YCR097W-A	-1.877	0.977368	0.105349	-1.83452
YCR097W_exon	-3.449	44.0795	8.32692e-45	-152.03
YCR097W_intron	-2.87	3.57312	0.00026723	-10.2548
YCR098C	0.159	0.184626	0.653694	0.0293555
YCR099C	0.361	0.451271	0.353776	0.162909
YCR100C	0.622	1.13653	0.0730254	0.706919
YCR101C	0.458	0.529039	0.295775	0.2423
YCR102C	0.066	0.0641583	0.862664	0.00423445
YCR102W-A	1.754	0.533742	0.292589	0.936183
YCR104W	1.357	1.46228	0.0344923	1.98431
YCR105W	-0.926	0.648472	0.224661	-0.600485
YCR106W	0.104	0.221558	0.600401	0.0230421
YCR107W	0.377	0.984072	0.103736	0.370995
YCR108C	0	#NUM!	0	#NUM!
YDL001W	-0.077	0.152649	0.703642	-0.0117539
YDL002C	-0.566	2.9109	0.00122774	-1.64757
YDL003W	0.096	0.261877	0.547171	0.0251402
YDL004W	-0.175	0.460388	0.346427	-0.0805679
YDL005C	0.916	5.96225	1.09081e-06	5.46142
YDL006W	-0.513	1.70433	0.0197547	-0.874321
YDL007C-A	0	#NUM!	0	#NUM!
YDL007W	-1.308	17.0075	9.82876e-18	-22.2458
YDL008W	-1.412	8.96949	1.07277e-09	-12.6649
YDL009C	-1.448	0.394705	0.402991	-0.571532
YDL010W	0.782	2.4162	0.00383531	1.88947
YDL011C	0	#NUM!	0	#NUM!
YDL012C_exon	2.139	11.6264	2.36352e-12	24.869
YDL012C_intron	4.48	2.86462	0.00136576	12.8335
YDL013W	-0.137	0.267636	0.539964	-0.0366661
YDL014W	2.068	29.7701	1.69772e-30	61.5646
YDL015C	0.619	3.94965	0.000112291	2.44484
YDL016C	0.785	2.62016	0.00239796	2.05682
YDL017W	-0.571	2.45264	0.00352662	-1.40046
YDL018C	0.049	0.0898693	0.813075	0.00440359
YDL019C	-0.135	0.332132	0.465444	-0.0448378
YDL020C	0.525	1.69501	0.020183	0.889883
YDL021W	-1.132	3.03598	0.000920501	-3.43672
YDL022C-A	0	#NUM!	0	#NUM!
YDL022W	2.002	20.8942	1.27573e-21	41.8303
YDL023C	-0.98	0.104567	0.786018	-0.102476
YDL024C	1.028	1.00675	0.098457	1.03494
YDL025C	0.444	2.11691	0.00763995	0.939908
YDL025W-A	1.666	0.359357	0.437163	0.598689
YDL026W	-1.919	0.195021	0.638232	-0.374246
YDL027C	1.219	9.40887	3.90055e-10	11.4694
YDL028C	0	0.000875371	0.997986	0
YDL029W_exon	-0.414	1.64935	0.0224208	-0.68283
YDL029W_intron	0.75	0.466814	0.341339	0.350111
YDL030W	-1.211	6.61324	2.43645e-07	-8.00864
YDL031W	-0.425	1.49249	0.0321744	-0.634308
YDL032W	0.959	0.0903753	0.812128	0.0866699
YDL033C	0.053	0.0965491	0.800665	0.0051171
YDL034W	0	#NUM!	0	#NUM!
YDL035C	0.403	1.14366	0.0718352	0.460896
YDL036C	-0.511	2.51708	0.00304029	-1.28623
YDL037C	3.59	41.9051	1.24409e-42	150.439
YDL039C	4.091	34.5682	2.7027e-35	141.419
YDL040C	1.004	10.3872	4.1006e-11	10.4287
YDL041W	-0.915	0.1485	0.710395	-0.135878
YDL042C	0.91	3.6307	0.000234044	3.30394
YDL043C	-0.351	1.04984	0.0891586	-0.368493
YDL044C	0.326	0.705474	0.197027	0.229984
YDL045C	0.241	0.535087	0.291684	0.128956
YDL045W-A	-0.09	0.0885132	0.815618	-0.00796619
YDL046W	2.751	61.5039	3.13428e-62	169.197
YDL047W	0.827	6.97958	1.04814e-07	5.77211
YDL048C	2.392	3.69044	0.000203966	8.82754
YDL049C	0.404	0.894353	0.12754	0.361319
YDL050C	2.4	0.473439	0.336171	1.13625
YDL051W	0.392	1.4299	0.037162	0.560521
YDL052C	1.288	13.9569	1.10439e-14	17.9765
YDL053C	-0.6	3.60521	0.000248193	-2.16313
YDL054C	1.468	8.61796	2.41014e-09	12.6512
YDL055C	0.402	2.18429	0.00654203	0.878084
YDL056W	-0.23	0.77985	0.166016	-0.179366
YDL057W	-0.948	3.0761	0.000839275	-2.91614
YDL058W	-0.746	5.30253	4.98275e-06	-3.95569
YDL059C	-0.9	3.69251	0.000202995	-3.32326
YDL060W	-0.835	9.35809	4.38444e-10	-7.814
YDL061C	-1.026	7.31221	4.87292e-08	-7.50233
YDL062W	1.527	0.204955	0.6238	0.312966
YDL063C	0.199	0.519477	0.302359	0.103376
YDL064W_exon	-1.194	10.1778	6.64108e-11	-12.1522
YDL064W_intron	-0.78	0.383364	0.413653	-0.299024
YDL065C	-0.788	3.27521	0.000530632	-2.58086
YDL066W	0.657	4.94421	1.13708e-05	3.24835
YDL067C	-1.776	14.3007	5.00377e-15	-25.398
YDL068W	0.049	0.00421371	0.990344	0.000206472
YDL069C	0.07	0.0922795	0.808575	0.00645957
YDL070W	-0.396	2.26452	0.00543847	-0.896751
YDL071C	2.096	0.78151	0.165382	1.63805
YDL072C	0.59	2.44472	0.00359151	1.44239
YDL073W	-0.284	1.17554	0.066752	-0.333852
YDL074C	0.131	0.404213	0.394264	0.0529519
YDL075W_exon	-0.543	2.33338	0.0046411	-1.26702
YDL075W_intron	-2.962	10.5559	2.78028e-11	-31.2666
YDL076C	0.116	0.310669	0.489025	0.0360376
YDL077C	0.791	4.17711	6.65112e-05	3.30409
YDL078C	-0.396	1.80667	0.0156073	-0.715442
YDL079C_exon	-0.378	0.601344	0.250412	-0.227308
YDL079C_intron	-1.661	0.805801	0.156386	-1.33844
YDL080C	-0.016	0.0274274	0.938799	-0.000438839
YDL081C	-0.95	4.80132	1.58009e-05	-4.56125
YDL082W_exon	0.004	0.00767763	0.982477	3.07105e-05
YDL082W_intron	-1.101	1.8101	0.0154844	-1.99292
YDL083C_exon	-0.439	1.61103	0.0244887	-0.707244
YDL083C_intron	-0.839	1.77435	0.0168133	-1.48868
YDL084W	-0.099	0.318408	0.480388	-0.0315224
YDL085C-A	-1.705	14.7586	1.74337e-15	-25.1634
YDL085W	0.806	0.619284	0.240279	0.499143
YDL086C-A	0.212	0.141025	0.722728	0.0298974
YDL086W	0.358	1.67272	0.021246	0.598835
YDL087C	0.336	0.898533	0.126318	0.301907
YDL088C	0.232	0.607243	0.247034	0.14088
YDL089W	1.032	4.29173	5.10827e-05	4.42906
YDL090C	-0.459	1.92644	0.0118457	-0.884236
YDL091C	0.556	1.34461	0.0452263	0.747603
YDL092W	-1.34	13.7696	1.69962e-14	-18.4513
YDL093W	0.65	2.62263	0.00238437	1.70471
YDL094C	-0.853	0.430191	0.371372	-0.366953
YDL095W	0.754	3.07486	0.000841663	2.31845
YDL096C	1.254	0.12913	0.742796	0.161929
YDL097C	0.529	4.90665	1.2398e-05	2.59562
YDL098C	0.702	1.17453	0.0669075	0.824517
YDL099W	-0.762	4.97241	1.0656e-05	-3.78897
YDL100C	0.301	1.68267	0.0207648	0.506484
YDL101C	-0.085	0.156381	0.69762	-0.0132924
YDL102W	-0.786	6.39463	4.03064e-07	-5.02618
YDL103C	-0.04	0.104857	0.785494	-0.00419429
YDL104C	0.493	0.798589	0.159005	0.393704
YDL105W	0.079	0.097068	0.799709	0.00766837
YDL106C	1.459	9.52551	2.98189e-10	13.8977
YDL107W	-0.454	1.05385	0.0883389	-0.478447
YDL108W_exon	-0.545	2.11153	0.00773513	-1.15079
YDL108W_intron	-0.866	0.168179	0.678924	-0.145643
YDL109C	0.197	0.346878	0.449906	0.068335
YDL110C	-1.939	21.9424	1.14192e-22	-42.5462
YDL111C	0.09	0.155457	0.699105	0.0139912
YDL112W	-0.722	6.42435	3.764e-07	-4.63838
YDL113C	-0.586	2.17255	0.00672132	-1.27311
YDL114W	1.295	0.349029	0.447683	0.451993
YDL114W-A	1.845	0.243459	0.570875	0.449181
YDL115C_exon	-0.635	2.18379	0.00654953	-1.38671
YDL115C_intron	0.134	0.0692304	0.852648	0.00927687
YDL116W	-0.268	1.06217	0.0866622	-0.284662
YDL117W	0.141	0.435165	0.367142	0.0613583
YDL118W	-0.98	0.096301	0.801123	-0.094375
YDL119C	-0.588	1.87213	0.0134237	-1.10081
YDL120W	0.868	3.73453	0.000184278	3.24157
YDL121C	-1.257	7.67301	2.12318e-08	-9.64498
YDL122W	-0.39	1.72527	0.0188247	-0.672856
YDL123W	2.344	20.2663	5.41678e-21	47.5041
YDL124W	0.434	2.47932	0.00331649	1.07603
YDL125C_exon	-0.55	2.09766	0.00798615	-1.15371
YDL125C_intron	-0.7	1.00801	0.0981714	-0.70561
YDL126C	-1.105	12.4052	3.93398e-13	-13.7077
YDL127W	1.549	5.2069	6.21013e-06	8.06549
YDL128W	0.367	1.08531	0.0821658	0.398308
YDL129W	-0.319	0.68446	0.206795	-0.218343
YDL130W-A	-0.012	0.011718	0.973379	-0.000140615
YDL130W_exon	1.722	8.57743	2.64588e-09	14.7703
YDL130W_intron	0.294	0.232682	0.585218	0.0684086
YDL131W	0.979	9.51934	3.02456e-10	9.31943
YDL132W	-0.491	2.33243	0.00465122	-1.14522
YDL133C-A	-4.732	86.7976	1.59373e-87	-410.726
YDL133W	0.116	0.278535	0.52658	0.0323101
YDL134C	-0.007	0.0154268	0.965102	-0.000107987
YDL135C	-0.204	0.53822	0.289587	-0.109797
YDL136W_exon	-1.284	9.70754	1.96092e-10	-12.4645
YDL136W_intron	-1.33	2.70215	0.00198542	-3.59386
YDL137W	-0.149	0.416227	0.383507	-0.0620179
YDL138W	1.055	5.01061	9.75871e-06	5.28619
YDL139C	-0.273	0.412565	0.386755	-0.11263
YDL140C	0.619	6.13576	7.31545e-07	3.79803
YDL141W	1.495	10.3488	4.47874e-11	15.4715
YDL142C	0.696	2.83635	0.00145763	1.9741
YDL143W	-0.238	0.830921	0.147598	-0.197759
YDL144C	-0.209	0.700029	0.199513	-0.146306
YDL145C	-0.51	4.10833	7.79247e-05	-2.09525
YDL146W	0.395	1.08845	0.0815733	0.429938
YDL147W	-0.795	7.77285	1.68715e-08	-6.17941
YDL148C	-1.166	12.3042	4.96347e-13	-14.3467
YDL149W	0.568	1.46453	0.0343143	0.83185
YDL150W	-0.507	2.55856	0.00276335	-1.29719
YDL151C	0.844	0.0784484	0.834741	0.0662105
YDL152W	-2.764	0.323638	0.474638	-0.894535
YDL153C	-1.362	14.1403	7.23863e-15	-19.2591
YDL154W	0.093	0.137367	0.728842	0.0127751
YDL155W	0.221	0.61997	0.2399	0.137013
YDL156W	0.193	0.410889	0.38825	0.0793015
YDL157C	-2.167	23.9057	1.24254e-24	-51.8036
YDL158C	-3.238	17.0357	9.21149e-18	-55.1615
YDL159C-B	0	#NUM!	0	#NUM!
YDL159W	0.211	0.528069	0.296436	0.111423
YDL159W-A	0	#NUM!	0	#NUM!
YDL160C	1.346	16.5966	2.53146e-17	22.3391
YDL160C-A	-1.144	3.9037	0.000124824	-4.46583
YDL161W	1.092	6.71341	1.93459e-07	7.33104
YDL162C	2.21	0.400371	0.397768	0.884819
YDL163W	0.049	0.00421371	0.990344	0.000206472
YDL164C	-0.097	0.274493	0.531505	-0.0266258
YDL165W	-2.012	23.9493	1.12384e-24	-48.186
YDL166C	-1.018	5.82638	1.4915e-06	-5.93125
YDL167C	-0.766	4.0978	7.98365e-05	-3.13891
YDL168W	-0.581	3.91995	0.00012024	-2.27749
YDL169C	-0.41	0.527582	0.296769	-0.216309
YDL170W	0.459	1.84172	0.0143974	0.845347
YDL171C	-0.737	6.99338	1.01537e-07	-5.15412
YDL172C	1.645	0.681993	0.207973	1.12188
YDL173W	-0.191	0.650204	0.223767	-0.124189
YDL174C	1.433	15.4981	3.17621e-16	22.2088
YDL175C	0.409	1.21955	0.0603189	0.498795
YDL176W	-0.269	0.751715	0.177127	-0.202211
YDL177C	-1.653	6.90294	1.25045e-07	-11.4106
YDL178W	-0.805	5.4685	3.40018e-06	-4.40214
YDL179W	1.438	6.62928	2.34809e-07	9.53291
YDL180W	0.314	0.638216	0.23003	0.2004
YDL181W	0.704	1.07411	0.0843124	0.756173
YDL182W	1.915	30.1069	7.81842e-31	57.6547
YDL183C	1.418	4.69247	2.03018e-05	6.65392
YDL184C	-3.546	62.8669	1.35857e-63	-222.926
YDL185C-A	-0.981	0.0921931	0.808736	-0.0904414
YDL185W	-0.82	7.16213	6.88441e-08	-5.87295
YDL186W	-1.31	0.263032	0.545718	-0.344571
YDL187C	1.846	2.84122	0.00144139	5.24489
YDL188C	0.744	5.77923	1.66255e-06	4.29974
YDL189W	-0.373	1.78217	0.016513	-0.664751
YDL190C	-0.189	0.52069	0.301516	-0.0984103
YDL191W_exon	-1.22	8.25685	5.53537e-09	-10.0734
YDL191W_intron	-1.32	3.00327	0.000992492	-3.96432
YDL192W	-1.06	7.61776	2.41122e-08	-8.07483
YDL193W	0.869	4.25929	5.50441e-05	3.70132
YDL194W	0.325	0.459954	0.346773	0.149485
YDL195W	0.697	5.37266	4.23978e-06	3.74474
YDL196W	1.316	0.355545	0.441017	0.467897
YDL197C	0.234	0.559267	0.275888	0.130869
YDL198C	0.991	7.00872	9.80115e-08	6.94564
YDL199C	1.154	3.55694	0.000277372	4.10471
YDL200C	-1.248	4.97124	1.06845e-05	-6.20411
YDL201W	-0.246	0.547206	0.283657	-0.134613
YDL202W	-0.194	0.550554	0.281479	-0.106807
YDL203C	0.04	0.0769154	0.837693	0.00307661
YDL204W	0.964	2.98802	0.00102796	2.88045
YDL205C	0.148	0.611987	0.24435	0.0905741
YDL206W	0.27	0.422	0.378443	0.11394
YDL207W	-0.081	0.196866	0.635527	-0.0159462
YDL208W	-1.548	19.1113	7.73864e-20	-29.5843
YDL209C	-0.701	2.30238	0.00498445	-1.61397
YDL210W	0.513	0.375135	0.421565	0.192444
YDL211C	1.768	5.93624	1.15814e-06	10.4953
YDL212W	-1.428	16.016	9.63758e-17	-22.8709
YDL213C	0.048	0.0974142	0.799072	0.00467588
YDL214C	-0.002	0.00118144	0.997283	-2.36287e-06
YDL215C	-0.544	3.95238	0.000111589	-2.15009
YDL216C	-0.154	0.234988	0.58212	-0.0361881
YDL217C	-0.24	0.838443	0.145063	-0.201226
YDL218W	0.014	0.00934252	0.978718	0.000130795
YDL219W_exon	-1.434	9.65768	2.19947e-10	-13.8491
YDL219W_intron	-2.179	0.345717	0.451111	-0.753317
YDL220C	0.993	5.39492	4.02787e-06	5.35716
YDL221W	0.749	0.2772	0.528202	0.207623
YDL222C	1.051	1.82253	0.0150479	1.91547
YDL223C	1.745	12.5307	2.94658e-13	21.866
YDL224C	1.884	20.5246	2.98779e-21	38.6684
YDL225W	-0.575	2.78246	0.00165023	-1.59991
YDL226C	-0.34	1.94853	0.0112581	-0.662502
YDL227C	-1.202	7.3765	4.20238e-08	-8.86656
YDL228C	1.648	0.883896	0.130648	1.45666
YDL229W	1.894	17.1482	7.10832e-18	32.4788
YDL230W	-0.482	1.75709	0.0174949	-0.846917
YDL231C	0.132	0.395581	0.402179	0.0522166
YDL232W	0.352	0.44401	0.359741	0.156292
YDL233W	0.789	3.10365	0.000787672	2.44878
YDL234C	-0.926	2.94702	0.00112973	-2.72894
YDL235C	-1.099	6.20575	6.22656e-07	-6.82012
YDL236W	-0.872	7.49138	3.22567e-08	-6.53248
YDL237W	1.423	9.44454	3.59305e-10	13.4396
YDL238C	0.003	0.00382212	0.991238	1.14664e-05
YDL239C	-0.342	1.00804	0.0981652	-0.34475
YDL240C-A	0	#NUM!	0	#NUM!
YDL240W	0.619	2.73215	0.0018529	1.6912
YDL241W	-1.093	5.0123	9.72084e-06	-5.47844
YDL242W	0.024	0.00240486	0.994478	5.77166e-05
YDL243C	-0.054	0.0761251	0.839218	-0.00411075
YDL244W	0.641	0.508315	0.310231	0.32583
YDL245C	2.542	0.528628	0.296055	1.34377
YDL246C	-1.34	4.89576	1.27128e-05	-6.56032
YDL247W	-0.423	0.389468	0.40788	-0.164745
YDL247W-A	1.028	0.611249	0.244766	0.628364
YDL248W	1.463	10.9759	1.05696e-11	16.0578
YDR001C	0.076	0.172021	0.672945	0.0130736
YDR002W	-1.64	20.249	5.63683e-21	-33.2083
YDR003W	0.054	0.0887339	0.815204	0.00479163
YDR003W-A	-0.136	0.230086	0.588728	-0.0312916
YDR004W	-0.439	1.79865	0.0158984	-0.789606
YDR005C_exon	0.08	0.198189	0.633595	0.0158551
YDR005C_intron	-0.404	0.157078	0.696502	-0.0634594
YDR006C	0.915	3.58027	0.000262863	3.27595
YDR007W	0.031	0.0506048	0.890011	0.00156875
YDR008C	3.844	1.47682	0.0333568	5.67688
YDR009W	0.679	1.14598	0.0714535	0.778118
YDR010C	0.741	0.215476	0.608869	0.159668
YDR011W	0.425	1.8631	0.0137058	0.791815
YDR012W	2.577	42.1455	7.1531e-43	108.609
YDR013W	-0.155	0.286511	0.516998	-0.0444092
YDR014W	0.614	2.11577	0.00766003	1.29908
YDR014W-A	0.463	0.109546	0.777059	0.0507197
YDR015C	0	#NUM!	0	#NUM!
YDR016C	-2.284	15.8346	1.46362e-16	-36.1662
YDR017C	0.194	0.674367	0.211657	0.130827
YDR018C	0.38	0.279732	0.525131	0.106298
YDR019C	0.132	0.42558	0.375336	0.0561766
YDR020C	0.806	3.71612	0.000192255	2.9952
YDR021W	-0.61	1.74251	0.0180922	-1.06293
YDR022C	-1.029	3.1504	0.000707299	-3.24176
YDR023W	-0.577	4.93549	1.16014e-05	-2.84778
YDR024W	-2.641	15.0042	9.90481e-16	-39.626
YDR025W_exon	0.783	4.10259	7.89602e-05	3.21233
YDR025W_intron	-0.05	0.0296475	0.934012	-0.00148238
YDR026C	-0.281	1.08189	0.0828144	-0.304012
YDR027C	0.327	1.32924	0.0468556	0.434661
YDR028C	-0.127	0.369336	0.427232	-0.0469057
YDR029W	0	#NUM!	0	#NUM!
YDR030C	-0.855	2.69123	0.00203595	-2.301
YDR031W	-1.766	12.0431	9.05604e-13	-21.268
YDR032C	-0.962	6.56938	2.69539e-07	-6.31974
YDR033W	2.086	19.3871	4.10132e-20	40.4414
YDR034C	0.378	1.14209	0.0720963	0.431709
YDR034C-A	-2.692	0.363234	0.433277	-0.977827
YDR034C-C	1.093	8.34672	4.50068e-09	9.12297
YDR034C-D	0.174	0.797351	0.159459	0.138739
YDR034W-B	-0.815	0.428303	0.372989	-0.349067
YDR035W	-0.191	0.627718	0.235658	-0.119894
YDR036C	1.124	9.42038	3.79858e-10	10.5885
YDR037W	0.697	7.20284	6.26844e-08	5.02038
YDR038C	0.376	1.41086	0.0388277	0.530483
YDR039C	0.313	1.06243	0.0866102	0.332541
YDR040C	0.284	0.895206	0.12729	0.254239
YDR041W	-1.056	9.60793	2.46641e-10	-10.146
YDR042C	0.549	0.399524	0.398544	0.219339
YDR043C	0.529	0.676893	0.21043	0.358076
YDR044W	0.363	1.68017	0.020885	0.6099
YDR045C	-0.428	1.16735	0.0680214	-0.499628
YDR046C	0.071	0.116143	0.765345	0.00824613
YDR047W	-0.457	2.26423	0.0054422	-1.03475
YDR048C	-2.471	0.509308	0.309522	-1.2585
YDR049W	-0.376	1.58104	0.0262395	-0.594473
YDR050C	-0.069	0.141038	0.722706	-0.00973164
YDR051C	-0.303	1.01697	0.0961671	-0.308143
YDR052C	0.833	6.13727	7.29012e-07	5.11234
YDR053W	0	#NUM!	0	#NUM!
YDR054C	0.477	2.06978	0.00851568	0.987285
YDR055W	2.602	12.7325	1.85122e-13	33.1301
YDR056C	0.34	1.22885	0.0590401	0.41781
YDR057W	0.449	0.94658	0.113089	0.425014
YDR058C	-1.005	3.05826	0.000874461	-3.07355
YDR059C_exon	0.146	0.164275	0.685054	0.0239842
YDR059C_intron	-1.919	0.195021	0.638232	-0.374246
YDR060W	-0.959	11.6756	2.11067e-12	-11.1969
YDR061W	-0.534	2.51224	0.00307437	-1.34154
YDR062W	0.819	5.66131	2.18115e-06	4.63662
YDR063W	-0.676	3.59292	0.000255319	-2.42881
YDR064W_exon	1.004	4.66342	2.17058e-05	4.68208
YDR064W_intron	0.603	1.65709	0.0220247	0.999225
YDR065W	0.149	0.296255	0.505527	0.0441421
YDR066C	-0.076	0.0783245	0.834979	-0.00595266
YDR067C	0.039	0.0587829	0.873408	0.00229253
YDR068W	-0.271	0.781835	0.165259	-0.211877
YDR069C	1.063	6.53289	2.93164e-07	6.94446
YDR070C	0.274	0.183076	0.65603	0.0501629
YDR071C	-0.385	1.25023	0.0562044	-0.481338
YDR072C	0.885	5.52299	2.9992e-06	4.88785
YDR073W	0.633	2.05053	0.00890171	1.29798
YDR074W	0.23	0.569949	0.269185	0.131088
YDR075W	-0.13	0.217902	0.605478	-0.0283272
YDR076W	0.677	2.44153	0.00361802	1.65291
YDR077W	2.162	42.8099	1.54914e-43	92.555
YDR078C	-0.524	1.0831	0.0825854	-0.567543
YDR079C-A	-2.442	16.797	1.59594e-17	-41.0182
YDR079W	-1.158	5.4029	3.95462e-06	-6.25655
YDR080W	-0.877	6.35351	4.43088e-07	-5.57203
YDR081C	-0.037	0.0836633	0.824777	-0.00309554
YDR082W	0.363	0.973634	0.106259	0.353429
YDR083W	-1.501	11.009	9.79571e-12	-16.5245
YDR084C	0.263	0.563324	0.273323	0.148154
YDR085C	0.668	1.4133	0.0386099	0.944086
YDR086C	-0.368	1.07743	0.0836701	-0.396494
YDR087C	-1.169	10.125	7.49843e-11	-11.8362
YDR088C	-0.551	1.71966	0.0190694	-0.947534
YDR089W	-0.249	0.866325	0.136043	-0.215715
YDR090C	1.045	4.58616	2.59321e-05	4.79254
YDR091C	0.836	6.84344	1.43405e-07	5.72111
YDR092W_exon	-0.492	0.899652	0.125993	-0.442629
YDR092W_intron	-1.131	1.3771	0.0419666	-1.5575
YDR093W	-0.03	0.0571454	0.876707	-0.00171436
YDR094W	-0.35	0.621374	0.239126	-0.217481
YDR095C	-1.606	0.430623	0.371002	-0.691581
YDR096W	2.368	24.7228	1.89311e-25	58.5436
YDR097C	-1.285	16.7691	1.7017e-17	-21.5483
YDR098C	-0.128	0.32705	0.470923	-0.0418624
YDR098C-A	0.774	1.07866	0.0834329	0.834885
YDR098C-B	-0.352	0.924273	0.119049	-0.325344
YDR099W	1.3	17.5756	2.65708e-18	22.8483
YDR100W	0.111	0.182904	0.65629	0.0203024
YDR101C	-0.591	3.16081	0.000690536	-1.86804
YDR102C	0.95	0.329263	0.46853	0.3128
YDR103W	0.221	0.71269	0.19378	0.157505
YDR104C	-0.192	0.493389	0.321079	-0.0947306
YDR105C	0.473	1.12619	0.0747844	0.532687
YDR106W	-0.115	0.101209	0.792121	-0.011639
YDR107C	0.579	1.51426	0.0306012	0.876758
YDR108W	0.027	0.0522205	0.886706	0.00140995
YDR109C	-0.377	1.22969	0.0589266	-0.463593
YDR110W	-0.541	3.05494	0.000881166	-1.65272
YDR111C	0.25	0.906139	0.124125	0.226535
YDR112W	0	#NUM!	0	#NUM!
YDR113C	1.471	6.76553	1.71581e-07	9.9521
YDR114C	-1.173	0.171529	0.673707	-0.201204
YDR115W	-2.472	31.3456	4.51184e-32	-77.4864
YDR116C	1.254	7.47868	3.32138e-08	9.37827
YDR117C	0.321	0.973341	0.106331	0.312443
YDR118W	-0.522	1.93581	0.0115929	-1.01049
YDR118W-A	0	0.000133107	0.999694	0
YDR119W	0.469	2.14612	0.00714305	1.00653
YDR119W-A	-1.593	1.31413	0.048514	-2.09341
YDR120C	-1.378	15.5394	2.88778e-16	-21.4133
YDR121W	0.3	0.611168	0.244812	0.18335
YDR122W	0.102	0.268584	0.538785	0.0273956
YDR123C	0.377	0.361366	0.435145	0.136235
YDR124W	0.579	1.25565	0.0555078	0.727019
YDR125C	0.288	0.541742	0.287249	0.156022
YDR126W	1.682	4.59439	2.54454e-05	7.72776
YDR127W	-0.569	4.40699	3.91752e-05	-2.50758
YDR128W	-0.739	4.88694	1.29735e-05	-3.61145
YDR129C_exon	-1.078	9.5011	3.15429e-10	-10.2422
YDR129C_intron	-0.524	0.194178	0.639473	-0.101749
YDR130C	-0.462	1.69404	0.0202282	-0.782648
YDR131C	0.344	0.812451	0.15401	0.279483
YDR132C	0.578	1.58964	0.0257256	0.918809
YDR133C	0.799	1.6088	0.0246151	1.28543
YDR134C	0.995	2.32553	0.00472572	2.3139
YDR135C	0.11	0.211251	0.614821	0.0232376
YDR136C	0.657	0.0912956	0.810409	0.0599812
YDR137W	0.023	0.0396529	0.91274	0.000912017
YDR138W	0.387	1.63205	0.0233321	0.631602
YDR139C_exon	-2.648	37.9	1.25903e-38	-100.359
YDR139C_intron	-2.56	3.1101	0.00077607	-7.96185
YDR140W	-0.431	1.12227	0.0754631	-0.483696
YDR141C	0.149	0.46416	0.343431	0.0691599
YDR142C	0.367	1.21462	0.0610077	0.445764
YDR143C	1.422	15.5947	2.54249e-16	22.1757
YDR144C	2.169	23.0983	7.97472e-24	50.1002
YDR145W	0.168	0.556058	0.277934	0.0934178
YDR146C	0.777	3.55205	0.000280508	2.75995
YDR147W	-0.511	2.38582	0.0041132	-1.21915
YDR148C	0.412	2.06222	0.00866515	0.849636
YDR149C	-1.919	0.195021	0.638232	-0.374246
YDR150W	0.144	0.483919	0.328156	0.0696843
YDR151C	0.352	0.701574	0.198804	0.246954
YDR152W	-0.349	1.3884	0.040888	-0.484553
YDR153C	0.177	0.437657	0.365042	0.0774653
YDR154C	-0.082	0.156309	0.697735	-0.0128174
YDR155C	-0.033	0.0660797	0.858856	-0.00218063
YDR156W	1.091	4.4126	3.86721e-05	4.81415
YDR157W	1.032	2.18874	0.00647537	2.25877
YDR158W	0.015	0.0388747	0.914377	0.00058312
YDR159W	0.299	1.25208	0.0559655	0.374372
YDR160W	-0.697	3.07739	0.000836776	-2.14494
YDR161W	-0.749	5.65693	2.20328e-06	-4.23704
YDR162C	-1.121	7.58105	2.62391e-08	-8.49836
YDR163W	-1	2.61134	0.00244713	-2.61134
YDR164C	0.567	2.83828	0.00145119	1.6093
YDR165W	1.239	8.14198	7.21145e-09	10.0879
YDR166C	0.025	0.0564073	0.878199	0.00141018
YDR167W	-1.117	11.7925	1.61253e-12	-13.1722
YDR168W	-0.225	0.849588	0.141388	-0.191157
YDR169C	2.667	38.9467	1.13048e-39	103.871
YDR169C-A	1.542	0.750377	0.177673	1.15708
YDR170C	-0.453	2.83384	0.00146609	-1.28373
YDR170W-A	1.698	20.7874	1.6316e-21	35.297
YDR171W	1.48	1.26321	0.054549	1.86956
YDR172W	-0.672	6.39163	4.0585e-07	-4.29518
YDR173C	0.157	0.2713	0.535427	0.0425941
YDR174W	0.577	2.90692	0.00123903	1.67729
YDR175C	-0.456	2.04787	0.00895629	-0.933829
YDR176W	0.021	0.0475433	0.896307	0.000998408
YDR177W	-1.331	15.8611	1.37691e-16	-21.1111
YDR178W	1.171	9.17786	6.63957e-10	10.7473
YDR179C	-2.013	6.11186	7.72923e-07	-12.3032
YDR179W-A	0.012	0.017219	0.961127	0.000206628
YDR180W	0.034	0.0742529	0.842844	0.0025246
YDR181C	0.63	2.84202	0.00143875	1.79047
YDR182W	0.169	0.401565	0.396675	0.0678644
YDR182W-A	-0.091	0.0680375	0.854993	-0.00619141
YDR183C-A	1.508	2.07582	0.0083981	3.13034
YDR183W	0.592	1.36338	0.0433134	0.80712
YDR184C	1.547	8.16026	6.91422e-09	12.6239
YDR185C	0.321	0.665178	0.216183	0.213522
YDR186C	0.978	8.29998	5.01211e-09	8.11738
YDR187C	-1.112	0.193684	0.640201	-0.215376
YDR188W	-0.607	4.14959	7.08617e-05	-2.5188
YDR189W	0.337	1.52075	0.0301474	0.512493
YDR190C	-1.289	20.8618	1.37454e-21	-26.8909
YDR191W	-0.32	0.644409	0.226773	-0.206211
YDR192C	1.592	10.8752	1.33294e-11	17.3133
YDR193W	1.625	0.193907	0.639872	0.315099
YDR194C	0.26	0.775075	0.167851	0.201519
YDR194W-A	-1.919	0.195021	0.638232	-0.374246
YDR195W	0	0.000104718	0.999759	0
YDR196C	-0.98	8.15987	6.92044e-09	-7.99667
YDR197W	1.891	20.5034	3.13777e-21	38.7719
YDR198C	0.025	0.0451976	0.901161	0.00112994
YDR199W	-0.12	0.0136963	0.968955	-0.00164356
YDR200C	0.932	5.74073	1.81664e-06	5.35036
YDR201W	-1.152	4.02051	9.53864e-05	-4.63163
YDR202C	2.067	23.4469	3.5732e-24	48.4648
YDR203W	1.288	0.134478	0.733706	0.173208
YDR204W	-0.198	0.530265	0.294941	-0.104992
YDR205W	1.88	11.3565	4.40015e-12	21.3503
YDR206W	-0.271	1.00164	0.0996236	-0.271444
YDR207C	2.321	18.4025	3.95789e-19	42.7123
YDR208W	0.875	6.64568	2.26109e-07	5.81497
YDR209C	0	#NUM!	0	#NUM!
YDR210C-C	0.664	0.937128	0.115577	0.622253
YDR210C-D	-0.278	0.899541	0.126026	-0.250072
YDR210W	-0.607	1.54233	0.0286862	-0.936192
YDR210W-A	0.471	1.78242	0.0165035	0.839522
YDR210W-B	-0.249	1.24254	0.0572079	-0.309393
YDR211W	-0.695	7.08496	8.22322e-08	-4.92405
YDR212W	-0.566	3.1139	0.000769315	-1.76247
YDR213W	-0.364	1.40698	0.039176	-0.512141
YDR214W	1.604	15.5456	2.84721e-16	24.9351
YDR215C	0	#NUM!	0	#NUM!
YDR216W	1.233	8.95994	1.09663e-09	11.0476
YDR217C	-0.39	1.88201	0.0131216	-0.733985
YDR218C	-0.879	0.634516	0.231998	-0.55774
YDR219C	0.909	4.31611	4.82939e-05	3.92334
YDR220C	3.223	1.24768	0.0565356	4.02127
YDR221W	0.28	0.70225	0.198495	0.19663
YDR222W	-0.215	0.317939	0.480907	-0.0683569
YDR223W	0.308	0.34768	0.449076	0.107085
YDR224C	1.038	4.79762	1.5936e-05	4.97993
YDR225W	-0.005	0.00802622	0.981689	-4.01311e-05
YDR226W	-0.21	0.639311	0.22945	-0.134255
YDR227W	0.047	0.0853065	0.821663	0.00400941
YDR228C	0.657	3.3919	0.000405603	2.22848
YDR229W	-0.695	3.76364	0.00017233	-2.61573
YDR230W	-2.359	0.444142	0.359632	-1.04773
YDR231C	-0.305	0.72148	0.189898	-0.220051
YDR232W	1.279	17.2407	5.74522e-18	22.0508
YDR233C	3.087	72.4154	3.84214e-73	223.546
YDR234W	-0.101	0.315498	0.483618	-0.0318653
YDR235W	0.159	0.417104	0.382733	0.0663195
YDR236C	-0.098	0.229617	0.589363	-0.0225025
YDR237W	-0.072	0.179483	0.66148	-0.0129228
YDR238C	-0.061	0.166334	0.681814	-0.0101464
YDR239C	-0.075	0.175456	0.667643	-0.0131592
YDR240C	-0.733	3.19568	0.000637266	-2.34243
YDR241W	-1.009	0.546745	0.283959	-0.551666
YDR242W	0.019	0.0281901	0.937152	0.000535612
YDR243C	0.054	0.109817	0.776575	0.0059301
YDR244W	-0.946	6.65355	2.22048e-07	-6.29426
YDR245W	0.143	0.398715	0.399287	0.0570162
YDR246W	0.25	0.513194	0.306765	0.128298
YDR246W-A	0.94	1.14118	0.0722468	1.07271
YDR247W	2.368	18.3015	4.99508e-19	43.3379
YDR248C	-1.227	6.7843	1.64325e-07	-8.32433
YDR249C	0.744	2.17545	0.00667644	1.61854
YDR250C	-0.019	0.00160586	0.996309	-3.05114e-05
YDR251W	0.871	4.14825	7.10809e-05	3.61312
YDR252W	-0.172	0.296611	0.505114	-0.051017
YDR253C	-0.657	0.894254	0.127569	-0.587525
YDR254W	-0.575	1.74503	0.0179873	-1.00339
YDR255C	0.996	3.25731	0.000552957	3.24428
YDR256C	0.539	1.08698	0.0818498	0.585884
YDR257C	0.821	3.62289	0.000238293	2.97439
YDR258C	-1.043	0.82982	0.147972	-0.865502
YDR259C	1.634	3.42234	0.000378143	5.59211
YDR260C	-0.447	1.83028	0.0147814	-0.818137
YDR261C	0.729	2.60758	0.00246842	1.90093
YDR261C-C	0.591	3.16627	0.000681907	1.87127
YDR261C-D	-0.944	13.0505	8.90151e-14	-12.3197
YDR261W-A	0.842	4.77739	1.66958e-05	4.02257
YDR261W-B	-0.096	0.338399	0.458776	-0.0324863
YDR262W	0.24	0.849396	0.14145	0.203855
YDR263C	-0.166	0.23657	0.580003	-0.0392706
YDR264C	0.179	0.529916	0.295178	0.094855
YDR265W	-0.413	1.35142	0.0445227	-0.558136
YDR266C	2.005	39.1011	7.92259e-40	78.3978
YDR267C	0.266	0.840198	0.144478	0.223493
YDR268W	0.082	0.174249	0.669501	0.0142884
YDR269C	0	#NUM!	0	#NUM!
YDR270W	0.018	0.027824	0.937942	0.000500832
YDR271C	1.799	0.232645	0.585269	0.418528
YDR272W	-1.266	11.3474	4.49388e-12	-14.3658
YDR273W	-0.735	2.14522	0.00715782	-1.57674
YDR274C	0.536	0.0482193	0.894913	0.0258455
YDR275W	-0.599	2.00746	0.00982962	-1.20247
YDR276C	0.498	1.97785	0.0105234	0.984967
YDR277C	1.09	3.66131	0.000218115	3.99083
YDR278C	-5.857	8.50302	3.14037e-09	-49.8022
YDR279W	0.093	0.151206	0.705982	0.0140622
YDR280W	-0.244	0.936199	0.115825	-0.228433
YDR281C	-2.24	6.26058	5.48807e-07	-14.0237
YDR282C	-0.23	0.441407	0.361904	-0.101524
YDR283C	-0.896	8.36423	4.32283e-09	-7.49435
YDR284C	0.324	0.951759	0.111748	0.30837
YDR285W	-0.451	1.01128	0.0974366	-0.456086
YDR286C	-1.706	5.53042	2.94833e-06	-9.4349
YDR287W	-0.461	1.37343	0.0423221	-0.633153
YDR288W	-0.79	4.57033	2.68949e-05	-3.61056
YDR289C	-1.077	6.55673	2.77504e-07	-7.0616
YDR290W	0	#NUM!	0	#NUM!
YDR291W	0.122	0.28083	0.523806	0.0342612
YDR292C	-0.19	0.62341	0.238007	-0.118448
YDR293C	1.045	10.1526	7.03784e-11	10.6094
YDR294C	0.581	1.28781	0.0515451	0.748219
YDR295C	-0.629	3.4149	0.000384684	-2.14797
YDR296W	-0.682	3.88865	0.000129226	-2.65206
YDR297W	1.492	16.2321	5.86023e-17	24.2183
YDR298C	-0.211	0.752917	0.176638	-0.158865
YDR299W	-0.71	2.08906	0.00814587	-1.48323
YDR300C	-0.612	4.13039	7.40648e-05	-2.5278
YDR301W	-0.167	0.543077	0.286367	-0.0906939
YDR302W	-1.366	10.1814	6.58555e-11	-13.9078
YDR303C	0.475	1.55414	0.0279165	0.738216
YDR304C	-1.034	8.89404	1.27632e-09	-9.19644
YDR305C_exon	-1.366	8.93568	1.15963e-09	-12.2061
YDR305C_intron	-0.417	0.2945	0.507575	-0.122807
YDR306C	0.044	0.0827035	0.826602	0.00363895
YDR307W	0.807	2.46256	0.00344696	1.98729
YDR308C	-0.841	4.22501	5.95642e-05	-3.55324
YDR309C	2.365	20.8335	1.4672e-21	49.2713
YDR310C	0.743	5.16159	6.89296e-06	3.83506
YDR311W	-0.132	0.397387	0.40051	-0.052455
YDR312W	-0.864	5.84693	1.42257e-06	-5.05174
YDR313C	0.247	0.665776	0.215886	0.164447
YDR314C	0.244	0.565346	0.272053	0.137944
YDR315C	-0.739	1.74536	0.0179736	-1.28982
YDR316W	-0.251	0.547862	0.283229	-0.137513
YDR316W-A	0.114	0.040404	0.911163	0.00460605
YDR316W-B	-1.265	9.95603	1.10655e-10	-12.5944
YDR317W	-0.693	1.02153	0.0951626	-0.707923
YDR318W_exon	-0.898	3.05556	0.000879907	-2.7439
YDR318W_intron	2.4	0.473439	0.336171	1.13625
YDR319C	0.084	0.132092	0.737747	0.0110958
YDR320C	1.477	12.7923	1.61341e-13	18.8942
YDR320C-A	-2.729	28.0009	9.97823e-29	-76.4146
YDR320W-B	0.088	0.0428175	0.906113	0.00376794
YDR321W	-0.017	0.0462447	0.898991	-0.000786159
YDR322C-A	-1.385	12.5732	2.67186e-13	-17.4139
YDR322W	0.372	1.3339	0.0463553	0.496211
YDR323C	0.009	0.0121618	0.972385	0.000109456
YDR324C	-0.793	5.17163	6.73543e-06	-4.10111
YDR325W	-0.84	7.06246	8.66042e-08	-5.93247
YDR326C	-0.021	0.0454734	0.900589	-0.000954941
YDR327W	-0.019	0.00160586	0.996309	-3.05114e-05
YDR328C	-1.37	9.91566	1.21433e-10	-13.5845
YDR329C	-0.241	0.859338	0.138249	-0.2071
YDR330W	1.015	8.82687	1.4898e-09	8.95928
YDR331W	0.431	1.38521	0.0411894	0.597028
YDR332W	0.282	0.733149	0.184863	0.206748
YDR333C	-0.114	0.317566	0.48132	-0.0362025
YDR334W	-1.138	14.0327	9.27459e-15	-15.9692
YDR335W	-0.421	1.61168	0.0244523	-0.678517
YDR336W	-0.333	0.863205	0.137023	-0.287447
YDR337W	-0.095	0.229867	0.589024	-0.0218374
YDR338C	0.74	2.95758	0.0011026	2.18861
YDR339C	0.081	0.0998018	0.794691	0.00808394
YDR340W	-1.919	0.195021	0.638232	-0.374246
YDR341C	-0.721	7.35745	4.39088e-08	-5.30472
YDR342C	0.663	2.17379	0.0067021	1.44122
YDR343C	0.671	2.10914	0.00777785	1.41523
YDR344C	0.682	1.04152	0.0908834	0.710313
YDR345C	0.943	3.55459	0.000278878	3.35197
YDR346C	-0.632	5.76912	1.7017e-06	-3.64608
YDR347W	-0.179	0.653063	0.222299	-0.116898
YDR348C	0.339	1.20899	0.0618024	0.409849
YDR349C	1.248	6.08381	8.24506e-07	7.59259
YDR350C	0.58	2.28418	0.00519776	1.32483
YDR351W	0.297	1.26936	0.0537825	0.377
YDR352W	1.302	7.77671	1.6722e-08	10.1253
YDR353W	-0.003	0.0081839	0.981332	-2.45517e-05
YDR354C-A	0	#NUM!	0	#NUM!
YDR354W	0.218	0.724164	0.188728	0.157868
YDR355C	0	#NUM!	0	#NUM!
YDR356W	-0.798	7.59448	2.544e-08	-6.0604
YDR357C	-2.117	16.6863	2.059e-17	-35.325
YDR358W	-0.461	1.0852	0.0821863	-0.500278
YDR359C	0.714	4.65616	2.20717e-05	3.3245
YDR360W	1.254	0.12913	0.742796	0.161929
YDR361C	-1.026	7.31451	4.84719e-08	-7.50469
YDR362C	-0.276	0.862176	0.137348	-0.237961
YDR363W	1.014	7.29451	5.07558e-08	7.39664
YDR363W-A	-2.358	36.5427	2.86609e-37	-86.1677
YDR364C	-0.122	0.283368	0.520753	-0.0345709
YDR365C	-0.662	3.75218	0.000176938	-2.48394
YDR365W-A	0.35	0.945837	0.113283	0.331043
YDR365W-B	-0.827	10.235	5.82074e-11	-8.46436
YDR366C	-1.548	2.04899	0.00893333	-3.17183
YDR367W_exon	-0.241	0.554152	0.279156	-0.133551
YDR367W_intron	-0.182	0.0464989	0.898465	-0.00846281
YDR368W	-0.058	0.146064	0.71439	-0.00847174
YDR369C	-0.422	1.53981	0.0288526	-0.649802
YDR370C	0.39	1.16712	0.0680577	0.455178
YDR371C-A	-0.019	0.00160586	0.996309	-3.05114e-05
YDR371W	-0.412	1.41377	0.038568	-0.582474
YDR372C	-0.023	0.0464764	0.898511	-0.00106896
YDR373W	-1.024	7.19814	6.33665e-08	-7.3709
YDR374C	-1.908	0.593567	0.254937	-1.13253
YDR374W-A	-2.282	13.3883	4.08935e-14	-30.5522
YDR375C	0.131	0.0398825	0.912258	0.00522461
YDR376W	-0.068	0.166044	0.68227	-0.011291
YDR377W	-1.915	20.1724	6.72382e-21	-38.6301
YDR378C	-1.93	25.1764	6.6615e-26	-48.5905
YDR379C-A	-2.172	7.78303	1.64804e-08	-16.9047
YDR379W	0.328	1.30008	0.0501099	0.426425
YDR380W	-0.131	0.277241	0.528152	-0.0363186
YDR381C-A_exon	-2.095	18.3269	4.711e-19	-38.3948
YDR381C-A_intron	-1.359	2.16865	0.00678196	-2.94719
YDR381W_exon	0.897	10.5557	2.78138e-11	9.4685
YDR381W_intron	2.367	47.1285	7.43957e-48	111.553
YDR382W	-0.593	1.62652	0.023631	-0.964526
YDR383C	-1.303	5.67978	2.09036e-06	-7.40075
YDR384C	1.184	10.0888	8.15172e-11	11.9451
YDR385W	0.633	4.13789	7.27968e-05	2.61928
YDR386W	-0.204	0.363788	0.432725	-0.0742127
YDR387C	0.711	2.7902	0.00162105	1.98384
YDR388W	0.244	1.24597	0.0567585	0.304016
YDR389W	0.927	6.58975	2.57189e-07	6.1087
YDR390C	0.214	0.631761	0.233474	0.135197
YDR391C	1.204	8.22321	5.98125e-09	9.90074
YDR392W	0.041	0.0664369	0.85815	0.00272391
YDR393W	-0.041	0.073036	0.845209	-0.00299447
YDR394W	-0.266	1.16246	0.0687921	-0.309215
YDR395W	-0.54	3.42333	0.000377284	-1.8486
YDR396W	-0.089	0.0302707	0.932673	-0.0026941
YDR397C_exon	-0.669	2.71425	0.00193086	-1.81583
YDR397C_intron	0.267	0.121658	0.755686	0.0324828
YDR398W	-0.616	3.14985	0.000708185	-1.94031
YDR399W	-0.743	4.71168	1.9423e-05	-3.50078
YDR400W	0.996	7.67084	2.13384e-08	7.64016
YDR401W	0.669	0.369626	0.426947	0.24728
YDR402C	-0.774	0.341021	0.456015	-0.26395
YDR403W	-0.248	0.177214	0.664946	-0.0439491
YDR404C	1.326	10.199	6.32436e-11	13.5239
YDR405W	0.737	2.7172	0.00191779	2.00258
YDR406W	0.077	0.174784	0.668677	0.0134584
YDR406W-A	-0.094	0.0344557	0.923728	-0.00323884
YDR407C	0.628	3.86742	0.000135701	2.42874
YDR408C	-0.335	1.09864	0.0796818	-0.368045
YDR409W	0.926	4.52267	3.00141e-05	4.188
YDR410C	0.018	0.0338153	0.925091	0.000608676
YDR411C	0.29	0.867052	0.135815	0.251445
YDR412W	-0.826	3.88151	0.000131369	-3.20612
YDR413C	-0.293	0.0463117	0.898852	-0.0135693
YDR414C	2.765	20.9372	1.1555e-21	57.8914
YDR415C	0.489	1.27947	0.0525447	0.625661
YDR416W	-0.793	5.90704	1.23869e-06	-4.68428
YDR417C	1.611	0.361928	0.434583	0.583065
YDR418W	0.647	2.20824	0.00619101	1.42873
YDR419W	0.123	0.290341	0.512459	0.0357119
YDR420W	1.876	22.8348	1.46283e-23	42.8381
YDR421W	-0.12	0.282608	0.521665	-0.033913
YDR422C	1.636	12.7578	1.74652e-13	20.8718
YDR423C	-0.384	1.11858	0.0761069	-0.429533
YDR424C_exon	-2.931	39.3127	4.86753e-40	-115.225
YDR424C_intron	-1.601	0.80749	0.155779	-1.29279
YDR425W	2.479	14.0781	8.35411e-15	34.8996
YDR426C	-0.875	0.135643	0.73174	-0.118688
YDR427W	-1.039	13.8716	1.34414e-14	-14.4125
YDR428C	-0.199	0.375913	0.420811	-0.0748067
YDR429C	-1.39	24.5278	2.96629e-25	-34.0936
YDR430C	-1.035	11.7869	1.63328e-12	-12.1995
YDR431W	-2.858	0.419718	0.380437	-1.19955
YDR432W	1.197	15.222	5.99848e-16	18.2207
YDR433W	0.807	5.32817	4.69707e-06	4.29984
YDR434W	0.175	0.335263	0.462101	0.0586711
YDR435C	0.91	5.05758	8.75823e-06	4.6024
YDR436W	1.848	13.2333	5.84346e-14	24.4552
YDR437W	0.443	0.540255	0.288234	0.239333
YDR438W	0.019	0.0239494	0.946348	0.000455038
YDR439W	0.602	2.03995	0.00912119	1.22805
YDR440W	-0.121	0.318434	0.480359	-0.0385305
YDR441C	0.687	4.24684	5.66446e-05	2.91758
YDR442W	0.049	0.00421371	0.990344	0.000206472
YDR443C	0.471	2.28148	0.00523017	1.07458
YDR444W	-0.31	1.14573	0.0714935	-0.355177
YDR445C	-2.61	0.284257	0.519689	-0.74191
YDR446W	-1.488	0.29297	0.509367	-0.435939
YDR447C_exon	-2.13	22.7091	1.9538e-23	-48.3704
YDR447C_intron	-0.644	1.44189	0.03615	-0.928578
YDR448W	-0.405	1.56226	0.0273994	-0.632715
YDR449C	-0.143	0.22848	0.590909	-0.0326726
YDR450W_exon	-0.998	6.76677	1.71091e-07	-6.75324
YDR450W_intron	-0.825	2.26063	0.00548748	-1.86502
YDR451C	0.417	1.64012	0.0229021	0.683932
YDR452W	0.314	0.734605	0.184245	0.230666
YDR453C	-0.089	0.114958	0.767436	-0.0102313
YDR454C	-0.196	0.604324	0.2487	-0.118447
YDR455C	2.152	0.31531	0.483826	0.678548
YDR456W	0.885	4.9543	1.11097e-05	4.38455
YDR457W	-0.465	3.30784	0.000492226	-1.53814
YDR458C	-0.083	0.192092	0.642551	-0.0159437
YDR459C	0.318	0.909996	0.123028	0.289379
YDR460W	-0.634	2.70155	0.00198817	-1.71278
YDR461C-A	-2.636	12.0433	9.05154e-13	-31.7461
YDR461W	1.835	4.10465	7.85865e-05	7.53204
YDR462W	-0.693	1.58046	0.0262747	-1.09526
YDR463W	0.383	1.54732	0.0283581	0.592625
YDR464C-A	0	#NUM!	0	#NUM!
YDR464W	-0.084	0.157031	0.696576	-0.0131906
YDR465C	-0.189	0.723546	0.188997	-0.13675
YDR466W	1.41	12.8148	1.5318e-13	18.0689
YDR467C	0.127	0.0823649	0.827247	0.0104603
YDR468C	-0.632	3.60405	0.000248856	-2.27776
YDR469W	-1.039	4.77317	1.68591e-05	-4.95932
YDR470C	0.326	1.17964	0.0661247	0.384561
YDR471W_exon	-0.633	1.98873	0.010263	-1.25886
YDR471W_intron	-1.312	3.05947	0.000872035	-4.01402
YDR472W	0.376	1.37342	0.0423238	0.516404
YDR473C	-0.722	3.37326	0.000423389	-2.43549
YDR475C	-0.343	0.61472	0.242818	-0.210849
YDR476C	1.551	10.9353	1.16073e-11	16.9606
YDR477W	0.48	2.29983	0.00501387	1.10392
YDR478W	0.539	1.44036	0.0362777	0.776354
YDR479C	0.199	0.416845	0.382961	0.0829522
YDR480W	0.95	2.42834	0.00372958	2.30692
YDR481C	0.361	1.21643	0.0607535	0.439131
YDR482C	-0.126	0.232888	0.584941	-0.0293439
YDR483W	2.079	38.1822	6.57325e-39	79.3808
YDR484W	-0.29	0.720969	0.190121	-0.209081
YDR485C	-0.864	6.32282	4.75529e-07	-5.46292
YDR486C	-0.145	0.31166	0.48791	-0.0451907
YDR487C	-1.02	8.96473	1.0846e-09	-9.14402
YDR488C	-0.127	0.254885	0.556052	-0.0323704
YDR489W	0.925	3.77742	0.000166948	3.49411
YDR490C	-0.037	0.076064	0.839336	-0.00281437
YDR491C	-2.764	0.323638	0.474638	-0.894535
YDR492W	1.795	11.6238	2.37781e-12	20.8648
YDR493W	-0.689	1.18001	0.0660682	-0.813025
YDR494W	-0.811	4.83266	1.47007e-05	-3.91929
YDR495C	-0.059	0.120734	0.757296	-0.00712332
YDR496C	-0.343	1.35962	0.0436898	-0.466349
YDR497C	0.324	0.841779	0.143953	0.272736
YDR498C	0.231	0.593507	0.254972	0.1371
YDR499W	-0.66	2.89727	0.00126687	-1.9122
YDR500C_exon	-1.456	13.0538	8.83485e-14	-19.0063
YDR500C_intron	-0.887	1.94641	0.0113132	-1.72647
YDR501W	0.903	2.86643	0.00136011	2.58838
YDR502C	1.098	7.42781	3.73409e-08	8.15574
YDR503C	0.983	3.97551	0.000105802	3.90792
YDR504C	0.081	0.0770312	0.837469	0.00623953
YDR505C	-0.076	0.154729	0.700278	-0.0117594
YDR506C	-0.237	0.43155	0.370211	-0.102277
YDR507C	-0.534	3.62041	0.000239657	-1.9333
YDR508C	0.457	1.38372	0.0413309	0.632362
YDR509W	0.536	0.0482193	0.894913	0.0258455
YDR510C-A	0	#NUM!	0	#NUM!
YDR510W	0.857	3.02814	0.00093726	2.59512
YDR511W	0.816	1.20957	0.0617201	0.987012
YDR512C	-0.788	2.67066	0.00213473	-2.10448
YDR513W	0.242	0.482519	0.329216	0.11677
YDR514C	-1.273	9.78761	1.63077e-10	-12.4596
YDR515W	-0.648	2.91246	0.00122333	-1.88727
YDR516C	-1.23	5.6537	2.21971e-06	-6.95406
YDR517W	0.246	0.839027	0.144868	0.206401
YDR518W	2	11.0851	8.22052e-12	22.1702
YDR519W	-1.186	9.54029	2.88211e-10	-11.3148
YDR520C	0.323	1.00084	0.0998061	0.323272
YDR521W	-0.019	0.00160586	0.996309	-3.05114e-05
YDR522C	-0.036	0.00975302	0.977793	-0.000351109
YDR523C	0.347	0.408469	0.390419	0.141739
YDR524C	1.346	14.4208	3.79502e-15	19.4104
YDR524C-A	1.625	0.193907	0.639872	0.315099
YDR524C-B	0.793	3.29769	0.000503861	2.61507
YDR524W-C	-0.152	0.0185997	0.958077	-0.00282715
YDR525W	1.73	0.396171	0.401633	0.685376
YDR525W-A	0.818	1.8027	0.0157507	1.47461
YDR526C	0.988	0.235703	0.581161	0.232875
YDR527W	-0.184	0.478053	0.332619	-0.0879618
YDR528W	2.377	17.5659	2.71737e-18	41.754
YDR529C	-1.719	15.3686	4.27986e-16	-26.4186
YDR530C	0.666	2.84686	0.00142279	1.89601
YDR531W	-0.063	0.171715	0.673419	-0.010818
YDR532C	-0.602	1.84279	0.0143619	-1.10936
YDR533C	-0.287	0.595137	0.254017	-0.170804
YDR534C	4.028	5.48314	3.28743e-06	22.0861
YDR535C	-0.629	0.118998	0.760331	-0.0748494
YDR536W	-2.743	0.608688	0.246213	-1.66963
YDR537C	-0.06	0.0227447	0.948976	-0.00136468
YDR538W	2.148	17.3865	4.10676e-18	37.3462
YDR539W	-0.524	3.47961	0.00033143	-1.82331
YDR540C	-0.502	0.563235	0.273379	-0.282744
YDR541C	1.509	12.2115	6.1445e-13	18.4272
YDR542W	1.625	2.36823	0.00428323	3.84837
YDR543C	0	#NUM!	0	#NUM!
YDR544C	2.509	0.789668	0.162305	1.98128
YDR545C-A	4.31	2.63855	0.00229855	11.3721
YDR545W	-0.28	1.16253	0.0687815	-0.325508
YDRCTy1-1	-0.43	1.33167	0.0465944	-0.572617
YDRCTy1-2	-0.329	1.18842	0.0648011	-0.390989
YDRCTy1-3	-0.998	15.6982	2.0037e-16	-15.6668
YDRCTy2-1	0.167	0.753326	0.176471	0.125805
YDRWTy1-4	-1.264	9.96534	1.08307e-10	-12.5962
YDRWTy1-5	-1.094	17.8567	1.39094e-18	-19.5352
YDRWTy2-2	-0.261	1.334	0.0463442	-0.348175
YDRWTy2-3	-0.099	0.352017	0.444614	-0.0348497
YEL001C	-0.597	3.26948	0.000537678	-1.95188
YEL002C	1.37	9.57752	2.64531e-10	13.1212
YEL003W_exon	-2.644	33.1964	6.36279e-34	-87.7712
YEL003W_intron	0.565	0.291046	0.511628	0.164441
YEL004W	0.256	0.428807	0.372557	0.109775
YEL005C	1.569	9.64636	2.25757e-10	15.1351
YEL006W	0.477	2.23217	0.00585908	1.06475
YEL007W	2.467	20.9081	1.23557e-21	51.5804
YEL008C-A	0.381	0.108739	0.778505	0.0414294
YEL008W	-0.026	0.00639316	0.985387	-0.000166222
YEL009C	2.053	19.6614	2.18063e-20	40.3649
YEL009C-A	0.146	0.029431	0.934478	0.00429692
YEL010W	-0.019	0.00160586	0.996309	-3.05114e-05
YEL011W	-0.91	3.0398	0.000912436	-2.76622
YEL012W_exon	-0.207	0.26695	0.540816	-0.0552587
YEL012W_intron	-0.1	0.0156036	0.964709	-0.00156036
YEL013W	0.112	0.284869	0.518957	0.0319053
YEL014C	0	#NUM!	0	#NUM!
YEL015W	-0.701	5.50501	3.126e-06	-3.85901
YEL016C	0.013	0.0202828	0.954371	0.000263676
YEL017C-A	0.521	3.54108	0.000287689	1.8449
YEL017W	1.046	7.8722	1.34216e-08	8.23432
YEL018C-A	2.853	0.679018	0.209403	1.93724
YEL018W	-0.464	1.58635	0.0259208	-0.736067
YEL019C	0.947	1.51802	0.0303374	1.43757
YEL020C	-0.121	0.244144	0.569976	-0.0295414
YEL020C-B	-1.919	0.195021	0.638232	-0.374246
YEL020W-A	-2.634	24.9108	1.2279e-25	-65.6151
YEL021W	-1.438	0.332604	0.464939	-0.478284
YEL022W	-0.34	1.63904	0.0229596	-0.557272
YEL023C	-0.031	0.0456453	0.900233	-0.001415
YEL024W	0.682	3.34476	0.000452111	2.28112
YEL025C	-0.229	0.732298	0.185226	-0.167696
YEL026W	0.997	2.64821	0.00224797	2.64027
YEL027W	1.14	11.3137	4.85672e-12	12.8976
YEL028W	0.928	1.34367	0.045324	1.24693
YEL029C	-0.051	0.108328	0.779242	-0.00552472
YEL030C-A	0.814	0.108172	0.779521	0.0880523
YEL030W	0.496	1.21992	0.0602673	0.605079
YEL031W	1.469	16.1167	7.64353e-17	23.6754
YEL032C-A	-1.919	0.195021	0.638232	-0.374246
YEL032W	-0.526	4.00996	9.77333e-05	-2.10924
YEL033W	0.292	0.747152	0.178998	0.218168
YEL034C-A	-1.149	0.662258	0.217642	-0.760934
YEL034W	0.636	2.9354	0.00116037	1.86692
YEL035C	-0.296	0.0912023	0.810583	-0.0269959
YEL036C	1.014	7.7247	1.88495e-08	7.83285
YEL037C	0.208	0.794909	0.160358	0.165341
YEL038W	-0.714	3.22685	0.000593127	-2.30397
YEL039C	-2.118	5.38622	4.10944e-06	-11.408
YEL040W	1.623	25.7959	1.60006e-26	41.8667
YEL041W	0.414	0.592428	0.255607	0.245265
YEL042W	1.661	19.232	5.86154e-20	31.9443
YEL043W	1.9	22.3364	4.60877e-23	42.4392
YEL044W	-1.578	18.025	9.44145e-19	-28.4434
YEL045C	1.965	2.83451	0.00146382	5.56982
YEL046C	0.676	4.46325	3.44155e-05	3.01715
YEL047C	0.304	1.3685	0.0428053	0.416025
YEL048C	-0.303	0.526311	0.297639	-0.159472
YEL049W	2.966	1.55181	0.0280663	4.60268
YEL050C	0.09	0.268702	0.538639	0.0241832
YEL050W-A	1.302	0.34365	0.453263	0.447432
YEL051W	-0.51	2.59709	0.00252877	-1.32452
YEL052W	0.895	5.57489	2.6614e-06	4.98953
YEL053C	0.809	6.43319	3.68817e-07	5.20445
YEL053W-A	-1.167	0.377644	0.419137	-0.440711
YEL054C	0.17	0.445447	0.358553	0.0757259
YEL055C	-0.176	0.701874	0.198667	-0.12353
YEL056W	0.296	1.11543	0.0766596	0.330168
YEL057C	-0.109	0.0509214	0.889362	-0.00555043
YEL058W	-0.171	0.477764	0.33284	-0.0816977
YEL059C-A	0.485	0.370369	0.426217	0.179629
YEL059W	1.496	0.426033	0.374945	0.637345
YEL060C	0.699	3.05186	0.000887434	2.13325
YEL061C	-0.84	7.06259	8.65788e-08	-5.93257
YEL062W	0.413	0.87845	0.132297	0.3628
YEL063C	0.803	5.56272	2.73704e-06	4.46686
YEL064C	0.141	0.249832	0.562559	0.0352263
YEL065W	0.049	0.107497	0.780734	0.00526736
YEL066W	-0.386	0.796323	0.159837	-0.307381
YEL067C	1.896	4.03467	9.23269e-05	7.64974
YEL068C	1.276	3.16876	0.000678014	4.04334
YEL069C	1.125	0.284638	0.519232	0.320218
YEL070W	0.956	1.38472	0.041236	1.3238
YEL071W	-0.812	10.7661	1.71367e-11	-8.74205
YEL072W	0.931	1.75833	0.0174452	1.637
YEL073C	0.501	0.425336	0.375547	0.213093
YEL074W	1.172	0.707912	0.195924	0.829673
YEL075C	-0.019	0.0143258	0.967552	-0.000272191
YEL075W-A	2.133	6.82302	1.50306e-07	14.5535
YEL076C	0.022	0.0315992	0.929824	0.000695183
YEL076C-A_exon	-0.008	0.0112836	0.974353	-9.02691e-05
YEL076C-A_intron	-0.111	0.162002	0.688649	-0.0179822
YEL077C	-0.29	0.976923	0.105457	-0.283308
YEL077W-A	1.822	0.277974	0.527261	0.506469
YER001W	0.835	4.60232	2.49851e-05	3.84294
YER002W	-1.895	14.1516	7.05355e-15	-26.8173
YER003C_exon	0.701	5.2747	5.31252e-06	3.69756
YER003C_intron	4.322	2.00248	0.00994316	8.6547
YER004W	-0.223	0.829122	0.14821	-0.184894
YER005W	-0.251	0.813199	0.153745	-0.204113
YER006C-A	0.844	0.0784484	0.834741	0.0662105
YER006W	-0.579	5.35298	4.43633e-06	-3.09937
YER007C-A_exon	-0.213	0.450131	0.354707	-0.0958778
YER007C-A_intron	-0.205	0.0303145	0.932579	-0.00621448
YER007W	-0.243	0.528522	0.296127	-0.128431
YER008C	0.677	4.70354	1.97906e-05	3.1843
YER009W	-0.613	1.84253	0.0143704	-1.12947
YER010C	0.56	1.67703	0.0210363	0.939137
YER011W	2.99	27.6715	2.13044e-28	82.7379
YER012W	1.209	11.5664	2.71405e-12	13.9838
YER013W	0.206	0.537392	0.290141	0.110703
YER014C-A_exon	0.934	0.141078	0.72264	0.131767
YER014C-A_intron	0.131	0.0368992	0.918546	0.00483379
YER014W	0.316	0.775614	0.167643	0.245094
YER015W	0.882	3.93665	0.000115704	3.47213
YER016W	-0.363	1.24747	0.0565633	-0.45283
YER017C	0.547	2.54482	0.00285218	1.39202
YER018C	-0.262	0.448775	0.355816	-0.117579
YER019C-A	-2.558	27.165	6.83928e-28	-69.488
YER019W	0.009	0.018526	0.958239	0.000166734
YER020W	1.13	7.80902	1.55231e-08	8.8242
YER021W	-0.173	0.66269	0.217425	-0.114645
YER022W	-1.14	12.4682	3.40258e-13	-14.2137
YER023C-A	0.844	0.0784484	0.834741	0.0662105
YER023W	-0.313	1.22312	0.0598252	-0.382835
YER024W	0.949	3.15532	0.000699322	2.9944
YER025W	-0.203	0.992771	0.101679	-0.201532
YER026C	-0.103	0.314096	0.485181	-0.0323519
YER027C	-0.38	2.07732	0.00836913	-0.789382
YER028C	1.347	5.60968	2.45654e-06	7.55623
YER029C	-0.946	5.49708	3.18362e-06	-5.20024
YER030W	-1.481	16.7264	1.87774e-17	-24.7717
YER031C	0.77	5.09849	7.97101e-06	3.92583
YER032W	2.584	12.8481	1.4188e-13	33.1994
YER033C	0.797	1.99665	0.0100774	1.59133
YER034W	1.509	5.30522	4.95205e-06	8.00557
YER035W	-0.481	1.18782	0.0648904	-0.571341
YER036C	0.515	2.77176	0.00169139	1.42745
YER037W	-1.335	5.26437	5.44043e-06	-7.02793
YER038C	1.877	13.9022	1.25245e-14	26.0945
YER038W-A	1.156	0.650987	0.223364	0.752541
YER039C	0.757	1.22548	0.0594998	0.927692
YER039C-A	0.978	1.14259	0.0720125	1.11746
YER040W	1.422	10.299	5.02308e-11	14.6452
YER041W	0.206	0.547415	0.283521	0.112767
YER042W	-0.686	2.24124	0.00573796	-1.53749
YER043C	1.425	15.9165	1.21197e-16	22.681
YER044C	-1.086	4.51969	3.02213e-05	-4.90838
YER044C-A_exon	0.831	1.08234	0.082729	0.899426
YER044C-A_intron	0	#NUM!	0	#NUM!
YER045C	1.841	12.6273	2.35862e-13	23.2469
YER046W	-0.173	0.246826	0.566467	-0.0427008
YER046W-A	1.538	0.295603	0.506287	0.454638
YER047C	0.253	0.664113	0.216714	0.168021
YER048C	-0.261	1.25464	0.055637	-0.32746
YER048W-A	-0.74	3.42356	0.000377087	-2.53343
YER049W	-0.849	6.92187	1.19711e-07	-5.87666
YER050C	-1.366	7.56029	2.75237e-08	-10.3274
YER051W	-0.181	0.431729	0.370059	-0.0781429
YER052C	1.402	18.8866	1.2983e-19	26.479
YER053C	0.464	0.894961	0.127362	0.415262
YER053C-A	-0.852	0.402086	0.3962	-0.342577
YER054C	0.377	0.712079	0.194053	0.268454
YER055C	-0.2	0.79326	0.160968	-0.158652
YER056C	0.907	8.27804	5.27185e-09	7.50818
YER056C-A_exon	0.156	0.325155	0.472983	0.0507241
YER056C-A_intron	-0.718	1.51348	0.0306567	-1.08668
YER057C	-0.254	0.517642	0.303639	-0.131481
YER058W	-0.193	0.180962	0.659232	-0.0349257
YER059W	0.689	2.86651	0.00135983	1.97503
YER060W	0.7	2.58154	0.00262095	1.80708
YER060W-A	0.871	2.44196	0.00361445	2.12695
YER061C	1.316	10.7789	1.66366e-11	14.1851
YER062C	0.65	4.71169	1.94228e-05	3.0626
YER063W	0.947	7.59548	2.53815e-08	7.19292
YER064C	0.929	2.40965	0.00389359	2.23856
YER065C	0.495	1.52326	0.0299736	0.754014
YER066C-A	-1.151	0.305858	0.494473	-0.352042
YER066W	0.209	0.336473	0.460815	0.0703228
YER067C-A	1.559	0.181451	0.658489	0.282883
YER067W	0.114	0.157651	0.695583	0.0179722
YER068C-A	-1.682	0.210744	0.615539	-0.354472
YER068W	1.293	8.81796	1.5207e-09	11.4016
YER069W	0.299	0.921826	0.119722	0.275626
YER070W	0.994	7.33534	4.62016e-08	7.29133
YER071C	-2.205	15.3852	4.11889e-16	-33.9244
YER072W	1.236	8.07458	8.42214e-09	9.98018
YER073W	-0.37	2.36124	0.00435268	-0.87366
YER074W-A_exon	-1.916	19.869	1.35222e-20	-38.0689
YER074W-A_intron	-3.164	4.46282	3.44491e-05	-14.1204
YER074W_exon	-1.376	9.20426	6.248e-10	-12.6651
YER074W_intron	-0.142	0.107507	0.780715	-0.015266
YER075C	1.512	5.78017	1.65892e-06	8.73962
YER076C	0.056	0.0824528	0.827079	0.00461735
YER076W-A	-1.011	0.377695	0.419088	-0.38185
YER077C	-0.037	0.0647518	0.861486	-0.00239581
YER078C	0.229	0.596573	0.253179	0.136615
YER078W-A	2.547	0.772479	0.168858	1.9675
YER079C-A	-1.919	0.195021	0.638232	-0.374246
YER079W	0.768	2.12982	0.00741618	1.6357
YER080W	-0.115	0.358819	0.437705	-0.0412641
YER081W	0.589	2.90092	0.00125625	1.70864
YER082C	0.277	0.692141	0.20317	0.191723
YER083C	1.14	10.3164	4.82654e-11	11.7607
YER084W	2.514	1.06997	0.0851202	2.6899
YER084W-A	2.14	0.25975	0.549857	0.555865
YER085C	-0.148	0.0593378	0.872293	-0.00878199
YER086W	2.387	48.632	2.3337e-49	116.084
YER087C-A	1.923	1.38804	0.0409224	2.6692
YER087C-B	0.976	4.16821	6.78878e-05	4.06817
YER087W	-0.767	3.75425	0.000176097	-2.87951
YER088C	3.086	51.2228	5.98621e-52	158.074
YER088C-A	-0.176	0.385442	0.411678	-0.0678379
YER088W-B	2.036	0.28592	0.517702	0.582133
YER089C	0.058	0.175754	0.667184	0.0101937
YER090C-A	-0.019	0.00160586	0.996309	-3.05114e-05
YER090W	0.426	2.85962	0.00138161	1.2182
YER091C	0.389	1.82692	0.0148964	0.710671
YER091C-A	0.805	0.0745019	0.842361	0.059974
YER092W	-1.125	7.42268	3.77853e-08	-8.35051
YER093C	-0.361	1.34017	0.0456914	-0.4838
YER093C-A_exon	0.396	0.483322	0.328608	0.191396
YER093C-A_intron	1.975	0.270502	0.536411	0.534242
YER094C	-0.899	5.74342	1.80545e-06	-5.16333
YER095W	-0.45	1.94616	0.0113197	-0.875774
YER096W	0.906	1.64062	0.0228762	1.4864
YER097W	-0.415	0.468291	0.34018	-0.194341
YER098W	0.426	0.883855	0.130661	0.376522
YER099C	-0.686	4.49239	3.21817e-05	-3.08178
YER100W	-0.689	4.15874	6.93835e-05	-2.86537
YER101C	-0.093	0.143015	0.719424	-0.0133004
YER102W	0.454	1.73161	0.0185521	0.786149
YER103W	-1.327	0.577843	0.264336	-0.766798
YER104W	0.233	0.322275	0.476129	0.0750901
YER105C	-0.116	0.37715	0.419614	-0.0437494
YER106W	-0.289	0.125684	0.748714	-0.0363227
YER107C	-0.583	3.40976	0.000389261	-1.98789
YER107W-A	-1.919	0.195021	0.638232	-0.374246
YER109C	0.817	4.39793	4.0001e-05	3.59311
YER110C	0.79	7.13714	7.2923e-08	5.63834
YER111C	0.35	0.814663	0.153228	0.285132
YER112W	-0.7	3.41808	0.000381872	-2.39266
YER113C	-0.012	0.0242804	0.945626	-0.000291365
YER114C	0.135	0.430945	0.370728	0.0581775
YER115C	-0.894	3.74994	0.000177851	-3.35245
YER116C	-0.271	0.527899	0.296552	-0.143061
YER117W_exon	-2.645	51.3055	4.94922e-52	-135.703
YER117W_intron	-1.267	3.74783	0.000178718	-4.7485
YER118C	2.471	25.4234	3.77264e-26	62.8211
YER119C	1.536	9.17041	6.75451e-10	14.0857
YER119C-A	-1.058	0.209448	0.617379	-0.221596
YER120W	1.358	13.3669	4.29636e-14	18.1522
YER121W	-2.153	2.95747	0.00110288	-6.36743
YER122C	-0.51	3.37983	0.000417033	-1.72371
YER123W	-0.047	0.11857	0.761079	-0.00557281
YER124C	-0.119	0.407923	0.39091	-0.0485429
YER125W	0.404	1.89054	0.0128664	0.763779
YER126C	-1.377	11.7897	1.62278e-12	-16.2345
YER127W	0.235	0.410789	0.388339	0.0965355
YER128W	0.796	1.32231	0.0476096	1.05255
YER129W	0.101	0.294425	0.507662	0.0297369
YER130C	0.242	0.338068	0.459126	0.0818126
YER131W	-0.643	2.63853	0.00229864	-1.69657
YER132C	1.208	11.8398	1.44624e-12	14.3024
YER133W-A	0	#NUM!	0	#NUM!
YER133W_exon	-1.189	16.4792	3.31745e-17	-19.5938
YER133W_intron	-0.798	2.87106	0.00134568	-2.2911
YER134C	-0.142	0.341964	0.455026	-0.0485588
YER135C	0.096	0.021921	0.950778	0.00210441
YER136W	0.444	2.51944	0.00302384	1.11863
YER137C	0.172	0.0812367	0.829399	0.0139727
YER137C-A	1.761	9.16546	6.83187e-10	16.1404
YER137W-A	0	#NUM!	0	#NUM!
YER138C	-1.148	15.1963	6.36409e-16	-17.4453
YER138W-A	-3.829	34.1004	7.9354e-35	-130.571
YER139C	-0.11	0.210386	0.616047	-0.0231425
YER140W	0.742	3.41704	0.000382792	2.53544
YER141W	-0.145	0.341152	0.455877	-0.0494671
YER142C	-0.161	0.308396	0.491591	-0.0496517
YER143W	-0.107	0.257815	0.552312	-0.0275862
YER144C	0.956	5.82869	1.48357e-06	5.57223
YER145C	-0.086	0.223869	0.597215	-0.0192528
YER145C-A	0.049	0.00421371	0.990344	0.000206472
YER146W	-2.21	27.9877	1.02869e-28	-61.8528
YER147C	-0.836	3.22781	0.000591814	-2.69845
YER147C-A	0.049	0.00421371	0.990344	0.000206472
YER148W	0.091	0.276574	0.528964	0.0251683
YER148W-A	-1.894	1.7666	0.0171158	-3.34595
YER149C	1.007	6.2179	6.05479e-07	6.26143
YER150W	0.584	0.798236	0.159134	0.46617
YER151C	-0.029	0.0701119	0.850919	-0.00203325
YER152C	0.133	0.367471	0.429071	0.0488736
YER152W-A	1.503	0.170881	0.674713	0.256834
[truncated: 5,003 more rows]

## Sheet: Vfactor above 50
ORF	Gene	log2FoldChange	log10(pvalue)	CW	targets	pvalue	Vfactor
YMR199W	CLN1	2.143	27.8951		27.8951	1.27309e-28	59.7793
YLR390W-A	CCW14	2.985	51.8767	51.8767	51.8767	1.32821e-52	154.852
YOR247W	SRL1	3.2	52.5338	52.5338	52.5338	2.92555e-53	168.108
YNL066W	SUN4	2.651	65.1709	65.1709	65.1709	6.74668e-66	172.768
YBR162C	TOS1	2.995	82.6293	82.6293	82.6293	2.34789e-83	247.475
YAL040C	CLN3	4.033	107.535			2.91785e-108	433.688
YBL081W	YBL081W	2.851	25.1088			7.78422e-26	71.5851
YBR031W	RPL4A	2.46	50.6602			2.18659e-51	124.624
YBR039W	ATP3	1.652	34.7112			1.94425e-35	57.343
YBR078W	ECM33	3.243	122.767	122.767		1.71096e-123	398.133
YBR092C	PHO3	1.951	25.8077			1.55699e-26	50.3508
YBR093C	PHO5	1.859	27.0619			8.67116e-28	50.3081
YBR130C	SHE3	2.424	49.6866			2.05773e-50	120.44
YBR212W	NGR1	2.496	34.7023			1.98489e-35	86.6169
YBR221C	PDB1	1.553	32.6086			2.46291e-33	50.6411
YBR286W	APE3	1.958	42.0505			8.90268e-43	82.3348
YCL037C	SRO9	2.906	47.5065			3.11499e-48	138.054
YCL041C	YCL041C	5.177	14.8107			1.54638e-15	76.6749
YCL043C	PDI1	2.933	54.7293			1.86525e-55	160.521
YCL045C	EMC1	2.322	24.2892			5.13799e-25	56.3995
YCL050C	APA1	1.921	28.0196			9.55765e-29	53.8257
YCR024C-A	PMP1	2.52	33.4257			3.75239e-34	84.2327
YCR024C-B	YCR024C-B	2.483	33.3826			4.14337e-34	82.8891
YCR034W	ELO2	2.059	26.1616			6.89288e-27	53.8667
YCR061W	YCR061W	3.089	25.411			3.88168e-26	78.4945
YCR089W	FIG2	3.443	14.6304	14.6304		2.34188e-15	50.3726
YDL014W	NOP1	2.068	29.7701			1.69772e-30	61.5646
YDL037C	BSC1	3.59	41.9051			1.24409e-42	150.439
YDL039C	PRM7	4.091	34.5682			2.7027e-35	141.419
YDL046W	NPC2	2.751	61.5039			3.13428e-62	169.197
YDL182W	LYS20	1.915	30.1069			7.81842e-31	57.6547
YDR012W	RPL4B	2.577	42.1455			7.1531e-43	108.609
YDR077W	SED1	2.162	42.8099	42.8099		1.54914e-43	92.555
YDR096W	GIS1	2.368	24.7228			1.89311e-25	58.5436
YDR144C	MKC7	2.169	23.0983	23.0983		7.97472e-24	50.1002
YDR169C	STB3	2.667	38.9467			1.13048e-39	103.871
YDR233C	RTN1	3.087	72.4154			3.84214e-73	223.546
YDR266C	HEL2	2.005	39.1011			7.92259e-40	78.3978
YDR414C	ERD1	2.765	20.9372			1.1555e-21	57.8914
YDR483W	KRE2	2.079	38.1822			6.57325e-39	79.3808
YEL007W	MIT1	2.467	20.9081			1.23557e-21	51.5804
YER011W	TIR1	2.99	27.6715	27.6715		2.13044e-28	82.7379
YER086W	ILV1	2.387	48.632			2.3337e-49	116.084
YER088C	DOT6	3.086	51.2228			5.98621e-52	158.074
YER118C	SHO1	2.471	25.4234			3.77264e-26	62.8211
YER178W	PDA1	2.082	39.7784			1.66587e-40	82.8185
YFL022C	FRS2	2.352	36.2453			5.68448e-37	85.249
YFL039C	ACT1	2.766	73.2723			5.34202e-74	202.671
YFR051C	RET2	2.141	49.3146			4.84674e-50	105.582
YGL028C	SCW11	2.094	33.5375	33.5375		2.90058e-34	70.2276
YGL035C	MIG1	2.055	26.7801			1.65907e-27	55.0332
YGL083W	SCY1	2.519	30.581			2.62394e-31	77.0337
YGL125W	MET13	2.475	30.7531			1.76571e-31	76.1139
YGL178W	MPT5	2.772	32.381			4.15908e-33	89.7601
YGL193C	YGL193C	2.652	36.4762			3.34066e-37	96.7348
YGL215W	CLG1	3.346	84.4936			3.20953e-85	282.715
YGR014W	MSB2	2.092	29.1617			6.89096e-30	61.0063
YGR023W	MTL1	3.86	15.7219			1.89721e-16	60.6865
YGR026W	YGR026W	2.554	47.5055			3.12274e-48	121.329
YGR056W	RSC1	2.33	26.4988			3.1713e-27	61.7421
YGR060W	ERG25	2.724	50.652			2.22828e-51	137.976
YGR097W	ASK10	1.867	28.0934			8.06408e-29	52.4505
YGR146C	ECL1	3.306	17.3699			4.26664e-18	57.4249
YGR192C	TDH3	2.212	24.3955	24.3955		4.02223e-25	53.9629
YGR221C	TOS2	3.518	30.5763			2.65281e-31	107.567
YGR241C	YAP1802	2.28	21.9861			1.03248e-22	50.1284
YGR279C	SCW4	2.852	67.5017	67.5017		3.15022e-68	192.515
YGR282C	BGL2	2.324	52.3833	52.3833		4.13715e-53	121.739
YGR285C	ZUO1	1.746	30.2391			5.76568e-31	52.7976
YHR025W	THR1	2.23	59.1479			7.11387e-60	131.9
YHR042W	NCP1	2.806	69.1679			6.79285e-70	194.085
YHR143W	DSE2	3.446	65.9173	65.9173		1.20985e-66	227.151
YHR204W	MNL1	2.151	23.6678			2.14885e-24	50.9094
YIL056W	VHR1	3.92	23.8988			1.2624e-24	93.6833
YIL123W	SIM1	2.699	88.0942	88.0942		8.04961e-89	237.766
YIR006C	PAN1	1.869	32.8027			1.57505e-33	61.3083
YJL078C	PRY3	2.917	35.647	35.647		2.25449e-36	103.982
YJL079C	PRY1	2.83	59.8462	59.8462		1.42482e-60	169.365
YJL084C	ALY2	2.286	23.3933			4.04296e-24	53.4771
YJL158C	CIS3	2.611	84.0639	84.0639		8.63225e-85	219.491
YJL159W	HSP150	2.484	72.5571	72.5571		2.77265e-73	180.232
YJR077C	MIR1	2.373	45.78			1.65958e-46	108.636
YJR117W	STE24	3.432	51.9514			1.11845e-52	178.297
YJR121W	ATP2	1.818	36.5862			2.59307e-37	66.5137
YJR147W	HMS2	2.368	34.0344			9.2392e-35	80.5934
YKL032C	IXR1	2.775	28.8983			1.26377e-29	80.1929
YKR042W	UTH1	3.782	101.47	101.47		3.38615e-102	383.761
YLL013C	PUF3	1.76	29.3626			4.33868e-30	51.6783
YLL045C	RPL8B	2.309	28.4002			3.97889e-29	65.5762
YLR044C	PDC1	2.928	62.4593			3.47279e-63	182.881
YLR089C	ALT1	1.787	39.7499			1.77876e-40	71.033
YLR286C	CTS1	3.329	45.4017	45.4017		3.96541e-46	151.142
YLR332W	MID2	2.861	29.7655	29.7655		1.7161e-30	85.159
YLR337C	VRP1	2.409	24.2204			6.01981e-25	58.347
YLR340W	RPP0	3.521	93.4538			3.51729e-94	329.051
YLR378C	SEC61	3.345	75.6861			2.06022e-76	253.17
YLR413W	YLR413W	3.304	73.2262			5.94067e-74	241.939
YLR459W	GAB1	2.827	27.6886	27.6886		2.04816e-28	78.2758
YML114C	TAF8	2.38	27.6886			2.04844e-28	65.8988
YMR006C	PLB2	2.289	26.5144			3.05927e-27	60.6914
YMR296C	LCB1	2.478	39.2969			5.04823e-40	97.3776
YMR305C	SCW10	2.695	76.0805	76.0805		8.30796e-77	205.037
YNL042W	BOP3	2.886	28.5029			3.14103e-29	82.2594
YNL074C	MLF3	2.921	33.0299			9.33407e-34	96.4804
YNL080C	EOS1	2.51	33.426			3.74971e-34	83.8993
YNL096C	RPS7B	1.995	26.7073			1.96215e-27	53.281
YNL125C	ESBP6	2.687	19.1993			6.31933e-20	51.5886
YNL131W	TOM22	2.127	28.3035			4.97143e-29	60.2016
YNL160W	YGP1	3.205	16.0427	16.0427		9.06353e-17	51.4169
YNL180C	RHO5	2.616	40.131			7.39678e-41	104.983
YNL190W	YNL190W	2.505	44.3941	44.3941		4.03537e-45	111.207
YNL197C	WHI3	3.043	52.0779			8.35715e-53	158.473
YNL283C	WSC2	2.77	35.0255	35.0255		9.42952e-36	97.0207
YNL288W	CAF40	2.197	29.0405			9.10982e-30	63.802
YNL307C	MCK1	2.504	60.9807			1.04534e-61	152.696
YNL321W	VNX1	2.54	27.0936			8.0603e-28	68.8179
YNL322C	KRE1	2.249	30.4125	30.4125		3.86787e-31	68.3978
YNR006W	VPS27	2.634	36.7522			1.76942e-37	96.8052
YNR013C	PHO91	2.821	38.9562			1.10618e-39	109.895
YNR039C	ZRG17	2.545	20.8044			1.5689e-21	52.9472
YOL007C	CSI2	2.279	23.9046			1.24564e-24	54.4786
YOL030W	GAS5	2.519	39.6119	39.6119		2.44394e-40	99.7824
YOL051W	GAL11	2.351	38.6882			2.05039e-39	90.9559
YOL092W	YPQ1	2.173	29.6181			2.40957e-30	64.36
YOL136C	PFK27	2.628	19.435			3.67281e-20	51.0752
YOR023C	AHC1	2.699	29.2994			5.01847e-30	79.0792
YOR066W	MSA1	2.557	25.2051			6.23535e-26	64.4495
YOR081C	TGL5	2.624	33.7189			1.91024e-34	88.4784
YOR085W	OST3	2.852	50.248			5.64967e-51	143.307
YOR198C	BFR1	1.523	34.999			1.00223e-35	53.3035
YOR208W	PTP2	2.577	32.9679	32.9679		1.07668e-33	84.9583
YOR248W	YOR248W	3.352	51.6021			2.50001e-52	172.97
YOR355W	GDS1	3.638	82.6943			2.02149e-83	300.842
YOR383C	FIT3	2.954	18.4663	18.4663		3.41758e-19	54.5494
YOR390W	YOR390W	2.823	30.4798			3.31264e-31	86.0445
YPL032C	SVL3	2.362	40.9887			1.02635e-41	96.8153
YPL057C	SUR1	2.274	22.0639			8.63146e-23	50.1733
YPL066W	YPL066W	2.789	32.4204			3.79827e-33	90.4205
YPL131W	RPL5	1.921	37.1121			7.72585e-38	71.2923
YPL163C	SVS1	2.445	27.5209	27.5209		3.01355e-28	67.2887
YPL256C	CLN2	1.822	30.2543			5.56801e-31	55.1233
YPL279C	YPL279C	2.807	33.3578			4.38697e-34	93.6354
YPR016C	TIF6	2.953	73.4518			3.53327e-74	216.903
YPR114W	YPR114W	2.593	41.9697			1.07235e-42	108.827
YPR171W	BSP1	2.458	20.9979			1.00485e-21	51.6128
YPR181C	SEC23	2.079	45.9166			1.21178e-46	95.4606

## Sheet: MA Plot
ORF	baseMean	log2FoldChange
YLR154C-G	1.56512e+06	-1.155
YBR118W	202365	0.541
YPR080W	201213	0.544
YLR044C	182522	2.928
YHR174W	113422	1.549
YAL038W	86948.7	0.918
YGR192C	85802.3	2.212
YOL086C	79471.5	1.343
YLR340W	78520.5	3.521
YKL060C	75107.1	0.783
YCR012W	64684.3	0.764
YLR249W	61992.2	0.388
YLR161W	59339.8	-3.621
YLR159W	58864.3	-3.635
YLR156W	58844.8	-3.638
YLR157W-E	58804.3	-3.646
YDL229W	55743.6	1.894
YNL209W	53835	2.018
YDR385W	44879.9	0.633
YOR133W	43530.7	0.601
YOR063W	35997.3	-0.079
YLL024C	33856.4	0.85
YKL152C	32490.3	0.064
YJR009C	32123.4	1.187
YGR254W	30659.5	1.706
YAL005C	27810.1	0.524
YLR029C	25650.8	0.289
YMR116C_exon	25203.2	0.291
YMR186W	23936.6	-0.586
YJR145C_exon	23165.5	0.397
YML063W	23069.6	0.126
YHR203C_exon	21035.6	0.222
YLR075W	20791.1	-0.629
YIL018W_exon	20628.9	0.275
YBR196C	18879.4	-0.434
YKR059W	18725.2	0.431
YJL138C	17183.4	0.63
YBL072C	16957.5	0.416
YLR167W	16844.9	-2.714
YPL090C_exon	16754.7	-0.47
YLR150W	16576.8	0.56
YPL220W	16503	0.127
YBR181C_exon	16330.5	-0.434
YDL055C	16205.8	0.402
YGL123W	16095.3	-0.562
YER102W	15951.7	0.454
YJR123W	15868.9	1.302
YFR031C-A_exon	15849	-0.017
YGL135W	15618	0.146
YBR031W	15353.4	2.46
YPL131W	15310.1	1.921
YLR441C	14039.6	0.115
YDR050C	14022.2	-0.069
YLR355C	13736.9	0.69
YDL185W	13683.1	-0.82
YPL106C	13645	0.617
YKL182W	13136.7	0.066
YFL039C	13116.9	2.766
YGL008C	12865.6	1.2
YJRWTy1-2	12755.6	-1.165
YPL231W	12711.5	-0.796
YGRWTy1-1	12610.9	-1.238
YNLCTy1-1	12415	-0.928
YKL056C	12358.4	-0.978
YOR369C	12202.4	-1.127
YNL284C-B	11502	-0.851
YGR240C	11484.4	0.086
YGL103W_exon	11292.9	-1.794
YFL031W_exon	11162.3	-0.03
YHL015W	11042.2	-1.969
YJR029W	11028	-0.968
YER165W	11013.1	1.86
YDR012W	10937.7	2.577
YGR027W-B	10890.8	-1.058
YGL009C	10712.2	-0.234
YMR303C	10675.5	1.648
YNL178W	10541	-0.081
YNL069C_exon	10215.6	0.479
YGL253W	9991.51	-0.063
YLR048W_exon	9885.98	1.296
YERCTy1-1	9824.67	-1.232
YMLWTy1-2	9727.8	-1.266
YPR035W	9662.88	0.02
YARCTy1-1	9605.38	-1.071
YBL076C	9570.54	-0.728
YJL052W	9513.47	0.412
YJR045C	9413.41	1.321
YIL078W	9357.92	-1.167
YER138C	9262.65	-1.148
YOLWTy1-1	9188.64	-1.181
YOL103W-B	9182.44	-1.18
YML039W	9164.45	-1.182
YGL147C	9062.7	-0.941
YKL081W_exon	9061.63	1.516
YPLWTy1-1	8928.99	-1.49
YLRCTy1-1	8923.47	-1.489
YMR142C_exon	8860.84	-0.043
YOR096W_exon	8765.08	-0.504
YPRCTy1-4	8722.38	-0.643
YPR158C-D	8716.68	-0.642
YBLWTy1-1	8682.91	-0.579
YBL027W_exon	8545.93	-0.698
YDL126C	8503.79	-1.105
YBL005W-B	8496.52	-0.541
YMRCTy1-3	8398.03	-0.489
YLR157C-B	8364.37	-1.407
YPL257W-B	8363.92	-1.407
YPL240C	8259.65	-1.52
YML026C_exon	8250.87	-0.835
YPR145W	8237.71	-0.464
YMR045C	8132.36	-0.429
YPR074C	8094.75	0.98
YMR217W	7964.11	0.89
YAL003W_exon	7880.15	0.486
YDR155C	7748.04	-0.033
YGR094W	7713.74	-0.52
YHR010W_exon	7685.4	-2.327
YLRWTy1-2	7563.7	-0.671
YAR009C	7559.97	-1.508
YBR189W_exon	7546.35	-0.455
YJRWTy1-1	7477.09	-1.367
YMR205C	7468.29	0.466
YOR204W	7378.56	-0.28
YDRWTy1-5	7353.97	-1.094
YLR259C	7284.67	-0.903
YLR180W	7212.56	-0.113
YGL245W	7159.37	-0.491
YLR175W	7116.03	-0.307
YPR102C	7037.97	-1.114
YER043C	7036.72	1.425
YDL084W	6949.85	-0.099
YLR110C	6923.19	1.352
YGR118W_exon	6897.9	-1.775
YGL088W	6782.92	-0.572
YHR064C	6682.4	0.7
YGR061C	6651.55	-0.662
YJR016C	6631.2	-0.261
YHR183W	6615.81	-0.68
YOL120C_exon	6607.92	-0.419
YLL045C	6480.29	2.309
YER177W	6478.26	-0.845
YBR127C	6431.22	0.109
YGR159C	6418.84	-0.017
YLR227W-B	6406.01	-0.36
YMLWTy1-1	6383.23	-0.933
YLL026W	6321.04	-0.322
YHRCTy1-1	6294.72	-0.931
YNL112W_exon	6280.23	-0.418
YOR007C	6244.22	-0.225
YLR448W_exon	6224.91	0.574
YLRWTy1-3	6223.78	-1.101
YJL130C	6221.67	0.163
YOR341W	6215.79	-0.68
YGL055W	6214.06	0.706
YBR191W_exon	6212.71	-0.641
YDR365W-B	6197.33	-0.827
YBR084C-A_exon	6177.26	0.087
YPRCTy1-2	6106.88	-0.834
YDR450W_exon	6089	-0.998
YDR158W	6032.48	0.015
YLR058C	6016.65	1.108
YPL160W	6009.95	-0.647
YGR085C	5946.93	-0.633
YNR016C	5862.02	0.178
YGL234W	5855.28	-0.163
YDR154C	5809.48	-0.082
YHR019C	5800.62	0.797
YML024W_exon	5796.17	-2.172
YER036C	5775.63	0.515
YERCTy1-2	5754.6	-0.659
YGL173C	5748.8	0.863
YER117W_exon	5748.14	-2.645
YLR035C-A	5742.35	-0.618
YPR132W_exon	5740.88	-1.929
YER160C	5736.86	-0.661
YMR143W_exon	5661.96	-1.975
YJR027W	5655.6	-1.052
YGR124W	5623.21	-0.773
YLR359W	5566.16	-0.539
YOR153W	5562.42	0.765
YDL171C	5543.77	-0.737
YDR037W	5474.67	0.697
YML045W	5470.12	-0.773
YDRCTy1-3	5463.79	-0.998
YOR312C_exon	5462.72	0.047
YHR214C-B	5374.46	-0.767
YJL159W	5374	2.484
YGR155W	5330.24	0.357
YLR342W	5291.81	0.883
YGR214W_exon	5291.39	1.391
YOR361C	5289.45	0.9
YDR261C-D	5264.91	-0.944
YML056C_exon	5252.77	1.34
YLR197W	5236.92	-0.34
YPL019C	5228.01	0.112
YDR023W	5212.03	-0.577
YGR027C	5187.94	-2.62
YBR121C	5127.26	-0.439
YPR163C	5079.41	-1.132
YMRCTy1-4	5077.89	-0.882
YMR050C	5065.42	-0.878
YJL177W_exon	4964.02	0.857
YPR137C-B	4951.34	-0.462
YLL018C	4923.92	0.395
YEL034W	4904.64	0.636
YOR335C	4897.93	-0.705
YPR010C	4891.26	-0.812
YMR229C	4890.56	-0.592
YMR246W	4801.45	0.428
YGR162W	4751.1	0.934
YLR354C	4749.16	0.443
YNL302C_exon	4743.57	-1.109
YLR325C	4727.86	-2.442
YKL210W	4703.09	-0.615
YIL053W	4660.82	1.675
YMR012W	4638.49	-0.145
YKL006W_exon	4637.65	-0.854
YNL031C	4622.03	-0.879
YPL198W_exon	4605.27	1.176
YEL054C	4597.16	0.17
YMR120C	4594.98	-0.384
YOR168W	4585.06	-0.7
YCL030C	4577.81	-0.566
YER091C	4574.84	0.389
YOL139C	4547.59	-0.036
YHR027C	4535.1	-1.08
YER074W_exon	4524.46	-1.376
YLR286C	4521.31	3.329
YPR036W	4500.98	0.547
YCL040W	4477.23	0.016
YHR179W	4477.21	-0.554
YOR293W_exon	4459.42	-1.41
YMR083W	4459.08	-1.056
YBR143C	4401.6	0.101
YHR141C_exon	4337.61	-2.35
YJR139C	4337.17	0.358
YDRWTy1-4	4321.96	-1.264
YDR316W-B	4320.51	-1.265
YAL035W	4312.46	-0.792
YJR121W	4301.63	1.818
YLR109W	4259.44	0.086
YLR061W_exon	4235.53	-1.838
YIL075C	4211.04	-0.67
YEL009C	4184.87	2.053
YGR204W	4178.08	0.634
YPL048W	4135.66	0.295
YGL105W	4122.41	0.232
YDR447C_exon	4094.31	-2.13
YDL191W_exon	4092.57	-1.22
YPL226W	4081.12	-0.268
YKL216W	4079	-0.933
YGR234W	4075.14	-0.634
YNL064C	4065.61	-0.36
YDL136W_exon	4042.6	-1.284
YBR025C	4025.6	0.774
YOL109W	4017.65	-1.938
YPRWTy1-3	3977.85	-1.446
YPR158W-B	3975.28	-1.445
YBL039C	3964.92	0.093
YKL080W	3955.57	0.262
YJL080C	3948.72	0.513
YGR175C	3940.51	-0.898
YDR226W	3916.25	-0.21
YDL184C	3915.22	-3.546
YDL145C	3905.63	-0.51
YBR218C	3899.74	-0.375
YER110C	3888.13	0.79
YBL092W	3866.23	0.2
YML028W	3861.24	1.284
YGR180C	3847.79	0.423
YPR041W	3831.52	-0.266
YLR447C	3814.15	0.043
YOR375C	3808.5	-0.394
YGL030W_exon	3805.48	-0.475
YBR048W_exon	3786.7	0.454
YHR020W	3765.41	0.327
YMR108W	3742.72	-0.528
YFL045C	3727.55	-0.178
YGL026C	3702.77	-0.403
YLR432W	3695.89	0.933
YBL087C_exon	3685.8	-1.591
YGRCTy1-2	3682.78	-1.202
YDR341C	3668.49	-0.721
YJL158C	3666.65	2.611
YGL148W	3657.33	-0.339
YGL137W_exon	3657.07	-1.062
YHR053C	3655.09	-2.55
YHR055C	3655.09	-2.55
YGRCTy1-3	3633.55	-0.915
YLR027C	3632.79	0.601
YGR161C-D	3629.33	-0.913
YBR011C	3628.76	1.264
YER178W	3621.85	2.082
YKR042W	3618.78	3.782
YDL140C	3606.24	0.619
YKL035W	3603.2	0.898
YFL031W_intron	3594.73	-0.175
YNL079C	3576.96	-1.403
YJR104C	3555.91	-1.14
YMR309C	3550.75	-0.101
YJL008C	3548.39	-0.049
YJL012C	3548.35	-0.682
YJL190C	3522.38	-0.167
YHL001W_exon	3496.41	-1.077
YLRWTy2-1	3481.65	-0.121
YLR153C	3480.9	-0.708
YBRWTy1-2	3478.74	-0.787
YGR148C	3478.59	-0.921
YBR012W-B	3477.32	-0.787
YLR410W-B	3468.24	-0.117
YDR064W_exon	3453.97	1.004
YLR106C	3453.82	-0.5
YPL028W	3451.8	-0.138
YIL148W_exon	3424.02	-1.685
YDR188W	3417.11	-0.607
YKL180W_exon	3400.55	2.427
YLR060W	3397.41	0.365
YGR285C	3392.94	1.746
YOL127W_exon	3391.55	0.013
YDL082W_exon	3376.37	0.004
YDL081C	3375.21	-0.95
YOR230W	3374.96	0.082
YDR212W	3371.35	-0.566
YORWTy1-2	3323.04	-1.005
YOR142W-B	3316.38	-1.004
YNL162W_exon	3315.69	-2.207
YGR103W	3312.56	-1.152
YML106W	3306.88	1.269
YDR172W	3303.76	-0.672
YJR064W	3286.75	-1.105
YDL192W	3282.37	-1.06
YLR304C	3269.97	-0.616
YNL007C	3251	-1.288
YER055C	3237.18	-0.2
YLR293C	3234.74	1.086
YGR116W	3230.15	-1.069
YPL093W	3217.24	0.19
YBR078W	3205.53	3.243
YDR077W	3201.79	2.162
YKL117W	3189.86	-1.613
YML073C_exon	3183.25	0.693
YNLWTy1-2	3179.58	0.247
YHR208W	3177.13	0.335
YNL054W-B	3166.15	0.256
YGL206C	3160.28	0.087
YNL220W	3151.17	-0.405
YGR264C	3150.65	0.088
YOL040C	3147.71	1.613
YJR148W	3112.76	-0.184
YDL100C	3104.64	0.301
YOR310C	3104.24	0.122
YKR094C_exon	3101.72	-0.257
YDR346C	3094.52	-0.632
YCL043C	3092.79	2.933
YOR151C	3090.48	-0.709
YFL037W	3079.34	0.644
YOR184W	3065.43	-0.356
YEL071W	3054.14	-0.812
YHR170W	3053.11	-0.194
YLL039C	3047.73	0.338
YGR038C-B	3040.43	-0.922
YOR332W	3039.58	0.274
YDR345C	3031.39	0.943
YEL046C	3029.94	0.676
YDR127W	3027.79	-0.569
YMR300C	2971.77	-0.312
YEL051W	2949.61	-0.51
YMR131C	2945.41	-0.19
YAR015W	2934.55	-0.406
YGR279C	2920.27	2.852
YKL145W	2918.92	-0.968
YDR429C	2897	-1.39
YBR079C	2883.55	0.114
YJL167W	2883.28	-0.47
YDL083C_exon	2882.7	-0.439
YGL195W	2881.17	-0.192
YDR238C	2873.23	-0.061
YBL099W	2870.05	1.697
YDRCTy2-1	2858.89	0.167
YDR382W	2850.42	-0.593
YJL111W	2848.72	0.75
YDR034C-D	2848.44	0.174
YDRCTy1-2	2847.88	-0.329
YNL067W	2842.36	0.362
YER025W	2834.94	-0.203
YDR381W	2816.77	0.897
YOR234C_exon	2809.59	-2.503
YJR105W	2800.34	-0.123
YPR165W	2797.01	-0.344
YDR418W	2790.96	0.647
YKL104C	2788.44	-0.66
YGL215W	2784.29	3.346
YBLWTy2-1	2781.31	-0.486
YMR307W	2774.91	1.312
YGL031C	2774.48	-0.745
YNL287W	2772.3	0.267
YBL100W-B	2768.66	-0.481
YDR210C-D	2768.12	-0.278
YORWTy2-2	2742.63	-0.595
YORCTy2-1	2742.54	-0.256
YOR343W-B	2740	-0.594
YGL202W	2731.44	-0.092
YOR192C-B	2731.03	-0.251
YML123C	2727.29	2.138
YDRWTy2-3	2721.9	-0.099
YPL061W	2721.07	0.32
YDR261W-B	2714.4	-0.096
YDR170C	2697.16	-0.453
YGR034W_exon	2697.07	-0.741
YOR128C	2691.63	-0.494
YIL069C_exon	2685.33	0.076
YOR270C	2678.86	0.105
YCL009C	2668.31	1.477
YDR353W	2656.47	-0.003
YMR242C_exon	2653.07	0.995
YDL066W	2634.05	0.657
YFL038C	2607.47	-1.588
YER021W	2597.58	-0.173
YER133W_exon	2574.03	-1.189
YJR094W-A_exon	2566.56	-2.731
YJL014W	2565.63	-0.804
YDR002W	2565.5	-1.64
YMR308C	2563.54	-0.456
YNL085W	2554.68	-0.299
YIL142W	2551.87	-0.942
YNL104C	2550.37	0.819
YDL143W	2550.15	-0.238
YPR069C	2548.69	-0.621
YOR298C-A	2547.29	-0.4
YNL066W	2544.47	2.651
YPL143W_exon	2543.99	-0.962
YBR126C	2543.65	-0.955
YNL131W	2543.42	2.127
YLR028C	2534.03	-0.624
YOR198C	2516.25	1.523
YDR129C_exon	2491.65	-1.078
YML008C	2480.68	-0.963
YGR086C	2480.04	0.671
YLR257W	2467.85	-0.393
YLR154W-C	2461.65	-3.323
YDL147W	2444.48	-0.795
YDR060W	2434.4	-0.959
YNR053C_exon	2421.51	-0.381
YDR524C-B	2421.31	0.793
YNR053C_intron	2417.15	-2.399
YNL055C	2417.11	1.165
YOR326W	2405.2	-1.028
YLR208W	2401.07	-0.035
YHL034C	2397.56	-0.145
YKL029C	2388.78	0.298
YMR318C	2387.23	-0.383
YML074C	2384.36	-0.38
YBR263W	2380.7	0.594
YKL212W	2375.29	-0.206
YBR158W	2371.18	0.817
YDR471W_exon	2366.99	-0.633
YBR249C	2362.52	1.143
YPR033C	2353.46	0.217
YDR321W	2352.93	-0.017
YOL098C	2349.53	0
YGL207W	2347.89	-0.523
YBR221C	2345.38	1.553
YDRWTy2-2	2327.24	-0.261
YNL138W	2321.22	-0.069
YBL047C	2318.83	0.659
YEL033W	2314.02	0.292
YIL043C	2306.19	0.649
YDR210W-B	2305.96	-0.249
YNL241C	2305.71	1.097
YHR215W	2305.01	0.674
YNL255C	2299.93	-0.892
YLR287C-A_exon	2297.18	-2.327
YER131W	2296.54	-0.643
YKL096W-A	2294	1.579
YMR230W_exon	2290.18	-1.613
YIL123W	2288.78	2.699
YNL071W	2283.26	0.722
YER125W	2278.99	0.404
YDR399W	2269.33	-0.743
YGRWTy2-2	2264.58	0.984
YLL050C_exon	2262.33	-1.034
YGL048C	2261.44	-0.302
YFLWTy2-1	2259.97	0.993
YDL097C	2256.69	0.529
YPL154C	2256.09	0.176
YGL037C	2255.55	-1.247
YFL002W-A	2250.97	1.003
YGR161W-B	2250.97	1.003
YFR009W	2246.48	-0.362
YBL007C	2235.82	0.423
YML126C	2223.86	1.235
YGR211W	2221.79	-0.505
YER073W	2221.78	-0.37
YLR384C	2219.44	-0.608
YJL034W	2217.28	1.712
YNL016W	2206.2	1.292
YIL051C	2202.48	-1.209
YNL061W	2197.79	-0.629
YOR167C	2194.38	-1.798
YGL189C	2192.05	0.339
YOR209C	2187.88	0.06
YHR068W	2155.84	1.165
YAR071W	2153.99	0.686
YJL050W	2152.27	-1.378
YPR110C	2129.57	-0.546
YDR025W_exon	2119.91	0.783
YKL157W_exon	2114.31	-0.564
YAL012W	2113.23	1.093
YOL123W	2108.06	0.015
YGRCTy2-1	2107.01	1.037
YOR117W	2094.66	-0.971
YPL004C	2085.3	0.533
YDL007W	2085.2	-1.308
YJL109C	2083.47	-0.108
YDR033W	2078.97	2.086
YBR010W	2070.13	-1.935
YFL004W	2065.61	-0.477
YKR048C	2049.03	-0.121
YOR261C	2044.39	-0.648
YBR162C	2043.07	2.995
YDR365C	2040.39	-0.662
YBL004W	2038.77	-0.603
YCR053W	2037.65	1.19
YBR106W	2034.49	-0.813
YMR235C	2022.4	0.699
YPL037C	2013.67	-0.082
YGR178C	2012.31	-0.237
YMR260C	2008.02	-1.047
YML085C_exon	2004.07	-0.148
YBR039W	1997.27	1.652
YNL301C_exon	1996.65	-0.731
YHR193C	1994.7	1.161
YLR300W	1988.65	1.177
YOR122C_exon	1983.79	-0.897
YML010W	1982.17	-1.531
YDR335W	1978.53	-0.421
YCR031C_exon	1972.76	0.789
YBR283C	1958.38	0.679
YGL238W	1957.44	0.047
YNL247W	1954.72	-0.3
YIL109C	1949.66	1.198
YHR025W	1948.76	2.23
YOL121C_exon	1948.24	-0.784
YLR113W	1946.81	0.465
YOR362C	1945.29	-0.879
YCLWTy2-1	1944.17	0.978
YBR286W	1941.2	1.958
YDL133C-A	1940.9	-4.732
YFL007W	1937.75	-0.474
YPL217C	1930.79	-1.043
YCL019W	1930.11	0.992
YMR173W	1926.46	1.131
YNL096C	1921.4	1.995
YOL039W	1918.34	-0.121
YPL249C-A_exon	1918.1	-0.348
YKL181W	1917.19	1.106
YNLCTy2-1	1916.19	1.087
YLR333C	1906.98	-1.721
YBL056W	1895.32	-0.301
YHR162W	1894.3	-1.15
YMR080C	1890.72	-0.281
YGR218W	1885.31	-0.291
YDR074W	1885.16	0.23
YER094C	1882.43	-0.899
YPL079W_exon	1880.46	0.763
YGR185C	1879.2	1.285
YDR035W	1874.32	-0.191
YPL145C	1873.89	0.797
YIL041W	1872.55	-0.21
YMR146C	1867.57	0.784
YGR250C	1863.61	-0.438
YJL026W	1854.57	1.073
YNL010W	1853.01	-0.264
YDL070W	1845.8	-0.396
YBR115C	1834.57	-0.585
YPR181C	1832.22	2.079
YHR007C	1828.53	1.737
YOL061W	1822.03	-0.291
YPL237W	1821.36	0.912
YDL029W_exon	1816.24	-0.414
YIL133C_exon	1815.73	1.784
YML004C	1811.5	-1.189
YGR282C	1811.27	2.324
YLR248W	1810.77	-0.448
YLR429W	1808.93	-0.742
YPR088C	1807.35	-0.847
YCR057C	1805.81	-0.145
YER006W	1802.75	-0.579
YDRCTy1-1	1800.81	-0.43
YJR109C	1800.1	-0.717
YDR150W	1797.26	0.144
YDR457W	1795.55	-0.465
YJR065C	1794.99	1.371
YLR196W	1794.96	-0.963
YML117W	1791.94	-0.193
YER070W	1791.75	0.994
YML048W	1791.4	-0.224
YKR001C	1791.22	-0.789
YHR021C_exon	1790.4	-1.554
YLR179C	1785	0.406
YNR050C	1782.94	-0.343
YER103W	1775.38	-1.327
YPR043W_exon	1774.89	-1.194
YML110C	1765.42	0.046
YLR129W	1762.55	-0.884
YOR027W	1761.14	0.822
YKR057W_exon	1760.24	-2.623
YLR216C	1758.76	0.111
YMR173W-A	1755.38	1.211
YDL075W_exon	1747.82	-0.543
YDL195W	1742.2	0.697
YBL022C	1738.67	-0.297
YPR108W	1736.32	-1.134
YDL022W	1735.53	2.002
YGR135W	1735.25	-0.023
YER049W	1732.44	-0.849
YER124C	1732.14	-0.119
YKL126W	1730.21	-0.406
YNL190W	1729.76	2.505
YHR026W	1726.05	0.227
YDR098C-B	1721.77	-0.352
YHR030C	1721.6	0.058
YHR128W	1719.43	-0.295
YHR190W	1711.29	0.369
YMR099C	1707.16	-0.15
YOR243C	1702.89	-0.114
YML124C_exon	1699.96	-0.581
YDR232W	1698.71	1.279
YDR394W	1692.69	-0.266
YDR099W	1690.75	1.3
YDR432W	1684.05	1.197
YER122C	1682.6	-0.51
YPR016C	1679.69	2.953
YKR043C	1677.63	0.315
YHR165C	1677.28	-0.774
YFL018C	1675.56	-0.338
YPL012W	1665.65	-0.578
YIL094C	1661.82	0.185
YBL091C	1656.22	-0.068
YFR032C-A	1652.57	-3.637
YOL016C	1646.28	-0.538
YLL040C	1641.81	-1.071
YBR068C	1641.77	0.583
YMR058W	1641.27	0.987
YGR253C	1640.63	-1.385
YGR020C	1638.67	-1.534
YGR229C	1635.42	-0.609
YDR001C	1633.68	0.076
YOR046C	1633.56	-1.087
YCL011C	1632.87	-0.605
YMR079W_exon	1630.21	-0.039
YDL134C	1629.37	-0.007
YOL038W	1628.75	-0.966
YNL208W	1623.52	-1.152
YDR372C	1622.79	-0.023
YOR259C	1622.33	-0.885
YBL032W	1621.98	0.573
YMR046C	1620.3	1.352
YLR314C	1619.04	0.142
YHR089C	1617.81	-1.213
YJR007W	1616.95	0.821
YLL008W	1615.6	-1.034
YHR099W	1609.47	0.06
YGL078C	1607.74	0.256
YLR449W	1606.96	-0.625
YBR009C	1605.68	-0.824
YBL005W-A	1603.48	1.529
YOL097C	1602.18	-0.607
YOL081W	1600.43	0.56
YDL014W	1598.73	2.068
YDR388W	1598.3	0.244
YGR184C	1597.76	-0.463
YPL126W	1593.4	0.336
YFR024C-A_exon	1591.38	-0.519
YDR258C	1590.72	-1.043
YDR028C	1589.21	-0.127
YKR018C	1586.8	-0.212
YMR047C	1585.8	-0.11
YHR108W	1584.21	1.009
YNL307C	1583.67	2.504
YEL058W	1582.91	-0.171
YGR132C	1580.21	-0.579
YBR084W	1574.89	-0.132
YHL011C	1572.86	0.827
YNL132W	1571.99	0.151
YDR190C	1556.12	-1.289
YBL003C	1553.38	-0.989
YPR137C-A	1553.31	1.193
YHR047C	1552.16	-0.446
YER023W	1550.57	-0.313
YGR157W	1549.83	1.038
YPL117C	1548.38	-0.987
YMR251W-A	1547.85	-0.658
YER056C	1547.16	0.907
YFR055W	1544.47	-0.623
YIR012W	1544.47	-0.962
YDR381W_intron	1543	2.367
YOL004W	1542.05	-0.487
YKL184W	1540.46	0.514
YER120W	1540.31	1.358
YDR395W	1540.14	-0.54
YOR323C	1538.02	-0.687
YCR009C	1536.27	-0.517
YBL024W	1533.4	0.217
YFL005W	1531.1	-0.778
YDR293C	1530.68	1.045
YNR051C	1529.61	0.439
YEL055C	1529.12	-0.176
YKR095W	1528.65	-0.658
YNL154C	1526.96	0.387
YDR516C	1524.65	-1.23
YDR194C	1522.78	0.26
YNL271C	1519.52	-0.304
YBL058W	1519.42	-0.511
YER003C_exon	1518.61	0.701
YER072W	1514.07	1.236
YHR146W	1510.67	-1.059
YAL023C	1507.65	0.805
YLR264W	1503.48	-0.327
YNL189W	1503.29	0.393
YHR143W	1502.64	3.446
YLR301W	1502.03	-0.865
YGL092W	1501.49	-0.327
YLR367W_exon	1500.28	-2.108
YOR232W	1497.57	-0.328
YHR042W	1496.69	2.806
YKL127W	1493.39	-0.467
YOR207C	1492.84	-0.677
YML035C	1489.87	-0.438
YDL112W	1489.73	-0.722
YDR039C	1489.35	0.313
YLR399C	1487.97	-0.432
YAR010C	1481.35	1.41
YKL009W	1471.3	-0.92
YOR317W	1469.24	-0.983
YML070W	1467.68	-0.35
YMR109W	1466.44	-0.076
YPR028W_exon	1465.17	-0.208
YLR344W_exon	1462.36	-0.285
YMR295C	1461.01	-1.224
YMR125W_exon	1459.29	-0.791
YOL021C	1456.7	-0.89
YJR028W	1455.12	1.153
YJL136C_exon	1455.04	-1.093
YJR002W	1453.33	-0.616
YLR256W	1450.3	1.126
YNL192W	1448.59	-0.426
YFR010W	1440.86	-0.81
YOR206W	1438.57	-0.858
YMR305C	1432.81	2.695
YDR101C	1428.2	-0.591
YDL137W	1427.75	-0.149
YPR118W	1425.04	0.039
YER136W	1422.53	0.444
YDR038C	1422.48	0.376
YIL047C	1422.04	0.191
YDR500C_exon	1417.25	-1.456
YLR056W	1416.39	1.025
YDR487C	1410.32	-1.02
YKL172W	1409.54	-0.495
YNL002C	1407.52	-1.319
YGL062W	1405.57	0.128
YER155C	1404.98	0.014
YLR406C_exon	1404.16	-1.007
YNL243W	1404.15	0.392
YLR409C	1403.96	-0.976
YKR028W	1402.92	-0.289
YHR074W	1402.68	-0.439
YKL195W	1401.36	-0.881
YDL124W	1398.2	0.434
YDL205C	1395.92	0.148
YEL040W	1393.43	1.623
YDR328C	1393.33	-1.37
YMR092C	1391.58	-0.503
YHR009C	1389.38	0.848
YEL047C	1386.68	0.304
YEL027W	1385.06	1.14
YPR103W	1383.89	-1.534
YCR093W	1383.03	0.731
YAL042W	1373.39	0.353
YPL091W	1373.04	-0.856
YGR186W	1371.22	-0.529
YDR211W	1371.09	-0.695
YDR545W	1371.04	-0.28
YLR467W	1371.04	-0.28
YOR396W	1371.04	-0.28
YAL029C	1368.55	-0.074
YCL054W	1367.99	-1.271
YIL074C	1367.69	-0.027
YFL010C	1365.77	-0.528
YLRCTy2-2	1365.77	0.728
YOR276W	1362.11	-1.46
YDR040C	1360.12	0.284
YFR040W	1358.37	0.356
YHL030W	1357.81	-0.864
YCR004C	1356.81	-0.055
YOR370C	1355.05	-0.072
YFR050C	1354.73	0.746
YGR090W	1354.68	-0.36
YGR054W	1354.24	1.04
YIL126W	1352.8	-0.379
YLR347C	1352.22	-0.233
YNL030W	1350.48	-0.877
YMR297W	1350.39	1.043
YMR202W	1350.23	0.376
YKL101W	1346.36	0.182
YML069W	1343.65	-1.107
YCL057W	1342.79	0.145
YML100W	1340.7	0.114
YOR108W	1340.15	1.224
[truncated: 6,193 more rows]

## Sheet: MA plot avec 150 du volcano
ORF	A	M	CW	Targets	Gene
[truncated: 146 more rows]
