# Supplementary material for: eIF2A represses cell wall biogenesis gene expression in Saccharomyces cerevisiae
Source: PLoS One. 2023 Nov 27;18(11):e0293228. doi: 10.1371/journal.pone.0293228 (PMC10681259; doi:10.1371/journal.pone.0293228)
Supplement: S2 Dataset — (XLSX) [file pone.0293228.s011.xlsx]

## Sheet: OE eif2a vs empty vector
ORF	WT1	WT2	WT3	eIF2AOE1	eIF2AOE2	eIF2AOE3	eif2a∆1	eif2a∆2	eif2a∆3	norm.WT1	norm.WT2	norm.WT3	norm.eIF2AOE1	norm.eIF2AOE2	norm.eIF2AOE3	norm.eif2a∆1	norm.eif2a∆2	norm.eif2a∆3	baseMean	WT mean	eIF2AOE mean	eif2a∆ mean	FoldChange	log2FoldChange	stat	pvalue	padj	dispGeneEst	dispFit	dispMAP	dispersion	betaConv	maxCooks
CUT001	20	19	10	7	8	12	8	14	7	14	15	8	5	7	12	8	12	6	11.11	12	8	9	0.664	-0.592	-1.164	0.244503053870509	1	0.0619	0.1402	0.1008	0.1008	TRUE	0.334
CUT002	10	10	12	7	10	19	13	3	6	7	8	9	5	9	19	12	3	5	14.16	8	11	7	1.368	0.452	0.936	0.349228026556772	1	0.0304	0.1146	0.0806	0.0806	TRUE	0.388
CUT003	4	8	1	3	1	0	1	2	1	3	6	1	2	1	0	1	2	1	5.51	3	1	1	0.354	-1.498	-1.491	0.135977571397054	1	0	0.2613	0.2297	0.2297	TRUE	0.0855
CUT004	13	9	9	6	8	8	7	8	7	9	7	7	5	7	8	7	7	6	6.59	8	7	7	0.855	-0.225	-0.37	0.711614674167925	1	0	0.2218	0.1513	0.1513	TRUE	0.0814
CUT005	5	5	5	4	8	5	8	2	4	4	4	4	3	7	5	8	2	3	6.32	4	5	4	1.361	0.445	0.629	0.529589585627313	1	0	0.2303	0.173	0.173	TRUE	0.0664
CUT006	8	6	1	0	2	2	5	3	3	6	5	1	0	2	2	5	3	3	2.79	4	1	4	0.325	-1.621	-1.556	0.119780094798524	1	0	0.4952	0.3156	0.3156	TRUE	0.2091
CUT007	40	35	39	40	29	24	28	27	34	29	28	29	31	27	24	26	24	29	41.2	29	27	26	0.962	-0.055	-0.185	0.853004265881164	1	0	0.0533	0.0345	0.0345	TRUE	0.1868
CUT008	1	2	1	1	0	2	2	1	1	1	2	1	1	0	2	2	1	1	1.26	1	1	1	0.896	-0.158	-0.111	0.911684902256508	1	0	1.0664	0.5965	0.5965	TRUE	0.1478
CUT009	5	2	3	2	2	5	5	8	6	4	2	2	2	2	5	5	7	5	3.64	3	3	6	1.097	0.133	0.151	0.87964433019305	1	0	0.3845	0.2411	0.2411	TRUE	0.1875
CUT010	0	2	0	0	1	0	0	0	0	0	2	0	0	1	0	0	0	0	0.31	1	0	0	0.613	-0.705	-0.223	0.823809482676263	1	0	4.2204	5.506	5.506	TRUE	0.3248
CUT011	11	8	11	13	9	8	3	13	9	8	6	8	10	8	8	3	11	8	12.4	7	9	7	1.182	0.241	0.471	0.637771031098664	1	0.0403	0.1279	0.0888	0.0888	TRUE	0.2526
CUT012	7	3	4	4	5	5	3	1	3	5	2	3	3	5	5	3	1	3	2.77	3	4	2	1.209	0.274	0.336	0.736636272790606	1	0	0.4977	0.2648	0.2648	TRUE	0.0946
CUT013	0	0	2	1	0	0	0	2	1	0	0	2	1	0	0	0	2	1	1.03	1	0	1	0.642	-0.639	-0.346	0.729159762259957	1	0	1.3028	0.7044	0.7044	TRUE	0.262
CUT014	20	20	26	23	19	12	10	13	10	14	16	20	18	18	12	9	11	8	11.66	17	16	9	0.963	-0.055	-0.135	0.892255875136216	1	0	0.1346	0.0661	0.0661	TRUE	0.0829
CUT015	5502	4059	5208	5988	4490	4110	3234	3478	3250	3960	3242	3913	4668	4183	4142	3047	3061	2753	5211.72	3705	4331	2954	1.169	0.225	1.24	0.214880110137577	1	0.0223	0.0215	0.0236	0.0236	TRUE	0.3416
CUT016	1	0	6	5	1	0	3	3	2	1	0	5	4	1	0	3	3	2	5.34	2	2	3	0.987	-0.019	-0.019	0.984711364555237	1	0.1877	0.2687	0.2389	0.2389	TRUE	0.6613
CUT017	36	39	33	34	28	19	35	20	18	26	31	25	27	26	19	33	18	15	46.82	27	24	22	0.883	-0.179	-0.588	0.556311769736798	1	0.0199	0.0495	0.0342	0.0342	TRUE	0.3743
CUT018	3	6	4	4	3	2	3	4	4	2	5	3	3	3	2	3	4	3	4.66	3	3	3	0.811	-0.302	-0.373	0.709363200340329	1	0	0.3051	0.1896	0.1896	TRUE	0.3225
CUT019	3	4	3	4	1	1	1	3	2	2	3	2	3	1	1	1	3	2	3.03	2	2	2	0.695	-0.525	-0.547	0.584060373886501	1	0	0.4581	0.2576	0.2576	TRUE	0.3246
CUT020	7	3	0	2	4	3	1	4	0	5	2	0	2	4	3	1	4	0	2.89	2	3	2	1.097	0.134	0.131	0.895413860719555	1	0.3484	0.4788	0.4279	0.4279	TRUE	0.1389
CUT021	30	44	32	40	32	29	18	29	20	22	35	24	31	30	29	17	26	17	25.3	27	30	20	1.123	0.167	0.561	0.57507082849779	1	0	0.0735	0.0351	0.0351	TRUE	0.1643
CUT022	1	2	2	1	3	1	1	1	0	1	2	2	1	3	1	1	1	0	1.59	2	2	1	1.195	0.257	0.187	0.851408505036808	1	0.6597	0.8532	0.7628	0.7628	TRUE	0.4317
CUT023	0	3	3	1	0	1	0	0	0	0	2	2	1	0	1	0	0	0	2.4	1	1	0	0.39	-1.359	-0.954	0.340214124274395	1	0	0.571	0.4623	0.4623	TRUE	0.6331
CUT024	19	13	13	14	23	14	17	9	17	14	10	10	11	21	14	16	8	14	19	11	15	13	1.362	0.446	0.995	0.319843052860874	1	0.0731	0.0908	0.0818	0.0818	TRUE	0.074
CUT025	190	188	203	173	159	174	191	208	195	137	150	153	135	148	175	180	183	165	134.49	147	153	176	1.041	0.058	0.28	0.779095558743042	1	0.0221	0.0311	0.0256	0.0256	TRUE	0.3799
CUT026	30	7	19	15	11	17	16	28	15	22	6	14	12	10	17	15	25	13	27.33	14	13	18	0.926	-0.111	-0.274	0.784287794519005	1	0.0409	0.0696	0.0566	0.0566	TRUE	0.2552
CUT027	85	54	75	72	65	54	60	70	57	61	43	56	56	61	54	57	62	48	51.52	53	57	56	1.064	0.089	0.317	0.751248894063266	1	0.0375	0.0469	0.0417	0.0417	TRUE	0.4043
CUT028	2	2	1	8	0	1	1	0	0	1	2	1	6	0	1	1	0	0	0.93	1	2	0	1.963	0.973	0.644	0.519756811994225	1	0	1.4386	1.1656	1.1656	TRUE	0.1897
CUT029	0	0	2	3	0	0	3	1	0	0	0	2	2	0	0	3	1	0	1.41	1	1	1	1.69	0.757	0.462	0.644299086034498	1	0	0.9557	0.656	0.656	TRUE	0.2379
CUT030	13	15	14	15	13	13	13	5	9	9	12	11	12	12	13	12	4	8	10.59	11	12	8	1.158	0.212	0.473	0.636186387806004	1	0	0.1461	0.0725	0.0725	TRUE	0.1392
CUT031	7	4	16	12	5	6	4	11	7	5	3	12	9	5	6	4	10	6	8.61	7	7	7	1	0	0	0.999823517936015	1	0.0988	0.1747	0.1385	0.1385	TRUE	0.2285
CUT032	1	1	3	4	1	1	2	2	6	1	1	2	3	1	1	2	2	5	4.21	1	2	3	1.402	0.487	0.486	0.627176395186573	1	0	0.3351	0.1703	0.1703	TRUE	0.2147
CUT033	0	1	1	0	0	0	0	1	0	0	1	1	0	0	0	0	1	0	0.34	1	0	0	0.323	-1.63	-0.582	0.560368206604087	1	0	3.9338	3.9103	3.9103	TRUE	0.1884
CUT034	3	0	0	0	2	0	0	2	1	2	0	0	0	2	0	0	2	1	0.48	1	1	1	0.846	-0.242	-0.093	0.925585980128267	1	0	2.7673	3.5663	3.5663	TRUE	0.0946
CUT035	6	8	4	3	3	4	13	5	8	4	6	3	2	3	4	12	4	7	4.22	4	3	8	0.662	-0.595	-0.774	0.438931833028761	1	0.0299	0.3343	0.1936	0.1936	TRUE	0.4039
CUT036	4	4	1	10	5	2	5	2	6	3	3	1	8	5	2	5	2	5	4.04	2	5	4	2.175	1.121	1.373	0.169681831721131	1	0	0.3481	0.2225	0.2225	TRUE	0.1081
CUT037	3	1	1	1	2	0	3	1	3	2	1	1	1	2	0	3	1	3	0.89	1	1	2	0.715	-0.485	-0.306	0.759858504059928	1	0	1.5133	1.0023	1.0023	TRUE	0.0487
CUT038	18	15	15	6	5	9	10	13	18	13	12	11	5	5	9	9	11	15	8.62	12	6	12	0.5	-1.001	-1.94	0.0523615081810901	1	0	0.1746	0.086	0.086	TRUE	0.0887
CUT039	17	29	16	25	21	14	23	9	8	12	23	12	19	20	14	22	8	7	18.13	16	18	12	1.132	0.178	0.425	0.670673291904595	1	0.061	0.0941	0.0776	0.0776	TRUE	0.6504
CUT040	36	37	46	46	31	25	22	26	34	26	30	35	36	29	25	21	23	29	57.5	30	30	24	1.009	0.012	0.045	0.963807632272752	1	0	0.0442	0.0248	0.0248	TRUE	0.0488
CUT041	0	2	0	0	0	1	0	1	3	0	2	0	0	0	1	0	1	3	1.65	1	0	1	0.631	-0.665	-0.368	0.712671143889483	1	0	0.8226	0.6085	0.6085	TRUE	0.1367
CUT042	0	5	3	1	4	1	0	0	1	0	4	2	1	4	1	0	0	1	1.27	2	2	0	0.884	-0.178	-0.127	0.899159337682639	1	0.8358	1.0621	0.9834	0.9834	TRUE	0.1096
CUT043	17	13	24	19	17	18	5	10	21	12	10	18	15	16	18	5	9	18	19.83	13	16	11	1.195	0.257	0.586	0.558064981440678	1	0.0771	0.0879	0.0826	0.0826	TRUE	0.5471
CUT044	25	26	25	28	24	22	24	5	13	18	21	19	22	22	22	23	4	11	25.47	19	22	13	1.154	0.207	0.521	0.602271382279242	1	0.073	0.0731	0.0731	0.0731	TRUE	0.068
CUT045	0	0	0	0	0	0	0	0	0	0	0	0	0	0	0	0	0	0	0.12	0	0	0	1	0	0	1	1	0	11.2355	18	18	TRUE	0.1435
CUT046	170	131	114	124	94	94	125	19	126	122	105	86	97	88	95	118	17	107	76.19	104	93	81	0.892	-0.164	-0.309	0.75720115665021	1	0.1951	0.0386	0.1265	0.1951	TRUE	0.7243
CUT047	3	3	2	3	2	0	1	0	6	2	2	2	2	2	0	1	0	5	2.88	2	1	2	0.724	-0.465	-0.433	0.664829912902335	1	0	0.4805	0.3357	0.3357	TRUE	0.6417
CUT048	75	64	84	78	69	61	64	73	64	54	51	63	61	64	61	60	64	54	80.29	56	62	59	1.108	0.148	0.724	0.469190532011301	1	0	0.0377	0.0161	0.0161	TRUE	0.0734
CUT049	0	0	0	2	1	2	2	0	1	0	0	0	2	1	2	2	0	1	1.2	0	2	1	10.774	3.429	1.969	0.0489351907468037	1	0	1.1206	0.8848	0.8848	TRUE	0.0708
CUT050	12	15	25	30	19	15	26	18	11	9	12	19	23	18	15	24	16	9	17.8	13	19	16	1.438	0.524	1.179	0.238378626266406	1	0.0842	0.0955	0.0896	0.0896	TRUE	0.1345
CUT051	1	5	0	1	1	2	1	3	1	1	4	0	1	1	2	1	3	1	0.99	2	1	2	0.788	-0.344	-0.226	0.821393556038592	1	0	1.3568	1.0563	1.0563	TRUE	0.5126
CUT052	31	38	20	21	23	13	24	3	19	22	30	15	16	21	13	23	3	16	19.92	22	17	14	0.754	-0.407	-0.817	0.413890730858661	1	0.1822	0.0876	0.1358	0.1358	TRUE	0.2862
CUT053	0	0	1	0	0	0	0	0	1	0	0	1	0	0	0	0	0	1	0.36	0	0	0	0.612	-0.708	-0.224	0.822403473148615	1	0	3.7366	5.173	5.173	TRUE	0.325
CUT054	1	7	5	3	1	1	2	3	4	1	6	4	2	1	1	2	3	3	3.12	4	1	3	0.442	-1.179	-1.132	0.257455931520066	1	0	0.445	0.3614	0.3614	TRUE	0.4232
CUT055	15	18	9	2	7	6	11	12	6	11	14	7	2	7	6	10	11	5	7.24	11	5	9	0.432	-1.212	-1.899	0.0575473027682628	1	0.1027	0.2039	0.1595	0.1595	TRUE	0.1203
CUT056	1	3	3	4	5	2	3	1	1	1	2	2	3	5	2	3	1	1	3.72	2	3	2	1.847	0.885	0.933	0.350805278166162	1	0	0.3766	0.2979	0.2979	TRUE	0.0713
CUT057	16	16	15	12	11	8	2	6	13	12	13	11	9	10	8	2	5	11	20.47	12	9	6	0.781	-0.357	-0.816	0.414629200139622	1	0.0211	0.0858	0.0575	0.0575	TRUE	0.3341
CUT058	15	19	20	20	8	5	18	9	9	11	15	15	16	7	5	17	8	8	17.32	14	9	11	0.706	-0.503	-1.092	0.274618703251862	1	0.0574	0.0976	0.078	0.078	TRUE	0.1549
CUT059	8	11	29	20	9	16	15	13	11	6	9	22	16	8	16	14	11	9	15.04	12	13	11	1.107	0.146	0.312	0.75478099524941	1	0.0777	0.1091	0.0928	0.0928	TRUE	0.7886
CUT060	4	0	3	2	2	3	7	1	6	3	0	2	2	2	3	7	1	5	3.88	2	2	4	1.215	0.281	0.276	0.782188389367318	1	0.2419	0.3623	0.3153	0.3153	TRUE	0.3929
CUT061	209	274	148	195	147	126	119	98	115	150	219	111	152	137	127	112	86	97	210.74	160	139	98	0.867	-0.205	-0.808	0.418831925317751	1	0.0479	0.0275	0.0408	0.0408	TRUE	0.1242
CUT062	16	13	4	13	8	16	6	7	10	12	10	3	10	7	16	6	6	8	10.61	8	11	7	1.343	0.425	0.843	0.399359186598752	1	0	0.1459	0.0976	0.0976	TRUE	0.3922
CUT063	0	2	1	1	2	1	0	0	0	0	2	1	1	2	1	0	0	0	0.55	1	1	0	1.565	0.646	0.304	0.761058333799307	1	0	2.4324	2.3897	2.3897	TRUE	0.1452
CUT064	6	7	6	6	1	3	2	7	4	4	6	5	5	1	3	2	6	3	7.97	5	3	4	0.617	-0.698	-1.013	0.31122984131523	1	0	0.1871	0.111	0.111	TRUE	0.3357
CUT065	53	72	48	58	48	55	46	30	50	38	58	36	45	45	55	43	26	42	38.63	44	48	37	1.104	0.142	0.512	0.60835513061176	1	0.0231	0.0555	0.0376	0.0376	TRUE	0.2032
CUT066	4	8	12	4	7	7	8	3	4	3	6	9	3	7	7	8	3	3	8.89	6	6	5	0.899	-0.153	-0.254	0.799181928917586	1	0	0.1699	0.1166	0.1166	TRUE	0.2083
CUT067	7	3	5	2	4	2	2	3	9	5	2	4	2	4	2	2	3	8	6.6	4	3	4	0.64	-0.645	-0.831	0.40569263257586	1	0	0.2214	0.1455	0.1455	TRUE	0.1466
CUT068	4	4	1	3	1	4	8	2	3	3	3	1	2	1	4	8	2	3	5.59	2	2	4	1.06	0.084	0.093	0.925512335723077	1	0	0.2576	0.225	0.225	TRUE	0.2569
CUT069	1	0	0	3	2	0	0	0	0	1	0	0	2	2	0	0	0	0	0.55	0	1	0	5.187	2.375	0.515	0.606629298072334	1	14.01	2.4149	4.0144	14.01	TRUE	0.481
CUT070	4	12	10	10	8	3	4	3	8	3	10	8	8	7	3	4	3	7	10.26	7	6	5	0.936	-0.095	-0.157	0.875450496396096	1	0.1229	0.1501	0.1367	0.1367	TRUE	0.3097
CUT071	27	23	19	14	25	16	14	28	12	19	18	14	11	23	16	13	25	10	15.46	17	17	16	0.959	-0.06	-0.139	0.889171086895472	1	0.0674	0.1068	0.0862	0.0862	TRUE	0.1829
CUT072	2	11	9	4	11	9	4	4	8	1	9	7	3	10	9	4	4	7	5.2	6	7	5	1.313	0.393	0.56	0.575145573331761	1	0	0.2754	0.2259	0.2259	TRUE	0.2597
CUT073	1	0	0	0	0	0	0	0	1	1	0	0	0	0	0	0	0	1	0.35	0	0	0	0.612	-0.708	-0.229	0.819231494852709	1	0	3.7523	4.9191	4.9191	TRUE	0.0301
CUT074	2	2	0	0	0	0	0	0	1	1	2	0	0	0	0	0	0	1	0.33	1	0	0	0.164	-2.609	-0.864	0.387810172848556	1	0	4.0257	5.2047	5.2047	TRUE	0.1599
CUT075	0	1	0	0	1	4	0	0	0	0	1	0	0	1	4	0	0	0	0.37	0	2	0	6.063	2.6	0.787	0.431227248674703	1	0	3.5783	6.5893	6.5893	TRUE	0.0363
CUT076	59	56	57	65	55	39	47	71	36	42	45	43	51	51	39	44	62	30	56.34	43	47	45	1.089	0.123	0.41	0.681609770106399	1	0.0485	0.0447	0.0468	0.0468	TRUE	0.206
CUT077	11	20	16	16	9	13	13	6	12	8	16	12	12	8	13	12	5	10	21.37	12	11	9	0.952	-0.071	-0.161	0.872011284456072	1	0.0544	0.0831	0.0684	0.0684	TRUE	0.0343
CUT078	0	0	0	0	1	0	0	0	1	0	0	0	0	1	0	0	0	1	1.07	0	0	0	2.322	1.215	0.619	0.536113158152733	1	0	1.2614	0.7815	0.7815	TRUE	0.105
CUT079	1	0	1	0	0	0	1	0	1	1	0	1	0	0	0	1	0	1	0.47	1	0	1	0.334	-1.581	-0.685	0.493150014604116	1	0	2.8119	2.0743	2.0743	TRUE	0.0207
CUT080	10	7	6	1	7	7	6	1	5	7	6	5	1	7	7	6	1	4	3.64	6	5	4	0.814	-0.298	-0.327	0.743799089890536	1	0.5044	0.384	0.4355	0.4355	TRUE	0.7183
CUT081	5	5	2	5	1	2	2	5	2	4	4	2	4	1	2	2	4	2	3.34	3	2	3	0.777	-0.365	-0.428	0.668952735770679	1	0	0.4164	0.2085	0.2085	TRUE	0.1762
CUT082	3	5	6	2	1	2	0	2	0	2	4	5	2	1	2	0	2	0	2.25	4	2	1	0.422	-1.244	-1.181	0.237484342028698	1	0	0.6086	0.3915	0.3915	TRUE	0.1642
CUT083	3	1	2	2	3	2	1	0	1	2	1	2	2	3	2	1	0	1	2.67	2	2	1	1.405	0.491	0.445	0.65619736113786	1	0	0.5155	0.41	0.41	TRUE	0.6762
CUT084	6	5	8	3	6	0	3	2	3	4	4	6	2	6	0	3	2	3	5.77	5	3	3	0.559	-0.838	-1.028	0.303981789148505	1	0.1985	0.2503	0.2317	0.2317	TRUE	0.2943
CUT085	0	3	3	0	1	0	0	0	4	0	2	2	0	1	0	0	0	3	1.39	1	0	1	0.21	-2.253	-1.184	0.236382382249999	1	2.059	0.9748	1.3647	1.3647	TRUE	0.2214
CUT086	10	17	15	2	11	10	9	13	4	7	14	11	2	10	10	8	11	3	12	11	7	7	0.667	-0.583	-0.995	0.319577885710452	1	0.1675	0.1314	0.1486	0.1486	TRUE	0.4673
CUT087	38	48	40	47	22	27	20	24	42	27	38	30	37	20	27	19	21	36	27.38	32	28	25	0.889	-0.17	-0.511	0.609698409268617	1	0.0368	0.0695	0.0519	0.0519	TRUE	0.1187
CUT088	5	4	3	6	5	4	1	2	4	4	3	2	5	5	4	1	2	3	2.54	3	5	2	1.48	0.565	0.677	0.498720911017877	1	0	0.542	0.2771	0.2771	TRUE	0.2101
CUT089	88	87	90	96	76	69	60	74	76	63	69	68	75	71	70	57	65	64	75.53	67	72	62	1.076	0.105	0.496	0.619847473227214	1	0	0.0387	0.0204	0.0204	TRUE	0.1448
CUT090	113	93	54	71	68	91	67	61	59	81	74	41	55	63	92	63	54	50	52.56	65	70	56	1.068	0.096	0.306	0.759604854655837	1	0.0663	0.0464	0.058	0.058	TRUE	0.3506
CUT091	7	6	8	7	4	4	6	0	3	5	5	6	5	4	4	6	0	3	4.71	5	4	3	0.841	-0.25	-0.349	0.72739170437448	1	0	0.3016	0.1986	0.1986	TRUE	0.1933
CUT092	0	1	1	0	0	0	0	1	0	0	1	1	0	0	0	0	1	0	0.52	1	0	0	0.324	-1.626	-0.678	0.497620284841824	1	0	2.5838	2.4035	2.4035	TRUE	0.0654
CUT093	291	281	255	269	221	229	176	188	210	209	224	192	210	206	231	166	165	178	182.96	208	216	170	1.033	0.047	0.319	0.749649878468747	1	0.0033	0.0285	0.0115	0.0115	TRUE	0.1332
CUT094	0	0	1	2	0	0	0	0	0	0	0	1	2	0	0	0	0	0	0.35	0	1	0	1.988	0.991	0.321	0.748053620688429	1	0	3.7666	5.0203	5.0203	TRUE	0.3244
CUT095	0	3	1	0	0	1	1	1	4	0	2	1	0	0	1	1	1	3	2.13	1	0	2	0.315	-1.666	-1.02	0.30770489514556	1	0	0.6429	0.5547	0.5547	TRUE	0.1271
CUT096	38	78	33	32	31	26	39	46	43	27	62	25	25	29	26	37	40	36	34.91	38	27	38	0.701	-0.512	-1.396	0.162751900765101	1	0.0777	0.0591	0.0701	0.0701	TRUE	0.8167
CUT097	11	8	5	10	11	4	7	10	7	8	6	4	8	10	4	7	9	6	9.01	6	7	7	1.23	0.299	0.538	0.590267345796251	1	0	0.168	0.0987	0.0987	TRUE	0.0723
CUT098	1	0	0	1	0	1	2	2	2	1	0	0	1	0	1	2	2	2	0.73	0	1	2	2.2	1.138	0.552	0.581135879102606	1	0	1.8271	1.3093	1.3093	TRUE	0.4807
CUT099	0	0	0	0	0	0	1	0	0	0	0	0	0	0	0	1	0	0	0.29	0	0	0	1	0	0	1	1	0	4.5891	5.6062	5.6062	TRUE	0.1599
CUT100	36	42	24	38	29	19	18	9	17	26	34	18	30	27	19	17	8	14	18.26	26	25	13	0.985	-0.021	-0.057	0.954908336866677	1	0.0427	0.0936	0.0692	0.0692	TRUE	0.1129
CUT101	0	1	0	0	0	0	0	0	0	0	1	0	0	0	0	0	0	0	0.52	0	0	0	0.612	-0.708	-0.152	0.879210499543292	1	13.6498	2.5549	4.0952	13.6498	TRUE	0.0603
CUT102	16	13	8	13	12	6	11	2	7	12	10	6	10	11	6	10	2	6	13.67	9	9	6	0.987	-0.019	-0.036	0.971550172936152	1	0.1014	0.1179	0.11	0.11	TRUE	0.2579
CUT103	7	4	9	13	4	2	0	3	5	5	3	7	10	4	2	0	3	4	4.92	5	5	2	1.088	0.122	0.169	0.865455205164807	1	0.1188	0.2899	0.2129	0.2129	TRUE	0.3093
CUT104	3	4	2	9	2	1	5	5	4	2	3	2	7	2	1	5	4	3	3.68	2	3	4	1.495	0.58	0.578	0.56338583804362	1	0.4839	0.3808	0.4268	0.4268	TRUE	0.1009
CUT105	26	30	11	20	13	17	12	15	15	19	24	8	16	12	17	11	13	13	13.36	17	15	12	0.882	-0.181	-0.421	0.673709615258411	1	0	0.1202	0.0811	0.0811	TRUE	0.1159
CUT106	40	37	30	36	23	19	30	17	32	29	30	23	28	21	19	28	15	27	35.27	27	23	23	0.857	-0.223	-0.709	0.478137631325785	1	0.0173	0.0587	0.0378	0.0378	TRUE	0.2121
CUT107	25	21	12	15	12	18	9	5	8	18	17	9	12	11	18	8	4	7	21.98	15	14	6	0.928	-0.108	-0.273	0.784606694042515	1	0	0.0814	0.0536	0.0536	TRUE	0.1836
CUT108	27	23	22	20	9	13	15	11	15	19	18	17	16	8	13	14	10	13	23.49	18	12	12	0.689	-0.538	-1.49	0.136289271729624	1	0	0.0775	0.0372	0.0372	TRUE	0.1079
CUT109	8	16	6	7	6	6	10	3	3	6	13	5	5	6	6	9	3	3	8.36	8	6	5	0.746	-0.423	-0.716	0.473696420239341	1	0	0.1794	0.1226	0.1226	TRUE	0.461
CUT110	2	6	4	9	3	1	7	8	2	1	5	3	7	3	1	7	7	2	2.96	3	4	5	1.208	0.273	0.272	0.785612848060682	1	0.4951	0.468	0.4808	0.4808	TRUE	0.4251
CUT111	12	3	14	9	13	8	10	8	8	9	2	11	7	12	8	9	7	7	6.26	7	9	8	1.247	0.319	0.552	0.58064965156286	1	0	0.2323	0.1377	0.1377	TRUE	0.3546
CUT112	0	0	2	0	0	1	1	0	1	0	0	2	0	0	1	1	0	1	1.68	1	0	1	0.642	-0.639	-0.339	0.734262384204689	1	0	0.8087	0.802	0.802	TRUE	0.5574
CUT113	46	50	24	24	33	23	25	13	26	33	40	18	19	31	23	24	11	22	29.19	30	24	19	0.795	-0.331	-0.92	0.357549341268999	1	0.058	0.0665	0.062	0.062	TRUE	0.2018
CUT114	1	3	4	2	1	1	2	1	3	1	2	3	2	1	1	2	1	3	3.92	2	1	2	0.587	-0.768	-0.747	0.455150193411786	1	0	0.3581	0.1965	0.1965	TRUE	0.0488
CUT115	6	1	1	0	0	3	0	0	1	4	1	1	0	0	3	0	0	1	1.11	2	1	0	0.484	-1.048	-0.688	0.491628855288036	1	0	1.2138	1.0102	1.0102	TRUE	0.2501
CUT116	3	8	1	3	3	1	0	2	4	2	6	1	2	3	1	0	2	3	3.78	3	2	2	0.678	-0.561	-0.615	0.538801750253334	1	0	0.3706	0.2598	0.2598	TRUE	0.1611
CUT117	3	3	3	6	1	2	2	2	1	2	2	2	5	1	2	2	2	1	4.58	2	3	2	1.161	0.215	0.25	0.802293451934723	1	0	0.3096	0.1953	0.1953	TRUE	0.1103
CUT118	4	1	1	0	3	3	3	0	3	3	1	1	0	3	3	3	0	3	1.79	2	2	2	1.269	0.344	0.25	0.802911487051193	1	1.076	0.758	0.8741	0.8741	TRUE	0.5835
CUT119	2	0	0	0	0	3	0	0	0	1	0	0	0	0	3	0	0	0	0.35	0	1	0	2.056	1.04	0.304	0.760828534541453	1	18	3.7492	7.1755	7.1755	TRUE	0.481
CUT120	5	0	1	0	0	1	1	1	1	4	0	1	0	0	1	1	1	1	3.36	2	0	1	0.217	-2.203	-1.489	0.136438997117432	1	0	0.4145	0.3234	0.3234	TRUE	0.323
CUT121	6	3	1	3	0	2	2	2	1	4	2	1	2	0	2	2	2	1	2.75	2	1	2	0.59	-0.762	-0.695	0.487320107451829	1	0	0.5014	0.4107	0.4107	TRUE	0.3984
CUT122	17	19	19	18	10	7	12	15	15	12	15	14	14	9	7	11	13	13	12.79	14	10	12	0.744	-0.427	-0.992	0.321334941897339	1	0	0.1246	0.0629	0.0629	TRUE	0.185
CUT123	27	41	30	20	18	21	30	16	28	19	33	23	16	17	21	28	14	24	21.37	25	18	22	0.714	-0.485	-1.366	0.17203676281004	1	0	0.0831	0.0502	0.0502	TRUE	0.1898
CUT124	11	9	8	8	5	3	6	6	10	8	7	6	6	5	3	6	5	8	4.58	7	5	6	0.667	-0.584	-0.782	0.43449498498804	1	0.1335	0.31	0.2523	0.2523	TRUE	0.9872
CUT125	15	13	5	10	10	7	8	5	8	11	10	4	8	9	7	8	4	7	7.5	8	8	6	0.97	-0.044	-0.08	0.936385786712431	1	0	0.1975	0.1143	0.1143	TRUE	0.2892
CUT126	0	6	0	1	0	3	3	2	1	0	5	0	1	0	3	3	2	1	1.62	2	1	2	0.788	-0.343	-0.216	0.828707351533717	1	1.8999	0.8375	1.2075	1.2075	TRUE	0.1982
CUT127	6	4	2	7	2	2	4	2	6	4	3	2	5	2	2	4	2	5	5.55	3	3	4	1.065	0.09	0.111	0.911695418134778	1	0	0.2596	0.212	0.212	TRUE	0.0839
CUT128	21	12	12	11	11	16	15	8	7	15	10	9	9	10	16	14	7	6	11.18	11	12	9	1.023	0.033	0.064	0.949035847883101	1	0.0902	0.1395	0.1166	0.1166	TRUE	0.1271
CUT129	0	0	0	0	3	2	0	2	1	0	0	0	0	3	2	0	2	1	0.54	0	2	1	11.415	3.513	1.442	0.149228060542632	1	0	2.4775	2.9903	2.9903	TRUE	0.0355
CUT130	0	0	0	0	0	0	0	0	0	0	0	0	0	0	0	0	0	0	0	0	0	0	NA	NA	NA	NA	NA	NA	NA	NA	NA	NA	NA
CUT131	23	21	17	7	23	18	15	7	10	17	17	13	5	21	18	14	6	8	15.43	16	15	9	0.962	-0.055	-0.114	0.909318194910795	1	0.1213	0.1069	0.1143	0.1143	TRUE	0.3135
CUT132	3	1	3	1	1	4	0	0	3	2	1	2	1	1	4	0	0	3	2.35	2	2	1	1.062	0.087	0.073	0.94162518428557	1	0.4931	0.5827	0.5471	0.5471	TRUE	0.8819
CUT133	0	2	2	0	0	0	0	0	0	0	2	2	0	0	0	0	0	0	0.3	1	0	0	0.161	-2.637	-0.752	0.452166082644011	1	0	4.4529	7.498	7.498	TRUE	0.0972
CUT134	11	9	9	13	9	5	7	8	4	8	7	7	10	8	5	7	7	3	12.22	7	8	6	1.091	0.125	0.224	0.822566184567036	1	0.1045	0.1294	0.1164	0.1164	TRUE	0.0891
CUT135	0	0	0	0	0	0	0	0	0	0	0	0	0	0	0	0	0	0	0.17	0	0	0	1	0	0	1	1	0	7.6622	18	18	TRUE	0.3135
CUT136	22	20	13	15	15	7	9	14	21	16	16	10	12	14	7	8	12	18	13.39	14	11	13	0.793	-0.334	-0.758	0.448210488921355	1	0	0.12	0.0718	0.0718	TRUE	0.1319
CUT137	13	7	12	19	4	16	9	9	6	9	6	9	15	4	16	8	8	5	52.97	8	12	7	1.445	0.531	1.291	0.196846923368278	1	0	0.0462	0.0361	0.0361	TRUE	0.4313
CUT138	5	6	9	11	1	6	7	0	4	4	5	7	9	1	6	7	0	3	17.6	5	5	3	1.051	0.072	0.119	0.905620501321853	1	0.114	0.0964	0.1025	0.1025	TRUE	0.1422
CUT139	2	2	2	1	0	1	0	1	2	1	2	2	1	0	1	0	1	2	1.67	2	1	1	0.394	-1.342	-0.924	0.355353913641234	1	0	0.8119	0.5158	0.5158	TRUE	0.0257
CUT140	5	2	1	2	6	2	4	4	1	4	2	1	2	6	2	4	4	1	3.65	2	3	3	1.51	0.595	0.653	0.513919939005211	1	0	0.3833	0.2605	0.2605	TRUE	0.1174
CUT141	27	44	12	15	24	16	16	30	13	19	35	9	12	22	16	15	26	11	14.56	21	17	17	0.788	-0.344	-0.681	0.495562063380107	1	0.1597	0.112	0.1386	0.1386	TRUE	0.053
CUT142	9	6	1	10	10	3	3	5	8	6	5	1	8	9	3	3	4	7	8.07	4	7	5	1.691	0.758	1.216	0.224046559018401	1	0	0.1851	0.1197	0.1197	TRUE	0.3667
CUT143	23	11	11	12	10	11	13	7	12	17	9	8	9	9	11	12	6	10	33.92	11	10	9	0.875	-0.193	-0.487	0.626278503351658	1	0	0.0602	0.0341	0.0341	TRUE	0.2802
CUT144	8	12	7	11	3	8	13	14	8	6	10	5	9	3	8	12	12	7	8.63	7	7	10	0.954	-0.068	-0.114	0.909468386888314	1	0.0877	0.1745	0.1337	0.1337	TRUE	0.0946
CUT145	1	2	1	0	1	1	2	0	0	1	2	1	0	1	1	2	0	0	0.43	1	1	1	0.618	-0.693	-0.3	0.764061895944017	1	0	3.064	2.7599	2.7599	TRUE	0.3248
CUT146	425	338	293	351	317	306	339	117	345	306	270	220	274	295	308	319	103	292	271.38	265	292	238	1.102	0.14	0.492	0.622433793225694	1	0.0723	0.0261	0.0552	0.0552	TRUE	0.923
CUT147	58	77	50	52	58	37	64	24	52	42	61	38	41	54	37	60	21	44	37.72	47	44	42	0.938	-0.092	-0.289	0.772618712335488	1	0.0542	0.0563	0.0551	0.0551	TRUE	0.0821
CUT148	18	17	18	14	12	19	14	20	19	13	14	14	11	11	19	13	18	16	24.66	14	14	16	1.017	0.024	0.061	0.95133646728661	1	0	0.0749	0.049	0.049	TRUE	0.2002
CUT149	39	43	51	37	43	26	35	43	37	28	34	38	29	40	26	33	38	31	52.34	33	32	34	0.945	-0.081	-0.323	0.746605450888108	1	0	0.0465	0.0204	0.0204	TRUE	0.1209
CUT150	130	102	120	152	108	96	87	79	127	94	81	90	118	101	97	82	70	108	204.14	88	105	87	1.193	0.255	1.203	0.229098979163405	1	0.0218	0.0277	0.0238	0.0238	TRUE	0.0261
CUT151	5	5	3	10	6	5	3	8	7	4	4	2	8	6	5	3	7	6	8.22	3	6	5	1.898	0.924	1.45	0.14699154775189	1	0	0.182	0.1049	0.1049	TRUE	0.0463
CUT152	1	2	1	1	3	3	2	0	0	1	2	1	1	3	3	2	0	0	2.01	1	2	1	2.125	1.087	0.868	0.38544936870678	1	0	0.6777	0.5491	0.5491	TRUE	0.0788
CUT153	31	54	26	39	29	34	25	26	36	22	43	20	30	27	34	24	23	30	22.81	28	30	26	1.082	0.114	0.323	0.746959296077871	1	0.0473	0.0792	0.0619	0.0619	TRUE	0.495
CUT154	1	1	0	1	0	0	1	2	1	1	1	0	1	0	0	1	2	1	0.58	1	0	1	0.64	-0.644	-0.302	0.762634224449288	1	0	2.2936	1.5322	1.5322	TRUE	0.3247
CUT155	2297	1437	2392	2853	1844	1796	1566	1946	1631	1653	1148	1797	2224	1718	1810	1475	1712	1382	1586.94	1533	1917	1523	1.251	0.323	1.545	0.12230047934101	1	0.0333	0.0221	0.031	0.031	TRUE	0.0757
CUT156	23	38	40	60	32	18	37	28	31	17	30	30	47	30	18	35	25	26	32.61	26	32	29	1.248	0.32	0.874	0.38225169414823	1	0.0726	0.0618	0.0679	0.0679	TRUE	0.1276
CUT157	3	2	7	8	3	6	2	2	1	2	2	5	6	3	6	2	2	1	4.02	3	5	2	1.675	0.744	1.026	0.305105811009318	1	0	0.3504	0.1647	0.1647	TRUE	0.2412
CUT158	8	7	9	11	10	12	6	7	5	6	6	7	9	9	12	6	6	4	8.14	6	10	5	1.644	0.717	1.328	0.184114817006515	1	0	0.1837	0.1022	0.1022	TRUE	0.0493
CUT159	3	2	4	1	3	0	3	1	1	2	2	3	1	3	0	3	1	1	2.69	2	1	2	0.529	-0.919	-0.863	0.388027130231676	1	0	0.5123	0.2744	0.2744	TRUE	0.1555
CUT160	9	3	8	5	6	2	3	2	2	6	2	6	4	6	2	3	2	2	6.43	5	4	2	0.773	-0.371	-0.542	0.588031834208211	1	0	0.2268	0.146	0.146	TRUE	0.1373
CUT161	2	8	1	1	0	0	3	1	1	1	6	1	1	0	0	3	1	1	1.33	3	0	2	0.114	-3.133	-1.996	0.0459088818265382	1	0	1.0188	0.6419	0.6419	TRUE	0.5924
CUT162	9	3	1	5	4	4	3	1	7	6	2	1	4	4	4	3	1	6	3.76	3	4	3	1.198	0.261	0.328	0.742966856232542	1	0	0.3732	0.2245	0.2245	TRUE	0.2602
CUT163	3	1	4	6	3	1	0	1	1	2	1	3	5	3	1	0	1	1	3.98	2	3	1	1.455	0.541	0.603	0.546767917219744	1	0	0.3531	0.2378	0.2378	TRUE	0.1209
CUT164	3	3	5	11	3	2	4	2	6	2	2	4	9	3	2	4	2	5	4.87	3	5	4	1.67	0.739	0.982	0.326280282243591	1	0	0.2926	0.1751	0.1751	TRUE	0.2655
CUT165	5	5	3	3	4	6	3	2	4	4	4	2	2	4	6	3	2	3	3.59	3	4	3	1.207	0.272	0.352	0.72501490102425	1	0	0.3898	0.201	0.201	TRUE	0.3022
CUT166	0	0	0	2	0	0	0	0	0	0	0	0	2	0	0	0	0	0	0.09	0	1	0	3.783	1.92	0.366	0.714583160444424	1	0	15.2808	18	18	TRUE	0.3246
CUT167	43	40	27	42	38	22	29	34	54	31	32	20	33	35	22	27	30	46	30.19	28	30	34	1.091	0.126	0.371	0.710989594844732	1	0.046	0.065	0.0543	0.0543	TRUE	0.083
CUT168	23	20	13	19	22	16	6	11	11	17	16	10	15	20	16	6	10	9	26.75	14	17	8	1.212	0.277	0.762	0.446215805258384	1	0	0.0707	0.0422	0.0422	TRUE	0.0433
CUT169	49	63	46	55	49	46	53	17	56	35	50	35	43	46	46	50	15	47	35.03	40	45	37	1.124	0.168	0.483	0.629084705238034	1	0.0749	0.059	0.0677	0.0677	TRUE	0.3168
CUT170	6	11	16	11	4	3	10	1	10	4	9	12	9	4	3	9	1	8	9.47	8	5	6	0.628	-0.672	-1.052	0.292785673277375	1	0.1649	0.1608	0.1627	0.1627	TRUE	0.3398
CUT171	0	2	3	2	1	1	2	0	0	0	2	2	2	1	1	2	0	0	2.76	1	1	1	0.934	-0.098	-0.082	0.934978839366125	1	0	0.5003	0.3663	0.3663	TRUE	0.3092
CUT172	0	0	0	0	0	1	0	0	0	0	0	0	0	0	1	0	0	0	0.14	0	0	0	2.322	1.215	0.231	0.817526459618265	1	0	9.7378	18	18	TRUE	0.1884
CUT173	3	4	0	0	1	2	2	4	3	2	3	0	0	1	2	2	4	3	1.58	2	1	3	0.524	-0.933	-0.696	0.486739454779555	1	0	0.8566	0.5999	0.5999	TRUE	0.167
CUT174	1	0	1	0	0	2	1	0	1	1	0	1	0	0	2	1	0	1	0.59	1	1	1	1.282	0.359	0.173	0.862655454521635	1	0	2.2506	1.6321	1.6321	TRUE	0.0724
CUT175	15	12	19	15	12	8	6	3	12	11	10	14	12	11	8	6	3	10	12.75	12	10	6	0.897	-0.157	-0.293	0.769788920553056	1	0.1391	0.1249	0.1318	0.1318	TRUE	0.1188
CUT176	1	1	3	0	1	0	0	0	1	1	1	2	0	1	0	0	0	1	0.31	1	0	0	0.257	-1.962	-0.642	0.521193012496185	1	0	4.307	5.4384	5.4384	TRUE	0.1519
CUT177	5	4	1	1	2	1	1	0	0	4	3	1	1	2	1	1	0	0	2.03	3	1	0	0.478	-1.066	-0.987	0.323609583846788	1	0	0.6729	0.3156	0.3156	TRUE	0.1826
CUT178	18	18	11	23	23	17	14	12	10	13	14	8	18	21	17	13	11	8	21.75	12	19	11	1.589	0.668	1.743	0.081313669504057	1	0	0.082	0.0501	0.0501	TRUE	0.0549
CUT179	1	4	3	1	1	2	0	1	4	1	3	2	1	1	2	0	1	3	2.68	2	1	1	0.594	-0.75	-0.687	0.492159874606442	1	0	0.5139	0.3022	0.3022	TRUE	0.3742
CUT180	15	16	4	9	6	14	1	3	3	11	13	3	7	6	14	1	3	3	5.66	9	9	2	0.999	-0.001	-0.002	0.998362469871883	1	0.3041	0.2548	0.2789	0.2789	TRUE	0.3052
CUT181	5	4	3	3	3	2	1	0	4	4	3	2	2	3	2	1	0	3	1.87	3	2	1	0.791	-0.339	-0.315	0.752613750496521	1	0	0.7267	0.5173	0.5173	TRUE	0.1014
CUT182	38	44	30	48	27	35	23	31	25	27	35	23	37	25	35	22	27	21	47.63	28	32	23	1.158	0.212	0.789	0.430384292636323	1	0	0.049	0.0248	0.0248	TRUE	0.1023
CUT183	49	35	37	40	48	39	21	10	32	35	28	28	31	45	39	20	9	27	27.18	30	38	19	1.26	0.333	1.002	0.316394121260226	1	0.0406	0.0699	0.0555	0.0555	TRUE	0.221
CUT184	38	52	39	48	28	37	30	21	24	27	42	29	37	26	37	28	18	20	24.91	33	33	22	1.03	0.042	0.119	0.905021760721476	1	0.0572	0.0743	0.0658	0.0658	TRUE	0.2435
CUT185	1	2	2	2	1	0	1	1	2	1	2	2	2	1	0	1	1	2	0.79	2	1	1	0.682	-0.552	-0.355	0.722936283547956	1	0	1.6879	0.9268	0.9268	TRUE	0.0688
CUT186	26	19	14	17	9	16	22	14	12	19	15	11	13	8	16	21	12	10	14.69	15	12	14	0.848	-0.239	-0.54	0.588896836580022	1	0.0459	0.1112	0.079	0.079	TRUE	0.0854
CUT187	8	8	5	5	7	3	7	10	6	6	6	4	4	7	3	7	9	5	4.92	5	5	7	0.847	-0.24	-0.336	0.736910564904721	1	0.0813	0.29	0.1964	0.1964	TRUE	0.7553
CUT188	36	18	20	31	32	24	14	27	31	26	14	15	24	30	24	13	24	26	37.05	18	26	21	1.406	0.491	1.369	0.171014724548288	1	0.0534	0.0569	0.0551	0.0551	TRUE	0.3501
CUT189	16	22	12	18	18	6	12	17	21	12	18	9	14	17	6	11	15	18	11.27	13	12	15	0.978	-0.031	-0.063	0.949849947062295	1	0.0857	0.1385	0.1136	0.1136	TRUE	0.0959
CUT190	2	2	0	7	5	1	2	0	0	1	2	0	5	5	1	2	0	0	1.52	1	4	1	3.709	1.891	1.358	0.17450048613865	1	0	0.8934	0.9024	0.9024	TRUE	0.0985
CUT191	2	2	8	1	1	4	4	0	3	1	2	6	1	1	4	4	0	3	2.2	3	2	2	0.615	-0.702	-0.629	0.529636177781929	1	0.3921	0.6222	0.5302	0.5302	TRUE	0.1004
CUT192	1	0	0	0	1	0	1	0	1	1	0	0	0	1	0	1	0	1	0.38	0	0	1	1.192	0.254	0.098	0.921847589631576	1	0	3.5259	2.8192	2.8192	TRUE	0.1519
CUT193	1	1	2	0	0	2	1	0	1	1	1	2	0	0	2	1	0	1	0.62	1	1	1	0.629	-0.67	-0.366	0.714617422904145	1	0	2.1422	1.33	1.33	TRUE	0.3252
CUT194	3	2	2	0	0	1	1	0	2	2	2	2	0	0	1	1	0	2	1.99	2	0	1	0.184	-2.445	-1.66	0.0968346665178529	1	0	0.6862	0.3476	0.3476	TRUE	0.1392
CUT195	0	3	0	3	1	9	2	1	3	0	2	0	2	1	9	2	1	3	3.14	1	4	2	5.247	2.392	2.085	0.0370985351456565	1	0	0.4417	0.3432	0.3432	TRUE	0.5289
CUT196	26	14	20	20	24	13	14	9	9	19	11	15	16	22	13	13	8	8	14.42	15	17	10	1.134	0.181	0.382	0.702257244231302	1	0.1081	0.1129	0.1103	0.1103	TRUE	0.8279
CUT197	135	128	131	146	93	98	120	98	111	97	102	98	114	87	99	113	86	94	121.36	99	100	98	1.007	0.01	0.045	0.96449294322182	1	0.0261	0.0321	0.0282	0.0282	TRUE	0.2467
CUT198	1	0	1	2	1	0	2	1	1	1	0	1	2	1	0	2	1	1	0.71	1	1	1	1.729	0.79	0.425	0.670663579774148	1	0	1.8847	1.2023	1.2023	TRUE	0.1988
CUT199	10	6	12	10	8	4	8	8	9	7	5	9	8	7	4	8	7	8	7.92	7	6	8	0.927	-0.11	-0.202	0.840061191329009	1	0	0.1882	0.0894	0.0894	TRUE	0.1415
CUT200	123	112	107	114	90	83	103	92	82	89	89	80	89	84	84	97	81	69	145.59	86	86	82	0.993	-0.01	-0.048	0.961482556565191	1	0.0118	0.0303	0.0182	0.0182	TRUE	0.0951
CUT201	14	10	12	7	10	14	6	14	3	10	8	9	5	9	14	6	12	3	14.23	9	9	7	1.049	0.069	0.121	0.903431423522292	1	0.1823	0.1141	0.145	0.145	TRUE	0.083
CUT202	50	42	22	29	46	24	20	8	25	36	34	17	23	43	24	19	7	21	26.18	29	30	16	1.04	0.056	0.123	0.902199501135972	1	0.1673	0.0717	0.124	0.124	TRUE	0.1582
CUT203	37	34	19	31	37	30	12	18	23	27	27	14	24	34	30	11	16	19	20.76	23	29	15	1.302	0.38	1.069	0.284940774842445	1	0	0.0849	0.0591	0.0591	TRUE	0.2349
CUT204	112	108	82	138	78	73	89	80	94	81	86	62	108	73	74	84	70	80	66.87	76	85	78	1.118	0.161	0.757	0.448783118034142	1	0	0.041	0.0225	0.0225	TRUE	0.1937
CUT205	4	1	5	3	2	3	2	1	6	3	1	4	2	2	3	2	1	5	3.08	3	2	3	0.96	-0.059	-0.063	0.949617201748189	1	0	0.4507	0.2994	0.2994	TRUE	0.4223
CUT206	24	31	24	19	14	10	27	26	21	17	25	18	15	13	10	25	23	18	17.02	20	13	22	0.639	-0.646	-1.663	0.096320088515538	1	0	0.0989	0.0547	0.0547	TRUE	0.3682
CUT207	2	8	1	1	3	0	0	1	1	1	6	1	1	3	0	0	1	1	1.88	3	1	1	0.422	-1.243	-1.035	0.300584127424102	1	0	0.7235	0.529	0.529	TRUE	0.3901
CUT208	0	0	0	0	1	2	0	0	1	0	0	0	0	1	2	0	0	1	0.39	0	1	0	6.968	2.801	0.945	0.344650093467525	1	0	3.4191	4.8635	4.8635	TRUE	0.0469
CUT209	3	1	0	0	1	3	2	1	1	2	1	0	0	1	3	2	1	1	1.22	1	1	1	1.262	0.336	0.235	0.813886595380281	1	0	1.1085	0.7261	0.7261	TRUE	0.2668
CUT210	2	1	0	0	2	4	2	0	1	1	1	0	0	2	4	2	0	1	1.49	1	2	1	2.536	1.343	0.903	0.36653866338111	1	0.7616	0.9081	0.8529	0.8529	TRUE	0.141
CUT211	23	13	15	22	9	10	15	26	10	17	10	11	17	8	10	14	23	8	19.58	13	12	15	0.944	-0.083	-0.197	0.843786192317419	1	0.0309	0.0888	0.0617	0.0617	TRUE	0.1863
CUT212	9	9	13	25	14	8	7	1	7	6	7	10	19	13	8	7	1	6	7.57	8	13	5	1.75	0.807	1.335	0.181932720214437	1	0.1657	0.1957	0.182	0.182	TRUE	0.1264
CUT213	9	5	1	0	3	0	1	1	2	6	4	1	0	3	0	1	1	2	2.89	4	1	1	0.242	-2.048	-1.78	0.0750900077759681	1	0	0.4784	0.3584	0.3584	TRUE	0.2347
CUT214	1	0	0	1	0	1	0	0	0	1	0	0	1	0	1	0	0	0	0.38	0	1	0	2.2	1.137	0.414	0.678876462685681	1	0	3.5451	3.6798	3.6798	TRUE	0.3214
CUT215	0	0	0	0	0	0	0	0	0	0	0	0	0	0	0	0	0	0	0	0	0	0	NA	NA	NA	NA	NA	NA	NA	NA	NA	NA	NA
CUT216	1	4	4	3	4	3	0	3	2	1	3	3	2	4	3	0	3	2	2.43	2	3	2	1.317	0.397	0.406	0.684892941444311	1	0	0.5645	0.374	0.374	TRUE	0.2379
CUT217	0	0	0	0	1	0	1	0	0	0	0	0	0	1	0	1	0	0	0.55	0	0	0	2.322	1.215	0.27	0.786817995119839	1	12.556	2.4143	3.6688	12.556	TRUE	0.0409
CUT218	2	2	3	5	1	5	4	1	1	1	2	2	4	1	5	4	1	1	6.39	2	3	2	1.863	0.898	1.075	0.282498891416761	1	0	0.228	0.1517	0.1517	TRUE	0.2872
CUT219	74	77	69	58	84	36	65	56	48	53	61	52	45	78	36	61	49	41	42.42	55	53	50	0.959	-0.06	-0.187	0.851920856318219	1	0.0637	0.0524	0.0586	0.0586	TRUE	0.1641
CUT220	4	0	4	1	4	3	8	0	0	3	0	3	1	4	3	8	0	0	2.51	2	3	3	1.25	0.322	0.253	0.800013517313439	1	1.144	0.5472	0.7915	0.7915	TRUE	0.179
CUT221	320	371	244	276	197	183	208	184	218	230	296	183	215	184	184	196	162	185	537.94	236	194	181	0.823	-0.282	-1.315	0.18855391127253	1	0.0316	0.0237	0.0291	0.0291	TRUE	0.0301
CUT222	0	0	0	0	0	0	0	1	1	0	0	0	0	0	0	0	1	1	0.47	0	0	1	1	0	0	1	1	0	2.8179	3.0146	3.0146	TRUE	0.0696
CUT223	0	0	0	0	0	0	0	0	1	0	0	0	0	0	0	0	0	1	0.05	0	0	0	1	0	0	1	1	0	28.1091	18	18	TRUE	0.1276
CUT224	0	0	0	0	0	0	0	0	0	0	0	0	0	0	0	0	0	0	0.13	0	0	0	1	0	0	1	1	18	10.5417	18	18	TRUE	0.3247
CUT225	1	1	1	0	1	0	1	1	0	1	1	1	0	1	0	1	1	0	1.19	1	0	1	0.427	-1.227	-0.697	0.485875393469431	1	0	1.1276	0.7341	0.7341	TRUE	0.0579
CUT226	265	192	198	288	208	190	166	184	186	191	153	149	225	194	191	156	162	158	279.38	164	203	159	1.238	0.308	1.603	0.108844089809297	1	0.0204	0.026	0.0221	0.0221	TRUE	0.0873
CUT227	0	0	3	1	0	0	2	1	0	0	0	2	1	0	0	2	1	0	0.59	1	0	1	0.429	-1.221	-0.511	0.609561186133334	1	0	2.2673	2.6179	2.6179	TRUE	0.1293
CUT228	9	7	7	3	8	3	6	1	7	6	6	5	2	7	3	6	1	6	5.18	6	4	4	0.731	-0.452	-0.646	0.518251756878434	1	0	0.2766	0.1806	0.1806	TRUE	0.1516
CUT229	36	30	26	22	20	27	21	17	14	26	24	20	17	19	27	20	15	12	16.67	23	21	16	0.9	-0.151	-0.406	0.684753443850734	1	0.018	0.1005	0.0622	0.0622	TRUE	0.4545
CUT230	0	2	0	0	0	2	0	1	0	0	2	0	0	0	2	0	1	0	0.82	1	1	0	1.234	0.303	0.136	0.891766141491147	1	0	1.6293	2.1416	2.1416	TRUE	0.0359
CUT231	31	30	21	31	23	16	24	35	16	22	24	16	24	21	16	23	31	14	25.96	21	20	23	1.003	0.005	0.014	0.988693160542024	1	0	0.0722	0.0457	0.0457	TRUE	0.0989
CUT232	10	10	13	9	6	9	4	12	8	7	8	10	7	6	9	4	11	7	7.19	8	7	7	0.865	-0.208	-0.369	0.711766308835265	1	0	0.2052	0.1213	0.1213	TRUE	0.0843
CUT233	6	5	8	4	6	5	4	7	3	4	4	6	3	6	5	4	6	3	6.76	5	5	4	0.947	-0.079	-0.116	0.907470215137282	1	0	0.2169	0.1503	0.1503	TRUE	0.1767
CUT234	55	35	60	59	47	34	57	61	47	40	28	45	46	44	34	54	54	40	32.12	38	41	49	1.103	0.142	0.435	0.663592267780093	1	0.0479	0.0624	0.0555	0.0555	TRUE	0.235
CUT235	12	7	4	3	6	3	5	0	5	9	6	3	2	6	3	5	0	4	5.91	6	4	3	0.627	-0.672	-0.925	0.354718244758066	1	0.1057	0.245	0.1904	0.1904	TRUE	0.105
CUT236	32	26	26	20	18	17	21	17	15	23	21	20	16	17	17	20	15	13	20.91	21	17	16	0.779	-0.361	-1.094	0.273825304574269	1	0	0.0844	0.0331	0.0331	TRUE	0.077
CUT237	22	29	17	9	18	14	14	15	18	16	23	13	7	17	14	13	13	15	11.96	17	13	14	0.725	-0.464	-0.972	0.331256163957051	1	0.0778	0.1318	0.1061	0.1061	TRUE	0.1939
CUT238	14	8	8	9	4	4	4	6	5	10	6	6	7	4	4	4	5	4	8.65	7	5	4	0.668	-0.582	-1.055	0.291249697029303	1	0	0.174	0.0793	0.0793	TRUE	0.1225
CUT239	9	4	11	11	6	6	11	7	11	6	3	8	9	6	6	10	6	9	7.69	6	7	8	1.131	0.177	0.264	0.791538117066471	1	0.1958	0.193	0.1943	0.1943	TRUE	0.7816
CUT240	12	4	0	6	7	6	4	9	4	9	3	0	5	7	6	4	8	3	6.19	4	6	5	1.437	0.523	0.702	0.482730564439223	1	0.2148	0.2347	0.2257	0.2257	TRUE	0.2416
CUT241	2	2	2	2	5	3	2	1	3	1	2	2	2	5	3	2	1	3	4	2	3	2	2.001	1.001	1.116	0.264418481750877	1	0	0.3519	0.181	0.181	TRUE	0.0396
CUT242	10	8	8	6	11	5	6	5	5	7	6	6	5	10	5	6	4	4	7.59	6	7	5	1.012	0.018	0.029	0.976942481932764	1	0	0.1954	0.1487	0.1487	TRUE	0.0614
CUT243	12	11	13	7	9	5	11	8	11	9	9	10	5	8	5	10	7	9	13.34	9	6	9	0.693	-0.529	-1.096	0.273165861820862	1	0	0.1203	0.0548	0.0548	TRUE	0.163
CUT244	18	16	18	27	18	11	11	14	20	13	13	14	21	17	11	10	12	17	32.16	13	16	13	1.257	0.33	0.711	0.477344646097908	1	0.127	0.0623	0.099	0.099	TRUE	0.0686
CUT245	0	0	0	0	0	0	0	0	0	0	0	0	0	0	0	0	0	0	0.55	0	0	0	1	0	0	1	1	18	2.4085	5.0339	18	TRUE	0.4808
CUT246	282	238	243	288	213	189	162	230	181	203	190	183	225	198	190	153	202	153	379.51	192	204	169	1.067	0.094	0.533	0.593889882519437	1	0.0153	0.0247	0.0181	0.0181	TRUE	0.0283
CUT247	4	1	0	1	0	1	7	2	2	3	1	0	1	0	1	7	2	2	1.64	1	1	4	0.481	-1.057	-0.66	0.508942077481039	1	0	0.8277	0.7848	0.7848	TRUE	0.3895
CUT248	9	11	5	9	3	3	9	8	5	6	9	4	7	3	3	8	7	4	6.47	6	4	6	0.693	-0.53	-0.752	0.452047443209953	1	0.1611	0.2255	0.1951	0.1951	TRUE	0.2621
CUT249	6	2	1	5	1	1	0	0	4	4	2	1	4	1	1	0	0	3	2.45	2	2	1	0.896	-0.159	-0.133	0.894250788531782	1	0.7287	0.5602	0.6388	0.6388	TRUE	0.0437
CUT250	2	2	2	4	1	3	4	4	5	1	2	2	3	1	3	4	4	4	3.3	2	2	4	1.572	0.652	0.672	0.501880490778074	1	0	0.4213	0.2405	0.2405	TRUE	0.0739
CUT251	70	79	62	83	61	73	50	51	47	50	63	47	65	57	74	47	45	40	72.51	53	65	44	1.219	0.286	1.212	0.225571967224505	1	0.0177	0.0395	0.0261	0.0261	TRUE	0.2464
CUT252	1	0	0	0	0	0	0	1	0	1	0	0	0	0	0	0	1	0	1.13	0	0	0	0.612	-0.708	-0.361	0.718199510761019	1	0	1.1914	0.7749	0.7749	TRUE	0.2239
CUT253	0	0	0	0	0	1	1	0	0	0	0	0	0	0	1	1	0	0	0.41	0	0	0	2.322	1.215	0.405	0.685349644044003	1	0	3.2212	4.4856	4.4856	TRUE	0.0663
CUT254	0	0	0	0	0	0	0	2	0	0	0	0	0	0	0	0	2	0	0.51	0	0	1	1	0	0	1	1	0	2.6275	4.2138	4.2138	TRUE	0.1052
CUT255	0	0	1	0	0	0	0	0	0	0	0	1	0	0	0	0	0	0	0.26	0	0	0	0.612	-0.708	-0.188	0.851019577068074	1	0	5.0918	8.2443	8.2443	TRUE	0.1439
CUT256	17	10	19	7	10	8	14	4	11	12	8	14	5	9	8	13	4	9	6.55	11	7	9	0.655	-0.609	-1.028	0.304082178918462	1	0	0.2229	0.1609	0.1609	TRUE	0.11
CUT257	3	2	6	10	7	4	5	7	5	2	2	5	8	7	4	5	6	4	3.28	3	6	5	2.235	1.16	1.464	0.143288931351294	1	0	0.4242	0.2428	0.2428	TRUE	0.2854
CUT258	4	0	3	5	5	3	3	3	1	3	0	2	4	5	3	3	3	1	2.64	2	4	2	2.222	1.152	1.249	0.211625621216533	1	0	0.5225	0.2793	0.2793	TRUE	0.2346
CUT259	19	20	12	20	7	12	18	30	18	14	16	9	16	7	12	17	26	15	19.21	13	12	19	0.898	-0.156	-0.383	0.701949488784655	1	0	0.09	0.0512	0.0512	TRUE	0.188
CUT260	23	23	22	25	18	8	24	18	18	17	18	17	19	17	8	23	16	15	16.62	17	15	18	0.875	-0.192	-0.482	0.629600897137515	1	0	0.1008	0.0627	0.0627	TRUE	0.1047
CUT261	4	5	2	3	2	3	0	1	1	3	4	2	2	2	3	0	1	1	1.4	3	2	1	0.862	-0.214	-0.193	0.846821928941272	1	0	0.9664	0.56	0.56	TRUE	0.2408
CUT262	3	4	4	10	4	5	5	1	3	2	3	3	8	4	5	5	1	3	4.53	3	6	3	2.014	1.01	1.373	0.169823211027957	1	0	0.3128	0.1736	0.1736	TRUE	0.1264
CUT263	0	1	1	0	0	0	2	1	1	0	1	1	0	0	0	2	1	1	0.75	1	0	1	0.326	-1.619	-0.815	0.415172792727357	1	0	1.7918	1.1023	1.1023	TRUE	0.1559
CUT264	4	2	1	3	2	3	1	5	4	3	2	1	2	2	3	1	4	3	2.94	2	2	3	1.366	0.45	0.471	0.63770233275002	1	0	0.4705	0.2542	0.2542	TRUE	0.1524
CUT265	22	30	41	32	16	13	22	22	31	16	24	31	25	15	13	21	19	26	24.56	24	18	22	0.761	-0.394	-0.999	0.317654255206971	1	0.0671	0.0751	0.0708	0.0708	TRUE	0.1161
CUT266	3	0	0	1	0	1	0	0	1	2	0	0	1	0	1	0	0	1	2.46	1	1	0	0.801	-0.32	-0.21	0.833960195140164	1	0	0.5591	0.4209	0.4209	TRUE	0.2312
CUT267	0	0	0	0	0	2	0	0	0	0	0	0	0	0	2	0	0	0	0.24	0	1	0	4.778	2.257	0.511	0.609035999273097	1	0	5.6155	12.3487	12.3487	TRUE	0.3248
CUT268	0	1	0	0	1	0	2	0	1	0	1	0	0	1	0	2	0	1	0.44	0	0	1	1.192	0.254	0.099	0.920754435241499	1	0	3.0567	2.6867	2.6867	TRUE	0.0567
CUT269	2	0	0	0	1	0	1	2	0	1	0	0	0	1	0	1	2	0	0.65	0	0	1	0.66	-0.599	-0.251	0.801730882506146	1	0	2.0637	2.3335	2.3335	TRUE	0.0797
CUT270	12	15	15	22	15	20	10	16	13	9	12	11	17	14	20	9	14	11	15.98	11	17	11	1.61	0.687	1.725	0.0844969917908327	1	0	0.104	0.0521	0.0521	TRUE	0.0604
CUT271	1	1	3	2	1	0	0	2	0	1	1	2	2	1	0	0	2	0	1.31	1	1	1	0.688	-0.539	-0.355	0.722862533257316	1	0	1.0313	0.8419	0.8419	TRUE	0.1723
CUT272	1	0	1	2	0	2	0	0	2	1	0	1	2	0	2	0	0	2	1.41	1	1	1	2.389	1.256	0.761	0.446741928734797	1	0	0.9576	0.8286	0.8286	TRUE	0.0576
CUT273	11	10	11	14	11	17	9	9	14	8	8	8	11	10	17	8	8	12	13.68	8	13	9	1.573	0.654	1.283	0.199365067634161	1	0.0921	0.1178	0.1045	0.1045	TRUE	0.0946
CUT274	9	12	7	7	5	7	2	9	4	6	10	5	5	5	7	2	8	3	10.01	7	6	4	0.804	-0.314	-0.524	0.600540570207574	1	0.0968	0.1533	0.1265	0.1265	TRUE	0.166
CUT275	2	3	2	1	1	2	1	0	0	1	2	2	1	1	2	1	0	0	1.75	2	1	0	0.684	-0.547	-0.465	0.641817535540192	1	0	0.7756	0.4126	0.4126	TRUE	0.102
CUT276	7	3	5	7	3	1	1	4	7	5	2	4	5	3	1	1	4	6	4	4	3	4	0.851	-0.234	-0.283	0.777455720703956	1	0	0.3514	0.2503	0.2503	TRUE	0.1411
CUT277	0	0	0	0	0	0	0	0	1	0	0	0	0	0	0	0	0	1	0.05	0	0	0	1	0	0	1	1	0	28.1091	18	18	TRUE	0.1276
CUT278	67	59	45	44	34	49	36	9	45	48	47	34	34	32	49	34	8	38	30.97	43	38	27	0.891	-0.167	-0.424	0.671407078431722	1	0.1153	0.0639	0.0911	0.0911	TRUE	0.4578
CUT279	48	41	35	38	32	23	27	17	30	35	33	26	30	30	23	25	15	25	18.55	31	28	22	0.885	-0.175	-0.517	0.605425402537099	1	0.0034	0.0925	0.0547	0.0547	TRUE	0.2916
CUT280	21	25	32	27	19	17	16	14	21	15	20	24	21	18	17	15	12	18	31.74	20	19	15	0.951	-0.072	-0.201	0.840772175449344	1	0.0393	0.0629	0.0496	0.0496	TRUE	0.0425
CUT281	342	300	256	349	269	245	263	345	291	246	240	192	272	251	247	248	304	246	187.56	226	257	266	1.136	0.184	1.106	0.268679179164528	1	0.0104	0.0283	0.0165	0.0165	TRUE	0.1753
CUT282	2	1	0	0	0	0	1	0	0	1	1	0	0	0	0	1	0	0	0.24	1	0	0	0.222	-2.172	-0.574	0.565919477180279	1	0	5.54	8.8079	8.8079	TRUE	0.0358
CUT283	10	10	4	6	13	5	3	10	3	7	8	3	5	12	5	3	9	3	4.55	6	7	5	1.197	0.259	0.342	0.732042246711906	1	0.2646	0.312	0.2888	0.2888	TRUE	0.4526
CUT284	10	6	13	8	8	8	5	11	8	7	5	10	6	7	8	5	10	7	8.26	7	7	7	0.99	-0.014	-0.026	0.978879595032917	1	0	0.1812	0.0989	0.0989	TRUE	0.0949
CUT285	13	7	10	8	5	9	14	10	13	9	6	8	6	5	9	13	9	11	9.53	8	7	11	0.879	-0.186	-0.324	0.74563516440594	1	0.0622	0.1599	0.1183	0.1183	TRUE	0.3784
CUT286	5	6	9	5	1	4	2	1	7	4	5	7	4	1	4	2	1	6	3.32	5	3	3	0.588	-0.766	-0.886	0.37571579620957	1	0.1676	0.4194	0.3121	0.3121	TRUE	0.6408
CUT287	29	35	25	25	19	23	23	21	32	21	28	19	19	18	23	22	18	27	33.43	23	20	22	0.893	-0.164	-0.489	0.62503227874858	1	0	0.0608	0.0418	0.0418	TRUE	0.0986
CUT288	3	0	4	2	3	1	1	2	3	2	0	3	2	3	1	1	2	3	3.53	2	2	2	1.025	0.036	0.036	0.971467911304954	1	0	0.3953	0.2475	0.2475	TRUE	0.2936
CUT289	6	2	0	1	0	1	2	2	3	4	2	0	1	0	1	2	2	3	1.79	2	1	2	0.3	-1.738	-1.205	0.2281457427411	1	0	0.7583	0.5543	0.5543	TRUE	0.1525
CUT290	21	19	15	6	16	8	12	18	8	15	15	11	5	15	8	11	16	7	9.72	14	9	11	0.658	-0.605	-1.163	0.244692117028623	1	0.0746	0.1572	0.118	0.118	TRUE	0.1113
CUT291	85	92	80	70	84	68	71	57	87	61	73	60	55	78	69	67	50	74	50.32	65	67	64	1.031	0.044	0.193	0.846873698600354	1	0	0.0475	0.0245	0.0245	TRUE	0.0802
CUT292	31	33	23	47	28	23	19	18	30	22	26	17	37	26	23	18	16	25	25.09	22	29	20	1.316	0.396	1.198	0.230812317080599	1	0	0.0739	0.046	0.046	TRUE	0.2885
CUT293	0	2	1	3	0	0	1	0	2	0	2	1	2	0	0	1	0	2	1.01	1	1	1	1.096	0.132	0.081	0.935236479427466	1	0	1.3314	0.8765	0.8765	TRUE	0.4335
CUT294	7	6	8	1	3	4	5	0	4	5	5	6	1	3	4	5	0	3	7.37	5	3	3	0.46	-1.119	-1.494	0.135163964861993	1	0	0.2006	0.1481	0.1481	TRUE	0.1026
CUT295	2	5	7	2	5	6	3	5	6	1	4	5	2	5	6	3	4	5	3.75	3	4	4	1.125	0.17	0.216	0.829033799659335	1	0	0.3739	0.225	0.225	TRUE	0.1125
CUT296	4	1	1	2	3	3	1	0	3	3	1	1	2	3	3	1	0	3	2.02	2	3	1	1.631	0.706	0.59	0.555150783995222	1	0.4666	0.6749	0.5918	0.5918	TRUE	0.6583
CUT297	38	34	34	37	35	27	37	31	23	27	27	26	29	33	27	35	27	19	25.96	27	30	27	1.108	0.148	0.434	0.664214737863315	1	0.035	0.0722	0.0541	0.0541	TRUE	0.144
CUT298	26	33	37	29	33	23	28	25	22	19	26	28	23	31	23	26	22	19	22.36	24	26	22	1.05	0.071	0.21	0.83403197870079	1	0.0149	0.0804	0.0494	0.0494	TRUE	0.1752
CUT299	12	9	4	2	5	7	6	9	4	9	7	3	2	5	7	6	8	3	5.05	6	5	6	0.684	-0.548	-0.787	0.4314634189367	1	0	0.2828	0.1847	0.1847	TRUE	0.1336
CUT300	0	3	1	1	0	1	1	4	1	0	2	1	1	0	1	1	4	1	1.51	1	1	2	0.582	-0.78	-0.516	0.605571111064929	1	0	0.8962	0.5231	0.5231	TRUE	0.3236
CUT301	2	4	0	0	2	2	0	0	0	1	3	0	0	2	2	0	0	0	1.19	1	1	0	0.817	-0.292	-0.2	0.84162460820204	1	0	1.1364	0.9337	0.9337	TRUE	0.0527
CUT302	0	0	0	0	0	0	0	0	0	0	0	0	0	0	0	0	0	0	0.05	0	0	0	1	0	0	1	1	0	25.6943	18	18	TRUE	0.0948
CUT303	0	1	0	0	0	0	0	0	1	0	1	0	0	0	0	0	0	1	1.24	0	0	0	0.612	-0.708	-0.35	0.726089234888869	1	0	1.0908	0.9443	0.9443	TRUE	0.0391
CUT304	0	0	0	0	0	1	0	1	1	0	0	0	0	0	1	0	1	1	0.81	0	0	1	2.322	1.215	0.5	0.616959760215814	1	4.1283	1.6513	2.2561	2.2561	TRUE	0.0997
CUT305	10	12	10	15	3	19	17	17	11	7	10	8	12	3	19	16	15	9	19.28	8	11	13	1.377	0.462	0.967	0.333385650431706	1	0.0596	0.0898	0.0769	0.0769	TRUE	0.2009
CUT306	1384	1356	1130	1341	1093	1047	1079	997	1065	996	1083	849	1045	1018	1055	1017	877	902	2328.63	976	1039	932	1.065	0.091	0.53	0.595893322082469	1	0.0179	0.0218	0.0205	0.0205	TRUE	0.2334
CUT307	14	11	13	11	17	9	10	15	5	10	9	10	9	16	9	9	13	4	31.51	10	11	9	1.162	0.217	0.488	0.625352055614769	1	0.0604	0.0632	0.0618	0.0618	TRUE	0.0612
CUT308	25	14	20	23	9	14	16	31	15	18	11	15	18	8	14	15	27	13	15.12	15	13	18	0.92	-0.121	-0.29	0.772073978978538	1	0	0.1087	0.0665	0.0665	TRUE	0.2661
CUT309	5	7	2	8	4	4	12	5	4	4	6	2	6	4	4	11	4	3	7.76	4	5	6	1.334	0.416	0.584	0.55904186741675	1	0.1298	0.1916	0.1631	0.1631	TRUE	0.0682
CUT310	21	17	21	15	14	10	15	13	12	15	14	16	12	13	10	14	11	10	12.71	15	12	12	0.784	-0.352	-0.753	0.451468211734559	1	0.0478	0.1253	0.0929	0.0929	TRUE	0.0809
CUT311	3	5	1	0	3	5	3	2	6	2	4	1	0	3	5	3	2	5	3.23	2	3	3	1.094	0.13	0.133	0.893808377055598	1	0.22	0.4302	0.3391	0.3391	TRUE	0.1567
CUT312	0	2	1	1	1	1	0	0	0	0	2	1	1	1	1	0	0	0	0.48	1	1	0	1.167	0.223	0.109	0.913451924893372	1	0	2.7987	2.0375	2.0375	TRUE	0.0989
CUT313	2	5	5	4	0	2	3	3	0	1	4	4	3	0	2	3	3	0	2.31	3	2	2	0.576	-0.796	-0.768	0.442372145918906	1	0	0.5947	0.3937	0.3937	TRUE	0.1211
CUT314	262	278	157	343	240	187	153	148	156	189	222	118	267	224	188	144	130	132	395.57	176	226	135	1.288	0.365	1.534	0.125052546504005	1	0.0428	0.0246	0.0367	0.0367	TRUE	0.0566
CUT315	8	2	9	8	5	3	7	5	4	6	2	7	6	5	3	7	4	3	8.76	5	5	5	0.995	-0.008	-0.012	0.990361603260268	1	0	0.1722	0.105	0.105	TRUE	0.1249
CUT316	3	1	4	0	2	0	4	9	3	2	1	3	0	2	0	4	8	3	4.57	2	1	5	0.3	-1.737	-1.368	0.171334774081944	1	0	0.3108	0.2275	0.2275	TRUE	0.1712
CUT317	2	2	2	0	0	0	0	0	0	1	2	2	0	0	0	0	0	0	1.02	2	0	0	0.11	-3.189	-1.855	0.0635915863718817	1	0	1.3171	0.8803	0.8803	TRUE	0.0407
CUT318	2	1	3	1	2	0	0	0	1	1	1	2	1	2	0	0	0	1	1.77	1	1	0	0.593	-0.754	-0.581	0.561086959360707	1	0	0.769	0.4571	0.4571	TRUE	0.1232
CUT319	13	9	6	10	6	2	8	15	14	9	7	5	8	6	2	8	13	12	9.92	7	5	11	0.751	-0.413	-0.713	0.475699636383909	1	0	0.1545	0.1022	0.1022	TRUE	0.4679
CUT320	0	0	3	0	0	2	0	1	1	0	0	2	0	0	2	0	1	1	1.05	1	1	1	0.837	-0.256	-0.141	0.888119567102181	1	0	1.2825	1.1776	1.1776	TRUE	0.2057
CUT321	3	1	4	4	4	5	5	4	0	2	1	3	3	4	5	5	4	0	2.65	2	4	3	1.963	0.973	1.035	0.30083082249102	1	0	0.5198	0.3338	0.3338	TRUE	0.3711
CUT322	12	14	18	14	11	5	9	20	12	9	11	14	11	10	5	8	18	10	16.53	11	9	12	0.798	-0.325	-0.674	0.50051761736731	1	0.0656	0.1012	0.083	0.083	TRUE	0.5159
CUT323	1	3	5	1	0	1	2	0	3	1	2	4	1	0	1	2	0	3	2.18	2	1	2	0.262	-1.934	-1.428	0.153396555721894	1	0	0.6283	0.4042	0.4042	TRUE	0.1511
CUT324	6	2	5	5	2	2	1	2	7	4	2	4	4	2	2	1	2	6	4.36	3	3	3	0.815	-0.295	-0.352	0.725021338946595	1	0	0.3247	0.2197	0.2197	TRUE	0.0758
CUT325	4	3	2	8	2	4	3	3	8	3	2	2	6	2	4	3	3	7	5.53	2	4	4	1.819	0.864	1.1	0.271196741636466	1	0	0.2602	0.1676	0.1676	TRUE	0.3141
CUT326	8	7	4	4	11	6	2	6	5	6	6	3	3	10	6	2	5	4	5.13	5	6	4	1.338	0.42	0.586	0.557806932325909	1	0.1615	0.2788	0.2201	0.2201	TRUE	0.1648
CUT327	14	16	20	15	12	8	11	13	16	10	13	15	12	11	8	10	11	14	28.96	13	10	12	0.825	-0.278	-0.662	0.508196444805037	1	0	0.0669	0.0537	0.0537	TRUE	0.0869
CUT328	15	18	32	24	23	19	32	26	22	11	14	24	19	21	19	30	23	19	17.24	16	20	24	1.205	0.269	0.708	0.47899356591312	1	0	0.0979	0.0579	0.0579	TRUE	0.246
CUT329	1	2	0	4	1	1	3	3	2	1	2	0	3	1	1	3	3	2	1.07	1	2	3	2.265	1.18	0.811	0.417349428579069	1	0	1.2526	0.7679	0.7679	TRUE	0.1403
CUT330	5	1	2	6	5	2	2	1	3	4	1	2	5	5	2	2	1	3	4.79	2	4	2	1.921	0.942	1.071	0.284026532050464	1	0	0.2974	0.2497	0.2497	TRUE	0.0764
CUT331	8	4	3	7	4	2	3	5	5	6	3	2	5	4	2	3	4	4	3.59	4	4	4	1.014	0.021	0.026	0.978919600323164	1	0	0.3898	0.2239	0.2239	TRUE	0.2389
CUT332	3	4	2	2	0	2	1	1	3	2	3	2	2	0	2	1	1	3	2.15	2	1	2	0.524	-0.933	-0.804	0.421590426568125	1	0	0.6364	0.4283	0.4283	TRUE	0.0567
CUT333	1	0	0	0	0	1	1	0	0	1	0	0	0	0	1	1	0	0	0.15	0	0	0	1.192	0.254	0.049	0.960780616978953	1	0	8.9327	17.1835	17.1835	TRUE	0.1779
CUT334	12	7	9	8	7	2	12	0	8	9	6	7	6	7	2	11	0	7	10	7	5	6	0.713	-0.489	-0.713	0.476061648940393	1	0.2535	0.1534	0.1952	0.1952	TRUE	0.2346
CUT335	0	0	1	2	0	0	0	2	0	0	0	1	2	0	0	0	2	0	0.93	0	1	1	2.06	1.043	0.481	0.630355261527097	1	0	1.4395	1.5746	1.5746	TRUE	0.1454
CUT336	10	10	7	6	6	7	10	6	5	7	8	5	5	6	7	9	5	4	8.29	7	6	6	0.841	-0.249	-0.385	0.700146348380046	1	0.15	0.1807	0.168	0.168	TRUE	0.248
CUT337	210	261	184	263	137	128	133	166	154	151	208	138	205	128	129	125	146	130	153.23	166	154	134	0.931	-0.103	-0.434	0.664505902968624	1	0.0384	0.0299	0.0354	0.0354	TRUE	0.1573
CUT338	5	1	2	2	1	1	4	0	1	4	1	2	2	1	1	4	0	1	1.54	2	1	2	0.595	-0.748	-0.569	0.569588512151764	1	0	0.8775	0.6763	0.6763	TRUE	0.0607
CUT339	1	5	3	8	1	5	1	0	0	1	4	2	6	1	5	1	0	0	1.6	2	4	0	1.778	0.83	0.736	0.461680664876065	1	0	0.8498	0.642	0.642	TRUE	0.1714
CUT340	19	19	12	11	9	18	17	9	8	14	15	9	9	8	18	16	8	7	13.06	13	12	10	0.915	-0.128	-0.269	0.788312135756126	1	0.063	0.1224	0.0939	0.0939	TRUE	0.2968
CUT341	30	18	22	22	23	17	21	30	14	22	14	17	17	21	17	20	26	12	35.73	18	18	19	1.056	0.079	0.224	0.822752839193153	1	0.0294	0.0582	0.0433	0.0433	TRUE	0.0325
CUT342	4	3	1	1	5	3	1	0	0	3	2	1	1	5	3	1	0	0	2.04	2	3	0	1.376	0.46	0.441	0.658905105678338	1	0	0.6706	0.4325	0.4325	TRUE	0.1505
CUT343	1	3	1	0	0	0	3	0	0	1	2	1	0	0	0	3	0	0	1.25	1	0	1	0.13	-2.944	-1.743	0.0813966739865031	1	0	1.076	0.7603	0.7603	TRUE	0.2736
CUT344	66	80	59	52	46	51	70	26	62	48	64	44	41	43	51	66	23	53	50.65	52	45	47	0.864	-0.21	-0.731	0.465044030862141	1	0.0388	0.0473	0.0424	0.0424	TRUE	0.2326
CUT345	24	18	17	29	23	26	23	18	29	17	14	13	23	21	26	22	16	25	21.29	15	23	21	1.574	0.655	1.939	0.0525133101406705	1	0	0.0833	0.0374	0.0374	TRUE	0.0833
CUT346	19	10	11	17	4	10	12	9	13	14	8	8	13	4	10	11	8	11	11.53	10	9	10	0.912	-0.133	-0.264	0.791743841503506	1	0.0389	0.1359	0.0967	0.0967	TRUE	0.1376
CUT347	0	0	2	2	0	1	1	0	1	0	0	2	2	0	1	1	0	1	0.71	1	1	1	1.734	0.794	0.406	0.684717764843426	1	0	1.8822	1.4838	1.4838	TRUE	0.1225
CUT348	3	5	2	5	7	2	0	3	4	2	4	2	4	7	2	0	3	3	5.24	3	4	2	1.644	0.717	0.848	0.396489283959354	1	0.2397	0.2734	0.258	0.258	TRUE	0.1268
CUT349	4	1	1	3	0	1	3	3	3	3	1	1	2	0	1	3	3	3	2.04	2	1	3	0.777	-0.363	-0.284	0.776596591776972	1	0.3263	0.668	0.5408	0.5408	TRUE	0.1597
CUT350	4	4	0	0	1	1	1	2	2	3	3	0	0	1	1	1	2	2	0.95	2	1	2	0.306	-1.709	-1.044	0.296496008869932	1	0	1.4122	1.0163	1.0163	TRUE	0.3046
CUT351	0	0	1	0	1	1	2	0	0	0	0	1	0	1	1	2	0	0	0.63	0	1	1	2.311	1.208	0.542	0.588012156165855	1	0	2.1276	1.8646	1.8646	TRUE	0.0814
CUT352	0	1	0	0	0	0	1	0	1	0	1	0	0	0	0	1	0	1	0.2	0	0	1	0.612	-0.708	-0.173	0.862554655612484	1	0	6.667	10.0574	10.0574	TRUE	0.1588
CUT353	3	3	3	5	5	3	1	0	3	2	2	2	4	5	3	1	0	3	2.29	2	4	1	1.707	0.771	0.849	0.395942612776799	1	0	0.5985	0.3117	0.3117	TRUE	0.2525
CUT354	3	3	2	3	0	1	0	0	3	2	2	2	2	0	1	0	0	3	1.79	2	1	1	0.573	-0.804	-0.606	0.544416498837501	1	0.5431	0.7614	0.6899	0.6899	TRUE	0.0677
CUT355	102	85	112	106	106	81	79	104	84	73	68	84	83	99	82	74	92	71	63.19	75	88	79	1.166	0.221	0.848	0.39643593648843	1	0.0348	0.0422	0.039	0.039	TRUE	0.5092
CUT356	8	3	8	8	6	5	2	5	7	6	2	6	6	6	5	2	4	6	10.65	5	6	4	1.188	0.249	0.394	0.693726695359513	1	0.1072	0.1453	0.1282	0.1282	TRUE	0.4319
CUT357	12	19	9	10	14	9	7	14	10	9	15	7	8	13	9	7	12	8	9.98	10	10	9	0.978	-0.031	-0.064	0.949365466603572	1	0	0.1538	0.0935	0.0935	TRUE	0.0619
CUT358	4	0	2	0	0	0	0	1	1	3	0	2	0	0	0	0	1	1	1.62	2	0	1	0.112	-3.165	-2.046	0.0407128518255614	1	0	0.8388	0.4693	0.4693	TRUE	0.0859
CUT359	5	15	3	15	10	9	4	15	4	4	12	2	12	9	9	4	13	3	7.09	6	10	7	1.707	0.772	1.078	0.280978795478495	1	0.3091	0.2076	0.26	0.26	TRUE	0.5557
CUT360	0	0	0	0	0	0	2	0	1	0	0	0	0	0	0	2	0	1	0.5	0	0	1	1	0	0	1	1	18	2.6488	5.6737	18	TRUE	0.1046
CUT361	3	0	1	1	0	0	2	1	0	2	0	1	1	0	0	2	1	0	2.22	1	0	1	0.324	-1.625	-1.054	0.291726937859775	1	0	0.6163	0.3321	0.3321	TRUE	0.2034
CUT362	0	1	0	2	0	1	0	5	5	0	1	0	2	0	1	0	4	4	2.24	0	1	3	3.249	1.7	0.994	0.320314417095368	1	0	0.611	0.5976	0.5976	TRUE	0.0622
CUT363	4	2	1	2	3	1	5	2	3	3	2	1	2	3	1	5	2	3	2.42	2	2	3	1.022	0.031	0.029	0.976713782512429	1	0	0.5672	0.3307	0.3307	TRUE	0.2617
CUT364	6	5	1	4	4	1	3	4	1	4	4	1	3	4	1	3	4	1	4.81	3	3	3	0.879	-0.185	-0.206	0.8367735594095	1	0.2797	0.2963	0.2884	0.2884	TRUE	0.1085
CUT365	9	10	5	18	5	7	4	7	9	6	8	4	14	5	7	4	6	8	8.73	6	9	6	1.443	0.529	0.912	0.36182816355042	1	0.083	0.1726	0.1289	0.1289	TRUE	0.0993
CUT366	0	0	3	1	0	1	1	0	0	0	0	2	1	0	1	1	0	0	0.33	1	1	0	0.792	-0.336	-0.109	0.913092674788278	1	0	4.0466	5.5889	5.5889	TRUE	0.4807
CUT367	2	1	2	3	5	0	3	1	1	1	1	2	2	5	0	3	1	1	1.77	1	2	2	1.884	0.914	0.82	0.412025963538792	1	0	0.7699	0.4017	0.4017	TRUE	0.0341
CUT368	38	25	25	20	22	30	21	23	29	27	20	19	16	20	30	20	20	25	27.37	22	22	22	0.989	-0.016	-0.047	0.962275905169784	1	0.0292	0.0695	0.0487	0.0487	TRUE	0.2171
CUT369	2	5	3	5	0	4	3	2	3	1	4	2	4	0	4	3	2	3	2.29	2	3	3	1.045	0.063	0.061	0.951363833933988	1	0	0.5975	0.4603	0.4603	TRUE	0.3109
CUT370	1	0	2	1	1	2	3	4	0	1	0	2	1	1	2	3	4	0	2.23	1	1	2	1.613	0.689	0.517	0.604949835817925	1	0	0.6152	0.4058	0.4058	TRUE	0.124
CUT371	0	1	2	0	0	0	0	1	1	0	1	2	0	0	0	0	1	1	0.81	1	0	1	0.218	-2.2	-1.17	0.241927914605701	1	0	1.6466	1.0501	1.0501	TRUE	0.0709
CUT372	8	7	8	15	7	4	5	10	6	6	6	6	12	7	4	5	9	5	12.17	6	8	6	1.319	0.399	0.776	0.437598973591679	1	0	0.1299	0.0666	0.0666	TRUE	0.207
CUT373	2	1	2	1	3	1	1	0	0	1	1	2	1	3	1	1	0	0	1.42	1	2	0	1.206	0.27	0.214	0.830656195247973	1	0	0.9516	0.5519	0.5519	TRUE	0.1156
CUT374	2	0	0	0	0	0	1	1	0	1	0	0	0	0	0	1	1	0	0.41	0	0	1	0.341	-1.554	-0.566	0.571083657776637	1	0	3.2471	3.649	3.649	TRUE	0.3245
CUT375	47	35	32	45	33	26	18	36	29	34	28	24	35	31	26	17	32	25	61.13	29	31	25	1.076	0.106	0.317	0.75128085138734	1	0.0589	0.0429	0.0521	0.0521	TRUE	0.0836
CUT376	6	4	3	3	6	0	1	0	0	4	3	2	2	6	0	1	0	0	1.48	3	3	0	0.816	-0.293	-0.25	0.802737100259973	1	0	0.9161	0.7074	0.7074	TRUE	0.0648
CUT377	16	16	9	16	7	7	9	10	22	12	13	7	12	7	7	8	9	19	9.15	11	9	12	0.852	-0.231	-0.44	0.659904814482417	1	0	0.1657	0.1102	0.1102	TRUE	0.122
CUT378	2	4	10	4	7	6	6	5	6	1	3	8	3	7	6	6	4	5	8.75	4	5	5	1.273	0.348	0.549	0.583154205846658	1	0	0.1723	0.1087	0.1087	TRUE	0.3072
CUT379	38	47	28	32	36	32	28	12	22	27	38	21	25	34	32	26	11	19	21.04	29	30	19	1.054	0.076	0.209	0.834414525177127	1	0.0502	0.0841	0.0675	0.0675	TRUE	0.1162
CUT380	0	0	0	0	0	0	0	0	0	0	0	0	0	0	0	0	0	0	0.07	0	0	0	1	0	0	1	1	0	17.7522	18	18	TRUE	0.2088
CUT381	3	1	0	2	0	1	0	0	0	2	1	0	2	0	1	0	0	0	0.89	1	1	0	0.876	-0.191	-0.099	0.921496043892814	1	2.5003	1.5137	1.7978	1.7978	TRUE	0.15
CUT382	4	8	8	7	8	4	3	4	3	3	6	6	5	7	4	3	4	3	6.92	5	5	3	1.119	0.163	0.263	0.792498400019616	1	0	0.2123	0.121	0.121	TRUE	0.1268
CUT383	23	26	35	37	20	23	21	23	28	17	21	26	29	19	23	20	20	24	20.49	21	24	21	1.119	0.162	0.479	0.632000991960257	1	0	0.0858	0.0457	0.0457	TRUE	0.1499
CUT384	2	1	3	2	0	1	1	1	0	1	1	2	2	0	1	1	1	0	2.07	1	1	1	0.587	-0.768	-0.611	0.541093071224746	1	0	0.6606	0.3773	0.3773	TRUE	0.0935
CUT385	123	128	111	111	119	107	101	58	101	89	102	83	87	111	108	95	51	86	77.97	91	102	77	1.111	0.152	0.685	0.493091509020786	1	0.0195	0.0382	0.027	0.027	TRUE	0.2804
CUT386	5	8	6	12	6	6	5	8	8	4	6	5	9	6	6	5	7	7	6.36	5	7	6	1.475	0.561	0.947	0.34342188869107	1	0	0.2291	0.1104	0.1104	TRUE	0.1256
CUT387	9	14	6	5	4	6	7	2	5	6	11	5	4	4	6	7	2	4	6.35	7	5	4	0.614	-0.704	-1.087	0.277112762720855	1	0	0.2295	0.1513	0.1513	TRUE	0.0787
CUT388	6	3	3	5	5	2	1	0	4	4	2	2	4	5	2	1	0	3	2.43	3	4	1	1.182	0.241	0.245	0.806232675118488	1	0.1911	0.5662	0.4431	0.4431	TRUE	0.2574
CUT389	67	74	70	61	57	37	57	75	52	48	59	53	48	53	37	54	66	44	60.84	53	46	55	0.866	-0.208	-0.789	0.430163401835956	1	0.0265	0.043	0.0332	0.0332	TRUE	0.0831
CUT390	7	6	11	11	5	3	9	1	8	5	5	8	9	5	3	8	1	7	8.63	6	6	5	0.921	-0.119	-0.194	0.846174048235824	1	0.0553	0.1745	0.1274	0.1274	TRUE	0.2786
CUT391	19	14	14	15	11	10	7	18	12	14	11	11	12	10	10	7	16	10	11.47	12	11	11	0.907	-0.141	-0.309	0.757700752685008	1	0	0.1364	0.0755	0.0755	TRUE	0.2006
CUT392	1	3	2	1	1	2	1	1	2	1	2	2	1	1	2	1	1	2	1.7	2	1	1	0.796	-0.33	-0.27	0.787000068002512	1	0	0.7998	0.4549	0.4549	TRUE	0.2232
CUT393	0	0	0	0	0	0	1	0	0	0	0	0	0	0	0	1	0	0	0.05	0	0	0	1	0	0	1	1	0	25.2736	18	18	TRUE	0.1599
CUT394	7	9	2	9	7	5	3	2	3	5	7	2	7	7	5	3	2	3	5.12	5	6	3	1.368	0.452	0.679	0.496822138051302	1	0	0.2794	0.164	0.164	TRUE	0.1429
CUT395	1	0	2	1	2	3	1	4	0	1	0	2	1	2	3	1	4	0	2.38	1	2	2	2.449	1.292	1.001	0.317007661392135	1	0	0.5774	0.4541	0.4541	TRUE	0.0706
CUT396	7	5	2	2	2	1	5	1	5	5	4	2	2	2	1	5	1	4	4.02	4	2	3	0.423	-1.24	-1.341	0.179885224645438	1	0	0.3497	0.2069	0.2069	TRUE	0.2706
CUT397	1	3	1	2	3	1	3	0	1	1	2	1	2	3	1	3	0	1	2.24	1	2	1	1.408	0.494	0.418	0.675615682716061	1	0	0.6121	0.4554	0.4554	TRUE	0.0886
CUT398	1	0	0	1	1	1	1	0	0	1	0	0	1	1	1	1	0	0	1.33	0	1	0	3.326	1.734	0.969	0.332763650407401	1	0	1.0128	0.8093	0.8093	TRUE	0.0638
CUT399	9	6	11	12	11	7	16	9	16	6	5	8	9	10	7	15	8	14	20.4	6	9	12	1.367	0.451	0.882	0.378018124752904	1	0	0.086	0.0802	0.0802	TRUE	0.0517
CUT400	1	1	0	2	2	0	0	0	1	1	1	0	2	2	0	0	0	1	2.57	1	1	0	2.323	1.216	0.782	0.434016975333136	1	0	0.5346	0.6078	0.6078	TRUE	0.0303
CUT401	22	9	13	30	14	19	17	18	22	16	7	10	23	13	19	16	16	19	17.99	11	18	17	1.694	0.76	1.795	0.0726272963840527	1	0.0463	0.0947	0.0707	0.0707	TRUE	0.0952
CUT402	12	19	19	10	20	21	19	16	25	9	15	14	8	19	21	18	14	21	10.68	13	16	18	1.236	0.306	0.649	0.516202412774157	1	0	0.145	0.101	0.101	TRUE	0.2358
CUT403	168	134	114	167	134	82	94	127	137	121	107	86	130	125	83	89	112	116	88.5	105	113	106	1.081	0.112	0.548	0.583959511306616	1	0.0149	0.0362	0.0227	0.0227	TRUE	0.1742
CUT404	14	8	13	10	12	18	9	6	10	10	6	10	8	11	18	8	5	8	7.65	9	12	7	1.393	0.478	0.886	0.375853763151131	1	0.0553	0.1941	0.1303	0.1303	TRUE	0.176
CUT405	10	7	4	20	9	7	1	8	4	7	6	3	16	8	7	1	7	3	7.3	5	10	4	1.99	0.993	1.702	0.0887807764494341	1	0	0.2022	0.1308	0.1308	TRUE	0.2769
CUT406	5	0	9	5	2	3	2	5	5	4	0	7	4	2	3	2	4	4	3.18	4	3	3	0.848	-0.237	-0.256	0.797918405947916	1	0	0.4368	0.3572	0.3572	TRUE	0.062
CUT407	25	9	15	13	17	5	10	10	15	18	7	11	10	16	5	9	9	13	13.97	12	10	10	0.851	-0.233	-0.495	0.6209444265053	1	0.056	0.1159	0.0864	0.0864	TRUE	0.1142
CUT408	3	1	2	5	2	2	2	4	3	2	1	2	4	2	2	2	4	3	2.09	2	3	3	1.757	0.813	0.781	0.434787452811662	1	0	0.6545	0.3591	0.3591	TRUE	0.0944
CUT409	11	3	10	18	8	1	3	3	7	8	2	8	14	7	1	3	3	6	9.52	6	7	4	1.287	0.364	0.537	0.591200036502378	1	0.2622	0.1601	0.2093	0.2093	TRUE	0.0915
CUT410	89	53	66	48	46	64	47	23	49	64	42	50	37	43	65	44	20	42	65.25	52	48	35	0.922	-0.118	-0.376	0.706890342321241	1	0.0634	0.0415	0.0541	0.0541	TRUE	0.1764
CUT411	7	4	1	4	2	3	6	5	4	5	3	1	3	2	3	6	4	3	4.37	3	3	4	0.891	-0.167	-0.2	0.841491294489229	1	0	0.3238	0.2098	0.2098	TRUE	0.0414
CUT412	0	0	0	0	0	0	1	1	0	0	0	0	0	0	0	1	1	0	0.58	0	0	1	1	0	0	1	1	0	2.3158	2.0846	2.0846	TRUE	0.1461
CUT413	10	10	7	4	6	3	3	7	8	7	8	5	3	6	3	3	6	7	4.81	7	4	5	0.573	-0.804	-1.091	0.275138984026061	1	0.1165	0.2962	0.2205	0.2205	TRUE	0.2346
CUT414	2	2	0	3	2	2	1	0	2	1	2	0	2	2	2	1	0	2	1.47	1	2	1	2.062	1.044	0.848	0.396452364564603	1	0	0.9214	0.5017	0.5017	TRUE	0.069
CUT415	21	11	11	5	5	10	4	5	7	15	9	8	4	5	10	4	4	6	7.74	11	6	5	0.565	-0.824	-1.476	0.139990377183386	1	0	0.192	0.1155	0.1155	TRUE	0.0712
CUT416	1	5	2	2	5	1	2	0	1	1	4	2	2	5	1	2	0	1	1.71	2	3	1	1.174	0.232	0.213	0.831220847453233	1	0	0.7955	0.4783	0.4783	TRUE	0.2506
CUT417	0	0	2	0	1	0	0	4	0	0	0	2	0	1	0	0	4	0	1.26	1	0	1	0.642	-0.639	-0.334	0.738722252833974	1	0	1.069	0.8919	0.8919	TRUE	0.3388
CUT418	1	2	3	3	1	3	2	0	3	1	2	2	2	1	3	2	0	3	6.01	2	2	2	1.381	0.466	0.491	0.623433108241752	1	0	0.2412	0.1853	0.1853	TRUE	0.3845
CUT419	1	3	7	0	2	0	1	1	0	1	2	5	0	2	0	1	1	0	1.22	3	1	1	0.219	-2.194	-1.308	0.190941107031253	1	0	1.1027	1.1533	1.1533	TRUE	0.0837
CUT420	6	14	17	4	7	5	10	7	9	4	11	13	3	7	5	9	6	8	6.51	9	5	8	0.515	-0.958	-1.505	0.132431092699336	1	0.0778	0.2242	0.1585	0.1585	TRUE	0.2451
CUT421	206	168	113	139	147	81	79	78	137	148	134	85	108	137	82	74	69	116	105.76	122	109	86	0.891	-0.167	-0.581	0.561088521912037	1	0.0635	0.0337	0.0522	0.0522	TRUE	0.1656
CUT422	15	15	10	8	11	1	3	8	10	11	12	8	6	10	1	3	7	8	9.21	10	6	6	0.586	-0.77	-1.337	0.181222957128075	1	0.0678	0.1648	0.1256	0.1256	TRUE	0.1477
CUT423	14	9	13	13	5	7	8	11	7	10	7	10	10	5	7	8	10	6	6.72	9	7	8	0.816	-0.294	-0.516	0.605535925453224	1	0	0.218	0.1302	0.1302	TRUE	0.2484
CUT424	16	26	10	10	7	12	13	1	8	12	21	8	8	7	12	12	1	7	13.57	14	9	7	0.661	-0.596	-1.177	0.239133122838806	1	0.0865	0.1187	0.1048	0.1048	TRUE	0.2417
CUT425	2	4	3	4	1	2	0	2	0	1	3	2	3	1	2	0	2	0	1.08	2	2	1	0.895	-0.16	-0.129	0.897021216592665	1	0	1.2461	0.7149	0.7149	TRUE	0.1894
CUT426	6	3	1	9	5	1	2	7	4	4	2	1	7	5	1	2	6	3	3.61	2	4	4	1.728	0.789	0.868	0.385645641303336	1	0.2873	0.3879	0.3402	0.3402	TRUE	0.2032
CUT427	0	3	3	0	3	2	1	2	2	0	2	2	0	3	2	1	2	2	4.26	1	2	2	1.002	0.002	0.002	0.998082565855757	1	0	0.3313	0.225	0.225	TRUE	0.1821
CUT428	0	0	0	0	0	0	1	0	0	0	0	0	0	0	0	1	0	0	0.51	0	0	0	1	0	0	1	1	13.6832	2.5959	4.1274	13.6832	TRUE	0.203
CUT429	9	9	1	5	2	5	2	4	2	6	7	1	4	2	5	2	4	2	5.96	5	4	3	0.749	-0.418	-0.549	0.583074965133994	1	0	0.2429	0.2132	0.2132	TRUE	0.0779
CUT430	10	9	14	6	9	3	0	2	4	7	7	11	5	8	3	0	2	3	7.08	8	5	2	0.647	-0.628	-0.95	0.341983472064231	1	0.1589	0.208	0.1857	0.1857	TRUE	0.5175
CUT431	6	1	1	1	2	0	2	1	2	4	1	1	1	2	0	2	1	2	2.15	2	1	2	0.45	-1.152	-0.905	0.365671938432059	1	0	0.6369	0.4731	0.4731	TRUE	0.4612
CUT432	32	17	30	28	26	36	23	19	29	23	14	23	22	24	36	22	17	25	29.59	20	27	21	1.377	0.462	1.261	0.207253173912825	1	0.0567	0.0659	0.0609	0.0609	TRUE	0.0563
CUT433	57	62	35	75	54	40	37	30	40	41	50	26	58	50	40	35	26	34	62.21	39	49	32	1.286	0.363	1.421	0.155363431536274	1	0.0168	0.0425	0.0283	0.0283	TRUE	0.2215
CUT434	1	0	0	1	0	3	1	1	3	1	0	0	1	0	3	1	1	3	0.87	0	1	2	4.555	2.187	1.242	0.21438601883744	1	0	1.5435	0.8713	0.8713	TRUE	0.1814
CUT435	19	18	24	27	28	21	21	9	17	14	14	18	21	26	21	20	8	14	14.48	15	23	14	1.481	0.567	1.278	0.201220182650392	1	0.0748	0.1125	0.0972	0.0972	TRUE	0.1625
CUT436	4	3	1	1	0	0	0	0	0	3	2	1	1	0	0	0	0	0	0.61	2	0	0	0.161	-2.638	-1.265	0.205700438259501	1	0	2.1798	1.9428	1.9428	TRUE	0.0701
CUT437	3	1	0	0	1	0	0	0	1	2	1	0	0	1	0	0	0	1	1.08	1	0	0	0.324	-1.626	-0.955	0.339392495573743	1	0	1.2445	0.7085	0.7085	TRUE	0.1107
CUT438	1	5	3	1	1	1	4	4	2	1	4	2	1	1	1	4	4	2	3.6	2	1	3	0.392	-1.351	-1.172	0.241246595713233	1	0	0.3881	0.2934	0.2934	TRUE	0.1038
CUT439	13	6	6	8	2	4	1	7	6	9	5	5	6	2	4	1	6	5	4.11	6	4	4	0.658	-0.605	-0.798	0.424628339244108	1	0	0.3431	0.2432	0.2432	TRUE	0.0904
CUT440	2	1	0	1	0	0	1	0	0	1	1	0	1	0	0	1	0	0	0.22	1	0	0	0.432	-1.21	-0.311	0.755898542280557	1	0	6.0294	9.4091	9.4091	TRUE	0.0305
CUT441	1	2	3	7	1	1	1	2	2	1	2	2	5	1	1	1	2	2	1.74	2	2	2	1.681	0.749	0.65	0.515742480008862	1	0	0.7788	0.5323	0.5323	TRUE	0.2464
CUT442	6	8	1	3	3	6	3	1	3	4	6	1	2	3	6	3	1	3	2.77	4	4	2	0.965	-0.052	-0.058	0.954063962761895	1	0	0.4979	0.3624	0.3624	TRUE	0.0848
CUT443	1	0	0	0	0	1	0	0	0	1	0	0	0	0	1	0	0	0	0.33	0	0	0	1.192	0.254	0.071	0.943075210918665	1	0	4.0193	7.0971	7.0971	TRUE	0.3249
CUT444	6	2	5	9	1	3	4	3	5	4	2	4	7	1	3	4	3	4	5.01	3	4	4	1.162	0.217	0.282	0.777651733148039	1	0	0.2851	0.1891	0.1891	TRUE	0.115
CUT445	371	327	276	369	295	227	296	326	304	267	261	207	288	275	229	279	287	258	194.24	245	264	275	1.078	0.108	0.712	0.476172248094208	1	0.0066	0.0281	0.0133	0.0133	TRUE	0.076
CUT446	9	10	6	9	6	6	10	8	1	6	8	5	7	6	6	9	7	1	5.04	6	6	6	0.988	-0.017	-0.025	0.98031382824848	1	0	0.2836	0.1993	0.1993	TRUE	0.233
CUT447	6	3	14	4	3	6	10	7	1	4	2	11	3	3	6	9	6	1	4.68	6	4	5	0.684	-0.549	-0.694	0.487822036684252	1	0	0.3036	0.2704	0.2704	TRUE	0.0513
CUT448	3	0	2	1	0	1	0	2	0	2	0	2	1	0	1	0	2	0	1.59	1	1	1	0.481	-1.057	-0.702	0.482737135694938	1	0	0.8508	0.5745	0.5745	TRUE	0.2802
CUT449	19	17	19	13	16	8	10	14	9	14	14	14	10	15	8	9	12	8	30.22	14	11	10	0.798	-0.326	-0.762	0.446045994745362	1	0.0621	0.065	0.0635	0.0635	TRUE	0.0911
CUT450	9	18	12	13	8	3	9	1	6	6	14	9	10	7	3	8	1	5	7.29	10	7	5	0.708	-0.499	-0.857	0.39167406003399	1	0	0.2026	0.1422	0.1422	TRUE	0.1714
CUT451	129	177	120	101	97	101	99	59	107	93	141	90	79	90	102	93	52	91	78.86	108	90	79	0.834	-0.261	-0.951	0.341812372861925	1	0.0512	0.038	0.0458	0.0458	TRUE	0.1048
CUT452	21	28	30	24	19	21	24	14	14	15	22	23	19	18	21	23	12	12	33.81	20	19	16	0.96	-0.059	-0.17	0.865085170248726	1	0.0312	0.0603	0.0448	0.0448	TRUE	0.2755
CUT453	57	58	63	46	44	44	35	48	30	41	46	47	36	41	44	33	42	25	41.79	45	40	33	0.897	-0.157	-0.581	0.561121072454755	1	0.0144	0.0529	0.0327	0.0327	TRUE	0.074
CUT454	3	3	3	1	10	4	4	3	4	2	2	2	1	9	4	4	3	3	7.2	2	5	3	2.021	1.015	1.356	0.175209163224397	1	0	0.2049	0.1392	0.1392	TRUE	0.2667
CUT455	0	0	1	0	1	0	1	0	0	0	0	1	0	1	0	1	0	0	0.39	0	0	0	1.192	0.254	0.091	0.92786588112154	1	0	3.4098	3.6595	3.6595	TRUE	0.3246
CUT456	197	142	126	180	145	143	80	87	119	142	113	95	140	135	144	75	77	101	135.37	117	140	84	1.198	0.261	1.136	0.255901576251522	1	0.0318	0.031	0.0315	0.0315	TRUE	0.3665
CUT457	9	10	8	18	10	5	6	7	8	6	8	6	14	9	5	6	6	7	6.94	7	9	6	1.41	0.495	0.82	0.412121415865256	1	0.1013	0.2117	0.1605	0.1605	TRUE	0.1775
CUT458	2	4	2	1	0	1	1	2	1	1	3	2	1	0	1	1	2	1	2.09	2	1	1	0.294	-1.766	-1.332	0.18299287069732	1	0	0.6522	0.3282	0.3282	TRUE	0.2736
CUT459	48	44	39	53	38	32	24	42	28	35	35	29	41	35	32	23	37	24	23.45	33	36	28	1.104	0.142	0.372	0.709549405239918	1	0.0873	0.0776	0.0816	0.0816	TRUE	0.8104
CUT460	36	55	31	31	29	19	21	13	26	26	44	23	24	27	19	20	11	22	21.09	31	23	18	0.76	-0.396	-1.152	0.249400193317592	1	0	0.0839	0.0538	0.0538	TRUE	0.3233
CUT461	11	13	5	7	7	4	4	4	7	8	10	4	5	7	4	4	4	6	8.61	7	5	5	0.732	-0.45	-0.794	0.42714927719437	1	0	0.1747	0.0957	0.0957	TRUE	0.0993
CUT462	10	7	6	7	7	4	4	7	2	7	6	5	5	7	4	4	6	2	6.7	6	5	4	0.928	-0.108	-0.182	0.855913871055509	1	0	0.2186	0.1059	0.1059	TRUE	0.1645
CUT463	1	0	0	0	0	0	0	0	0	1	0	0	0	0	0	0	0	0	0.37	0	0	0	0.612	-0.708	-0.207	0.836356176152035	1	0	3.5659	6.47	6.47	TRUE	0.0378
CUT464	85	94	63	94	63	51	48	62	50	61	75	47	73	59	51	45	55	42	55.01	61	61	47	1.005	0.007	0.025	0.979873840958897	1	0.0295	0.0453	0.0362	0.0362	TRUE	0.1342
CUT465	89	118	87	88	80	66	66	31	49	64	94	65	69	75	67	62	27	42	52.46	74	70	44	0.939	-0.092	-0.309	0.75756597011345	1	0.0559	0.0464	0.0518	0.0518	TRUE	0.1456
CUT466	5	3	2	0	0	5	0	0	1	4	2	2	0	0	5	0	0	1	4.31	3	2	0	0.617	-0.696	-0.711	0.47678652567828	1	0.0749	0.328	0.2487	0.2487	TRUE	0.3574
CUT467	16	17	23	24	12	14	15	21	15	12	14	17	19	11	14	14	18	13	12.89	14	15	15	1.047	0.067	0.158	0.87481743984495	1	0	0.1238	0.0722	0.0722	TRUE	0.13
CUT468	104	71	108	98	83	77	86	82	74	75	57	81	76	77	78	81	72	63	105.85	71	77	72	1.086	0.119	0.521	0.602647919423051	1	0.0217	0.0337	0.0263	0.0263	TRUE	0.3058
CUT469	10	7	3	3	7	4	4	6	9	7	6	2	2	7	4	4	5	8	8.06	5	4	6	0.842	-0.248	-0.372	0.709703414785831	1	0	0.1852	0.1387	0.1387	TRUE	0.3715
CUT470	11	7	10	8	6	6	2	3	9	8	6	8	6	6	6	2	3	8	5.66	7	6	4	0.849	-0.236	-0.373	0.708871485696292	1	0	0.2548	0.1582	0.1582	TRUE	0.3008
CUT471	1	3	0	1	0	1	2	1	1	1	2	0	1	0	1	2	1	1	0.47	1	1	1	0.578	-0.792	-0.35	0.726626983950302	1	0	2.8155	2.5723	2.5723	TRUE	0.0631
CUT472	2	1	0	1	0	0	0	0	0	1	1	0	1	0	0	0	0	0	0.69	1	0	0	0.431	-1.215	-0.578	0.563247721481958	1	0	1.9371	1.6778	1.6778	TRUE	0.0159
CUT473	61	54	66	51	62	51	53	37	51	44	43	50	40	58	51	50	33	43	49.91	46	50	42	1.084	0.117	0.473	0.636536396003136	1	0	0.0477	0.0264	0.0264	TRUE	0.1149
CUT474	12	16	12	18	12	9	8	13	11	9	13	9	14	11	9	8	11	9	12.39	10	11	9	1.144	0.194	0.45	0.652434340378842	1	0	0.1279	0.0569	0.0569	TRUE	0.0692
CUT475	16	17	23	18	13	18	12	25	12	12	14	17	14	12	18	11	22	10	28.09	14	15	14	1.041	0.059	0.142	0.88708042462573	1	0.0623	0.0683	0.0652	0.0652	TRUE	0.0866
CUT476	51	45	55	59	65	34	37	26	34	37	36	41	46	61	34	35	23	29	34.98	38	47	29	1.238	0.308	1.029	0.303573983944302	1	0.0329	0.059	0.0448	0.0448	TRUE	0.1493
CUT477	73	41	36	61	68	51	30	19	47	53	33	27	48	63	51	28	17	40	37.72	38	54	28	1.442	0.528	1.314	0.188998541434974	1	0.1299	0.0563	0.0979	0.0979	TRUE	0.0985
CUT478	12	6	10	8	2	4	3	1	4	9	5	8	6	2	4	3	1	3	8.68	7	4	2	0.59	-0.762	-1.302	0.192977049886051	1	0	0.1735	0.0843	0.0843	TRUE	0.1731
CUT479	25	11	31	33	14	15	19	29	17	18	9	23	26	13	15	18	26	14	29.25	17	18	19	1.085	0.118	0.293	0.76978555599938	1	0.0711	0.0664	0.0689	0.0689	TRUE	0.1187
CUT480	7	5	9	8	11	11	15	9	15	5	4	7	6	10	11	14	8	13	10.65	5	9	12	1.718	0.781	1.457	0.144990256258456	1	0	0.1453	0.0856	0.0856	TRUE	0.1489
CUT481	1	5	2	3	6	2	2	1	5	1	4	2	2	6	2	2	1	4	2.92	2	3	2	1.615	0.692	0.637	0.524129920812916	1	0.598	0.4741	0.5283	0.5283	TRUE	0.6893
CUT482	13	3	6	5	10	4	3	8	9	9	2	5	4	9	4	3	7	8	4.89	5	6	6	1.046	0.064	0.094	0.925050344014961	1	0	0.2914	0.1891	0.1891	TRUE	0.2139
CUT483	7	4	0	9	4	7	1	2	3	5	3	0	7	4	7	1	2	3	3.29	3	6	2	2.157	1.109	1.23	0.218562454597307	1	0	0.4228	0.3726	0.3726	TRUE	0.1129
CUT484	622	609	622	529	453	478	587	460	616	448	486	467	412	422	482	553	405	522	710.72	467	439	493	0.939	-0.091	-0.452	0.651101568016036	1	0.028	0.0231	0.0273	0.0273	TRUE	0.0499
CUT485	0	0	0	1	2	0	0	1	1	0	0	0	1	2	0	0	1	1	0.47	0	1	1	6.373	2.672	1.132	0.257805984615343	1	0	2.8501	2.5085	2.5085	TRUE	0.0611
CUT486	4	3	6	3	1	2	0	0	0	3	2	5	2	1	2	0	0	0	1.49	3	2	0	0.543	-0.88	-0.738	0.460254035702748	1	0	0.908	0.653	0.653	TRUE	0.1865
CUT487	24	15	21	19	18	15	21	22	19	17	12	16	15	17	15	20	19	16	17.68	15	16	18	1.033	0.046	0.121	0.903682192286147	1	0	0.096	0.0517	0.0517	TRUE	0.0489
CUT488	0	0	2	0	0	0	0	0	3	0	0	2	0	0	0	0	0	3	0.35	1	0	1	0.331	-1.597	-0.456	0.648086083742366	1	0	3.7516	7.0698	7.0698	TRUE	0.4807
CUT489	0	0	0	0	0	0	0	0	0	0	0	0	0	0	0	0	0	0	0.08	0	0	0	1	0	0	1	1	0	16.5354	18	18	TRUE	0.1884
CUT490	1	4	1	4	4	0	2	1	2	1	3	1	3	4	0	2	1	2	2.98	2	2	2	1.535	0.618	0.612	0.540383510650007	1	0	0.4655	0.2947	0.2947	TRUE	0.0493
CUT491	0	5	5	1	0	2	3	1	3	0	4	4	1	0	2	3	1	3	2.19	3	1	2	0.354	-1.497	-1.246	0.212925305692334	1	0	0.6261	0.3962	0.3962	TRUE	0.3569
CUT492	24	23	18	14	11	18	14	4	21	17	18	14	11	10	18	13	4	18	18.21	16	13	12	0.793	-0.334	-0.698	0.484996891369138	1	0.1201	0.0938	0.1068	0.1068	TRUE	0.238
CUT493	38	35	32	32	25	18	30	26	15	27	28	24	25	23	18	28	23	13	16.66	26	22	21	0.84	-0.251	-0.635	0.525361255261205	1	0.0462	0.1006	0.0781	0.0781	TRUE	0.1552
CUT494	83	77	96	98	96	82	99	73	81	60	61	72	76	89	83	93	64	69	61.13	64	83	75	1.283	0.36	1.712	0.0868923445598474	1	0	0.0429	0.0205	0.0205	TRUE	0.1318
CUT495	379	338	268	211	257	246	329	107	239	273	270	201	164	239	248	310	94	202	213.7	248	217	202	0.875	-0.192	-0.603	0.546230540550689	1	0.0957	0.0274	0.0696	0.0696	TRUE	0.0691
CUT496	236	247	374	241	170	140	151	231	205	170	197	281	188	158	141	142	203	174	372.05	216	162	173	0.754	-0.408	-1.901	0.0573406612258643	1	0.0306	0.0248	0.0287	0.0287	TRUE	0.0883
CUT497	1	9	2	7	5	2	4	7	2	1	7	2	5	5	2	4	6	2	3.52	3	4	4	1.327	0.408	0.456	0.648177907269749	1	0.2867	0.3972	0.3435	0.3435	TRUE	0.3075
CUT498	4	6	3	2	4	4	2	2	2	3	5	2	2	4	4	2	2	2	4.96	3	3	2	0.922	-0.118	-0.154	0.877669597223256	1	0	0.2877	0.1579	0.1579	TRUE	0.0915
CUT499	0	1	7	0	2	0	0	0	0	0	1	5	0	2	0	0	0	0	2.57	2	1	0	0.3	-1.735	-1.149	0.250485002116994	1	1.0473	0.5346	0.7131	0.7131	TRUE	0.0608
CUT500	2	1	0	3	3	3	0	0	2	1	1	0	2	3	3	0	0	2	0.73	1	3	1	3.622	1.857	1.036	0.300403064035925	1	0	1.8211	1.6455	1.6455	TRUE	0.2947
CUT501	71	52	48	45	43	46	59	22	32	51	42	36	35	40	46	56	19	27	39.03	43	40	34	0.941	-0.088	-0.248	0.803808111713373	1	0.0824	0.0551	0.0704	0.0704	TRUE	0.403
CUT502	5	0	5	0	5	4	2	4	1	4	0	4	0	5	4	2	4	1	2.81	3	3	2	1.132	0.179	0.179	0.857944826784342	1	0	0.4919	0.4116	0.4116	TRUE	0.4463
CUT503	225	244	180	260	154	125	136	197	205	162	195	135	203	143	126	128	173	174	157.04	164	157	158	0.964	-0.053	-0.25	0.802238087833376	1	0.0264	0.0297	0.0275	0.0275	TRUE	0.1828
CUT504	1	4	1	1	2	1	1	0	6	1	3	1	1	2	1	1	0	5	1.17	2	1	2	0.785	-0.35	-0.247	0.805092468948648	1	0	1.1511	0.8274	0.8274	TRUE	0.21
CUT505	1	0	0	0	0	1	1	0	3	1	0	0	0	0	1	1	0	3	1.42	0	0	1	1.192	0.254	0.125	0.900881655502645	1	1.062	0.952	0.99	0.99	TRUE	0.0497
CUT506	44	41	30	52	40	35	18	28	26	32	33	23	41	37	35	17	25	22	26.77	29	38	21	1.304	0.383	1.333	0.182428215635702	1	0	0.0706	0.0346	0.0346	TRUE	0.0675
CUT507	21	15	13	19	15	12	14	12	13	15	12	10	15	14	12	13	11	11	13.36	12	14	12	1.112	0.153	0.38	0.703744667110411	1	0	0.1202	0.0528	0.0528	TRUE	0.1308
CUT508	92	56	80	90	85	82	93	83	73	66	45	60	70	79	83	88	73	62	115.44	57	77	74	1.351	0.434	1.762	0.0780325288867459	1	0.0304	0.0327	0.0312	0.0312	TRUE	0.0819
CUT509	18	19	11	22	20	18	10	20	21	13	15	8	17	19	18	9	18	18	14.02	12	18	15	1.483	0.568	1.397	0.162530905511269	1	0	0.1155	0.063	0.063	TRUE	0.2807
CUT510	37	41	32	57	32	22	23	39	42	27	33	24	44	30	22	22	34	36	40.11	28	32	31	1.173	0.231	0.775	0.438064869566182	1	0.0208	0.0542	0.0363	0.0363	TRUE	0.2572
CUT511	14	11	17	21	19	15	7	20	7	10	9	13	16	18	15	7	18	6	9.83	11	16	10	1.554	0.636	1.38	0.167592106066693	1	0	0.1557	0.0899	0.0899	TRUE	0.5576
CUT512	0	0	0	1	0	0	0	1	0	0	0	0	1	0	0	0	1	0	0.6	0	0	0	2.322	1.215	0.497	0.618985169019821	1	0	2.2124	2.3055	2.3055	TRUE	0.0733
CUT513	1	0	0	0	0	2	0	0	0	1	0	0	0	0	2	0	0	0	0.34	0	1	0	2.423	1.277	0.413	0.679884482444529	1	0	3.9194	5.2119	5.2119	TRUE	0.3249
CUT514	4	10	1	8	5	2	6	5	5	3	8	1	6	5	2	6	4	4	3.51	4	4	5	1.138	0.186	0.211	0.833114555808402	1	0.3139	0.3981	0.3619	0.3619	TRUE	0.2019
CUT515	9	7	7	4	11	6	6	6	4	6	6	5	3	10	6	6	5	3	21.1	6	6	5	1.095	0.13	0.252	0.800761780469814	1	0	0.0839	0.0561	0.0561	TRUE	0.1375
CUT516	87	67	75	70	59	59	62	67	67	63	54	56	55	55	59	58	59	57	49.14	58	56	58	0.978	-0.033	-0.139	0.889330904133611	1	0.0006	0.0481	0.025	0.025	TRUE	0.2325
CUT517	1	0	0	1	0	0	1	0	1	1	0	0	1	0	0	1	0	1	0.55	0	0	1	1.192	0.254	0.107	0.91515700902564	1	0	2.4243	2.0868	2.0868	TRUE	0.1273
CUT518	3	9	12	7	4	4	2	3	5	2	7	9	5	4	4	2	3	4	4.77	6	4	3	0.729	-0.457	-0.628	0.5299601957146	1	0	0.2985	0.2173	0.2173	TRUE	0.1161
CUT519	1	4	3	6	0	6	1	2	7	1	3	2	5	0	6	1	2	6	2.69	2	4	3	1.753	0.81	0.745	0.456369063131227	1	0.5816	0.5121	0.5401	0.5401	TRUE	0.4233
CUT520	0	1	1	1	4	0	2	1	1	0	1	1	1	4	0	2	1	1	1.95	1	2	1	2.958	1.565	1.042	0.297395548644497	1	0	0.6992	0.5794	0.5794	TRUE	0.2613
CUT521	17	10	18	15	22	18	15	13	10	12	8	14	12	20	18	14	11	8	13.96	11	17	11	1.474	0.56	1.28	0.200617852310795	1	0.0301	0.1159	0.0774	0.0774	TRUE	0.1636
CUT522	5	10	16	14	11	13	13	7	11	4	8	12	11	10	13	12	6	9	15.15	8	11	9	1.453	0.539	1.035	0.300563443807933	1	0.1066	0.1085	0.1076	0.1076	TRUE	0.2182
CUT523	4	1	3	2	5	3	0	1	2	3	1	2	2	5	3	0	1	2	1.71	2	3	1	1.533	0.616	0.535	0.592765449085741	1	0.3146	0.7943	0.6187	0.6187	TRUE	0.2601
CUT524	47	51	60	64	34	30	50	50	53	34	41	45	50	32	30	47	44	45	40.05	40	37	45	0.943	-0.085	-0.275	0.783138104833535	1	0.0383	0.0543	0.0465	0.0465	TRUE	0.3962
CUT525	22	22	11	17	16	19	19	5	13	16	18	8	13	15	19	18	4	11	13.29	14	16	11	1.13	0.176	0.409	0.682498039984422	1	0	0.1207	0.0771	0.0771	TRUE	0.0895
CUT526	2	2	7	3	0	0	0	2	0	1	2	5	2	0	0	0	2	0	1.93	3	1	1	0.309	-1.694	-1.316	0.188158104472181	1	0	0.705	0.5314	0.5314	TRUE	0.4732
CUT527	1	1	2	3	0	1	1	0	1	1	1	2	2	0	1	1	0	1	0.96	1	1	1	1.137	0.185	0.112	0.91095492072143	1	0	1.3981	1.2053	1.2053	TRUE	0.193
CUT528	4	0	4	6	4	5	4	8	3	3	0	3	5	4	5	4	7	3	5.06	2	5	5	2.243	1.165	1.44	0.149928543892171	1	0	0.2823	0.1824	0.1824	TRUE	0.1133
CUT529	35	45	22	30	15	29	16	12	16	25	36	17	23	14	29	15	11	14	14.93	26	22	13	0.858	-0.221	-0.494	0.621198952494626	1	0.1102	0.1098	0.1097	0.1097	TRUE	0.2342
CUT530	15	22	20	14	12	14	30	29	21	11	18	15	11	11	14	28	26	18	14.88	15	12	24	0.833	-0.264	-0.642	0.52091869499667	1	0	0.1101	0.0582	0.0582	TRUE	0.1304
CUT531	2	2	0	2	2	0	1	1	0	1	2	0	2	2	0	1	1	0	0.84	1	1	1	1.154	0.206	0.133	0.894484813331601	1	0	1.6025	0.9822	0.9822	TRUE	0.1355
CUT532	21	32	18	24	21	8	10	24	8	15	26	14	19	20	8	9	21	7	19.58	18	16	12	0.867	-0.207	-0.472	0.636868052877075	1	0.0879	0.0888	0.0882	0.0882	TRUE	0.4015
CUT533	5	1	0	3	4	3	2	1	0	4	1	0	2	4	3	2	1	0	1.49	2	3	1	2.03	1.022	0.858	0.390965064077609	1	0	0.9082	0.6183	0.6183	TRUE	0.5036
CUT534	4	7	10	4	2	3	4	14	10	3	6	8	3	2	3	4	12	8	5.04	6	3	8	0.505	-0.987	-1.268	0.204731763643323	1	0	0.2836	0.1973	0.1973	TRUE	0.1307
CUT535	6	7	3	8	14	5	2	6	7	4	6	2	6	13	5	2	5	6	10.01	4	8	4	2.004	1.003	1.709	0.0873648372525651	1	0	0.1532	0.0988	0.0988	TRUE	0.2915
CUT536	6	16	9	14	15	12	12	5	11	4	13	7	11	14	12	11	4	9	21.3	8	12	8	1.564	0.645	1.497	0.134415706638166	1	0	0.0833	0.049	0.049	TRUE	0.3224
CUT537	81	87	91	55	60	49	80	77	69	58	69	68	43	56	49	75	68	58	78.09	65	49	67	0.753	-0.409	-1.906	0.0566394402328811	1	0	0.0382	0.0182	0.0182	TRUE	0.0546
CUT538	0	0	0	0	0	2	1	0	0	0	0	0	0	0	2	1	0	0	0.39	0	1	0	4.713	2.237	0.741	0.458660496556413	1	0	3.3967	4.8756	4.8756	TRUE	0.3249
CUT539	7	3	5	3	1	4	3	3	7	5	2	4	2	1	4	3	3	6	6.2	4	2	4	0.639	-0.645	-0.818	0.413602389581716	1	0	0.2344	0.161	0.161	TRUE	0.031
CUT540	2	0	3	0	1	0	0	0	1	1	0	2	0	1	0	0	0	1	0.55	1	0	0	0.261	-1.939	-0.924	0.355521583083786	1	0	2.4266	1.8692	1.8692	TRUE	0.0801
CUT541	6	13	10	8	14	8	4	1	4	4	10	8	6	13	8	4	1	3	8.85	7	9	3	1.23	0.299	0.558	0.576653010734564	1	0	0.1706	0.1051	0.1051	TRUE	0.192
CUT542	26	23	29	33	25	22	14	17	21	19	18	22	26	23	22	13	15	18	32.13	20	24	15	1.214	0.279	0.949	0.342692345694599	1	0	0.0624	0.0244	0.0244	TRUE	0.0348
CUT543	0	4	4	2	2	4	3	0	4	0	3	3	2	2	4	3	0	3	2.66	2	3	2	1.196	0.258	0.229	0.818979149150636	1	0.5902	0.5186	0.5474	0.5474	TRUE	0.1571
CUT544	1	2	1	1	0	2	1	0	3	1	2	1	1	0	2	1	0	3	0.8	1	1	1	0.9	-0.152	-0.09	0.92860691345005	1	0	1.6833	1.2134	1.2134	TRUE	0.0732
CUT545	13	16	6	5	10	2	2	8	10	9	13	5	4	9	2	2	7	8	7.68	9	5	6	0.574	-0.801	-1.236	0.216280736790078	1	0.147	0.1933	0.1714	0.1714	TRUE	0.1833
CUT546	386	381	300	408	349	277	258	293	281	278	304	225	318	325	279	243	258	238	225.79	269	307	246	1.143	0.193	1.094	0.273855708623986	1	0.0152	0.0271	0.0196	0.0196	TRUE	0.1844
CUT547	11	13	3	7	2	1	4	3	4	8	10	2	5	2	1	4	3	3	5.76	7	3	3	0.427	-1.229	-1.718	0.0857563380759422	1	0	0.2506	0.159	0.159	TRUE	0.2471
CUT548	29	47	18	16	23	18	20	8	8	21	38	14	12	21	18	19	7	7	14.46	24	17	11	0.722	-0.471	-1.034	0.301012902233806	1	0.1029	0.1126	0.1074	0.1074	TRUE	0.1217
CUT549	1233	1209	877	958	890	783	913	387	879	887	966	659	747	829	789	860	341	745	2226.39	837	788	649	0.942	-0.087	-0.363	0.716409323551415	1	0.0496	0.0218	0.0402	0.0402	TRUE	0.6086
CUT550	5	1	2	6	2	3	1	1	0	4	1	2	5	2	3	1	1	0	2.31	2	3	1	1.621	0.697	0.674	0.500336587363504	1	0	0.5933	0.4408	0.4408	TRUE	0.0484
CUT551	54	40	33	28	31	44	37	41	47	39	32	25	22	29	44	35	36	40	35.52	32	32	37	0.981	-0.027	-0.089	0.929300568399873	1	0.0266	0.0585	0.0413	0.0413	TRUE	0.2305
CUT552	10	14	8	16	17	16	12	6	12	7	11	6	12	16	16	11	5	10	13.2	8	15	9	1.822	0.866	1.795	0.0726760367548162	1	0.0608	0.1214	0.0903	0.0903	TRUE	0.2397
CUT553	3	2	2	2	3	1	2	1	2	2	2	2	2	3	1	2	1	2	1.34	2	2	2	1.019	0.027	0.024	0.980918419898722	1	0	1.007	0.4648	0.4648	TRUE	0.3247
CUT554	7	4	2	2	2	7	3	5	8	5	3	2	2	2	7	3	4	7	4.83	3	4	5	1.034	0.048	0.062	0.950741266248486	1	0	0.2949	0.1883	0.1883	TRUE	0.3824
CUT555	0	0	1	0	1	0	2	0	1	0	0	1	0	1	0	2	0	1	0.91	0	0	1	1.192	0.254	0.122	0.903282976510732	1	0	1.4735	1.1411	1.1411	TRUE	0.0954
CUT556	4	2	2	3	2	2	2	1	3	3	2	2	2	2	2	2	1	3	2	2	2	2	1.039	0.055	0.056	0.955670566140944	1	0	0.6814	0.3083	0.3083	TRUE	0.07
CUT557	6	1	1	2	2	2	1	7	4	4	1	1	2	2	2	1	6	3	2.6	2	2	3	0.908	-0.139	-0.128	0.898296473780761	1	0.2758	0.5291	0.4118	0.4118	TRUE	0.1227
CUT558	6	3	6	4	9	3	3	3	2	4	2	5	3	8	3	3	3	2	4.63	4	5	3	1.28	0.356	0.506	0.612539209982221	1	0	0.3069	0.1617	0.1617	TRUE	0.2844
CUT559	10	7	10	15	11	4	3	9	8	7	6	8	12	10	4	3	8	7	9.31	7	9	6	1.296	0.374	0.654	0.513106690577031	1	0.0904	0.1633	0.1292	0.1292	TRUE	0.028
CUT560	7	5	0	1	4	4	1	3	2	5	4	0	1	4	4	1	3	2	3.04	3	3	2	0.921	-0.118	-0.121	0.903801937224897	1	0	0.4561	0.399	0.399	TRUE	0.4833
CUT561	45	31	36	31	33	33	26	25	31	32	25	27	24	31	33	24	22	26	27.22	28	29	24	1.039	0.055	0.18	0.857384899915083	1	0	0.0698	0.038	0.038	TRUE	0.0858
CUT562	34	17	39	30	17	19	19	29	25	24	14	29	23	16	19	18	26	21	22.77	22	19	22	0.869	-0.203	-0.576	0.5647322533669	1	0	0.0793	0.05	0.05	TRUE	0.0917
CUT563	0	0	0	2	4	0	0	0	0	0	0	0	2	4	0	0	0	0	0.72	0	2	0	12.68	3.665	0.807	0.41995452974996	1	13.6233	1.8498	3.1714	13.6233	TRUE	0.0521
CUT564	5	0	4	6	2	3	5	0	4	4	0	3	5	2	3	5	0	3	3.58	2	3	3	1.446	0.532	0.581	0.56090890746081	1	0	0.3906	0.2948	0.2948	TRUE	0.343
CUT565	1	0	0	6	1	2	3	4	1	1	0	0	5	1	2	3	4	1	3.25	0	3	3	9.671	3.274	2.304	0.0212210932073367	1	0	0.4285	0.2829	0.2829	TRUE	0.1394
CUT566	10	7	7	9	4	4	4	7	2	7	6	5	7	4	4	4	6	2	8.87	6	5	4	0.832	-0.266	-0.434	0.664576024586607	1	0	0.1703	0.1186	0.1186	TRUE	0.107
CUT567	2358	1772	1891	2440	1749	1645	1730	2412	1874	1697	1415	1421	1902	1629	1658	1630	2122	1587	2921.02	1511	1730	1780	1.145	0.195	1.15	0.250270679178407	1	0.0198	0.0217	0.0203	0.0203	TRUE	0.0304
CUT568	9	7	8	7	7	7	4	3	3	6	6	6	5	7	7	4	3	3	13.25	6	6	3	1.043	0.061	0.114	0.909298828424445	1	0	0.121	0.073	0.073	TRUE	0.0583
CUT569	5	4	1	3	5	1	0	1	0	4	3	1	2	5	1	0	1	0	1.88	3	3	0	1.065	0.091	0.09	0.928256180316512	1	0	0.726	0.4162	0.4162	TRUE	0.1193
CUT570	15	17	6	20	8	7	8	3	6	11	14	5	16	7	7	8	3	5	12.21	10	10	5	1.063	0.088	0.166	0.86822067482931	1	0.1094	0.1295	0.1194	0.1194	TRUE	0.3844
CUT571	9	8	5	9	5	2	8	11	6	6	6	4	7	5	2	8	10	5	12.69	5	5	8	0.85	-0.235	-0.394	0.693646238929251	1	0	0.1254	0.0922	0.0922	TRUE	0.0961
CUT572	7	8	12	7	12	10	6	1	4	5	6	9	5	11	10	6	1	3	8.6	7	9	3	1.294	0.372	0.63	0.528554784113461	1	0.108	0.175	0.144	0.144	TRUE	0.4473
CUT573	3	4	1	1	2	0	1	0	0	2	3	1	1	2	0	1	0	0	0.71	2	1	0	0.438	-1.192	-0.721	0.471206090652535	1	0	1.8794	1.2784	1.2784	TRUE	0.0816
CUT574	0	1	0	0	1	0	1	0	1	0	1	0	0	1	0	1	0	1	0.42	0	0	1	1.192	0.254	0.091	0.927374550247125	1	0	3.1807	3.5829	3.5829	TRUE	0.325
CUT575	20	16	7	8	9	2	6	1	8	14	13	5	6	8	2	6	1	7	11.86	11	5	5	0.52	-0.943	-1.71	0.0873343124341743	1	0.062	0.1327	0.1043	0.1043	TRUE	0.2838
CUT576	2	0	5	3	1	3	5	0	3	1	0	4	2	1	3	5	0	3	3.01	2	2	3	1.196	0.259	0.248	0.80395282342397	1	0.1698	0.4601	0.3511	0.3511	TRUE	0.1198
CUT577	30	18	23	23	16	17	16	12	14	22	14	17	18	15	17	15	11	12	19.73	18	17	13	0.937	-0.093	-0.237	0.812396799461842	1	0.037	0.0883	0.063	0.063	TRUE	0.2355
CUT578	59	70	58	68	46	37	55	82	62	42	56	44	53	43	37	52	72	53	39.36	47	44	59	0.945	-0.082	-0.301	0.76311603407817	1	0.0179	0.0548	0.0347	0.0347	TRUE	0.2166
CUT579	3	0	1	1	0	4	1	2	2	2	0	1	1	0	4	1	2	2	0.96	1	2	2	1.591	0.67	0.418	0.675852288832739	1	0	1.391	1.1771	1.1771	TRUE	0.0809
CUT580	3	1	2	1	0	0	1	0	1	2	1	2	1	0	0	1	0	1	0.76	2	0	1	0.216	-2.21	-1.219	0.222794555842526	1	0	1.7711	1.116	1.116	TRUE	0.2909
CUT581	3	3	4	8	2	3	4	4	4	2	2	3	6	2	3	4	4	3	3.68	2	4	4	1.503	0.588	0.68	0.496464019501034	1	0	0.3807	0.2697	0.2697	TRUE	0.3285
CUT582	171	177	145	137	146	138	128	86	109	123	141	109	107	136	139	121	76	92	82.96	124	127	96	1.021	0.03	0.123	0.901926750906868	1	0.0386	0.0372	0.0374	0.0374	TRUE	0.3107
CUT583	40	35	24	43	33	23	24	37	28	29	28	18	34	31	23	23	33	24	37.3	25	29	27	1.176	0.234	0.725	0.468176773429851	1	0.0336	0.0567	0.0447	0.0447	TRUE	0.3414
CUT584	18	10	7	15	17	3	10	6	9	13	8	5	12	16	3	9	5	8	7.15	9	10	7	1.173	0.231	0.379	0.704565822224241	1	0.1522	0.2061	0.1797	0.1797	TRUE	0.1027
CUT585	45	27	25	34	16	22	16	28	27	32	22	19	27	15	22	15	25	23	40.23	24	21	21	0.877	-0.189	-0.552	0.580914457189895	1	0.0422	0.0541	0.0476	0.0476	TRUE	0.0365
CUT586	4	9	12	16	11	11	5	3	6	3	7	9	12	10	11	5	3	5	15.83	6	11	4	1.792	0.842	1.842	0.0654628492570543	1	0	0.1047	0.0509	0.0509	TRUE	0.165
CUT587	11	11	11	6	13	11	9	10	14	8	9	8	5	12	11	8	9	12	14.03	8	9	10	1.094	0.129	0.277	0.781954877059853	1	0	0.1155	0.0627	0.0627	TRUE	0.0818
CUT588	1	1	0	0	0	1	2	1	1	1	1	0	0	0	1	2	1	1	0.56	1	0	1	0.64	-0.644	-0.301	0.763142228491637	1	0	2.3873	1.5469	1.5469	TRUE	0.178
CUT589	17	7	17	10	12	6	4	8	7	12	6	13	8	11	6	4	7	6	7.48	10	8	6	0.816	-0.294	-0.494	0.621171657441845	1	0.1214	0.1978	0.1636	0.1636	TRUE	0.4235
CUT590	33	26	29	19	27	6	21	23	15	24	21	22	15	25	6	20	20	13	20.83	22	15	18	0.698	-0.519	-1.25	0.211223678623754	1	0.0713	0.0847	0.0781	0.0781	TRUE	0.0791
CUT591	9	8	5	6	2	7	4	4	4	6	6	4	5	2	7	4	4	3	5.31	5	5	4	0.813	-0.299	-0.412	0.68048345840257	1	0.144	0.2703	0.2107	0.2107	TRUE	0.5043
CUT592	4	15	9	14	7	3	12	11	9	3	12	7	11	7	3	11	10	8	7.53	7	7	10	0.976	-0.036	-0.057	0.954487366509584	1	0.1261	0.1968	0.1646	0.1646	TRUE	0.1299
CUT593	2	3	1	0	1	0	0	0	1	1	2	1	0	1	0	0	0	1	1.06	1	0	0	0.212	-2.239	-1.177	0.239075817109904	1	0	1.2652	1.3576	1.3576	TRUE	0.2159
CUT594	1	2	0	0	4	0	2	0	0	1	2	0	0	4	0	2	0	0	1.6	1	1	1	1.606	0.683	0.389	0.697182962800249	1	2.3267	0.846	1.3614	1.3614	TRUE	0.0597
CUT595	0	0	1	0	0	0	0	1	0	0	0	1	0	0	0	0	1	0	0.22	0	0	0	0.612	-0.708	-0.18	0.857275949260883	1	0	5.9799	9.1731	9.1731	TRUE	0.0945
CUT596	7	2	0	3	4	3	0	0	2	5	2	0	2	4	3	0	0	2	2.88	2	3	1	1.346	0.428	0.442	0.658412967724498	1	0	0.4799	0.358	0.358	TRUE	0.3415
CUT597	5	2	6	12	10	9	3	1	4	4	2	5	9	9	9	3	1	3	5.54	4	9	2	2.84	1.506	2.236	0.0253619803554685	1	0	0.2599	0.1622	0.1622	TRUE	0.0755
CUT598	11	6	2	4	5	6	4	6	6	8	5	2	3	5	6	4	5	5	3.87	5	5	5	0.958	-0.062	-0.08	0.935945223556666	1	0.1095	0.3626	0.2556	0.2556	TRUE	0.0969
CUT599	20	22	22	25	22	15	20	22	14	14	18	17	19	20	15	19	19	12	19.84	16	18	17	1.142	0.192	0.494	0.621100679924653	1	0	0.0879	0.0605	0.0605	TRUE	0.0599
CUT600	16	19	23	32	19	18	16	25	14	12	15	17	25	18	18	15	22	12	16.56	15	20	16	1.396	0.481	1.303	0.192733701116965	1	0	0.101	0.0504	0.0504	TRUE	0.1646
CUT601	12	13	6	6	8	9	6	10	6	9	10	5	5	7	9	6	9	5	8.93	8	7	7	0.89	-0.169	-0.305	0.760680536538497	1	0	0.1692	0.1076	0.1076	TRUE	0.1769
CUT602	111	122	93	84	66	54	92	32	56	80	97	70	65	61	54	87	28	47	69.51	82	60	54	0.735	-0.445	-1.138	0.255217192185147	1	0.1389	0.0403	0.098	0.098	TRUE	0.1343
CUT603	1	0	0	1	0	0	0	0	0	1	0	0	1	0	0	0	0	0	0.16	0	0	0	1.192	0.254	0.051	0.959435729428358	1	0	8.1137	15.9316	15.9316	TRUE	0.1884
CUT604	2	0	0	1	2	1	1	0	0	1	0	0	1	2	1	1	0	0	0.9	0	1	0	2.452	1.294	0.721	0.471082090144534	1	0	1.4908	1.1838	1.1838	TRUE	0.0872
CUT605	46	42	61	44	46	34	57	46	37	33	34	46	34	43	34	54	40	31	38.84	38	37	42	0.99	-0.015	-0.04	0.968087308832937	1	0.0898	0.0553	0.0744	0.0744	TRUE	0.1094
CUT606	17	21	5	8	8	11	9	2	14	12	17	4	6	7	11	8	2	12	8.91	11	8	7	0.751	-0.413	-0.71	0.47764169604329	1	0.1384	0.1696	0.1541	0.1541	TRUE	0.1366
CUT607	11	10	11	16	13	6	4	15	9	8	8	8	12	12	6	4	13	8	8.71	8	10	8	1.278	0.354	0.6	0.548244043961351	1	0.1448	0.1731	0.1598	0.1598	TRUE	0.2825
CUT608	1	1	0	1	0	0	0	0	1	1	1	0	1	0	0	0	0	1	0.62	1	0	0	0.64	-0.645	-0.284	0.776243529030693	1	0	2.1439	1.9617	1.9617	TRUE	0.055
CUT609	1	1	0	4	0	0	0	1	1	1	1	0	3	0	0	0	1	1	1.21	1	1	1	2.209	1.143	0.69	0.489980879794034	1	0	1.1151	0.8232	0.8232	TRUE	0.1295
CUT610	8	3	0	2	4	4	2	0	2	6	2	0	2	4	4	2	0	2	4.54	3	3	1	1.109	0.15	0.172	0.863433576413625	1	0	0.3124	0.2614	0.2614	TRUE	0.1435
CUT611	7	10	9	14	7	7	6	7	6	5	8	7	11	7	7	6	6	5	6.56	7	8	6	1.258	0.331	0.604	0.54579390823707	1	0	0.2226	0.104	0.104	TRUE	0.1325
CUT612	3	10	4	11	10	5	10	8	5	2	8	3	9	9	5	9	7	4	8.47	4	8	7	1.781	0.833	1.346	0.178454428730388	1	0	0.1773	0.1303	0.1303	TRUE	0.2045
CUT613	25	17	14	15	14	12	18	15	11	18	14	11	12	13	12	17	13	9	17.59	14	12	13	0.872	-0.198	-0.508	0.61173940213381	1	0	0.0964	0.0465	0.0465	TRUE	0.0675
CUT614	19	12	13	18	10	13	12	12	14	14	10	10	14	9	13	11	11	12	16.76	11	12	11	1.104	0.143	0.335	0.737844473493101	1	0	0.1001	0.061	0.061	TRUE	0.0739
CUT615	30	44	26	21	33	27	17	10	22	22	35	20	16	31	27	16	9	19	28.87	26	25	15	0.969	-0.045	-0.131	0.896064976926694	1	0.0408	0.067	0.0534	0.0534	TRUE	0.1516
CUT616	1	1	0	1	0	0	0	0	0	1	1	0	1	0	0	0	0	0	0.19	1	0	0	0.638	-0.647	-0.157	0.875313322416555	1	0	7.0656	10.5197	10.5197	TRUE	0.1352
CUT617	2	0	2	0	3	1	1	1	2	1	0	2	0	3	1	1	1	2	3.1	1	1	1	1.215	0.281	0.237	0.812283901790757	1	0	0.4478	0.262	0.262	TRUE	0.3512
CUT618	0	1	1	1	1	0	0	1	0	0	1	1	1	1	0	0	1	0	0.69	1	1	0	1.146	0.197	0.097	0.922454417046493	1	0	1.942	1.4351	1.4351	TRUE	0.3251
CUT619	4	7	8	3	4	7	4	9	1	3	6	6	2	4	7	4	8	1	6.31	5	4	4	0.887	-0.174	-0.257	0.796913674696467	1	0	0.2307	0.1434	0.1434	TRUE	0.211
CUT620	6	6	5	3	6	8	1	4	2	4	5	4	2	6	8	1	4	2	4.39	4	5	2	1.216	0.282	0.399	0.689786887077286	1	0	0.3226	0.186	0.186	TRUE	0.1335
CUT621	0	0	1	1	0	3	1	0	2	0	0	1	1	0	3	1	0	2	0.68	0	1	1	4.626	2.21	0.902	0.367283820230291	1	6.9339	1.9792	2.969	2.969	TRUE	0.2641
CUT622	9	3	7	9	5	12	11	6	9	6	2	5	7	5	12	10	5	8	5.25	4	8	8	1.655	0.727	1.119	0.263292535567775	1	0	0.273	0.1673	0.1673	TRUE	0.1705
CUT623	2	6	7	0	4	3	1	4	1	1	5	5	0	4	3	1	4	1	7.47	4	2	2	0.564	-0.827	-0.989	0.322852877555367	1	0.1912	0.1982	0.1953	0.1953	TRUE	0.1094
CUT624	18	18	18	17	16	11	11	29	15	13	14	14	13	15	11	10	26	13	14.17	14	13	16	0.964	-0.053	-0.124	0.901037121027291	1	0	0.1145	0.0711	0.0711	TRUE	0.2133
CUT625	2	1	0	1	0	0	2	0	2	1	1	0	1	0	0	2	0	2	2.17	1	0	1	0.429	-1.219	-0.723	0.469494386441643	1	0	0.6302	0.5459	0.5459	TRUE	0.271
CUT626	22	31	17	22	20	20	17	15	12	16	25	13	17	19	20	16	13	10	19.12	18	19	13	1.049	0.069	0.177	0.859247560031325	1	0.0372	0.0904	0.0643	0.0643	TRUE	0.0334
CUT627	6	1	2	3	8	2	4	2	2	4	1	2	2	7	2	4	2	2	5.57	2	4	3	1.739	0.798	1.031	0.302739042212768	1	0	0.2587	0.1488	0.1488	TRUE	0.3545
CUT628	21	15	20	16	19	14	19	9	17	15	12	15	12	18	14	18	8	14	27.71	14	15	13	1.043	0.061	0.171	0.864026288365657	1	0	0.069	0.034	0.034	TRUE	0.1977
CUT629	1	1	0	2	1	1	3	0	2	1	1	0	2	1	1	3	0	2	1.3	1	1	2	2.343	1.228	0.784	0.433060815870704	1	0	1.0351	0.6384	0.6384	TRUE	0.0927
CUT630	0	2	1	0	0	0	0	1	0	0	2	1	0	0	0	0	1	0	0.53	1	0	0	0.214	-2.227	-0.903	0.366302316924837	1	0	2.5159	2.8904	2.8904	TRUE	0.1002
CUT631	5	10	10	4	5	1	3	2	7	4	8	8	3	5	1	3	2	6	4.76	7	3	4	0.467	-1.097	-1.416	0.156660955484248	1	0.1148	0.2988	0.2211	0.2211	TRUE	0.2911
CUT632	2	0	2	2	4	2	1	0	1	1	0	2	2	4	2	1	0	1	1.59	1	3	1	2.423	1.277	1.067	0.286154124168009	1	0	0.8499	0.4669	0.4669	TRUE	0.1678
CUT633	18	6	7	9	7	5	6	4	12	13	5	5	7	7	5	6	4	10	7.81	8	6	7	0.807	-0.309	-0.497	0.618841738866234	1	0.1221	0.1906	0.1574	0.1574	TRUE	0.1229
CUT634	19	25	23	29	17	9	12	14	16	14	20	17	23	16	9	11	12	14	17.98	17	16	12	0.95	-0.073	-0.179	0.858217496579549	1	0.0454	0.0948	0.0711	0.0711	TRUE	0.116
CUT635	135	110	93	78	94	74	82	35	75	97	88	70	61	88	75	77	31	64	51.08	85	75	57	0.873	-0.196	-0.603	0.54623177012437	1	0.0798	0.0471	0.0652	0.0652	TRUE	0.327
CUT636	4	4	2	4	8	7	3	7	4	3	3	2	3	7	7	3	6	3	4.17	3	6	4	2.296	1.199	1.593	0.111251834159331	1	0	0.3386	0.1806	0.1806	TRUE	0.1737
CUT637	31	28	32	36	23	26	21	36	35	22	22	24	28	21	26	20	32	30	27.13	23	25	27	1.104	0.143	0.442	0.658760650580497	1	0	0.07	0.0415	0.0415	TRUE	0.0626
CUT638	7	2	3	3	8	3	4	7	4	5	2	2	2	7	3	4	6	3	4.94	3	4	4	1.411	0.497	0.653	0.513757890905536	1	0	0.2886	0.184	0.184	TRUE	0.1632
CUT639	1	2	0	0	2	0	1	1	0	1	2	0	0	2	0	1	1	0	0.4	1	1	1	0.801	-0.32	-0.121	0.903531590189132	1	0	3.3572	3.7976	3.7976	TRUE	0.0882
CUT640	1	0	0	0	0	0	0	0	0	1	0	0	0	0	0	0	0	0	0.39	0	0	0	0.612	-0.708	-0.21	0.83357971346365	1	0	3.4457	6.1857	6.1857	TRUE	0.3247
CUT641	63	56	46	48	38	41	31	30	34	45	45	35	37	35	41	29	26	29	45.62	42	38	28	0.915	-0.129	-0.486	0.627194606325785	1	0	0.0502	0.0297	0.0297	TRUE	0.0989
CUT642	2	0	5	6	4	5	5	1	6	1	0	4	5	4	5	5	1	5	4.85	2	5	4	2.555	1.353	1.6	0.109609115810788	1	0	0.2937	0.1996	0.1996	TRUE	0.3512
CUT643	2	0	2	3	3	0	3	3	0	1	0	2	2	3	0	3	3	0	2.3	1	2	2	1.76	0.815	0.665	0.50629233246843	1	0	0.596	0.4488	0.4488	TRUE	0.3278
CUT644	61	50	41	54	34	34	34	50	35	44	40	31	42	32	34	32	44	30	50.43	38	36	35	0.946	-0.08	-0.27	0.786789397434904	1	0.0359	0.0475	0.0407	0.0407	TRUE	0.1959
CUT645	41	28	24	43	31	13	30	23	26	30	22	18	34	29	13	28	20	22	22.32	23	25	23	1.093	0.128	0.375	0.707826654718567	1	0	0.0805	0.0498	0.0498	TRUE	0.3249
CUT646	19	11	16	18	11	11	9	15	9	14	9	12	14	10	11	8	13	8	17.67	12	12	10	1.029	0.041	0.097	0.923074501461929	1	0	0.0961	0.0607	0.0607	TRUE	0.0902
CUT647	19	42	22	28	20	22	29	19	26	14	34	17	22	19	22	27	17	22	19.21	22	21	22	0.987	-0.019	-0.042	0.966348954839627	1	0.111	0.0901	0.1002	0.1002	TRUE	0.1258
CUT648	14	13	7	12	13	4	3	2	16	10	10	5	9	12	4	3	2	14	9.55	8	8	6	1	0	0	0.999959553937719	1	0.1517	0.1596	0.1559	0.1559	TRUE	0.9446
CUT649	1	2	5	0	2	3	2	0	0	1	2	4	0	2	3	2	0	0	2.72	2	2	1	0.77	-0.377	-0.327	0.743696910845224	1	0.4356	0.5073	0.48	0.48	TRUE	0.1599
CUT650	5	4	10	3	4	5	4	2	3	4	3	8	2	4	5	4	2	3	4.48	5	4	3	0.76	-0.396	-0.562	0.574148927841825	1	0	0.3164	0.1549	0.1549	TRUE	0.2132
CUT651	40	51	34	35	36	26	42	13	31	29	41	26	27	34	26	40	11	26	27.53	32	29	26	0.917	-0.125	-0.334	0.738624811723955	1	0.0783	0.0693	0.0741	0.0741	TRUE	0.0887
CUT652	4	3	7	2	7	3	4	1	7	3	2	5	2	7	3	4	1	6	5.98	3	4	4	1.032	0.046	0.063	0.950090840657505	1	0	0.2423	0.1539	0.1539	TRUE	0.1143
CUT653	3	0	2	0	1	0	0	3	2	2	0	2	0	1	0	0	3	2	1.09	1	0	2	0.262	-1.935	-1.066	0.28620804781077	1	0	1.2292	1.0664	1.0664	TRUE	0.1534
CUT654	6	10	1	7	3	4	1	8	6	4	8	1	5	3	4	1	7	5	5.4	4	4	4	0.958	-0.062	-0.083	0.93415320072098	1	0.1341	0.2661	0.207	0.207	TRUE	0.0975
CUT655	30	34	23	23	30	13	30	24	26	22	27	17	18	28	13	28	21	22	24.48	22	20	24	0.897	-0.157	-0.461	0.644499801991531	1	0	0.0752	0.0433	0.0433	TRUE	0.243
CUT656	8	40	20	21	17	18	18	25	15	6	32	15	16	16	18	17	22	13	31.78	18	17	17	0.962	-0.055	-0.131	0.895753498764333	1	0.0954	0.0628	0.0797	0.0797	TRUE	0.4454
CUT657	18	11	11	12	9	9	5	8	4	13	9	8	9	8	9	5	7	3	12.66	10	9	5	0.892	-0.165	-0.349	0.727182070861205	1	0	0.1257	0.0738	0.0738	TRUE	0.0374
CUT658	0	0	0	0	0	0	0	0	0	0	0	0	0	0	0	0	0	0	0	0	0	0	NA	NA	NA	NA	NA	NA	NA	NA	NA	NA	NA
CUT659	0	2	0	0	0	0	3	0	0	0	2	0	0	0	0	3	0	0	0.3	1	0	1	0.313	-1.674	-0.402	0.687718072548032	1	18	4.4142	10.7844	10.7844	TRUE	0.4809
CUT660	0	0	1	0	1	0	1	1	2	0	0	1	0	1	0	1	1	2	0.37	0	0	1	1.192	0.254	0.092	0.926986465816342	1	0	3.6044	3.5237	3.5237	TRUE	0.1884
CUT661	30	11	15	18	16	18	13	23	19	22	9	11	14	15	18	12	20	16	25.86	14	16	16	1.117	0.16	0.39	0.696375605273784	1	0.0583	0.0724	0.0649	0.0649	TRUE	0.4235
CUT662	5	3	3	5	1	3	0	0	3	4	2	2	4	1	3	0	0	3	2.62	3	3	1	0.959	-0.06	-0.056	0.954985168774976	1	0.5052	0.5251	0.5178	0.5178	TRUE	0.5275
CUT663	2	1	0	0	1	1	0	0	0	1	1	0	0	1	1	0	0	0	0.56	1	1	0	0.839	-0.253	-0.114	0.909045685107181	1	0	2.3954	2.3091	2.3091	TRUE	0.1333
CUT664	26	16	23	18	17	6	21	5	13	19	13	17	14	16	6	20	4	11	17.24	16	12	12	0.743	-0.43	-0.941	0.346939261217805	1	0.0804	0.0979	0.0898	0.0898	TRUE	0.1794
CUT665	121	116	101	103	106	89	90	80	114	87	93	76	80	99	90	85	70	97	70.96	85	90	84	1.05	0.07	0.308	0.758461710288508	1	0.0196	0.0399	0.0284	0.0284	TRUE	0.0997
CUT666	14	11	9	19	17	14	6	8	3	10	9	7	15	16	14	6	7	3	18.97	9	15	5	1.746	0.804	1.773	0.0762562270930879	1	0	0.0909	0.0737	0.0737	TRUE	0.1868
CUT667	14	10	13	9	6	7	5	8	11	10	8	10	7	6	7	5	7	9	16.39	9	7	7	0.706	-0.502	-0.923	0.355748793250067	1	0.1055	0.1019	0.1037	0.1037	TRUE	0.0361
CUT668	3	5	3	1	2	1	1	3	3	2	4	2	1	2	1	1	3	3	2.31	3	1	2	0.431	-1.213	-1.123	0.261289696122693	1	0	0.5933	0.3308	0.3308	TRUE	0.3247
CUT669	4	2	3	1	3	6	2	4	2	3	2	2	1	3	6	2	4	2	3.36	2	3	3	1.375	0.459	0.497	0.619052998400081	1	0	0.415	0.3014	0.3014	TRUE	0.18
CUT670	1	1	1	1	0	1	5	1	0	1	1	1	1	0	1	5	1	0	1.06	1	1	2	0.789	-0.343	-0.193	0.847183701272933	1	0	1.2682	1.0252	1.0252	TRUE	0.3146
CUT671	17	29	24	35	15	17	5	12	11	12	23	18	27	14	17	5	11	9	18.03	18	19	8	1.11	0.15	0.387	0.698399110905714	1	0	0.0946	0.0642	0.0642	TRUE	0.1409
CUT672	32	22	17	27	21	20	18	11	19	23	18	13	21	20	20	17	10	16	14.89	18	20	14	1.138	0.186	0.447	0.654647742069475	1	0.0465	0.11	0.0814	0.0814	TRUE	0.1772
CUT673	22	24	23	17	16	11	13	12	28	16	19	17	13	15	11	12	11	24	12.42	17	13	16	0.753	-0.409	-0.945	0.344441401624029	1	0	0.1277	0.0787	0.0787	TRUE	0.3758
CUT674	8	18	6	17	13	8	11	15	10	6	14	5	13	12	8	10	13	8	12.5	8	11	10	1.384	0.469	0.979	0.327536302747507	1	0	0.127	0.0786	0.0786	TRUE	0.4799
CUT675	0	0	1	1	3	2	3	1	0	0	0	1	1	3	2	3	1	0	1.57	0	2	1	6.764	2.758	1.74	0.081844971041308	1	0	0.8631	0.5641	0.5641	TRUE	0.3802
CUT676	3	4	2	2	1	1	3	2	0	2	3	2	2	1	1	3	2	0	2.48	2	1	2	0.521	-0.94	-0.862	0.388661399197633	1	0	0.5548	0.3114	0.3114	TRUE	0.1443
CUT677	370	264	266	343	282	216	247	133	296	266	211	200	267	263	218	233	117	251	295.3	226	249	200	1.105	0.144	0.508	0.611581048214174	1	0.0706	0.0257	0.0543	0.0543	TRUE	0.4729
CUT678	1	5	5	3	6	3	1	5	3	1	4	4	2	6	3	1	4	3	5.37	3	4	3	1.295	0.373	0.483	0.629381261975575	1	0	0.2674	0.1708	0.1708	TRUE	0.1677
CUT679	12	11	16	14	12	13	12	16	10	9	9	12	11	11	13	11	14	8	19.82	10	12	11	1.19	0.251	0.599	0.549059943289362	1	0	0.088	0.0492	0.0492	TRUE	0.2204
CUT680	0	0	0	0	0	0	0	0	0	0	0	0	0	0	0	0	0	0	0	0	0	0	NA	NA	NA	NA	NA	NA	NA	NA	NA	NA	NA
CUT681	11	17	6	17	16	10	4	7	11	8	14	5	13	15	10	4	6	9	44.11	9	13	6	1.489	0.574	1.336	0.181506162738013	1	0.0568	0.0512	0.0539	0.0539	TRUE	0.1651
CUT682	2	0	0	0	0	1	1	0	2	1	0	0	0	0	1	1	0	2	0.56	0	0	1	0.663	-0.594	-0.223	0.823279787175911	1	0	2.3766	3.3196	3.3196	TRUE	0.1784
CUT683	6	14	13	11	6	8	3	2	3	4	11	10	9	6	8	3	2	3	4.59	8	8	3	0.885	-0.176	-0.261	0.79439212327578	1	0	0.3094	0.2218	0.2218	TRUE	0.5178
CUT684	4	1	6	3	3	1	2	1	3	3	1	5	2	3	1	2	1	3	1.63	3	2	2	0.754	-0.407	-0.395	0.692976424084194	1	0	0.8344	0.4117	0.4117	TRUE	0.156
CUT685	53	50	45	36	33	35	37	30	38	38	40	34	28	31	35	35	26	32	37.89	37	31	31	0.837	-0.256	-0.95	0.342094376477825	1	0	0.0561	0.0279	0.0279	TRUE	0.1283
CUT686	335	345	299	370	260	265	273	261	236	241	276	225	288	242	267	257	230	200	251.43	247	266	229	1.078	0.108	0.666	0.505650154380137	1	0.0108	0.0265	0.0156	0.0156	TRUE	0.0834
CUT687	7	3	20	14	5	11	10	7	8	5	2	15	11	5	11	9	6	7	14.92	7	9	7	1.186	0.246	0.428	0.668360586591297	1	0.1638	0.1099	0.1362	0.1362	TRUE	0.1922
CUT688	0	0	3	2	1	2	2	1	2	0	0	2	2	1	2	2	1	2	1.16	1	2	2	1.987	0.991	0.656	0.511833995083999	1	0	1.1587	0.8412	0.8412	TRUE	0.6327
CUT689	3	2	8	5	1	3	3	1	4	2	2	6	4	1	3	3	1	3	2.59	3	3	2	0.809	-0.306	-0.255	0.798898376168826	1	1.0196	0.5313	0.751	0.751	TRUE	1.3429
CUT690	145	125	96	105	106	86	85	50	77	104	100	72	82	99	87	80	44	65	89.77	92	89	63	0.967	-0.049	-0.17	0.865178560823576	1	0.0601	0.036	0.0507	0.0507	TRUE	0.1207
CUT691	0	2	0	0	0	0	1	0	1	0	2	0	0	0	0	1	0	1	0.6	1	0	1	0.317	-1.658	-0.643	0.519995266183311	1	6.5041	2.2114	3.0612	3.0612	TRUE	0.0764
CUT692	6	9	3	2	5	4	1	9	1	4	7	2	2	5	4	1	8	1	5.37	4	4	3	0.734	-0.447	-0.574	0.56582951851446	1	0.1555	0.2673	0.2195	0.2195	TRUE	0.4533
CUT693	16	17	14	9	10	7	8	5	11	12	14	11	7	9	7	8	4	9	9.82	12	8	7	0.656	-0.607	-1.258	0.208528090896868	1	0	0.1558	0.0784	0.0784	TRUE	0.1075
CUT694	32	26	12	15	20	9	19	13	18	23	21	9	12	19	9	18	11	15	18.06	18	13	15	0.746	-0.422	-1.034	0.300914537332736	1	0	0.0945	0.0642	0.0642	TRUE	0.3618
CUT695	6	7	11	7	6	5	2	9	16	4	6	8	5	6	5	2	8	14	9.93	6	5	8	0.887	-0.172	-0.276	0.78258734348139	1	0.113	0.1543	0.1343	0.1343	TRUE	0.1028
CUT696	7	9	2	9	8	8	1	4	2	5	7	2	7	7	8	1	4	2	4.79	5	7	2	1.645	0.718	1.056	0.291164967040512	1	0	0.2973	0.1906	0.1906	TRUE	0.1537
CUT697	10	8	7	8	9	3	7	5	3	7	6	5	6	8	3	7	4	3	6.57	6	6	5	0.943	-0.084	-0.134	0.893159521616247	1	0	0.2224	0.1476	0.1476	TRUE	0.1302
CUT698	14	4	11	9	6	9	12	12	12	10	3	8	7	6	9	11	11	10	19.94	7	7	11	0.99	-0.015	-0.03	0.976054033297003	1	0	0.0875	0.0568	0.0568	TRUE	0.0894
CUT699	38	40	34	36	27	38	29	26	29	27	32	26	28	25	38	27	23	25	29.76	28	30	25	1.075	0.104	0.346	0.729290805669438	1	0	0.0657	0.0365	0.0365	TRUE	0.1421
CUT700	61	53	62	71	42	35	28	32	44	44	42	47	55	39	35	26	28	37	51.86	44	43	30	0.986	-0.021	-0.083	0.934134261512013	1	0.0121	0.0467	0.0277	0.0277	TRUE	0.1755
CUT701	31	33	16	22	19	30	12	34	18	22	26	12	17	18	30	11	30	15	17.9	20	22	19	1.067	0.093	0.211	0.832992673261495	1	0.106	0.0951	0.101	0.101	TRUE	0.2241
CUT702	2	1	4	4	3	2	2	10	3	1	1	3	3	3	2	2	9	3	4.2	2	3	5	1.519	0.603	0.663	0.507278393650785	1	0	0.336	0.2132	0.2132	TRUE	0.0678
CUT703	9	8	3	11	6	5	4	4	2	6	6	2	9	6	5	4	4	2	9.79	5	7	3	1.291	0.369	0.651	0.5150961123585	1	0	0.1563	0.0871	0.0871	TRUE	0.0636
CUT704	18	27	18	16	20	22	20	17	17	13	22	14	12	19	22	19	15	14	34.91	16	18	16	1.099	0.136	0.406	0.685066764654379	1	0	0.0591	0.0313	0.0313	TRUE	0.163
CUT705	18	22	15	23	21	13	10	23	19	13	18	11	18	20	13	9	20	16	17.74	14	17	15	1.218	0.284	0.625	0.531816421889959	1	0.0939	0.0957	0.0948	0.0948	TRUE	0.0673
CUT706	18	22	14	13	7	5	12	11	11	13	18	11	10	7	5	11	10	9	14.82	14	7	10	0.539	-0.892	-1.735	0.0827809641846274	1	0.0934	0.1105	0.1014	0.1014	TRUE	0.2068
CUT707	9	11	5	10	6	3	6	7	7	6	9	4	8	6	3	6	6	6	7.29	6	6	6	0.887	-0.173	-0.305	0.760597049684249	1	0	0.2027	0.0932	0.0932	TRUE	0.112
CUT708	4	6	8	2	7	8	6	7	6	3	5	6	2	7	8	6	6	5	5.09	5	6	6	1.155	0.208	0.279	0.779895541172446	1	0.1665	0.2808	0.2317	0.2317	TRUE	0.2863
CUT709	0	0	1	0	1	1	0	1	0	0	0	1	0	1	1	0	1	0	0.32	0	1	0	2.352	1.234	0.39	0.696423956957609	1	0	4.1329	5.4963	5.4963	TRUE	0.3247
CUT710	4	2	0	3	0	2	1	0	1	3	2	0	2	0	2	1	0	1	1.82	2	1	1	0.981	-0.027	-0.023	0.981781373893578	1	0	0.7495	0.4541	0.4541	TRUE	0.1301
CUT711	8	7	3	6	5	6	1	3	3	6	6	2	5	5	6	1	3	3	7.6	5	5	2	1.125	0.17	0.254	0.799281872441688	1	0	0.195	0.1519	0.1519	TRUE	0.1475
CUT712	0	2	1	0	0	0	2	0	0	0	2	1	0	0	0	2	0	0	0.47	1	0	1	0.213	-2.23	-0.773	0.439288534113502	1	0	2.8282	4.5081	4.5081	TRUE	0.1104
CUT713	2	1	1	1	0	0	0	2	0	1	1	1	1	0	0	0	2	0	0.53	1	0	1	0.323	-1.63	-0.756	0.44972216441338	1	0	2.5336	1.973	1.973	TRUE	0.3246
CUT714	2	0	2	9	3	3	2	1	2	1	0	2	7	3	3	2	1	2	2.79	1	4	2	4.359	2.124	2.043	0.0410755266907663	1	0	0.4949	0.2977	0.2977	TRUE	0.0919
CUT715	1	4	4	1	7	4	1	3	4	1	3	3	1	7	4	1	3	3	5.65	2	4	2	1.611	0.688	0.84	0.400636319046375	1	0	0.2553	0.1944	0.1944	TRUE	0.0677
CUT716	4	6	5	1	2	0	0	0	3	3	5	4	1	2	0	0	0	3	3.8	4	1	1	0.235	-2.087	-1.89	0.0588239262848113	1	0	0.3693	0.2767	0.2767	TRUE	0.1771
CUT717	31	22	23	26	17	24	18	15	27	22	18	17	20	16	24	17	13	23	17.63	19	20	18	1.051	0.071	0.195	0.845243923840766	1	0	0.0962	0.0539	0.0539	TRUE	0.2036
CUT718	0	2	1	3	0	0	1	0	0	0	2	1	2	0	0	1	0	0	0.89	1	1	0	1.078	0.108	0.06	0.95209750142866	1	0	1.5086	1.2968	1.2968	TRUE	0.047
CUT719	11	5	9	9	14	8	5	11	5	8	4	7	7	13	8	5	10	4	7.44	6	9	6	1.493	0.578	0.945	0.34471980961868	1	0.1172	0.1988	0.1608	0.1608	TRUE	0.8712
CUT720	10	14	13	21	19	14	16	16	12	7	11	10	16	18	14	15	14	10	13.36	9	16	13	1.723	0.785	1.872	0.0612260758253326	1	0	0.1202	0.0582	0.0582	TRUE	0.0992
CUT721	17	12	10	19	12	8	18	13	11	12	10	8	15	11	8	17	11	9	14.25	10	11	12	1.174	0.231	0.505	0.613220516149473	1	0	0.114	0.0732	0.0732	TRUE	0.3689
CUT722	1	0	0	0	1	1	1	2	0	1	0	0	0	1	1	1	2	0	0.69	0	1	1	2.323	1.216	0.503	0.61503956743342	1	4.0692	1.9456	2.4981	2.4981	TRUE	0.2117
CUT723	2	2	4	3	2	1	5	1	0	1	2	3	2	2	1	5	1	0	2.04	2	2	2	0.877	-0.189	-0.173	0.862879482265622	1	0	0.6703	0.4226	0.4226	TRUE	0.3139
CUT724	23	48	42	41	21	18	19	13	18	17	38	32	32	20	18	18	11	15	33.74	29	23	15	0.815	-0.295	-0.728	0.466764730153263	1	0.1041	0.0604	0.0856	0.0856	TRUE	0.0343
CUT725	0	0	0	0	0	1	0	0	0	0	0	0	0	0	1	0	0	0	0.51	0	0	0	2.322	1.215	0.434	0.664636159299431	1	0	2.5952	3.6652	3.6652	TRUE	0.325
CUT726	3	7	3	7	2	5	6	1	1	2	6	2	5	2	5	6	1	1	4.81	3	4	3	1.254	0.327	0.402	0.687376444158863	1	0.2028	0.2962	0.2524	0.2524	TRUE	0.1706
CUT727	0	1	0	1	0	0	0	0	0	0	1	0	1	0	0	0	0	0	1.38	0	0	0	1.192	0.254	0.125	0.900313726142126	1	0.9198	0.9761	0.9559	0.9559	TRUE	0.3232
CUT728	6	3	3	3	3	1	2	0	1	4	2	2	2	3	1	2	0	1	2.26	3	2	1	0.69	-0.536	-0.517	0.604985887276997	1	0	0.6062	0.4305	0.4305	TRUE	0.4834
CUT729	11	12	11	10	11	14	10	14	9	8	10	8	8	10	14	9	12	8	18.08	9	11	10	1.235	0.304	0.624	0.532431953206695	1	0.076	0.0944	0.0845	0.0845	TRUE	0.1067
CUT730	3	2	0	2	1	1	2	2	2	2	2	0	2	1	1	2	2	2	1.55	1	1	2	0.942	-0.086	-0.067	0.946350697277477	1	0	0.8728	0.4885	0.4885	TRUE	0.2688
CUT731	3	1	3	2	1	4	3	0	0	2	1	2	2	1	4	3	0	0	3.02	2	2	1	1.221	0.288	0.252	0.801040889437628	1	0.5903	0.4595	0.5165	0.5165	TRUE	0.2808
CUT732	26	15	17	27	25	18	11	11	15	19	12	13	21	23	18	10	10	13	17.14	15	21	11	1.435	0.521	1.177	0.239298476414299	1	0.09	0.0984	0.0938	0.0938	TRUE	1.2439
CUT733	67	62	46	54	56	56	48	61	52	48	50	35	42	52	56	45	54	44	75.94	44	50	48	1.133	0.181	0.75	0.453034235425765	1	0.0142	0.0387	0.0242	0.0242	TRUE	0.0376
CUT734	1	0	3	2	1	0	2	2	0	1	0	2	2	1	0	2	2	0	1.14	1	1	1	0.868	-0.205	-0.133	0.893840110248338	1	0	1.1838	0.7974	0.7974	TRUE	0.0543
CUT735	0	5	5	8	1	5	3	5	3	0	4	4	6	1	5	3	4	3	8.64	3	4	3	1.628	0.703	0.942	0.345953638700348	1	0	0.1743	0.143	0.143	TRUE	0.2705
CUT736	0	0	0	0	0	0	0	0	0	0	0	0	0	0	0	0	0	0	0	0	0	0	NA	NA	NA	NA	NA	NA	NA	NA	NA	NA	NA
CUT737	15	13	8	14	11	5	8	11	11	11	10	6	11	10	5	8	10	9	13.02	9	9	9	0.979	-0.03	-0.065	0.947855930393515	1	0	0.1228	0.0625	0.0625	TRUE	0.1575
CUT738	1	0	0	0	0	0	0	2	0	1	0	0	0	0	0	0	2	0	0.26	0	0	1	0.612	-0.708	-0.187	0.851800152319744	1	0	5.0319	8.354	8.354	TRUE	0.181
CUT739	2	2	0	0	0	1	0	1	1	1	2	0	0	0	1	0	1	1	0.96	1	0	1	0.32	-1.645	-0.885	0.376066838238583	1	0	1.404	1.1151	1.1151	TRUE	0.7814
CUT740	8	2	9	4	4	5	6	2	2	6	2	7	3	4	5	6	2	2	5.75	5	4	3	0.827	-0.275	-0.372	0.709944572424008	1	0	0.2512	0.198	0.198	TRUE	0.0742
CUT741	41	21	15	26	14	26	21	14	20	30	17	11	20	13	26	20	12	17	19.32	19	20	16	1.027	0.039	0.099	0.921015184380498	1	0.049	0.0897	0.0682	0.0682	TRUE	0.206
CUT742	25	27	16	11	16	17	12	15	18	18	22	12	9	15	17	11	13	15	25.09	17	14	13	0.775	-0.367	-0.999	0.317731293668069	1	0	0.0739	0.0416	0.0416	TRUE	0.1541
CUT743	4	3	3	3	0	0	1	0	1	3	2	2	2	0	0	1	0	1	1.49	2	1	1	0.338	-1.563	-1.153	0.249082417470529	1	0	0.9102	0.6454	0.6454	TRUE	0.064
CUT744	3	0	0	0	0	1	2	0	1	2	0	0	0	0	1	2	0	1	1.59	1	0	1	0.437	-1.195	-0.663	0.507482334461682	1	0	0.854	0.8316	0.8316	TRUE	0.2405
CUT745	3	1	3	1	1	1	0	0	0	2	1	2	1	1	1	0	0	0	2.87	2	1	0	0.512	-0.965	-0.834	0.404469485576875	1	0	0.482	0.2501	0.2501	TRUE	0.181
CUT746	111	81	92	128	72	79	86	68	91	80	65	69	100	67	80	81	60	77	67.74	71	82	73	1.156	0.209	0.857	0.39135189144682	1	0.0263	0.0408	0.0322	0.0322	TRUE	0.424
CUT747	22	10	16	9	6	12	13	5	16	16	8	12	7	6	12	12	4	14	21.2	12	8	10	0.677	-0.564	-1.214	0.224882572733934	1	0.0522	0.0836	0.0687	0.0687	TRUE	0.1225
CUT748	2	6	8	11	7	5	5	0	10	1	5	6	9	7	5	5	0	8	7.09	4	7	4	1.671	0.741	1.063	0.287930496504718	1	0.1652	0.2076	0.1903	0.1903	TRUE	0.1558
CUT749	17	14	9	6	5	8	12	5	12	12	11	7	5	5	8	11	4	10	9.9	10	6	8	0.568	-0.815	-1.508	0.131577460181336	1	0	0.1548	0.0942	0.0942	TRUE	0.1245
CUT750	8	3	5	4	4	0	1	8	8	6	2	4	3	4	0	1	7	7	5.9	4	2	5	0.588	-0.766	-0.917	0.359163598451514	1	0.1713	0.2454	0.2165	0.2165	TRUE	0.1255
CUT751	60	43	43	53	43	45	50	46	55	43	34	32	41	40	45	47	40	47	53.27	36	42	45	1.151	0.203	0.727	0.467210020000441	1	0.0272	0.0461	0.035	0.035	TRUE	0.0402
CUT752	4	1	2	2	0	1	0	3	2	3	1	2	2	0	1	0	3	2	2.94	2	1	2	0.507	-0.98	-0.827	0.408375449855929	1	0	0.4715	0.2897	0.2897	TRUE	0.2375
CUT753	81	108	92	88	71	48	66	66	68	58	86	69	69	66	48	62	58	58	52.38	71	61	59	0.863	-0.213	-0.925	0.355145198642105	1	0	0.0465	0.0255	0.0255	TRUE	0.0699
CUT754	49	58	23	36	33	17	36	10	25	35	46	17	28	31	17	34	9	21	30.18	33	25	21	0.773	-0.372	-0.914	0.360595471743689	1	0.1113	0.065	0.0903	0.0903	TRUE	0.1226
CUT755	28	28	41	23	14	16	17	27	16	20	22	31	18	13	16	16	24	14	24.1	24	16	18	0.645	-0.633	-1.572	0.116007204275446	1	0.07	0.0761	0.0729	0.0729	TRUE	0.1128
CUT756	10	1	5	3	2	0	4	0	2	7	1	4	2	2	0	4	0	2	3.41	4	1	2	0.369	-1.438	-1.432	0.152190542764515	1	0	0.4092	0.3234	0.3234	TRUE	0.0799
CUT757	169	134	149	141	105	106	108	101	88	122	107	112	110	98	107	102	89	75	86.68	114	105	89	0.924	-0.114	-0.609	0.542235875858688	1	0.0027	0.0365	0.0178	0.0178	TRUE	0.1319
CUT758	6	2	3	1	2	2	0	2	0	4	2	2	1	2	2	0	2	0	2.09	3	2	1	0.556	-0.847	-0.731	0.46486274197957	1	0.3631	0.6541	0.5346	0.5346	TRUE	0.355
CUT759	6	7	9	11	7	6	6	4	8	4	6	7	9	7	6	6	4	7	6.76	6	7	6	1.283	0.36	0.645	0.51897473021017	1	0	0.2168	0.0926	0.0926	TRUE	0.0708
CUT760	4	6	9	2	10	0	1	5	2	3	5	7	2	9	0	1	4	2	4.45	5	4	2	0.753	-0.41	-0.483	0.628741755181909	1	0.3117	0.318	0.3152	0.3152	TRUE	0.7386
CUT761	19	18	4	17	11	9	4	5	4	14	14	3	13	10	9	4	4	3	10.03	10	11	4	1.058	0.082	0.161	0.871994089604782	1	0	0.153	0.1069	0.1069	TRUE	0.5608
CUT762	4	8	13	8	5	3	4	6	7	3	6	10	6	5	3	4	5	6	4.85	6	5	5	0.745	-0.425	-0.626	0.531567397797832	1	0	0.2935	0.1775	0.1775	TRUE	0.0774
CUT763	10	12	11	17	20	19	17	4	9	7	10	8	13	19	19	16	4	8	15.66	8	17	9	2.031	1.022	2.053	0.0400755279581408	1	0.1078	0.1057	0.1067	0.1067	TRUE	0.1227
CUT764	14	21	9	14	14	11	13	8	12	10	17	7	11	13	11	12	7	10	10.91	11	12	10	1.046	0.065	0.13	0.89676273745249	1	0.0704	0.1424	0.1093	0.1093	TRUE	0.24
CUT765	1	2	2	1	0	1	1	0	2	1	2	2	1	0	1	1	0	2	1.54	2	1	1	0.471	-1.085	-0.743	0.457777210557106	1	0	0.8769	0.4868	0.4868	TRUE	0.2316
CUT766	4	5	4	4	3	2	6	0	3	3	4	3	3	3	2	6	0	3	2.23	3	3	3	0.811	-0.302	-0.32	0.749282231466144	1	0	0.6147	0.3585	0.3585	TRUE	0.1004
CUT767	100	87	111	100	81	90	77	82	63	72	69	83	78	75	91	73	72	53	64.91	75	81	66	1.084	0.116	0.482	0.629700870128812	1	0.0226	0.0416	0.0312	0.0312	TRUE	0.4036
CUT768	21	16	26	16	18	20	21	8	14	15	13	20	12	17	20	20	7	12	35.32	16	16	13	1.029	0.042	0.109	0.913234488531812	1	0.0488	0.0587	0.0536	0.0536	TRUE	0.1138
CUT769	0	0	0	0	0	3	0	0	1	0	0	0	0	0	3	0	0	1	0.58	0	1	0	7.204	2.849	0.579	0.562571631484221	1	15.9958	2.3088	4.3085	15.9958	TRUE	0.4809
CUT770	1	3	0	1	1	0	2	0	1	1	2	0	1	1	0	2	0	1	2.15	1	1	1	0.581	-0.782	-0.536	0.591674497617348	1	0	0.6372	0.4024	0.4024	TRUE	0.2587
CUT771	11	10	18	16	5	8	10	4	15	8	8	14	12	5	8	9	4	13	12.41	10	8	9	0.869	-0.203	-0.395	0.692695401941935	1	0.0639	0.1278	0.098	0.098	TRUE	0.1908
CUT772	0	0	0	0	0	0	0	1	0	0	0	0	0	0	0	0	1	0	0.18	0	0	0	1	0	0	1	1	0	7.167	14.4391	14.4391	TRUE	0.2088
CUT773	38	48	43	43	29	37	34	34	36	27	38	32	34	27	37	32	30	30	31.79	32	33	31	0.999	-0.001	-0.002	0.998055319267073	1	0.0305	0.0628	0.0463	0.0463	TRUE	0.1119
CUT774	5	2	3	2	5	2	5	0	5	4	2	2	2	5	2	5	0	4	4.51	3	3	3	1.084	0.116	0.135	0.892729623134236	1	0	0.3144	0.2156	0.2156	TRUE	0.3758
CUT775	108	108	108	136	91	89	80	86	72	78	86	81	106	85	90	75	76	61	91.9	82	94	71	1.148	0.199	0.953	0.340745295835811	1	0.013	0.0356	0.022	0.022	TRUE	0.1565
CUT776	0	0	0	0	1	0	0	2	0	0	0	0	0	1	0	0	2	0	0.21	0	0	1	2.322	1.215	0.264	0.791659487676075	1	0	6.2478	13.2581	13.2581	TRUE	0.3247
CUT777	255	209	251	242	197	183	260	279	228	184	167	189	189	184	184	245	246	193	159.34	180	186	228	1.033	0.046	0.268	0.788702521081009	1	0.0096	0.0295	0.0168	0.0168	TRUE	0.1018
CUT778	1	1	3	2	4	0	0	0	3	1	1	2	2	4	0	0	0	3	1.73	1	2	1	1.413	0.499	0.4	0.689002481117238	1	0	0.7835	0.5658	0.5658	TRUE	0.2375
CUT779	19	11	15	6	7	8	9	11	12	14	9	11	5	7	8	8	10	10	12.06	11	7	9	0.56	-0.837	-1.735	0.0826784510596674	1	0	0.1308	0.063	0.063	TRUE	0.0835
CUT780	19	8	8	11	8	8	8	7	6	14	6	6	9	7	8	8	6	5	12.98	9	8	6	0.919	-0.121	-0.25	0.802952016829375	1	0	0.1231	0.0715	0.0715	TRUE	0.2529
CUT781	20	23	26	20	17	20	15	20	21	14	18	20	16	16	20	14	18	18	22.15	17	17	17	0.983	-0.024	-0.06	0.951773735740023	1	0.0536	0.0809	0.0669	0.0669	TRUE	0.0631
CUT782	0	1	0	0	0	0	0	0	0	0	1	0	0	0	0	0	0	0	0.95	0	0	0	0.612	-0.708	-0.336	0.737011826890014	1	0.4632	1.4133	1.2044	1.2044	TRUE	0.6299
CUT783	19	7	8	3	8	24	11	10	14	14	6	6	2	7	24	10	9	12	7.63	9	11	10	1.31	0.39	0.601	0.547984266995913	1	0.2373	0.1944	0.2183	0.2183	TRUE	0.1872
CUT784	30	36	22	30	35	21	17	27	18	22	29	17	23	33	21	16	24	15	22.13	23	26	18	1.157	0.21	0.634	0.525922725454228	1	0	0.081	0.0444	0.0444	TRUE	0.1052
CUT785	22	14	30	17	9	9	18	18	11	16	11	23	13	8	9	17	16	9	16.35	17	10	14	0.625	-0.678	-1.535	0.12487142578391	1	0.0413	0.1021	0.0743	0.0743	TRUE	0.1649
CUT786	19	7	14	13	14	15	15	20	13	14	6	11	10	13	15	14	18	11	21.56	10	13	14	1.266	0.34	0.754	0.450734487657484	1	0.0643	0.0825	0.073	0.073	TRUE	0.0899
CUT787	7	11	5	8	6	6	5	7	5	5	9	4	6	6	6	5	6	4	8.92	6	6	5	1.025	0.035	0.059	0.952673129285713	1	0	0.1694	0.1137	0.1137	TRUE	0.0846
CUT788	1	2	0	0	0	1	0	2	0	1	2	0	0	0	1	0	2	0	1.07	1	0	1	0.423	-1.24	-0.692	0.489176314344943	1	0	1.2515	0.8222	0.8222	TRUE	0.3246
CUT789	2	3	0	6	2	5	4	0	1	1	2	0	5	2	5	4	0	1	3.2	1	4	2	3.054	1.611	1.535	0.124747446983446	1	0.2945	0.4345	0.3781	0.3781	TRUE	0.1707
CUT790	1	6	5	8	5	2	9	6	10	1	5	4	6	5	2	8	5	8	4.54	3	4	7	1.436	0.522	0.653	0.513855010830594	1	0	0.3123	0.2339	0.2339	TRUE	0.4433
CUT791	0	0	1	0	0	0	0	1	1	0	0	1	0	0	0	0	1	1	0.49	0	0	1	0.612	-0.708	-0.29	0.771969087104115	1	0	2.7094	2.3027	2.3027	TRUE	0.1435
CUT792	46	67	47	75	35	50	54	59	52	33	54	35	58	33	50	51	52	44	36.84	41	47	49	1.168	0.224	0.767	0.442923402286401	1	0.0306	0.0571	0.0425	0.0425	TRUE	0.14
CUT793	8	4	5	5	6	6	8	5	5	6	3	4	4	6	6	8	4	4	5.38	4	5	5	1.202	0.266	0.403	0.686713138271228	1	0	0.2667	0.1363	0.1363	TRUE	0.106
CUT794	0	1	0	0	0	0	0	0	0	0	1	0	0	0	0	0	0	0	0.16	0	0	0	0.612	-0.708	-0.141	0.888259527895839	1	0	8.3552	16.3054	16.3054	TRUE	0.1588
CUT795	0	1	0	0	0	0	1	0	0	0	1	0	0	0	0	1	0	0	0.28	0	0	0	0.612	-0.708	-0.168	0.866675854221569	1	18	4.6598	10.8222	10.8222	TRUE	0.4808
CUT796	6	3	3	1	0	5	0	2	1	4	2	2	1	0	5	0	2	1	3.22	3	2	1	0.622	-0.686	-0.632	0.527619573850648	1	0.553	0.4312	0.4828	0.4828	TRUE	0.2742
CUT797	0	1	1	0	0	0	1	2	0	0	1	1	0	0	0	1	2	0	0.44	1	0	1	0.323	-1.629	-0.605	0.545386304301891	1	0	3.0514	3.4939	3.4939	TRUE	0.0779
CUT798	1	2	2	0	0	0	0	3	2	1	2	2	0	0	0	0	3	2	1.29	2	0	2	0.131	-2.935	-1.649	0.0990768917253053	1	0.8358	1.0496	0.984	0.984	TRUE	0.0441
CUT799	3	1	2	1	0	0	1	0	3	2	1	2	1	0	0	1	0	3	1.47	2	0	1	0.216	-2.212	-1.29	0.197061590387075	1	0.7826	0.9205	0.8657	0.8657	TRUE	0.0921
CUT800	2	1	0	1	0	2	1	0	1	1	1	0	1	0	2	1	0	1	1.14	1	1	1	1.211	0.277	0.18	0.85733261924162	1	0	1.1794	0.7106	0.7106	TRUE	0.0663
CUT801	24	11	20	34	16	15	10	23	19	17	9	15	27	15	15	9	20	16	30.54	14	19	15	1.389	0.474	1.334	0.182197768920767	1	0.0074	0.0645	0.04	0.04	TRUE	0.2676
CUT802	3	3	3	3	1	6	1	2	0	2	2	2	2	1	6	1	2	0	3.34	2	3	1	1.344	0.426	0.452	0.650994021825007	1	0	0.4171	0.3257	0.3257	TRUE	0.0574
CUT803	1	0	0	1	1	0	0	0	1	1	0	0	1	1	0	0	0	1	0.29	0	1	0	2.134	1.093	0.378	0.705592177740603	1	0	4.5237	4.2536	4.2536	TRUE	0.1276
CUT804	1	1	1	6	1	0	2	3	3	1	1	1	5	1	0	2	3	3	1.94	1	2	3	2.609	1.384	1.057	0.290341373953037	1	0	0.7027	0.5056	0.5056	TRUE	0.1109
CUT805	4	1	0	2	1	0	0	1	2	3	1	0	2	1	0	0	1	2	1.2	1	1	1	0.7	-0.514	-0.352	0.724509758606952	1	0	1.1207	0.7103	0.7103	TRUE	0.3333
CUT806	21	30	23	34	24	15	20	17	20	15	24	17	27	22	15	19	15	17	19.13	19	21	17	1.149	0.2	0.522	0.601605935610305	1	0.0395	0.0903	0.0648	0.0648	TRUE	0.1422
CUT807	2	2	2	1	0	1	1	1	5	1	2	2	1	0	1	1	1	4	1.48	2	1	2	0.395	-1.342	-0.946	0.344058795364415	1	0	0.9126	0.4459	0.4459	TRUE	0.2114
CUT808	27	28	16	17	23	23	34	11	18	19	22	12	13	21	23	32	10	15	27.17	18	19	19	1.066	0.092	0.241	0.809534520011681	1	0.0485	0.0699	0.0593	0.0593	TRUE	0.5897
CUT809	8	5	4	5	1	1	3	3	4	6	4	3	4	1	1	3	3	3	5.91	4	2	3	0.48	-1.058	-1.304	0.19209351514322	1	0	0.2449	0.1661	0.1661	TRUE	0.0819
CUT810	1	1	0	0	0	1	0	0	0	1	1	0	0	0	1	0	0	0	0.46	1	0	0	0.639	-0.646	-0.241	0.809643993598605	1	0	2.9004	3.4335	3.4335	TRUE	0.4807
CUT811	11	3	13	2	10	11	4	13	14	8	2	10	2	9	11	4	11	12	18.83	7	7	9	1.062	0.086	0.131	0.895659563072008	1	0.2951	0.0914	0.192	0.192	TRUE	0.9711
CUT812	1	1	1	3	1	1	2	0	3	1	1	1	2	1	1	2	0	3	1.3	1	1	2	1.934	0.952	0.704	0.481510700906665	1	0	1.0364	0.51	0.51	TRUE	0.1011
CUT813	14	7	12	9	9	8	9	2	8	10	6	9	7	8	8	8	2	7	10.24	8	8	6	0.943	-0.085	-0.158	0.874824827802005	1	0	0.1503	0.1055	0.1055	TRUE	0.1834
CUT814	13	17	17	11	15	13	7	10	6	9	14	13	9	14	13	7	9	5	12.01	12	12	7	0.992	-0.011	-0.024	0.980906914180644	1	0	0.1313	0.0914	0.0914	TRUE	0.3647
CUT815	13	15	13	12	9	9	5	7	6	9	12	10	9	8	9	5	6	5	7.75	10	9	5	0.865	-0.209	-0.441	0.658950321284982	1	0	0.1919	0.0749	0.0749	TRUE	0.0535
CUT816	92	78	105	72	78	66	78	118	84	66	62	79	56	73	67	73	104	71	107.58	69	65	83	0.938	-0.093	-0.443	0.657679704987414	1	0.0103	0.0335	0.0191	0.0191	TRUE	0.1596
CUT817	2	0	2	3	3	1	2	1	0	1	0	2	2	3	1	2	1	0	1.09	1	2	1	2.076	1.054	0.775	0.438148342209518	1	0	1.2318	0.7323	0.7323	TRUE	0.2531
CUT818	11	16	6	12	8	10	5	14	12	8	13	5	9	7	10	5	12	10	21.14	9	9	9	1.074	0.103	0.227	0.820702564912267	1	0	0.0838	0.0536	0.0536	TRUE	0.2431
CUT819	3	1	1	1	3	0	1	0	2	2	1	1	1	3	0	1	0	2	1.52	1	1	1	0.959	-0.06	-0.041	0.967137478633896	1	0.7976	0.8924	0.853	0.853	TRUE	0.1405
CUT820	60	46	51	51	40	30	32	53	32	43	37	38	40	37	30	30	47	27	54.32	39	36	35	0.911	-0.135	-0.523	0.600653117541586	1	0	0.0456	0.0256	0.0256	TRUE	0.1498
CUT821	8	8	14	6	11	6	14	6	6	6	6	11	5	10	6	13	5	5	8.63	8	7	8	0.92	-0.121	-0.178	0.858386082508638	1	0.2533	0.1743	0.214	0.214	TRUE	0.4926
CUT822	4	0	0	3	1	3	1	0	5	3	0	0	2	1	3	1	0	4	2.52	1	2	2	2.115	1.081	0.9	0.368352424929766	1	0.278	0.5453	0.4433	0.4433	TRUE	0.2897
CUT823	27	29	15	18	25	14	23	14	28	19	23	11	14	23	14	22	12	24	23.6	18	17	19	0.954	-0.068	-0.186	0.852620625491306	1	0	0.0773	0.0493	0.0493	TRUE	0.0942
CUT824	8	2	3	6	0	4	1	4	4	6	2	2	5	0	4	1	4	3	4.43	3	3	3	0.91	-0.136	-0.162	0.871578378107909	1	0.114	0.3193	0.2411	0.2411	TRUE	0.3378
CUT825	3	3	2	2	2	2	5	1	1	2	2	2	2	2	2	5	1	1	2.4	2	2	2	0.893	-0.164	-0.165	0.869202822444381	1	0	0.5717	0.2767	0.2767	TRUE	0.3681
CUT826	30	26	38	44	31	13	20	15	25	22	21	29	34	29	13	19	13	21	54.01	24	25	18	1.087	0.12	0.309	0.757427410870913	1	0.097	0.0457	0.0753	0.0753	TRUE	0.4444
CUT827	12	8	6	8	2	9	4	2	2	9	6	5	6	2	9	4	2	2	5.82	7	6	3	0.873	-0.196	-0.309	0.757277051469117	1	0	0.2482	0.1542	0.1542	TRUE	0.1603
CUT828	19	14	9	12	12	7	13	16	13	14	11	7	9	11	7	12	14	11	13.14	11	9	12	0.875	-0.193	-0.409	0.682851721278874	1	0	0.1218	0.0763	0.0763	TRUE	0.5652
CUT829	2	2	0	0	0	0	1	0	0	1	2	0	0	0	0	1	0	0	0.65	1	0	0	0.164	-2.608	-1.144	0.252432324869391	1	0	2.0578	2.369	2.369	TRUE	0.4818
CUT830	0	2	0	1	0	0	0	0	1	0	2	0	1	0	0	0	0	1	0.8	1	0	0	0.622	-0.684	-0.315	0.75281085728682	1	0	1.6638	1.6721	1.6721	TRUE	0.1019
CUT831	3	2	2	4	2	5	1	7	3	2	2	2	3	2	5	1	6	3	7.24	2	3	3	1.876	0.907	1.117	0.264041156186363	1	0	0.2038	0.1249	0.1249	TRUE	0.2552
CUT832	0	3	0	0	0	0	0	0	0	0	2	0	0	0	0	0	0	0	0.68	1	0	0	0.211	-2.248	-0.92	0.357753961481758	1	0	1.9735	2.8257	2.8257	TRUE	0.0337
CUT833	1	0	2	0	0	1	0	0	0	1	0	2	0	0	1	0	0	0	0.5	1	0	0	0.433	-1.206	-0.511	0.609452801483114	1	0	2.6523	2.5123	2.5123	TRUE	0.0492
CUT834	0	1	0	0	0	0	1	0	0	0	1	0	0	0	0	1	0	0	0.35	0	0	0	0.612	-0.708	-0.251	0.802053876706103	1	0	3.7558	3.7501	3.7501	TRUE	0.1599
CUT835	6	11	13	11	16	8	9	4	6	4	9	10	9	15	8	8	4	5	9.45	8	11	6	1.382	0.467	0.845	0.398204322365684	1	0.0904	0.1612	0.1275	0.1275	TRUE	0.4247
CUT836	39	33	39	31	33	31	24	27	19	28	26	29	24	31	31	23	24	16	59.86	28	29	21	1.022	0.031	0.111	0.91125001472173	1	0	0.0433	0.0272	0.0272	TRUE	0.0313
CUT837	6	14	3	3	4	5	1	5	8	4	11	2	2	4	5	1	4	7	5.96	6	4	4	0.62	-0.689	-0.922	0.356555661721328	1	0.1829	0.2431	0.2148	0.2148	TRUE	0.3356
CUT838	0	0	0	0	0	0	0	0	0	0	0	0	0	0	0	0	0	0	0.06	0	0	0	1	0	0	1	1	0	21.4995	18	18	TRUE	0.1377
CUT839	18	16	8	7	10	12	4	11	9	13	13	6	5	9	12	4	10	8	9.26	11	9	7	0.833	-0.263	-0.511	0.609419569871925	1	0	0.1639	0.1045	0.1045	TRUE	0.0584
CUT840	26	24	16	25	24	18	12	22	18	19	19	12	19	22	18	11	19	15	51.19	17	20	15	1.203	0.267	0.757	0.448783673985928	1	0.0425	0.0471	0.0444	0.0444	TRUE	0.0287
CUT841	12	14	19	16	16	11	18	10	21	9	11	14	12	15	11	17	9	18	12.61	11	13	15	1.131	0.177	0.395	0.693076587140496	1	0	0.126	0.0773	0.0773	TRUE	0.3059
CUT842	1	3	1	0	1	3	0	0	1	1	2	1	0	1	3	0	0	1	1.45	1	1	0	0.982	-0.027	-0.021	0.983539002880395	1	0	0.9331	0.5713	0.5713	TRUE	0.1045
CUT843	9	16	12	17	9	5	8	26	6	6	13	9	13	8	5	8	23	5	16.22	9	9	12	0.964	-0.052	-0.095	0.924633452755779	1	0.1547	0.1027	0.1296	0.1296	TRUE	0.5351
CUT844	3	1	2	2	3	3	1	2	0	2	1	2	2	3	3	1	2	0	2.16	2	3	1	1.612	0.689	0.684	0.49407914092241	1	0	0.633	0.2939	0.2939	TRUE	0.0711
CUT845	0	0	0	1	1	1	1	0	0	0	0	0	1	1	1	1	0	0	1.07	0	1	0	6.473	2.694	1.575	0.115221108143936	1	0	1.2577	0.6088	0.6088	TRUE	0.1599
CUT846	7	7	11	13	7	4	7	7	10	5	6	8	10	7	4	7	6	8	8.68	6	7	7	1.12	0.164	0.302	0.762730467277023	1	0	0.1736	0.0889	0.0889	TRUE	0.136
CUT847	0	0	0	0	1	1	1	0	0	0	0	0	0	1	1	1	0	0	0.27	0	1	0	4.599	2.201	0.598	0.550127946698587	1	0	4.9106	8.0743	8.0743	TRUE	0.3164
CUT848	0	0	0	0	0	0	0	0	0	0	0	0	0	0	0	0	0	0	0.06	0	0	0	1	0	0	1	1	0	21.4995	18	18	TRUE	0.1377
CUT849	6	4	9	7	1	1	0	5	3	4	3	7	5	1	1	0	4	3	3.22	5	2	2	0.54	-0.89	-0.969	0.332631576945677	1	0.2229	0.4311	0.3531	0.3531	TRUE	0.3646
CUT850	6	13	2	7	9	6	7	2	9	4	10	2	5	8	6	7	2	8	3.76	5	6	6	1.233	0.302	0.38	0.704137092682012	1	0	0.3732	0.3169	0.3169	TRUE	0.1074
CUT851	2	2	3	0	0	1	3	1	0	1	2	2	0	0	1	3	1	0	0.81	2	0	1	0.183	-2.449	-1.384	0.166344880482679	1	0	1.648	1.0424	1.0424	TRUE	0.1313
CUT852	19	18	22	20	15	19	31	24	29	14	14	17	16	14	19	29	21	25	17.74	15	16	25	1.089	0.124	0.301	0.763400191954889	1	0.0299	0.0957	0.0683	0.0683	TRUE	0.0878
CUT853	3	7	1	7	2	6	4	2	0	2	6	1	5	2	6	4	2	0	5.45	3	4	2	1.599	0.677	0.902	0.367060008587472	1	0	0.2639	0.1697	0.1697	TRUE	0.3593
CUT854	24	25	19	24	16	15	14	20	19	17	20	14	19	15	15	13	18	16	17.38	17	16	16	0.951	-0.073	-0.166	0.868544173184996	1	0.0784	0.0973	0.089	0.089	TRUE	0.303
CUT855	22	34	22	21	21	28	23	22	24	16	27	17	16	20	28	22	19	20	19.01	20	21	20	1.072	0.1	0.278	0.781077746423197	1	0	0.0908	0.0532	0.0532	TRUE	0.2083
CUT856	230	203	201	243	185	129	182	255	221	166	162	151	189	172	130	171	224	187	165.55	160	164	194	1.031	0.044	0.242	0.808702545545355	1	0.0126	0.0292	0.0184	0.0184	TRUE	0.1477
CUT857	4	0	5	5	4	5	3	4	2	3	0	4	4	4	5	3	4	2	4.13	2	4	3	1.869	0.902	1.131	0.258026273673954	1	0	0.3409	0.183	0.183	TRUE	0.2944
CUT858	4	0	3	2	3	2	3	0	2	3	0	2	2	3	2	3	0	2	4.84	2	2	2	1.204	0.268	0.286	0.775014181749623	1	0	0.2941	0.2012	0.2012	TRUE	0.0922
CUT859	2	0	1	1	2	1	2	2	2	1	0	1	1	2	1	2	2	2	2.69	1	1	2	1.601	0.679	0.542	0.588070473469488	1	0	0.5128	0.2542	0.2542	TRUE	0.2521
CUT860	0	2	1	3	1	1	0	0	1	0	2	1	2	1	1	0	0	1	0.79	1	1	0	1.887	0.916	0.58	0.562016469918231	1	0	1.6948	0.9951	0.9951	TRUE	0.091
CUT861	8	5	11	13	6	7	5	11	11	6	4	8	10	6	7	5	10	9	10.61	6	8	8	1.274	0.349	0.61	0.542117311852245	1	0.0847	0.1459	0.1154	0.1154	TRUE	0.1674
CUT862	3	7	1	2	2	2	5	1	3	2	6	1	2	2	2	5	1	3	2.05	3	2	3	0.642	-0.64	-0.613	0.540129036511755	1	0	0.6659	0.4019	0.4019	TRUE	0.1035
CUT863	89	92	55	52	44	75	45	36	58	64	73	41	41	41	76	42	32	49	48.17	59	53	41	0.875	-0.193	-0.57	0.568711215216797	1	0.0821	0.0487	0.068	0.068	TRUE	0.374
CUT864	0	4	2	3	0	1	0	2	0	0	3	2	2	0	1	0	2	0	0.68	2	1	1	0.729	-0.455	-0.227	0.820180037216944	1	0	1.9595	2.2507	2.2507	TRUE	0.0606
CUT865	17	11	8	11	15	8	9	12	13	12	9	6	9	14	8	8	11	11	14.11	9	10	10	1.128	0.173	0.335	0.737251768714504	1	0.0983	0.1149	0.1063	0.1063	TRUE	0.0335
CUT866	294	439	253	239	198	151	170	205	179	212	351	190	186	184	152	160	180	152	179.89	251	174	164	0.696	-0.522	-2.028	0.0425327204068409	1	0.0521	0.0286	0.0437	0.0437	TRUE	0.1544
CUT867	7	6	8	8	10	2	3	9	4	5	5	6	6	9	2	3	8	3	7.28	5	6	5	1.12	0.163	0.249	0.803476651454681	1	0.1132	0.2028	0.1621	0.1621	TRUE	0.0463
CUT868	2	1	2	0	0	3	2	2	0	1	1	2	0	0	3	2	2	0	1.74	1	1	1	0.742	-0.43	-0.33	0.741501847507809	1	0	0.7797	0.44	0.44	TRUE	0.3947
CUT869	10	7	9	13	2	3	1	7	5	7	6	7	10	2	3	1	6	4	6.79	7	5	4	0.796	-0.33	-0.51	0.609975304664513	1	0.076	0.2159	0.1568	0.1568	TRUE	0.6918
CUT870	8	7	6	4	3	2	4	8	8	6	6	5	3	3	2	4	7	7	5.95	6	3	6	0.506	-0.983	-1.356	0.174993164016396	1	0	0.2434	0.1388	0.1388	TRUE	0.4101
CUT871	7	5	3	5	3	5	3	2	6	5	4	2	4	3	5	3	2	5	3.57	4	4	3	1.034	0.048	0.061	0.951008517909783	1	0	0.3914	0.2198	0.2198	TRUE	0.3765
CUT872	1	1	1	4	6	1	0	1	3	1	1	1	3	6	1	0	1	3	1.08	1	3	1	4.302	2.105	1.467	0.142332150797273	1	0	1.2446	0.8448	0.8448	TRUE	0.0531
CUT873	12	15	16	11	9	11	10	3	10	9	12	12	9	8	11	9	3	8	11.69	11	9	7	0.857	-0.223	-0.453	0.650246694215167	1	0	0.1343	0.0909	0.0909	TRUE	0.2961
CUT874	4	1	1	2	1	1	0	1	2	3	1	1	2	1	1	0	1	2	1.83	2	1	1	0.792	-0.336	-0.269	0.788221421130415	1	0	0.744	0.4956	0.4956	TRUE	0.4778
CUT875	11	15	18	21	14	7	13	12	11	8	12	14	16	13	7	12	11	9	8.81	11	12	11	1.107	0.147	0.293	0.769404551197119	1	0	0.1713	0.1106	0.1106	TRUE	0.2028
CUT876	1	1	2	1	1	0	1	1	2	1	1	2	1	1	0	1	1	2	0.8	1	1	1	0.584	-0.777	-0.464	0.642772476097407	1	0	1.6788	0.8821	0.8821	TRUE	0.3246
CUT877	1	2	5	6	2	1	2	2	3	1	2	4	5	2	1	2	2	3	8.22	2	3	2	1.31	0.39	0.481	0.630603180337869	1	0	0.182	0.1165	0.1165	TRUE	0.1778
CUT878	0	0	0	0	0	2	0	0	0	0	0	0	0	0	2	0	0	0	0.43	0	1	0	4.733	2.243	0.683	0.494475530290513	1	0	3.086	6.0782	6.0782	TRUE	0.0426
CUT879	34	30	33	36	23	34	23	12	32	24	24	25	28	21	34	22	11	27	36.02	24	28	20	1.141	0.19	0.609	0.542358766824371	1	0.0178	0.0579	0.0383	0.0383	TRUE	0.3261
CUT880	15	8	5	15	7	14	3	13	6	11	6	4	12	7	14	3	11	5	7.96	7	11	6	1.535	0.618	1.086	0.277352328527049	1	0.0844	0.1872	0.1377	0.1377	TRUE	0.3169
CUT881	4	0	0	0	2	4	0	1	0	3	0	0	0	2	4	0	1	0	1.4	1	2	0	1.95	0.964	0.639	0.522508072341936	1	1.0988	0.9654	1.0141	1.0141	TRUE	0.1347
CUT882	9	11	16	5	6	5	1	8	8	6	9	12	4	6	5	1	7	7	10.74	9	5	5	0.529	-0.918	-1.502	0.133017981951721	1	0.1227	0.1443	0.1339	0.1339	TRUE	0.0719
CUT883	1	1	2	0	1	1	1	1	1	1	1	2	0	1	1	1	1	1	1.1	1	1	1	0.606	-0.722	-0.479	0.632006969668146	1	0	1.2178	0.5248	0.5248	TRUE	0.0857
CUT884	3	2	4	5	4	6	2	4	4	2	2	3	4	4	6	2	4	3	4.44	2	5	3	1.997	0.998	1.27	0.204083314757211	1	0	0.3189	0.1778	0.1778	TRUE	0.3469
CUT885	2	4	6	1	4	4	1	3	4	1	3	5	1	4	4	1	3	3	3.08	3	3	2	0.909	-0.137	-0.159	0.873588162823909	1	0	0.4499	0.2504	0.2504	TRUE	0.0714
CUT886	10	9	11	14	17	4	9	5	14	7	7	8	11	16	4	8	4	12	15.86	7	10	8	1.371	0.455	0.849	0.395730097405594	1	0.1215	0.1046	0.113	0.113	TRUE	0.0648
CUT887	1	2	0	1	1	2	1	0	0	1	2	0	1	1	2	1	0	0	1.02	1	1	0	1.599	0.677	0.441	0.659152278909	1	0	1.3134	0.8345	0.8345	TRUE	0.0851
CUT888	0	0	1	0	0	0	0	0	1	0	0	1	0	0	0	0	0	1	0.35	0	0	0	0.612	-0.708	-0.248	0.804341056566173	1	0	3.8238	3.8882	3.8882	TRUE	0.1398
CUT889	10	20	7	22	16	11	7	8	16	7	16	5	17	15	11	7	7	14	11.78	9	14	9	1.54	0.623	1.289	0.197489275768324	1	0.0557	0.1335	0.097	0.097	TRUE	0.298
CUT890	1	3	1	2	2	0	2	0	2	1	2	1	2	2	0	2	0	2	1.2	1	1	1	0.919	-0.122	-0.09	0.927939973034788	1	0	1.1221	0.6294	0.6294	TRUE	0.163
CUT891	3	5	3	5	4	8	9	6	3	2	4	2	4	4	8	8	5	3	4.76	3	5	5	1.853	0.89	1.182	0.237135143891189	1	0	0.2991	0.1848	0.1848	TRUE	0.0989
CUT892	3	3	1	8	0	1	4	1	1	2	2	1	6	0	1	4	1	1	3.63	2	2	2	1.442	0.528	0.516	0.605974139239906	1	0.324	0.3859	0.3635	0.3635	TRUE	0.8752
CUT893	3	0	1	0	1	3	2	0	1	2	0	1	0	1	3	2	0	1	1.12	1	1	1	1.307	0.386	0.209	0.834362292010201	1	2.7499	1.204	1.7216	1.7216	TRUE	0.3969
CUT894	100	96	84	87	63	54	68	51	83	72	77	63	68	59	54	64	45	70	128.5	71	60	60	0.858	-0.22	-1.002	0.316456198157991	1	0.0167	0.0315	0.0221	0.0221	TRUE	0.0395
CUT895	37	37	61	40	39	26	22	20	24	27	30	46	31	36	26	21	18	20	42.84	34	31	20	0.921	-0.119	-0.41	0.68165959165772	1	0.0229	0.0521	0.0356	0.0356	TRUE	0.1636
CUT896	13	7	12	7	10	8	13	10	11	9	6	9	5	9	8	12	9	9	7.55	8	7	10	0.94	-0.09	-0.167	0.867247192438279	1	0	0.1962	0.1015	0.1015	TRUE	0.2141
CUT897	26	19	33	18	23	8	10	20	20	19	15	25	14	21	8	9	18	17	19.46	20	14	15	0.744	-0.426	-1.122	0.261788981633975	1	0	0.0892	0.0537	0.0537	TRUE	0.13
CUT898	12	14	16	11	6	6	8	6	12	9	11	12	9	6	6	8	5	10	11.36	11	7	8	0.644	-0.635	-1.289	0.197266948743453	1	0	0.1376	0.0733	0.0733	TRUE	0.0585
CUT899	18	19	10	8	15	18	19	10	13	13	15	8	6	14	18	18	9	11	10.08	12	13	13	1.059	0.083	0.173	0.862796740113488	1	0	0.1523	0.0976	0.0976	TRUE	0.115
CUT900	0	0	0	0	0	0	0	0	0	0	0	0	0	0	0	0	0	0	0	0	0	0	NA	NA	NA	NA	NA	NA	NA	NA	NA	NA	NA
CUT901	4	7	5	7	5	5	12	1	6	3	6	4	5	5	5	11	1	5	6.53	4	5	6	1.25	0.322	0.463	0.643583706452862	1	0	0.2238	0.1674	0.1674	TRUE	0.134
CUT902	37	20	21	25	27	23	18	22	20	27	16	16	19	25	23	17	19	17	21.65	20	22	18	1.151	0.203	0.621	0.534800870659051	1	0	0.0823	0.0379	0.0379	TRUE	0.2244
CUT903	3	1	0	1	0	0	0	0	2	2	1	0	1	0	0	0	0	2	1.66	1	0	1	0.324	-1.624	-0.911	0.362335362209609	1	1.0832	0.8165	0.9113	0.9113	TRUE	0.129
CUT904	4	9	5	1	7	5	3	2	6	3	7	4	1	7	5	3	2	5	3.57	5	4	3	0.88	-0.185	-0.205	0.837857885664678	1	0.395	0.3914	0.393	0.393	TRUE	0.0739
CUT905	18	11	11	19	10	7	14	19	7	13	9	8	15	9	7	13	17	6	11.91	10	10	12	1.054	0.075	0.159	0.873428291994038	1	0	0.1323	0.0816	0.0816	TRUE	0.1978
CUT906	1	0	0	0	0	2	1	0	0	1	0	0	0	0	2	1	0	0	0.58	0	1	0	2.389	1.256	0.502	0.615583204821336	1	0	2.3158	2.8149	2.8149	TRUE	0.325
CUT907	9	7	3	5	4	10	2	7	4	6	6	2	4	4	10	2	6	3	7.34	5	6	4	1.209	0.273	0.435	0.663677901172639	1	0	0.2013	0.128	0.128	TRUE	0.089
CUT908	9	9	6	3	5	4	7	7	9	6	7	5	2	5	4	7	6	8	4.02	6	4	7	0.599	-0.739	-1.02	0.307579029239647	1	0	0.3503	0.1913	0.1913	TRUE	0.2368
CUT909	1	0	0	0	0	0	1	0	0	1	0	0	0	0	0	1	0	0	0.27	0	0	0	0.612	-0.708	-0.189	0.84996237642575	1	0	4.8639	8.0989	8.0989	TRUE	0.3247
CUT910	0	0	0	0	1	1	0	0	0	0	0	0	0	1	1	0	0	0	0.58	0	1	0	4.499	2.169	0.978	0.32808857527839	1	0	2.2909	1.8255	1.8255	TRUE	0.0655
CUT911	6	14	6	3	7	4	1	7	7	4	11	5	2	7	4	1	6	6	4.92	7	4	4	0.64	-0.644	-0.93	0.352222531635747	1	0	0.2898	0.1815	0.1815	TRUE	0.3538
CUT912	7	5	5	3	9	2	2	1	7	5	4	4	2	8	2	2	1	6	5.05	4	4	3	0.988	-0.017	-0.022	0.982504987305981	1	0.1712	0.2829	0.2311	0.2311	TRUE	0.1111
CUT913	5	4	10	3	8	4	4	12	7	4	3	8	2	7	4	4	11	6	6.86	5	4	7	0.952	-0.072	-0.102	0.918936378838962	1	0.1425	0.214	0.179	0.179	TRUE	0.1228
CUT914	4	6	1	0	4	0	0	0	0	3	5	1	0	4	0	0	0	0	1.52	3	1	0	0.437	-1.195	-0.902	0.367003143195166	1	0.551	0.8905	0.7599	0.7599	TRUE	0.1525
CUT915	10	7	7	3	7	9	3	13	8	7	6	5	2	7	9	3	11	7	7.19	6	6	7	0.965	-0.051	-0.083	0.933519022188883	1	0	0.205	0.1334	0.1334	TRUE	0.0855
CUT916	3	1	4	3	2	8	3	2	2	2	1	3	2	2	8	3	2	2	2.44	2	4	2	1.998	0.999	1.08	0.280051389157378	1	0	0.5633	0.3148	0.3148	TRUE	0.4017
CUT917	5	3	7	1	3	2	2	3	5	4	2	5	1	3	2	2	3	4	4.42	4	2	3	0.481	-1.055	-1.242	0.214403545500323	1	0	0.3206	0.1724	0.1724	TRUE	0.0858
CUT918	0	3	0	0	1	3	1	2	3	0	2	0	0	1	3	1	2	3	1.85	1	1	2	1.626	0.702	0.47	0.63834658879942	1	0.8008	0.734	0.7603	0.7603	TRUE	0.2993
CUT919	3	4	6	3	3	1	1	1	1	2	3	5	2	3	1	1	1	1	3.36	3	2	1	0.632	-0.662	-0.719	0.472009141479493	1	0	0.4143	0.2776	0.2776	TRUE	0.5216
CUT920	1	2	2	0	1	2	0	0	1	1	2	2	0	1	2	0	0	1	2.05	2	1	0	0.729	-0.457	-0.357	0.720849427083232	1	0	0.6675	0.3918	0.3918	TRUE	0.0878
CUT921	7	8	8	4	2	4	4	4	7	5	6	6	3	2	4	4	4	6	12.58	6	3	5	0.516	-0.956	-1.474	0.140466083126528	1	0	0.1263	0.0876	0.0876	TRUE	0.0194
CUT922	27	20	21	40	36	19	27	17	23	19	16	16	31	34	19	25	15	19	26.91	17	28	20	1.644	0.718	1.865	0.0621728352561958	1	0.0669	0.0704	0.0685	0.0685	TRUE	0.0717
CUT923	5	8	3	9	4	4	3	6	4	4	6	2	7	4	4	3	5	3	8.25	4	5	4	1.239	0.31	0.484	0.628580383143739	1	0	0.1814	0.1123	0.1123	TRUE	0.0411
CUT924	8	10	7	7	8	5	16	4	10	6	8	5	5	7	5	15	4	8	7.51	6	6	9	0.947	-0.079	-0.125	0.900688026013883	1	0.1088	0.1974	0.1531	0.1531	TRUE	0.0821
CUT925	0	2	2	0	0	0	0	0	1	0	2	2	0	0	0	0	0	1	0.22	1	0	0	0.161	-2.638	-0.595	0.552019498840482	1	0	6.0489	12.8128	12.8128	TRUE	0.1704
CUT_GIM_0001	51	26	40	52	47	39	34	44	42	37	21	30	41	44	39	32	39	36	59.56	29	41	36	1.405	0.491	1.98	0.0476731715118717	1	0	0.0434	0.0204	0.0204	TRUE	0.1492
CUT_GIM_0002	2	0	0	0	1	2	0	0	0	1	0	0	0	1	2	0	0	0	1.22	0	1	0	1.889	0.918	0.545	0.585459307676374	1	0	1.1076	0.7961	0.7961	TRUE	0.2254
CUT_GIM_0003	2	0	0	2	1	1	0	0	0	1	0	0	2	1	1	0	0	0	0.69	0	1	0	2.394	1.259	0.617	0.536948918410016	1	0	1.9422	1.8424	1.8424	TRUE	0.4813
CUT_GIM_0004	0	0	2	0	0	1	1	0	1	0	0	2	0	0	1	1	0	1	1.27	1	0	1	0.642	-0.639	-0.325	0.745304106290264	1	0	1.0617	1.0333	1.0333	TRUE	0.5095
CUT_GIM_0005	145	92	112	93	107	80	118	78	100	104	73	84	72	100	81	111	69	85	111.86	87	84	88	0.961	-0.057	-0.278	0.780883950184045	1	0.0137	0.0331	0.021	0.021	TRUE	0.1648
CUT_GIM_0006	1	4	5	1	2	2	4	2	0	1	3	4	1	2	2	4	2	0	2.12	3	2	2	0.598	-0.742	-0.664	0.506642058263672	1	0	0.6454	0.454	0.454	TRUE	0.1602
CUT_GIM_0007	4	1	3	3	1	2	3	2	7	3	1	2	2	1	2	3	2	6	3.6	2	2	4	0.891	-0.167	-0.179	0.85791032005874	1	0	0.3889	0.187	0.187	TRUE	0.2175
CUT_GIM_0008	544	481	443	416	376	320	410	323	422	392	384	333	324	350	323	386	284	357	358.29	370	332	342	0.899	-0.153	-1.105	0.269039895206134	1	0.0064	0.0249	0.0114	0.0114	TRUE	0.0853
CUT_GIM_0009	3	3	3	5	4	6	1	10	8	2	2	2	4	4	6	1	9	7	7.3	2	5	6	1.993	0.995	1.232	0.21794759871071	1	0	0.2023	0.2036	0.2036	TRUE	0.0833
CUT_GIM_0010	8	2	8	5	11	6	5	4	4	6	2	6	4	10	6	5	4	3	4.26	5	7	4	1.483	0.569	0.848	0.396166748659254	1	0	0.3317	0.1723	0.1723	TRUE	0.1062
CUT_GIM_0011	12	9	4	17	7	7	14	10	5	9	7	3	13	7	7	13	9	4	8.42	6	9	9	1.443	0.529	0.89	0.373702318482805	1	0.1087	0.1782	0.1449	0.1449	TRUE	0.1009
CUT_GIM_0012	7	7	10	4	7	0	5	6	3	5	6	8	3	7	0	5	5	3	4.75	6	3	4	0.539	-0.891	-1.224	0.221116054414588	1	0	0.2993	0.1816	0.1816	TRUE	0.126
CUT_GIM_0013	221	194	209	194	161	172	187	255	204	159	155	157	151	150	173	176	224	173	208.48	157	158	191	1.006	0.009	0.047	0.962659399968208	1	0.0203	0.0276	0.0226	0.0226	TRUE	0.1063
CUT_GIM_0014	4	1	1	5	2	2	1	1	2	3	1	1	4	2	2	1	1	2	3.06	2	3	1	1.764	0.819	0.818	0.413285138068512	1	0	0.4526	0.299	0.299	TRUE	0.1646
CUT_GIM_0015	4	6	5	2	5	3	1	3	4	3	5	4	2	5	3	1	3	3	5.75	4	3	2	0.797	-0.328	-0.44	0.659711321008501	1	0	0.2513	0.1504	0.1504	TRUE	0.0691
CUT_GIM_0016	0	0	0	0	0	0	1	0	0	0	0	0	0	0	0	1	0	0	0.25	0	0	0	1	0	0	1	1	0	5.3167	8.5055	8.5055	TRUE	0.1599
CUT_GIM_0017	6	1	1	0	0	3	0	0	1	4	1	1	0	0	3	0	0	1	1.11	2	1	0	0.484	-1.048	-0.688	0.491628855288036	1	0	1.2138	1.0102	1.0102	TRUE	0.2501
CUT_GIM_0018	0	0	0	0	0	0	0	0	0	0	0	0	0	0	0	0	0	0	0	0	0	0	NA	NA	NA	NA	NA	NA	NA	NA	NA	NA	NA
CUT_GIM_0019	831	591	859	958	763	509	554	710	877	598	472	645	747	711	513	522	625	743	594.11	572	657	630	1.149	0.201	1.214	0.224771233287695	1	0.0165	0.0235	0.0184	0.0184	TRUE	0.0975
CUT_GIM_0020	3	3	6	4	3	1	2	3	3	2	2	5	3	3	1	2	3	3	5.22	3	2	3	0.782	-0.355	-0.428	0.668609226764131	1	0	0.2746	0.1792	0.1792	TRUE	0.1797
CUT_GIM_0021	29	22	24	16	11	9	23	7	16	21	18	18	12	10	9	22	6	14	11.85	19	10	14	0.566	-0.821	-1.726	0.0843026345434927	1	0.0647	0.1328	0.1006	0.1006	TRUE	0.08
CUT_GIM_0022	177	174	189	158	140	145	144	179	149	127	139	142	123	130	146	136	158	126	132.71	136	133	140	0.977	-0.034	-0.205	0.837884507526726	1	0	0.0312	0.0133	0.0133	TRUE	0.0754
CUT_GIM_0023	60	42	68	54	41	57	52	55	67	43	34	51	42	38	57	49	48	57	101.85	43	46	51	1.069	0.096	0.429	0.668156863757442	1	0.0034	0.0342	0.0172	0.0172	TRUE	0.1149
CUT_GIM_0024	9	16	6	7	6	6	12	3	3	6	13	5	5	6	6	11	3	3	9.13	8	6	6	0.722	-0.469	-0.795	0.426381616919078	1	0.0752	0.166	0.1234	0.1234	TRUE	0.3111
CUT_GIM_0025	4	1	2	1	0	4	1	2	0	3	1	2	1	0	4	1	2	0	1.89	2	2	1	0.884	-0.178	-0.152	0.879081671890511	1	0	0.7192	0.4736	0.4736	TRUE	0.2027
CUT_GIM_0026	135	142	147	119	94	93	125	79	120	97	113	110	93	88	94	118	70	102	71.95	107	92	97	0.854	-0.227	-0.971	0.331357006344069	1	0.0241	0.0396	0.031	0.031	TRUE	0.3053
CUT_GIM_0027	8	5	3	5	3	5	6	1	2	6	4	2	4	3	5	6	1	2	4.38	4	4	3	0.971	-0.043	-0.053	0.957507461925852	1	0	0.323	0.2492	0.2492	TRUE	0.0682
CUT_GIM_0028	2	1	1	1	2	4	1	0	0	1	1	1	1	2	4	1	0	0	1.51	1	2	0	2.159	1.11	0.901	0.3675306791054	1	0	0.8948	0.5094	0.5094	TRUE	0.0811
CUT_GIM_0029	44	31	37	27	20	29	39	50	38	32	25	28	21	19	29	37	44	32	25.15	28	23	38	0.812	-0.301	-0.968	0.333007818921926	1	0	0.0738	0.0366	0.0366	TRUE	0.1693
CUT_GIM_0030	160	162	167	190	147	132	145	179	148	115	129	125	148	137	133	137	158	125	116.3	123	139	140	1.132	0.178	0.872	0.383401840760722	1	0.018	0.0326	0.0239	0.0239	TRUE	0.1806
CUT_GIM_0031	2	3	3	1	3	1	2	7	4	1	2	2	1	3	1	2	6	3	2.68	2	2	4	0.745	-0.424	-0.401	0.688756006987867	1	0	0.5144	0.3213	0.3213	TRUE	0.0842
CUT_GIM_0032	7	4	10	13	4	2	0	3	5	5	3	8	10	4	2	0	3	4	4.85	5	5	2	1.036	0.051	0.071	0.943165239147831	1	0.1184	0.2939	0.2146	0.2146	TRUE	0.3013
CUT_GIM_0033	0	0	0	0	0	0	0	0	1	0	0	0	0	0	0	0	0	1	0.05	0	0	0	1	0	0	1	1	0	28.1091	18	18	TRUE	0.1276
CUT_GIM_0034	0	0	0	0	0	0	0	0	0	0	0	0	0	0	0	0	0	0	0	0	0	0	NA	NA	NA	NA	NA	NA	NA	NA	NA	NA	NA
CUT_GIM_0035	0	0	0	0	0	0	0	0	0	0	0	0	0	0	0	0	0	0	0	0	0	0	NA	NA	NA	NA	NA	NA	NA	NA	NA	NA	NA
CUT_GIM_0036	13	16	21	9	10	9	13	18	19	9	13	16	7	9	9	12	16	16	19.73	13	8	15	0.667	-0.584	-1.134	0.256850575295529	1	0.1243	0.0883	0.1079	0.1079	TRUE	0.0757
CUT_GIM_0037	0	0	0	2	2	0	0	0	0	0	0	0	2	2	0	0	0	0	0.49	0	1	0	8.258	3.046	1.019	0.308419091140154	1	0	2.6986	5.0507	5.0507	TRUE	0.1986
CUT_GIM_0038	4	7	5	7	3	2	7	7	5	3	6	4	5	3	2	7	6	4	9.2	4	3	6	0.874	-0.194	-0.289	0.772541366407288	1	0	0.1649	0.105	0.105	TRUE	0.323
CUT_GIM_0039	459	292	444	432	346	324	349	306	403	330	233	334	337	322	327	329	269	341	322.1	299	329	313	1.098	0.135	0.725	0.468452438692087	1	0.0211	0.0254	0.0224	0.0224	TRUE	0.125
CUT_GIM_0040	24	28	11	22	15	11	17	11	10	17	22	8	17	14	11	16	10	8	17.89	16	14	11	0.892	-0.165	-0.402	0.68744595432529	1	0	0.0951	0.0659	0.0659	TRUE	0.1858
CUT_GIM_0041	3	3	2	2	0	1	2	3	1	2	2	2	2	0	1	2	3	1	1.53	2	1	2	0.437	-1.193	-0.938	0.348365103323223	1	0	0.8836	0.4691	0.4691	TRUE	0.0455
CUT_GIM_0042	10	6	6	9	3	4	3	6	2	7	5	5	7	3	4	3	5	2	8.13	6	5	3	0.853	-0.229	-0.358	0.720259050420272	1	0	0.1838	0.1309	0.1309	TRUE	0.0649
CUT_GIM_0043	4	5	3	13	7	2	0	2	7	3	4	2	10	7	2	0	2	6	5.06	3	6	3	2.092	1.065	1.332	0.182868135067116	1	0.2434	0.2826	0.265	0.265	TRUE	0.1804
CUT_GIM_0044	6	5	0	0	2	3	3	1	1	4	4	0	0	2	3	3	1	1	1.93	3	2	2	0.569	-0.813	-0.607	0.543941006079477	1	1.093	0.7077	0.8711	0.8711	TRUE	0.2535
CUT_GIM_0045	0	0	1	0	1	0	2	0	1	0	0	1	0	1	0	2	0	1	0.91	0	0	1	1.192	0.254	0.122	0.903282976510732	1	0	1.4735	1.1411	1.1411	TRUE	0.0954
CUT_GIM_0046	45	17	27	31	42	47	34	35	52	32	14	20	24	39	47	32	31	44	35.86	22	37	36	1.653	0.726	1.803	0.0714102383134225	1	0.1091	0.0581	0.0873	0.0873	TRUE	0.0384
CUT_GIM_0047	15	28	18	26	17	30	31	14	20	11	22	14	20	16	30	29	12	17	33.54	16	22	19	1.421	0.507	1.07	0.284773965219052	1	0.1617	0.0607	0.1171	0.1171	TRUE	0.0701
CUT_GIM_0048	3	0	5	0	1	1	1	1	2	2	0	4	0	1	1	1	1	2	2.35	2	1	1	0.307	-1.704	-1.204	0.228605404881856	1	0	0.5833	0.5186	0.5186	TRUE	0.1686
CUT_GIM_0049	0	0	2	0	0	0	0	0	0	0	0	2	0	0	0	0	0	0	0.15	1	0	0	0.331	-1.596	-0.305	0.760467687862998	1	0	9.1351	18	18	TRUE	0.3246
CUT_GIM_0050	0	4	0	3	1	1	1	0	1	0	3	0	2	1	1	1	0	1	2.02	1	1	1	1.405	0.49	0.348	0.727801979235317	1	0.8751	0.6771	0.755	0.755	TRUE	0.3525
CUT_GIM_0051	26	10	18	14	11	11	7	10	12	19	8	14	11	10	11	7	9	10	22.51	14	11	9	0.797	-0.327	-0.71	0.477595555653075	1	0.085	0.08	0.0827	0.0827	TRUE	0.5434
CUT_GIM_0052	64	56	78	83	57	65	45	59	58	46	45	59	65	53	66	42	52	49	82.23	50	61	48	1.227	0.296	1.36	0.17387557280423	1	0	0.0373	0.0191	0.0191	TRUE	0.0348
CUT_GIM_0053	3	2	0	0	3	0	0	0	0	2	2	0	0	3	0	0	0	0	1.42	1	1	0	0.728	-0.457	-0.31	0.756515757011057	1	0	0.9535	0.7725	0.7725	TRUE	0.2255
CUT_GIM_0054	5	1	2	6	2	3	1	1	0	4	1	2	5	2	3	1	1	0	2.25	2	3	1	1.621	0.697	0.678	0.497784914904438	1	0	0.6085	0.4318	0.4318	TRUE	0.0827
CUT_GIM_0055	66	47	82	68	50	48	61	74	65	48	38	62	53	47	48	57	65	55	52.39	49	49	59	1.009	0.013	0.044	0.965219408279681	1	0.0528	0.0465	0.05	0.05	TRUE	0.0437
CUT_GIM_0056	0	0	0	1	0	0	0	0	0	0	0	0	1	0	0	0	0	0	0.31	0	0	0	2.322	1.215	0.336	0.736683765148559	1	0	4.2884	7.417	7.417	TRUE	0.3248
CUT_GIM_0057	0	0	1	1	1	0	1	0	0	0	0	1	1	1	0	1	0	0	0.96	0	1	0	2.158	1.109	0.521	0.602175641186171	1	0	1.4041	1.493	1.493	TRUE	0.926
CUT_GIM_0058	16	5	9	9	3	2	4	12	13	12	4	7	7	3	2	4	11	11	9.86	8	4	9	0.547	-0.871	-1.383	0.166761276022708	1	0.0907	0.1553	0.1252	0.1252	TRUE	0.1239
CUT_GIM_0059	13	26	15	22	16	24	29	10	14	9	21	11	17	15	24	27	9	12	31.59	14	19	16	1.36	0.444	0.882	0.377589549482125	1	0.1851	0.0631	0.1306	0.1306	TRUE	0.0592
CUT_GIM_0060	0	0	0	0	2	0	1	0	0	0	0	0	0	2	0	1	0	0	0.24	0	1	0	4.453	2.155	0.489	0.624719504269544	1	0	5.6243	12.2538	12.2538	TRUE	0.3247
CUT_GIM_0061	11	7	7	14	5	6	7	10	3	8	6	5	11	5	6	7	9	3	11.58	6	7	6	1.171	0.227	0.415	0.677872645090047	1	0	0.1354	0.0946	0.0946	TRUE	0.0805
CUT_GIM_0062	15	4	17	6	11	15	22	8	10	11	3	13	5	10	15	21	7	8	7.42	9	10	12	1.108	0.148	0.193	0.847070480218752	1	0.53	0.1994	0.3391	0.3391	TRUE	0.3075
CUT_GIM_0063	9	7	8	7	7	7	3	3	2	6	6	6	5	7	7	3	3	2	12.96	6	6	3	1.043	0.061	0.114	0.909419429078011	1	0	0.1232	0.074	0.074	TRUE	0.0508
CUT_GIM_0064	55	46	59	59	47	38	48	35	34	40	37	44	46	44	38	45	31	29	45.57	40	43	35	1.064	0.089	0.313	0.753962394658661	1	0.0284	0.0503	0.0384	0.0384	TRUE	0.0869
CUT_GIM_0065	4	1	0	1	0	0	1	3	2	3	1	0	1	0	0	1	3	2	3.07	1	0	2	0.258	-1.952	-1.332	0.182703583023775	1	0	0.4519	0.2438	0.2438	TRUE	0.3703
CUT_GIM_0066	47	29	53	38	34	34	46	61	30	34	23	40	30	32	34	43	54	25	33.66	32	32	41	0.982	-0.026	-0.083	0.933845865477553	1	0.0282	0.0605	0.0423	0.0423	TRUE	0.0995
CUT_GIM_0067	54	39	59	42	33	38	37	37	44	39	31	44	33	31	38	35	33	37	36.23	38	34	35	0.886	-0.175	-0.682	0.495079537633672	1	0	0.0577	0.024	0.024	TRUE	0.0663
CUT_GIM_0068	5	1	5	3	2	0	2	5	2	4	1	4	2	2	0	2	4	2	3.01	3	1	3	0.534	-0.905	-0.912	0.361736782758493	1	0	0.4607	0.2656	0.2656	TRUE	0.1795
CUT_GIM_0069	2	0	2	1	4	2	3	2	1	1	0	2	1	4	2	3	2	1	2.03	1	2	2	2.14	1.097	0.926	0.354700259317825	1	0	0.6721	0.4234	0.4234	TRUE	0.1487
CUT_GIM_0070	1	4	3	1	0	4	6	2	4	1	3	2	1	0	4	6	2	3	3.77	2	2	4	0.751	-0.412	-0.406	0.684506405134699	1	0.0885	0.3715	0.2616	0.2616	TRUE	0.3184
CUT_GIM_0071	5	1	0	5	2	8	11	6	7	4	1	0	4	2	8	10	5	6	3.28	2	5	7	3.065	1.616	1.547	0.121954124392852	1	0.4543	0.4244	0.4342	0.4342	TRUE	0.2741
CUT_GIM_0072	0	0	0	0	2	0	1	0	0	0	0	0	0	2	0	1	0	0	0.3	0	1	0	4.445	2.152	0.599	0.549217624194489	1	0	4.446	7.5756	7.5756	TRUE	0.3247
CUT_GIM_0073	271	228	252	269	229	190	233	276	237	195	182	189	210	213	191	220	243	201	172.47	189	205	221	1.086	0.118	0.879	0.379642945030315	1	0	0.0289	0.0089	0.0089	TRUE	0.0281
CUT_GIM_0074	0	0	3	3	0	3	2	1	1	0	0	2	2	0	3	2	1	1	0.88	1	2	1	2.372	1.246	0.718	0.472577898548081	1	0	1.521	1.4148	1.4148	TRUE	0.4554
CUT_GIM_0075	0	0	0	0	0	0	0	0	0	0	0	0	0	0	0	0	0	0	0	0	0	0	NA	NA	NA	NA	NA	NA	NA	NA	NA	NA	NA
CUT_GIM_0076	0	0	0	0	1	0	0	0	0	0	0	0	0	1	0	0	0	0	0.05	0	0	0	2.322	1.215	0.231	0.817524491477503	1	0	25.5578	18	18	TRUE	0.1519
CUT_GIM_0077	2636	1320	2829	3112	2315	2219	1747	2228	2396	1897	1054	2126	2426	2157	2236	1646	1961	2030	6548.86	1692	2273	1879	1.343	0.426	1.377	0.168407829153834	1	0.0888	0.0214	0.0684	0.0684	TRUE	0.0582
CUT_GIM_0078	3	9	4	7	4	0	6	3	5	2	7	3	5	4	0	6	3	4	5.47	4	3	4	0.784	-0.352	-0.455	0.649233241197057	1	0.0757	0.2627	0.1973	0.1973	TRUE	0.1571
CUT_GIM_0079	0	0	5	5	1	0	3	3	2	0	0	4	4	1	0	3	3	2	4.95	1	2	3	1.376	0.461	0.433	0.664861526683519	1	0.1865	0.2883	0.2546	0.2546	TRUE	0.781
CUT_GIM_0080	12	6	8	7	15	11	9	8	9	9	5	6	5	14	11	8	7	8	14.29	7	10	8	1.537	0.621	1.204	0.228634756033516	1	0	0.1137	0.0885	0.0885	TRUE	0.0758
CUT_GIM_0081	0	0	1	4	0	0	1	0	0	0	0	1	3	0	0	1	0	0	0.48	0	1	0	3.946	1.98	0.763	0.445366790678852	1	0	2.7642	3.4297	3.4297	TRUE	0.632
CUT_GIM_0082	93	65	65	66	52	65	63	41	68	67	52	49	51	48	66	59	36	58	69.08	56	55	51	0.982	-0.026	-0.107	0.91467004221265	1	0.0205	0.0404	0.0288	0.0288	TRUE	0.1878
CUT_GIM_0083	3	4	2	3	1	1	1	3	2	2	3	2	2	1	1	1	3	2	2.8	2	1	2	0.648	-0.627	-0.625	0.531698604116513	1	0	0.4935	0.2522	0.2522	TRUE	0.2432
CUT_GIM_0084	0	0	0	0	0	0	0	0	0	0	0	0	0	0	0	0	0	0	0	0	0	0	NA	NA	NA	NA	NA	NA	NA	NA	NA	NA	NA
CUT_GIM_0085	0	0	1	0	0	0	2	1	0	0	0	1	0	0	0	2	1	0	0.98	0	0	1	0.612	-0.708	-0.346	0.729282370832687	1	0	1.3739	1.0171	1.0171	TRUE	0.09
CUT_GIM_0086	4	4	4	7	1	2	2	2	2	3	3	3	5	1	2	2	2	2	2.14	3	3	2	0.95	-0.074	-0.073	0.941845164500805	1	0.1852	0.6399	0.4603	0.4603	TRUE	0.2286
CUT_GIM_0087	6	4	5	2	1	7	3	0	4	4	3	4	2	1	7	3	0	3	2.72	4	3	2	0.824	-0.279	-0.29	0.771703892667149	1	0.302	0.5071	0.4209	0.4209	TRUE	0.5079
CUT_GIM_0088	1	0	0	0	0	0	0	0	0	1	0	0	0	0	0	0	0	0	0.95	0	0	0	0.612	-0.708	-0.2	0.84184243392303	1	7.0771	1.4156	2.3655	7.0771	TRUE	0.2557
CUT_GIM_0089	23	22	12	21	11	11	16	25	19	17	18	9	16	10	11	15	22	16	16.73	15	12	18	0.883	-0.18	-0.392	0.69513864937616	1	0.0784	0.1002	0.0897	0.0897	TRUE	0.1523
CUT_GIM_0090	0	0	2	0	0	0	0	0	1	0	0	2	0	0	0	0	0	1	0.13	1	0	0	0.331	-1.596	-0.305	0.760467687862998	1	0	10.1461	18	18	TRUE	0.3246
CUT_GIM_0091	4	0	0	0	2	0	0	2	1	3	0	0	0	2	0	0	2	1	0.52	1	1	1	0.636	-0.654	-0.258	0.796731004786695	1	0	2.5567	3.5164	3.5164	TRUE	0.1177
CUT_GIM_0092	1	0	2	4	2	0	1	0	1	1	0	2	3	2	0	1	0	1	1.33	1	2	1	2.286	1.193	0.809	0.418628021738525	1	0	1.0161	0.7988	0.7988	TRUE	0.194
CUT_GIM_0093	30	29	23	28	25	14	25	16	12	22	23	17	22	23	14	24	14	10	36.14	21	20	16	0.963	-0.054	-0.167	0.867044139171813	1	0.0083	0.0578	0.0349	0.0349	TRUE	0.2831
CUT_GIM_0094	11	14	14	14	12	12	13	4	9	8	11	11	11	11	12	12	4	8	10.1	10	11	8	1.155	0.208	0.445	0.656121718694169	1	0	0.1522	0.0793	0.0793	TRUE	0.1103
CUT_GIM_0095	0	0	0	0	0	0	0	0	2	0	0	0	0	0	0	0	0	2	0.66	0	0	1	1	0	0	1	1	0	2.0253	1.8645	1.8645	TRUE	0.0893
CUT_GIM_0096	8	4	9	7	4	6	3	1	2	6	3	7	5	4	6	3	1	2	5.22	5	5	2	0.964	-0.052	-0.081	0.935103526923817	1	0	0.2747	0.138	0.138	TRUE	0.1113
CUT_GIM_0097	4	7	4	4	3	2	4	4	5	3	6	3	3	3	2	4	4	4	5.01	4	3	4	0.704	-0.507	-0.652	0.514215594333346	1	0	0.2853	0.1675	0.1675	TRUE	0.0372
CUT_GIM_0098	33	19	38	31	32	30	27	27	23	24	15	29	24	30	30	25	24	19	22.69	23	28	23	1.241	0.311	0.838	0.401753532297756	1	0.0535	0.0795	0.0664	0.0664	TRUE	0.259
CUT_GIM_0099	4	2	4	4	5	5	7	5	2	3	2	3	3	5	5	7	4	2	6.24	3	4	4	1.678	0.747	1.042	0.297493866943727	1	0	0.2332	0.113	0.113	TRUE	0.1502
CUT_GIM_0100	0	0	0	0	1	0	0	0	0	0	0	0	0	1	0	0	0	0	0.05	0	0	0	2.322	1.215	0.231	0.817524491477503	1	0	25.5578	18	18	TRUE	0.1519
CUT_GIM_0101	22	35	27	35	29	24	14	19	16	16	28	20	27	27	24	13	17	14	21.19	21	26	15	1.233	0.303	0.94	0.347057980363697	1	0	0.0836	0.0397	0.0397	TRUE	0.1462
CUT_GIM_0102	61	53	48	52	47	31	39	34	44	44	42	36	41	44	31	37	30	37	53.53	41	39	35	0.948	-0.077	-0.267	0.789742262479366	1	0.0355	0.0459	0.0399	0.0399	TRUE	0.2856
CUT_GIM_0103	5494	4056	5205	5987	4489	4104	3229	3478	3250	3954	3239	3911	4667	4182	4136	3042	3061	2753	5210.71	3701	4328	2952	1.169	0.226	1.243	0.213777311389982	1	0.0223	0.0215	0.0236	0.0236	TRUE	0.3417
CUT_GIM_0104	2	2	1	3	0	0	1	0	0	1	2	1	2	0	0	1	0	0	0.58	1	1	0	0.651	-0.618	-0.322	0.747657171475072	1	0	2.2848	1.814	1.814	TRUE	0.4798
CUT_GIM_0105	70	63	62	74	54	60	74	72	107	50	50	47	58	50	60	70	63	91	49.59	49	56	75	1.144	0.194	0.743	0.457483493901894	1	0.0206	0.0479	0.0333	0.0333	TRUE	0.2887
CUT_GIM_0106	6	6	7	4	8	2	2	4	2	4	5	5	3	7	2	2	4	2	3.57	5	4	3	0.876	-0.191	-0.233	0.815767736865291	1	0.166	0.3911	0.2988	0.2988	TRUE	0.5861
CUT_GIM_0107	23	5	8	12	9	7	10	15	9	17	4	6	9	8	7	9	13	8	17.53	9	8	10	0.928	-0.108	-0.226	0.821170209821786	1	0.0269	0.0967	0.0672	0.0672	TRUE	0.785
CUT_GIM_0108	1	1	4	2	3	1	1	1	2	1	1	3	2	3	1	1	1	2	1.66	2	2	1	1.186	0.246	0.205	0.837797861674104	1	0	0.8154	0.5424	0.5424	TRUE	0.0754
CUT_GIM_0109	5486	4052	5201	5981	4483	4098	3226	3473	3248	3949	3236	3908	4663	4177	4130	3039	3056	2751	5198.76	3698	4323	2949	1.169	0.226	1.242	0.214327555813383	1	0.0223	0.0215	0.0236	0.0236	TRUE	0.3416
CUT_GIM_0110	4	4	1	10	5	2	5	2	6	3	3	1	8	5	2	5	2	5	4.04	2	5	4	2.175	1.121	1.373	0.169681831721131	1	0	0.3481	0.2225	0.2225	TRUE	0.1081
CUT_GIM_0111	22	28	13	18	12	10	11	13	10	16	22	10	14	11	10	10	11	8	22.46	16	12	10	0.745	-0.425	-1.053	0.292316292402709	1	0	0.0801	0.0554	0.0554	TRUE	0.0983
CUT_GIM_0112	0	2	0	0	0	0	0	0	1	0	2	0	0	0	0	0	0	1	3.06	1	0	0	0.325	-1.619	-0.943	0.345506329922695	1	0	0.4538	0.3818	0.3818	TRUE	0.5246
CUT_GIM_0113	0	2	1	1	0	1	0	0	0	0	2	1	1	0	1	0	0	0	2.04	1	1	0	0.778	-0.362	-0.222	0.824038470351336	1	0.6196	0.6703	0.6619	0.6619	TRUE	0.633
CUT_GIM_0114	1	4	2	4	2	2	2	2	1	1	3	2	3	2	2	2	2	1	3.4	2	2	2	1.326	0.407	0.405	0.685219934726244	1	0	0.4095	0.3254	0.3254	TRUE	0.058
CUT_GIM_0115	1	4	0	0	1	2	0	0	1	1	3	0	0	1	2	0	0	1	0.82	1	1	0	0.735	-0.444	-0.251	0.80170992551898	1	0	1.6348	1.4852	1.4852	TRUE	0.1292
CUT_GIM_0116	1	1	3	1	3	0	1	1	1	1	1	2	1	3	0	1	1	1	1.58	1	1	1	0.95	-0.075	-0.052	0.958724994499978	1	0.7756	0.8593	0.8198	0.8198	TRUE	0.4278
CUT_GIM_0117	24	7	23	25	12	6	10	22	26	17	6	17	19	11	6	9	19	22	12.69	13	12	17	0.926	-0.111	-0.216	0.828758099127593	1	0.1237	0.1254	0.1245	0.1245	TRUE	0.1393
CUT_GIM_0118	14	10	11	15	13	9	7	19	10	10	8	8	12	12	9	7	17	8	11.03	9	11	11	1.251	0.323	0.661	0.508803279091623	1	0	0.1411	0.0888	0.0888	TRUE	0.2946
CUT_GIM_0119	1409	1049	1579	1337	1212	1017	1071	822	1226	1014	838	1186	1042	1129	1025	1009	723	1038	1211.34	1013	1065	923	1.052	0.073	0.454	0.649545658316083	1	0.0151	0.0223	0.0178	0.0178	TRUE	0.1421
CUT_GIM_0120	4	2	2	6	1	1	3	1	2	3	2	2	5	1	1	3	1	2	4.63	2	2	2	1.159	0.213	0.239	0.811089767523397	1	0	0.3066	0.1908	0.1908	TRUE	0.2716
CUT_GIM_0121	183	127	115	163	139	131	76	72	111	132	101	86	127	130	132	72	63	94	128.68	106	130	76	1.215	0.281	1.184	0.236408479002112	1	0.0346	0.0315	0.0335	0.0335	TRUE	0.3408
CUT_GIM_0122	1	0	1	4	0	1	0	5	0	1	0	1	3	0	1	0	4	0	0.97	1	1	1	2.826	1.499	0.717	0.473675837411862	1	3.6093	1.3858	2.0681	2.0681	TRUE	0.281
CUT_GIM_0123	17	16	18	12	15	8	9	14	8	12	13	14	9	14	8	8	12	7	28.77	13	10	9	0.815	-0.296	-0.678	0.497800775804871	1	0.0626	0.0672	0.0647	0.0647	TRUE	0.0938
CUT_GIM_0124	1	0	2	0	2	8	2	0	3	1	0	2	0	2	8	2	0	3	0.98	1	3	2	4.382	2.132	1.128	0.259301886397333	1	0	1.365	1.928	1.928	TRUE	0.045
CUT_GIM_0125	3	2	10	13	3	5	5	16	8	2	2	8	10	3	5	5	14	7	5.01	4	6	9	1.618	0.695	0.933	0.350958546779541	1	0	0.2851	0.2252	0.2252	TRUE	0.304
CUT_GIM_0126	0	0	1	0	0	0	0	0	0	0	0	1	0	0	0	0	0	0	0.17	0	0	0	0.612	-0.708	-0.144	0.885199565600026	1	0	7.7324	15.3361	15.3361	TRUE	0.2088
CUT_GIM_0127	2	1	2	0	2	2	0	0	0	1	1	2	0	2	2	0	0	0	1.69	1	1	0	0.99	-0.015	-0.011	0.991040840487972	1	0	0.8045	0.5914	0.5914	TRUE	0.1237
CUT_GIM_0128	40	30	36	33	28	27	35	18	31	29	24	27	26	26	27	33	16	26	30.75	27	26	25	0.989	-0.016	-0.04	0.967874637158916	1	0.1029	0.0642	0.0847	0.0847	TRUE	0.518
CUT_GIM_0129	23	19	24	24	22	13	17	25	17	17	15	18	19	20	13	16	22	14	18.96	17	17	17	1.056	0.078	0.207	0.836266354781654	1	0	0.091	0.0553	0.0553	TRUE	0.1312
CUT_GIM_0130	1	1	0	1	1	0	0	0	0	1	1	0	1	1	0	0	0	0	0.79	1	1	0	1.162	0.217	0.114	0.909455465785702	1	0	1.687	1.1018	1.1018	TRUE	0.0494
CUT_GIM_0131	1	1	0	0	0	1	0	0	0	1	1	0	0	0	1	0	0	0	0.42	1	0	0	0.639	-0.645	-0.261	0.794476702689891	1	0	3.2037	2.6762	2.6762	TRUE	0.2088
CUT_GIM_0132	0	0	0	0	1	0	0	0	0	0	0	0	0	1	0	0	0	0	0.19	0	0	0	2.322	1.215	0.256	0.798058975808527	1	0	7.0577	14.2638	14.2638	TRUE	0.2088
CUT_GIM_0133	977	743	985	903	788	717	808	666	805	703	593	740	704	734	723	761	586	682	584.85	679	720	676	1.061	0.085	0.578	0.563270071379726	1	0.0104	0.0235	0.0143	0.0143	TRUE	0.1178
CUT_GIM_0134	0	0	1	0	0	0	0	0	1	0	0	1	0	0	0	0	0	1	0.09	0	0	0	0.612	-0.708	-0.134	0.893069827639025	1	0	14.9055	18	18	TRUE	0.1398
CUT_GIM_0135	1	3	3	3	2	3	2	0	2	1	2	2	2	2	3	2	0	2	1.62	2	2	1	1.35	0.433	0.356	0.721529071827059	1	0.3788	0.837	0.6609	0.6609	TRUE	0.4425
CUT_GIM_0136	2	4	1	1	1	2	1	2	1	1	3	1	1	1	2	1	2	1	1.9	2	1	1	0.681	-0.555	-0.496	0.620034158332482	1	0	0.7151	0.3181	0.3181	TRUE	0.1176
CUT_GIM_0137	550	343	565	587	469	389	466	542	519	396	274	425	458	437	392	439	477	440	384.5	365	429	452	1.176	0.234	1.404	0.160438941556786	1	0.0151	0.0247	0.0179	0.0179	TRUE	0.1824
CUT_GIM_0138	1150	710	1312	1132	874	696	729	855	945	828	567	986	882	814	701	687	752	800	812.04	794	799	746	1.008	0.011	0.055	0.95575062956088	1	0.0283	0.0229	0.0267	0.0267	TRUE	0.1401
CUT_GIM_0139	259	183	224	248	214	150	169	150	267	186	146	168	193	199	151	159	132	226	165.35	167	181	172	1.087	0.12	0.581	0.561364127488839	1	0.0243	0.0292	0.026	0.026	TRUE	0.2255
CUT_GIM_0140	5	4	4	3	0	1	2	0	2	4	3	3	2	0	1	2	0	2	3.81	3	1	1	0.358	-1.482	-1.399	0.161940159362797	1	0	0.3678	0.3093	0.3093	TRUE	0.0499
CUT_GIM_0141	55	54	55	35	41	42	40	47	39	40	43	41	27	38	42	38	41	33	27.88	41	36	37	0.863	-0.213	-0.77	0.44132187963104	1	0	0.0687	0.0335	0.0335	TRUE	0.1534
CUT_GIM_0142	0	3	3	2	3	0	1	2	1	0	2	2	2	3	0	1	2	1	1.65	1	2	1	0.962	-0.056	-0.044	0.964640620877942	1	0	0.8212	0.5895	0.5895	TRUE	0.1188
CUT_GIM_0143	21	18	19	11	17	11	15	7	18	15	14	14	9	16	11	14	6	15	9.92	14	12	12	0.806	-0.311	-0.646	0.51802502548897	1	0.0259	0.1545	0.103	0.103	TRUE	0.3032
CUT_GIM_0144	6	5	9	14	4	2	6	5	8	4	4	7	11	4	2	6	4	7	6.6	5	6	6	1.145	0.195	0.297	0.76669613675271	1	0.0804	0.2216	0.1571	0.1571	TRUE	0.4275
CUT_GIM_0145	123	91	119	135	93	93	103	136	104	89	73	89	105	87	94	97	120	88	139.83	84	95	102	1.141	0.19	0.849	0.396105226525777	1	0.0246	0.0307	0.0268	0.0268	TRUE	0.2804
CUT_GIM_0146	2	2	2	0	2	2	0	0	0	1	2	2	0	2	2	0	0	0	2.06	2	1	0	0.817	-0.292	-0.238	0.812099195393803	1	0	0.6638	0.4735	0.4735	TRUE	0.2574
CUT_GIM_0147	0	1	1	1	0	1	0	1	0	0	1	1	1	0	1	0	1	0	1.03	1	1	0	1.174	0.232	0.132	0.895079678779963	1	0	1.3019	0.723	0.723	TRUE	0.1707
CUT_GIM_0148	0	0	0	0	1	0	0	1	0	0	0	0	0	1	0	0	1	0	0.55	0	0	0	2.322	1.215	0.439	0.660443981679422	1	0	2.4036	3.5171	3.5171	TRUE	0.0458
CUT_GIM_0149	13	4	10	13	6	9	6	8	5	9	3	8	10	6	9	6	7	4	9.43	7	8	6	1.232	0.301	0.566	0.571453241299437	1	0	0.1614	0.0937	0.0937	TRUE	0.1498
CUT_GIM_0150	55	50	81	67	57	53	88	79	61	40	40	61	52	53	53	83	70	52	55.1	47	53	68	1.13	0.177	0.637	0.524123942604129	1	0.0342	0.0452	0.0388	0.0388	TRUE	0.1297
CUT_GIM_0151	10	14	7	6	8	6	5	13	16	7	11	5	5	7	6	5	11	14	7.01	8	6	10	0.767	-0.383	-0.603	0.546434542536295	1	0.1229	0.2098	0.1675	0.1675	TRUE	0.6577
CUT_GIM_0152	93	68	79	66	70	59	60	48	57	67	54	59	51	65	59	57	42	48	92.68	60	58	49	0.972	-0.042	-0.17	0.864943268056643	1	0.0251	0.0355	0.029	0.029	TRUE	0.2353
CUT_GIM_0153	0	0	0	0	0	0	0	0	0	0	0	0	0	0	0	0	0	0	0	0	0	0	NA	NA	NA	NA	NA	NA	NA	NA	NA	NA	NA
CUT_GIM_0154	5	3	3	7	4	6	1	1	1	4	2	2	5	4	6	1	1	1	6.44	3	5	1	1.837	0.877	1.271	0.203718159720859	1	0	0.2266	0.1179	0.1179	TRUE	0.0649
CUT_GIM_0155	3	4	2	3	1	1	0	0	0	2	3	2	2	1	1	0	0	0	1.04	2	1	0	0.638	-0.647	-0.494	0.621513727935688	1	0	1.2918	0.7637	0.7637	TRUE	0.3247
CUT_GIM_0156	33	33	26	51	21	21	28	29	28	24	26	20	40	20	21	26	26	24	22.27	23	27	25	1.165	0.22	0.478	0.632380866054706	1	0.1547	0.0806	0.1195	0.1195	TRUE	0.1418
CUT_GIM_0157	0	1	0	0	0	0	1	1	0	0	1	0	0	0	0	1	1	0	0.27	0	0	1	0.612	-0.708	-0.213	0.831026952027811	1	0	4.8601	5.9365	5.9365	TRUE	0.1706
CUT_GIM_0158	1	2	1	1	0	0	1	1	1	1	2	1	1	0	0	1	1	1	0.96	1	0	1	0.318	-1.654	-0.89	0.373365509209876	1	0.0011	1.4021	1.1172	1.1172	TRUE	0.191
CUT_GIM_0159	4409	2326	5026	5161	3612	3453	3375	4011	4438	3173	1858	3777	4023	3365	3480	3180	3530	3759	2266.11	2936	3623	3490	1.234	0.303	1.143	0.252990341044487	1	0.0611	0.0218	0.0505	0.0505	TRUE	0.1365
CUT_GIM_0160	0	2	1	2	1	4	1	3	0	0	2	1	2	1	4	1	3	0	0.87	1	2	1	2.793	1.482	0.877	0.380465283476744	1	0	1.5426	1.3569	1.3569	TRUE	0.1822
CUT_GIM_0161	4	3	3	0	1	2	2	0	1	3	2	2	0	1	2	2	0	1	1.62	2	1	1	0.373	-1.422	-0.989	0.322637926186298	1	0.8967	0.8363	0.8585	0.8585	TRUE	0.8899
CUT_GIM_0162	3	4	6	5	2	1	0	8	4	2	3	5	4	2	1	0	7	3	2.48	3	2	3	0.707	-0.5	-0.508	0.61150512608412	1	0	0.5534	0.388	0.388	TRUE	0.0351
CUT_GIM_0163	101	80	66	61	91	67	88	6	51	73	64	50	48	85	68	83	5	43	63.55	62	67	44	1.072	0.1	0.227	0.820429654007402	1	0.202	0.042	0.1263	0.1263	TRUE	0.1356
CUT_GIM_0164	24	27	46	32	28	19	21	50	25	17	22	35	25	26	19	20	44	21	21.75	25	23	28	0.959	-0.061	-0.138	0.890634475431297	1	0.128	0.082	0.1061	0.1061	TRUE	0.2237
CUT_GIM_0165	0	0	0	0	0	0	0	0	0	0	0	0	0	0	0	0	0	0	0.06	0	0	0	1	0	0	1	1	0	21.4995	18	18	TRUE	0.1377
CUT_GIM_0166	6	8	6	7	3	4	0	3	1	4	6	5	5	3	4	0	3	1	2.26	5	4	1	0.816	-0.294	-0.354	0.72354239846144	1	0	0.6062	0.3125	0.3125	TRUE	0.2132
CUT_GIM_0167	9	11	15	17	19	5	11	15	7	6	9	11	13	18	5	10	13	6	25.2	9	12	10	1.374	0.459	1.006	0.314555717152826	1	0.0659	0.0737	0.0699	0.0699	TRUE	0.0599
CUT_GIM_0168	148	99	157	133	125	101	140	171	156	107	79	118	104	116	102	132	150	132	80.84	101	107	138	1.059	0.083	0.378	0.705255140190388	1	0.0183	0.0376	0.0267	0.0267	TRUE	0.295
CUT_GIM_0169	2	1	0	0	1	2	0	0	1	1	1	0	0	1	2	0	0	1	0.81	1	1	0	1.269	0.344	0.181	0.856537204116948	1	1.6	1.6614	1.6308	1.6308	TRUE	0.2005
CUT_GIM_0170	2	0	5	3	1	3	5	0	3	1	0	4	2	1	3	5	0	3	2.95	2	2	3	1.196	0.259	0.248	0.804175972805532	1	0	0.4695	0.3532	0.3532	TRUE	0.1158
CUT_GIM_0171	1	2	1	6	2	1	1	1	1	1	2	1	5	2	1	1	1	1	2.05	1	3	1	2.554	1.352	1.135	0.256294307636768	1	0	0.6673	0.4756	0.4756	TRUE	0.0577
CUT_GIM_0172	232	255	222	181	211	164	215	98	206	167	204	167	141	197	165	203	86	174	169.57	179	168	154	0.935	-0.097	-0.377	0.706497483831279	1	0.0501	0.029	0.0425	0.0425	TRUE	0.4378
CUT_GIM_0173	1	0	0	0	0	0	1	0	0	1	0	0	0	0	0	1	0	0	0.39	0	0	0	0.612	-0.708	-0.229	0.819012896505806	1	0	3.4374	4.9022	4.9022	TRUE	0.3249
CUT_GIM_0174	3	1	2	1	0	0	1	0	1	2	1	2	1	0	0	1	0	1	0.76	2	0	1	0.216	-2.21	-1.219	0.222794555842526	1	0	1.7711	1.116	1.116	TRUE	0.2909
CUT_GIM_0175	3	1	4	3	0	4	5	0	4	2	1	3	2	0	4	5	0	3	3.54	2	2	3	1.049	0.069	0.071	0.943318704006536	1	0	0.3943	0.2795	0.2795	TRUE	0.2469
CUT_GIM_0176	1	0	0	1	1	0	1	1	0	1	0	0	1	1	0	1	1	0	0.52	0	1	1	2.151	1.105	0.487	0.626486272996551	1	0	2.5725	1.9417	1.9417	TRUE	0.0802
CUT_GIM_0177	3	0	0	0	1	0	1	2	2	2	0	0	0	1	0	1	2	2	0.71	1	0	2	0.44	-1.183	-0.56	0.575693986213285	1	0	1.8745	1.7033	1.7033	TRUE	0.1091
CUT_GIM_0178	1	0	2	2	3	3	3	3	4	1	0	2	2	3	3	3	3	3	6.17	1	3	3	3.198	1.677	1.559	0.119038807810117	1	0	0.2353	0.1465	0.1465	TRUE	0.1072
CUT_GIM_0179	0	0	0	0	1	0	0	0	0	0	0	0	0	1	0	0	0	0	0.26	0	0	0	2.322	1.215	0.282	0.777635840068876	1	18	5.0409	11.3503	11.3503	TRUE	0.3248
CUT_GIM_0180	0	0	0	0	0	1	0	0	1	0	0	0	0	0	1	0	0	1	0.18	0	0	0	2.322	1.215	0.252	0.80130523543113	1	0	7.4003	14.8114	14.8114	TRUE	0.178
CUT_GIM_0181	9	7	7	4	5	2	3	8	12	6	6	5	3	5	2	3	7	10	8.28	6	3	7	0.567	-0.819	-1.106	0.268662884801083	1	0.2024	0.1808	0.192	0.192	TRUE	0.3177
CUT_GIM_0182	0	0	1	2	0	0	0	2	0	0	0	1	2	0	0	0	2	0	0.7	0	1	1	2.051	1.037	0.465	0.642213034001136	1	0	1.9196	1.7768	1.7768	TRUE	0.098
CUT_GIM_0183	512	388	500	481	374	336	343	444	384	369	310	376	375	348	339	323	391	325	418.89	352	354	346	1.008	0.011	0.072	0.942758879480222	1	0.012	0.0244	0.0154	0.0154	TRUE	0.1178
CUT_GIM_0184	0	1	2	2	0	2	0	1	0	0	1	2	2	0	2	0	1	0	1.05	1	1	0	1.566	0.647	0.42	0.674781575277541	1	0	1.2825	0.8404	0.8404	TRUE	0.1342
CUT_GIM_0185	0	4	1	0	0	0	2	0	1	0	3	1	0	0	0	2	0	1	1.56	1	0	1	0.129	-2.959	-1.777	0.0755674251435367	1	0	0.8707	0.7057	0.7057	TRUE	0.1509
CUT_GIM_0186	29	31	33	29	16	18	20	25	29	21	25	25	23	15	18	19	22	25	26.31	24	19	22	0.797	-0.328	-0.939	0.347771334701189	1	0	0.0715	0.0478	0.0478	TRUE	0.4053
CUT_GIM_0187	2	2	0	1	0	1	1	2	0	1	2	0	1	0	1	1	2	0	1.43	1	1	1	0.591	-0.759	-0.477	0.633561677093984	1	0	0.9441	0.7	0.7	TRUE	0.1402
CUT_GIM_0188	1	0	0	1	0	1	1	1	2	1	0	0	1	0	1	1	1	2	0.54	0	1	1	2.2	1.138	0.506	0.612761194092304	1	0	2.4792	1.8833	1.8833	TRUE	0.3246
CUT_GIM_0189	2	0	0	0	0	1	2	0	0	1	0	0	0	0	1	2	0	0	0.53	0	0	1	0.663	-0.594	-0.222	0.824330057817711	1	0	2.5277	3.3771	3.3771	TRUE	0.3251
CUT_GIM_0190	28	27	29	23	12	18	18	4	17	20	22	22	18	11	18	17	4	14	21.94	21	16	12	0.746	-0.424	-1.024	0.305637206198472	1	0.0713	0.0815	0.0767	0.0767	TRUE	0.5276
CUT_GIM_0191	2	1	3	0	3	1	1	1	2	1	1	2	0	3	1	1	1	2	3.7	1	1	1	0.816	-0.293	-0.233	0.815605630909812	1	0.6917	0.3789	0.5227	0.5227	TRUE	0.2427
CUT_GIM_0192	22	22	27	11	17	6	11	6	12	16	18	20	9	16	6	10	5	10	9.33	18	10	8	0.568	-0.816	-1.759	0.0785403896737684	1	0	0.163	0.0896	0.0896	TRUE	0.2811
CUT_GIM_0193	0	0	0	0	0	0	0	0	0	0	0	0	0	0	0	0	0	0	0	0	0	0	NA	NA	NA	NA	NA	NA	NA	NA	NA	NA	NA
CUT_GIM_0194	12	13	18	14	11	5	9	20	12	9	10	14	11	10	5	8	18	10	16.49	11	9	12	0.817	-0.291	-0.601	0.547863568964117	1	0.066	0.1014	0.0833	0.0833	TRUE	0.5159
CUT_GIM_0195	24516	23535	24170	23902	18857	16063	17188	17013	18678	17646	18796	18161	18633	17568	16190	16194	14971	15821	17280.08	18201	17464	15662	0.96	-0.06	-0.417	0.676580758232815	1	0.0124	0.0213	0.0147	0.0147	TRUE	0.136
CUT_GIM_0196	113	71	132	114	107	91	133	190	134	81	57	99	89	100	92	125	167	114	122	79	94	135	1.179	0.238	0.963	0.335700117065779	1	0.0348	0.0321	0.0344	0.0344	TRUE	0.4761
CUT_GIM_0197	2	2	2	0	0	0	0	0	0	1	2	2	0	0	0	0	0	0	1.02	2	0	0	0.11	-3.189	-1.855	0.0635915863718817	1	0	1.3171	0.8803	0.8803	TRUE	0.0407
CUT_GIM_0198	36	37	36	35	22	50	39	42	40	26	30	27	27	20	50	37	37	34	49.72	28	32	36	1.179	0.237	0.794	0.427169571256694	1	0.0271	0.0478	0.0366	0.0366	TRUE	0.2539
CUT_GIM_0199	3	4	2	2	0	2	1	1	3	2	3	2	2	0	2	1	1	3	2	2	1	2	0.524	-0.934	-0.783	0.433524056959056	1	0	0.6827	0.4808	0.4808	TRUE	0.0408
CUT_GIM_0200	145	142	168	139	105	94	94	126	163	104	113	126	108	98	95	89	111	138	137.32	114	100	113	0.877	-0.19	-0.971	0.33157023072097	1	0.0139	0.0309	0.0198	0.0198	TRUE	0.1312
CUT_GIM_0201	3	3	1	3	5	2	1	0	3	2	2	1	2	5	2	1	0	3	1.8	2	3	1	1.699	0.765	0.72	0.471440132445493	1	0	0.7569	0.4479	0.4479	TRUE	0.0969
CUT_GIM_0202	1	1	2	8	2	3	2	1	2	1	1	2	6	2	3	2	1	2	2.14	1	4	2	3.749	1.907	1.763	0.0779837172012442	1	0	0.6385	0.3486	0.3486	TRUE	0.2451
CUT_GIM_0203	63	62	71	74	58	81	81	92	97	45	50	53	58	54	82	76	81	82	156.04	49	65	80	1.297	0.375	1.903	0.0570271525658699	1	0	0.0297	0.0133	0.0133	TRUE	0.1513
CUT_GIM_0204	506	334	580	507	411	408	371	222	437	364	267	436	395	383	411	350	195	370	390.03	356	396	305	1.115	0.156	0.694	0.487818604549288	1	0.0393	0.0246	0.0344	0.0344	TRUE	0.2342
CUT_GIM_0205	10	8	8	5	5	3	3	8	12	7	6	6	4	5	3	3	7	10	8.7	6	4	7	0.592	-0.755	-1.07	0.284473365112422	1	0.1947	0.1731	0.1846	0.1846	TRUE	0.2866
CUT_GIM_0206	119	108	150	122	127	105	118	122	115	86	86	113	95	118	106	111	107	97	94.83	95	106	105	1.12	0.163	0.776	0.437559688422049	1	0.0161	0.0352	0.0236	0.0236	TRUE	0.2052
CUT_GIM_0207	8	8	4	10	4	9	6	7	6	6	6	3	8	4	9	6	6	5	18.64	5	7	6	1.361	0.445	0.745	0.456084238870549	1	0.1358	0.0922	0.1164	0.1164	TRUE	0.3501
CUT_GIM_0208	1	0	3	0	1	2	0	1	1	1	0	2	0	1	2	0	1	1	1.37	1	1	1	0.933	-0.101	-0.069	0.945292424632533	1	0	0.9869	0.687	0.687	TRUE	0.1158
CUT_GIM_0209	14	11	19	16	8	3	5	8	9	10	9	14	12	7	3	5	7	8	18.88	11	7	7	0.713	-0.487	-1.001	0.316766757569845	1	0.0676	0.0913	0.0795	0.0795	TRUE	0.1135
CUT_GIM_0210	2	2	0	0	0	1	0	0	0	1	2	0	0	0	1	0	0	0	0.39	1	0	0	0.319	-1.647	-0.572	0.567453913005257	1	0	3.431	4.607	4.607	TRUE	0.0649
CUT_GIM_0211	0	0	0	2	0	2	0	0	3	0	0	0	2	0	2	0	0	3	1.23	0	1	1	8.571	3.099	1.781	0.0748384554499408	1	0	1.0968	0.8033	0.8033	TRUE	0.3688
CUT_GIM_0212	5	14	7	3	5	10	9	2	2	4	11	5	2	5	10	8	2	2	6.11	7	6	4	0.837	-0.257	-0.38	0.703883325130644	1	0.1407	0.2377	0.1909	0.1909	TRUE	0.4324
CUT_GIM_0213	100	81	116	113	117	80	60	61	71	72	65	87	88	109	81	57	54	60	83.09	75	93	57	1.24	0.311	1.34	0.180384559997729	1	0.0237	0.0372	0.0288	0.0288	TRUE	0.123
CUT_GIM_0214	3	3	0	4	4	3	9	2	6	2	2	0	3	4	3	8	2	5	4.58	1	3	5	2.173	1.12	1.177	0.23908719302427	1	0	0.3098	0.2653	0.2653	TRUE	0.0592
CUT_GIM_0215	0	5	1	1	0	0	1	0	2	0	4	1	1	0	0	1	0	2	1.19	2	0	1	0.207	-2.274	-1.215	0.224390117777497	1	0	1.1304	1.2829	1.2829	TRUE	0.0262
CUT_GIM_0216	7	3	10	5	7	7	5	4	3	5	2	8	4	7	7	5	4	3	5.51	5	6	4	1.147	0.198	0.308	0.758044999593956	1	0	0.261	0.1454	0.1454	TRUE	0.0827
CUT_GIM_0217	2	1	0	1	0	2	1	0	3	1	1	0	1	0	2	1	0	3	1.37	1	1	1	1.21	0.275	0.182	0.85531976118381	1	0	0.9831	0.6406	0.6406	TRUE	0.0465
CUT_GIM_0218	6	5	7	6	7	3	3	4	3	4	4	5	5	7	3	3	4	3	6.41	4	5	3	1.053	0.074	0.12	0.904428978124127	1	0	0.2273	0.0967	0.0967	TRUE	0.0626
CUT_GIM_0219	7	6	0	4	6	2	3	3	4	5	5	0	3	6	2	3	3	3	3.65	3	4	3	1.094	0.129	0.152	0.879579560648007	1	0	0.3834	0.284	0.284	TRUE	0.1203
CUT_GIM_0220	3	3	2	8	5	2	1	4	2	2	2	2	6	5	2	1	4	2	3.6	2	4	2	2.172	1.119	1.268	0.204742162113524	1	0	0.3884	0.2707	0.2707	TRUE	0.111
CUT_GIM_0221	1	1	1	6	1	0	2	4	3	1	1	1	5	1	0	2	4	3	2.21	1	2	3	2.625	1.393	1.111	0.266573038970919	1	0	0.6204	0.4051	0.4051	TRUE	0.6197
CUT_GIM_0222	1	1	2	1	1	4	2	1	1	1	1	2	1	1	4	2	1	1	4.16	1	2	1	1.822	0.866	0.779	0.435858308114343	1	0	0.3387	0.2692	0.2692	TRUE	0.1815
CUT_GIM_0223	32	26	19	20	17	18	16	0	12	23	21	14	16	16	18	15	0	10	12.24	19	17	8	0.852	-0.232	-0.49	0.624479314017982	1	0.0866	0.1292	0.1144	0.1144	TRUE	0.3586
CUT_GIM_0224	7	1	13	2	9	9	4	12	14	5	1	10	2	8	9	4	11	12	15.71	5	6	9	1.183	0.242	0.345	0.730327580881981	1	0.3284	0.1054	0.2102	0.2102	TRUE	0.3084
CUT_GIM_0225	1	0	0	0	1	0	0	0	1	1	0	0	0	1	0	0	0	1	0.25	0	0	0	1.192	0.254	0.075	0.940238159520305	1	0	5.3029	6.2527	6.2527	TRUE	0.1519
CUT_GIM_0226	1052	621	1094	1230	705	670	707	1071	868	757	496	822	959	657	675	666	942	735	997.48	692	764	781	1.105	0.143	0.725	0.468359951480931	1	0.028	0.0226	0.027	0.027	TRUE	0.2426
CUT_GIM_0227	5	5	0	1	2	4	0	1	4	4	4	0	1	2	4	0	1	3	3.4	3	2	1	0.851	-0.233	-0.243	0.807927198808367	1	0	0.4098	0.3018	0.3018	TRUE	0.3742
CUT_GIM_0228	0	0	0	0	0	0	1	0	0	0	0	0	0	0	0	1	0	0	0.42	0	0	0	1	0	0	1	1	18	3.1828	6.1404	18	TRUE	0.0403
CUT_GIM_0229	11	15	6	12	8	10	5	14	12	8	12	5	9	7	10	5	12	10	21.09	8	9	9	1.108	0.148	0.326	0.744188557564745	1	0	0.0839	0.0521	0.0521	TRUE	0.195
CUT_GIM_0230	0	0	0	0	0	0	1	0	0	0	0	0	0	0	0	1	0	0	0.25	0	0	0	1	0	0	1	1	0	5.2554	11.5901	11.5901	TRUE	0.3247
CUT_GIM_0231	2	0	2	2	0	1	2	1	0	1	0	2	2	0	1	2	1	0	0.89	1	1	1	0.882	-0.181	-0.113	0.910283542710131	1	0	1.501	0.9736	0.9736	TRUE	0.2011
CUT_GIM_0232	3	1	1	1	3	0	1	0	0	2	1	1	1	3	0	1	0	0	1.27	1	1	0	0.959	-0.06	-0.04	0.96820504391286	1	0	1.0599	0.9328	0.9328	TRUE	0.102
CUT_GIM_0233	146	153	124	152	132	102	107	110	107	105	122	93	118	123	103	101	97	91	82.44	107	115	96	1.076	0.106	0.517	0.605260082738168	1	0.0102	0.0373	0.023	0.023	TRUE	0.2801
CUT_GIM_0234	14	18	14	13	8	13	14	12	9	10	14	11	10	7	13	13	11	8	11.3	12	10	11	0.877	-0.19	-0.403	0.687045812337433	1	0	0.1382	0.0836	0.0836	TRUE	0.0623
CUT_GIM_0235	1	1	1	3	1	3	1	0	3	1	1	1	2	1	3	1	0	3	1.36	1	2	1	2.77	1.47	1.134	0.256749718547758	1	0	0.992	0.4953	0.4953	TRUE	0.1392
CUT_GIM_0236	21	30	23	34	24	15	20	16	20	15	24	17	27	22	15	19	14	17	19.1	19	21	17	1.149	0.201	0.53	0.596323893142896	1	0.0344	0.0904	0.0622	0.0622	TRUE	0.1215
CUT_GIM_0237	0	1	0	0	0	0	0	0	0	0	1	0	0	0	0	0	0	0	0.04	0	0	0	0.612	-0.708	-0.134	0.893071830692815	1	0	29.8117	18	18	TRUE	0.1588
CUT_GIM_0238	94	78	105	74	78	66	80	118	84	68	62	79	58	73	67	75	104	71	108.36	70	66	83	0.939	-0.091	-0.438	0.661364627485183	1	0.0095	0.0334	0.0186	0.0186	TRUE	0.1484
CUT_GIM_0239	1	2	0	0	2	1	0	0	3	1	2	0	0	2	1	0	0	3	1.64	1	1	1	1.211	0.276	0.182	0.855839817667893	1	0	0.8282	0.6752	0.6752	TRUE	0.1977
CUT_GIM_0240	1	2	1	2	0	1	0	2	0	1	2	1	2	0	1	0	2	0	3.71	1	1	1	0.88	-0.184	-0.151	0.879599036169843	1	0	0.3779	0.185	0.185	TRUE	0.2663
CUT_GIM_0241	134	105	136	139	103	102	124	155	119	96	84	102	108	96	103	117	136	101	84.12	94	102	118	1.087	0.121	0.515	0.606867411068586	1	0.0269	0.037	0.0313	0.0313	TRUE	0.2146
CUT_GIM_0242	6	3	6	8	10	4	4	12	3	4	2	5	6	9	4	4	11	3	7.78	4	6	6	1.742	0.801	1.18	0.238115733367536	1	0.1317	0.1912	0.1626	0.1626	TRUE	0.2313
CUT_GIM_0243	1	1	1	0	0	1	5	0	1	1	1	1	0	0	1	5	0	1	1.31	1	0	2	0.427	-1.227	-0.669	0.503257680201361	1	0	1.0312	0.9221	0.9221	TRUE	0.0872
CUT_GIM_0244	2	0	0	0	0	1	3	0	0	1	0	0	0	0	1	3	0	0	0.42	0	0	1	0.665	-0.588	-0.193	0.846786018573575	1	0	3.1791	4.9047	4.9047	TRUE	0.4809
CUT_GIM_0245	203	102	252	187	202	204	198	152	201	146	81	189	146	188	206	187	134	170	263.12	139	180	164	1.291	0.368	1.488	0.136841466434999	1	0.0459	0.0263	0.0389	0.0389	TRUE	0.1491
CUT_GIM_0246	14	7	12	9	9	8	9	2	8	10	6	9	7	8	8	8	2	7	10.24	8	8	6	0.943	-0.085	-0.158	0.874824827802005	1	0	0.1503	0.1055	0.1055	TRUE	0.1834
CUT_GIM_0247	0	4	0	0	0	0	3	1	1	0	3	0	0	0	0	3	1	1	1.34	1	0	2	0.159	-2.65	-1.451	0.146717153040831	1	1.0912	1.0086	1.0404	1.0404	TRUE	0.4484
CUT_GIM_0248	3	1	2	1	0	0	1	0	2	2	1	2	1	0	0	1	0	2	1.36	2	0	1	0.216	-2.211	-1.242	0.214305254136953	1	1.0948	0.9931	1.0311	1.0311	TRUE	0.1372
CUT_GIM_0249	24	51	31	38	31	27	32	26	35	17	41	23	30	29	27	30	23	30	24.87	27	29	28	1.062	0.086	0.262	0.793401229253734	1	0	0.0744	0.0488	0.0488	TRUE	0.2883
CUT_GIM_0250	27	28	17	17	23	24	35	11	18	19	22	13	13	21	24	33	10	15	27.4	18	19	19	1.069	0.096	0.251	0.801507872487039	1	0.0513	0.0695	0.0604	0.0604	TRUE	0.6399
CUT_GIM_0251	60	49	51	51	40	30	32	57	33	43	39	38	40	37	30	30	50	28	54.76	40	36	36	0.893	-0.163	-0.625	0.531703751329537	1	0.0121	0.0454	0.0271	0.0271	TRUE	0.2318
CUT_GIM_0252	5	1	3	4	4	4	3	5	7	4	1	2	3	4	4	3	4	6	4.71	2	4	4	1.6	0.678	0.853	0.39364778408901	1	0	0.3019	0.1629	0.1629	TRUE	0.0467
CUT_GIM_0253	5	4	4	10	4	3	0	2	6	4	3	3	8	4	3	0	2	5	3.39	3	5	2	1.512	0.597	0.755	0.450534480548478	1	0	0.4112	0.2437	0.2437	TRUE	0.2974
CUT_GIM_0254	2	0	0	1	0	0	0	1	1	1	0	0	1	0	0	0	1	1	0.75	0	0	1	0.656	-0.608	-0.291	0.771422294151048	1	0	1.7944	1.3905	1.3905	TRUE	0.0334
CUT_GIM_0255	8	11	6	13	5	5	4	9	6	6	9	5	10	5	5	4	8	5	8.57	7	7	6	1.066	0.092	0.157	0.875527300295244	1	0	0.1755	0.1244	0.1244	TRUE	0.622
CUT_GIM_0256	5	4	1	7	1	6	2	6	7	4	3	1	5	1	6	2	5	6	9.69	3	4	4	1.655	0.727	1.007	0.313933696707999	1	0	0.1576	0.1174	0.1174	TRUE	0.2368
CUT_GIM_0257	959	854	949	1066	841	700	800	1233	763	690	682	713	831	784	706	754	1085	646	501.05	695	774	828	1.113	0.154	0.772	0.440013854708059	1	0.0289	0.0239	0.0276	0.0276	TRUE	0.1294
CUT_GIM_0258	12	8	12	26	10	7	4	18	11	9	6	9	20	9	7	4	16	9	21.53	8	12	10	1.561	0.642	1.446	0.148289131820876	1	0.0199	0.0826	0.0594	0.0594	TRUE	0.3662
CUT_GIM_0259	29	29	18	17	23	24	35	12	23	21	23	14	13	21	24	33	11	19	28.51	19	19	21	1.012	0.018	0.048	0.962076816135523	1	0.044	0.0676	0.0557	0.0557	TRUE	0.19
CUT_GIM_0260	28	18	34	35	40	16	25	40	38	20	14	26	27	37	16	24	35	32	18.88	20	27	30	1.345	0.428	1.142	0.253333495618527	1	0	0.0913	0.0656	0.0656	TRUE	0.0468
CUT_GIM_0261	43	40	42	33	28	26	26	27	22	31	32	32	26	26	26	24	24	19	28.44	32	26	22	0.826	-0.276	-0.932	0.351233653505017	1	0	0.0677	0.0339	0.0339	TRUE	0.16
CUT_GIM_0262	1	3	7	4	2	0	3	1	0	1	2	5	3	2	0	3	1	0	1.65	3	2	1	0.613	-0.707	-0.519	0.603579051488416	1	1.1395	0.8227	0.9362	0.9362	TRUE	0.1399
CUT_GIM_0263	9	7	4	18	8	6	1	8	4	6	6	3	14	7	6	1	7	3	6.71	5	9	4	1.854	0.89	1.445	0.148400276843359	1	0	0.2184	0.1499	0.1499	TRUE	0.1284
CUT_GIM_0264	21	23	22	11	12	9	17	19	21	15	18	17	9	11	9	16	17	18	27.04	17	10	17	0.575	-0.797	-1.944	0.0518762078251414	1	0	0.0701	0.0515	0.0515	TRUE	0.1047
CUT_GIM_0265	203	156	263	223	222	169	218	182	189	146	125	198	174	207	170	205	160	160	259.69	156	184	175	1.176	0.233	1.258	0.208536797397696	1	0.017	0.0263	0.0199	0.0199	TRUE	0.1966
CUT_GIM_0266	25	9	15	13	17	5	10	10	15	18	7	11	10	16	5	9	9	13	13.97	12	10	10	0.851	-0.233	-0.495	0.6209444265053	1	0.056	0.1159	0.0864	0.0864	TRUE	0.1142
CUT_GIM_0267	127	120	116	154	111	102	107	107	88	91	96	87	120	103	103	101	94	75	93.33	91	109	90	1.192	0.254	1.335	0.182005840253132	1	0.006	0.0354	0.0178	0.0178	TRUE	0.0956
CUT_GIM_0268	83	76	98	64	70	137	68	61	95	60	61	74	50	65	138	64	54	80	59.73	65	84	66	1.302	0.381	0.676	0.498985396609331	1	0.2174	0.0434	0.1411	0.2174	TRUE	0.3903
CUT_GIM_0269	35	45	58	40	23	40	54	49	46	25	36	44	31	21	40	51	43	39	59.76	35	31	44	0.886	-0.175	-0.626	0.531035166622529	1	0.0202	0.0434	0.0307	0.0307	TRUE	0.1645
CUT_GIM_0270	9	3	11	6	7	5	2	4	2	6	2	8	5	7	5	2	4	2	5.85	5	6	3	0.94	-0.09	-0.128	0.898306682520641	1	0	0.2473	0.2051	0.2051	TRUE	0.0549
CUT_GIM_0271	79	81	55	65	69	42	27	44	57	57	65	41	51	64	42	25	39	48	49.78	54	52	37	0.967	-0.048	-0.156	0.876015480018242	1	0.0573	0.0478	0.0533	0.0533	TRUE	0.1315
CUT_GIM_0272	460	292	573	426	483	730	615	422	696	331	233	431	332	450	736	579	371	590	371.38	332	506	513	1.524	0.608	2.206	0.0274092816930269	1	0.0681	0.0248	0.0527	0.0527	TRUE	0.1258
CUT_GIM_0273	71	51	84	69	65	59	68	45	82	51	41	63	54	61	59	64	40	69	71.07	52	58	58	1.119	0.162	0.569	0.569521422320933	1	0.0461	0.0398	0.0436	0.0436	TRUE	0.0666
CUT_GIM_0274	22	15	20	12	16	13	10	6	14	16	12	15	9	15	13	9	5	12	14.34	14	12	9	0.863	-0.212	-0.493	0.622055862203367	1	0	0.1134	0.0707	0.0707	TRUE	0.0745
CUT_GIM_0275	6	4	7	8	2	2	3	7	1	4	3	5	6	2	2	3	6	1	3.54	4	3	3	0.809	-0.305	-0.327	0.743305522612719	1	0.421	0.3943	0.4059	0.4059	TRUE	0.5834
CUT_GIM_0276	62	60	56	48	46	35	42	37	33	45	48	42	37	43	35	40	33	28	35.79	45	38	34	0.859	-0.219	-0.804	0.421206663754683	1	0.0081	0.0582	0.0334	0.0334	TRUE	0.3484
CUT_GIM_0277	0	0	5	4	0	0	3	1	0	0	0	4	3	0	0	3	1	0	0.98	1	1	1	0.862	-0.214	-0.108	0.914375498588476	1	3.8726	1.3634	2.1408	2.1408	TRUE	0.4118
CUT_GIM_0278	1	0	0	1	0	3	1	1	3	1	0	0	1	0	3	1	1	3	0.81	0	1	2	4.566	2.191	1.203	0.228838298625995	1	0	1.662	1.0239	1.0239	TRUE	0.1602
CUT_GIM_0279	16	11	16	12	11	20	17	14	31	12	9	12	9	10	20	16	12	26	9.85	11	13	18	1.214	0.28	0.542	0.587716758952782	1	0.0865	0.1555	0.1229	0.1229	TRUE	0.3704
CUT_GIM_0280	1	0	0	0	0	0	0	0	1	1	0	0	0	0	0	0	0	1	0.27	0	0	0	0.612	-0.708	-0.165	0.869327967234939	1	18	4.9726	11.353	11.353	TRUE	0.4807
CUT_GIM_0281	11	3	10	18	8	1	4	3	7	8	2	8	14	7	1	4	3	6	9.94	6	7	4	1.291	0.369	0.584	0.559112552961005	1	0.1787	0.1542	0.1653	0.1653	TRUE	0.1091
CUT_GIM_0282	175	151	174	146	135	118	235	217	196	126	121	131	114	126	119	221	191	166	128.76	126	120	193	0.95	-0.074	-0.291	0.770782596270565	1	0.0457	0.0315	0.0402	0.0402	TRUE	0.4912
CUT_GIM_0283	0	0	0	0	0	0	0	0	0	0	0	0	0	0	0	0	0	0	0	0	0	0	NA	NA	NA	NA	NA	NA	NA	NA	NA	NA	NA
CUT_GIM_0284	2185	1939	2092	2195	1589	1556	1639	2122	1786	1573	1549	1572	1711	1480	1568	1544	1867	1513	1971.88	1565	1586	1641	1.015	0.021	0.196	0.844327060161087	1	0.0041	0.0219	0.0076	0.0076	TRUE	0.0584
CUT_GIM_0285	0	0	0	0	0	0	1	0	0	0	0	0	0	0	0	1	0	0	0.3	0	0	0	1	0	0	1	1	0	4.4279	7.3378	7.3378	TRUE	0.3169
CUT_GIM_0286	9	5	1	5	2	3	4	5	1	6	4	1	4	2	3	4	4	1	5.89	4	3	3	0.787	-0.345	-0.395	0.692647172188816	1	0.3539	0.2458	0.2955	0.2955	TRUE	0.2608
CUT_GIM_0287	10	8	10	10	14	7	8	8	10	7	6	8	8	13	7	8	7	8	5.98	7	9	8	1.319	0.4	0.684	0.49413776317017	1	0	0.2423	0.1438	0.1438	TRUE	0.1774
CUT_GIM_0288	30	50	34	32	19	21	40	14	24	22	40	26	25	18	21	38	12	20	31.66	29	21	23	0.738	-0.439	-1.143	0.253110359710553	1	0.0793	0.063	0.0719	0.0719	TRUE	0.1227
CUT_GIM_0289	47	26	70	93	55	62	32	29	54	34	21	53	72	51	62	30	26	46	189.7	36	62	34	1.737	0.797	1.554	0.120236913555854	1	0.1716	0.0282	0.1107	0.1716	TRUE	0.1572
CUT_GIM_0290	323	312	289	275	279	213	208	182	220	232	249	217	214	260	215	196	160	186	142.96	233	230	181	0.986	-0.021	-0.135	0.892483023872521	1	0	0.0305	0.0133	0.0133	TRUE	0.0589
CUT_GIM_0291	64	71	53	68	52	51	58	36	51	46	57	40	53	48	51	55	32	43	34.1	48	51	43	1.074	0.103	0.378	0.70507249104857	1	0.0149	0.06	0.0368	0.0368	TRUE	0.1013
CUT_GIM_0292	28	22	28	22	5	15	30	12	24	20	18	21	17	5	15	28	11	20	20.18	20	12	20	0.633	-0.66	-1.52	0.128556800787581	1	0.0726	0.0867	0.0801	0.0801	TRUE	0.1395
CUT_GIM_0293	1	1	2	3	5	0	0	1	1	1	1	2	2	5	0	0	1	1	1.74	1	2	1	2.341	1.227	0.977	0.328482399550299	1	0	0.7821	0.5696	0.5696	TRUE	0.1212
CUT_GIM_0294	1	0	2	0	1	0	0	4	0	1	0	2	0	1	0	0	4	0	1.36	1	0	1	0.431	-1.215	-0.688	0.491261418739055	1	0	0.9921	0.7398	0.7398	TRUE	0.379
CUT_GIM_0295	36	40	43	38	39	24	52	48	32	26	32	32	30	36	24	49	42	27	28.35	30	30	39	1.002	0.003	0.01	0.992095167998756	1	0.044	0.0679	0.0558	0.0558	TRUE	0.3947
CUT_GIM_0296	0	0	0	0	0	0	0	0	3	0	0	0	0	0	0	0	0	3	0.2	0	0	1	1	0	0	1	1	18	6.5007	18	18	TRUE	0.4807
CUT_GIM_0297	57	72	74	75	59	42	62	68	77	41	58	56	58	55	42	58	60	65	60.84	52	52	61	1.019	0.027	0.12	0.904226878311702	1	0	0.043	0.0197	0.0197	TRUE	0.0961
CUT_GIM_0298	6	4	6	7	4	2	3	1	3	4	3	5	5	4	2	3	1	3	2.95	4	4	2	0.948	-0.077	-0.098	0.921954986084456	1	0	0.4696	0.2371	0.2371	TRUE	0.1098
CUT_GIM_0299	19	9	19	10	2	9	17	7	15	14	7	14	8	2	9	16	6	13	12.98	12	6	12	0.532	-0.911	-1.648	0.0993000550888876	1	0.1071	0.1231	0.1158	0.1158	TRUE	0.5748
CUT_GIM_0300	12	10	12	17	9	3	5	3	16	9	8	9	13	8	3	5	3	14	10.58	9	8	7	0.98	-0.029	-0.046	0.963078265295188	1	0.2143	0.1462	0.181	0.181	TRUE	0.2453
CUT_GIM_0301	12	8	8	9	9	7	7	9	8	9	6	6	7	8	7	7	8	7	7.86	7	7	7	1.063	0.088	0.168	0.866873047342608	1	0	0.1894	0.0852	0.0852	TRUE	0.107
CUT_GIM_0302	8	6	4	1	5	0	5	1	8	6	5	3	1	5	0	5	1	7	3.47	5	2	4	0.399	-1.325	-1.26	0.20762287599054	1	0.5366	0.4023	0.4631	0.4631	TRUE	0.317
CUT_GIM_0303	0	0	0	1	3	0	0	0	0	0	0	0	1	3	0	0	0	0	0.26	0	1	0	8.573	3.1	0.737	0.461122348530603	1	0	5.1333	11.3707	11.3707	TRUE	0.0215
CUT_GIM_0304	7	5	4	12	5	4	1	7	2	5	4	3	9	5	4	1	6	2	4.68	4	6	3	1.525	0.609	0.891	0.372914598246127	1	0	0.3037	0.1689	0.1689	TRUE	0.4427
CUT_GIM_0305	9	6	12	14	5	9	10	5	17	6	5	9	11	5	9	9	4	14	13.16	7	8	9	1.22	0.287	0.479	0.631708932530152	1	0.177	0.1217	0.1489	0.1489	TRUE	0.1264
CUT_GIM_0306	2	3	4	6	7	7	6	3	6	1	2	3	5	7	7	6	3	5	5.46	2	6	5	2.658	1.41	1.83	0.0671797853323258	1	0	0.2634	0.1867	0.1867	TRUE	0.5707
CUT_GIM_0307	10	6	9	12	10	19	12	9	13	7	5	7	9	9	19	11	8	11	16.78	6	12	10	1.982	0.987	1.977	0.0480034488596807	1	0	0.1	0.083	0.083	TRUE	0.072
CUT_GIM_0308	5	2	1	1	1	0	2	1	2	4	2	1	1	1	0	2	1	2	2.04	2	1	2	0.296	-1.755	-1.275	0.202272607479151	1	0	0.6702	0.4171	0.4171	TRUE	0.4616
CUT_GIM_0309	2	2	3	3	1	2	1	0	1	1	2	2	2	1	2	1	0	1	1.69	2	2	1	1.008	0.012	0.01	0.9917240149802	1	0	0.8045	0.424	0.424	TRUE	0.2126
CUT_GIM_0310	0	0	0	1	0	0	0	0	0	0	0	0	1	0	0	0	0	0	0.15	0	0	0	2.322	1.215	0.24	0.810644925807419	1	0	8.5618	16.5469	16.5469	TRUE	0.1019
CUT_GIM_0311	21	36	48	25	23	21	33	19	26	15	29	36	19	21	21	31	17	22	32.68	27	20	23	0.777	-0.363	-1.06	0.289195271494074	1	0.0373	0.0617	0.0486	0.0486	TRUE	0.0952
CUT_GIM_0312	1	1	1	1	4	0	0	0	0	1	1	1	1	4	0	0	0	0	1.72	1	2	0	1.985	0.989	0.709	0.478235545837695	1	0	0.7891	0.6023	0.6023	TRUE	0.0779
CUT_GIM_0313	8	10	3	5	11	5	8	4	8	6	8	2	4	10	5	8	4	7	5.57	5	6	6	1.194	0.256	0.397	0.691557357181631	1	0	0.2584	0.1583	0.1583	TRUE	0.1511
CUT_GIM_0314	1	1	2	2	0	2	0	0	2	1	1	2	2	0	2	0	0	2	1.27	1	1	1	1.184	0.243	0.179	0.858310933739066	1	0	1.0589	0.5836	0.5836	TRUE	0.2882
CUT_GIM_0315	7	2	1	0	3	4	7	3	5	5	2	1	0	3	4	7	3	4	2.31	3	2	5	0.88	-0.184	-0.176	0.860337037680945	1	0	0.5928	0.431	0.431	TRUE	0.166
CUT_GIM_0316	6	5	8	6	5	5	2	2	10	4	4	6	5	5	5	2	2	8	8.03	5	5	4	1.001	0.001	0.002	0.998578456197141	1	0	0.1859	0.1119	0.1119	TRUE	0.5994
CUT_GIM_0317	3	4	3	5	2	2	1	5	4	2	3	2	4	2	2	1	4	3	6.11	2	3	3	1.052	0.073	0.089	0.928770027305977	1	0	0.2376	0.1646	0.1646	TRUE	0.2007
CUT_GIM_0318	1	2	4	6	1	0	1	2	2	1	2	3	5	1	0	1	2	2	5.65	2	2	2	1.146	0.197	0.213	0.831397973668969	1	0	0.2551	0.1813	0.1813	TRUE	0.4955
CUT_GIM_0319	378	280	380	348	291	248	309	429	315	272	224	286	271	271	250	291	378	267	307.48	261	264	312	1.014	0.02	0.104	0.9172745331054	1	0.0243	0.0255	0.0247	0.0247	TRUE	0.0847
CUT_GIM_0320	6	4	7	17	5	3	7	2	12	4	3	5	13	5	3	7	2	10	9.53	4	7	6	1.684	0.752	1.158	0.246854753107457	1	0.1449	0.16	0.1529	0.1529	TRUE	0.2192
CUT_GIM_0321	7	5	2	2	3	4	0	11	2	5	4	2	2	3	4	0	10	2	4.34	4	3	4	0.779	-0.36	-0.404	0.686484286962491	1	0.269	0.3256	0.3011	0.3011	TRUE	0.5944
CUT_GIM_0322	3	8	3	6	4	3	2	1	2	2	6	2	5	4	3	2	1	2	4.2	3	4	2	1.083	0.114	0.156	0.87637976470641	1	0	0.3361	0.1671	0.1671	TRUE	0.2815
CUT_GIM_0323	8	4	11	13	15	3	10	5	14	6	3	8	10	14	3	9	4	12	14.97	6	9	8	1.585	0.665	1.141	0.254013859169491	1	0.1512	0.1095	0.13	0.13	TRUE	0.0956
CUT_GIM_0324	1	3	0	2	0	3	2	0	1	1	2	0	2	0	3	2	0	1	1.13	1	2	1	1.477	0.563	0.4	0.68935909504008	1	0	1.1875	0.7625	0.7625	TRUE	0.0646
CUT_GIM_0325	204	177	202	191	125	104	142	221	178	147	141	152	149	116	105	134	194	151	220.37	147	123	160	0.844	-0.244	-1.21	0.226284581035887	1	0.021	0.0272	0.023	0.023	TRUE	0.1745
CUT_GIM_0326	3	2	0	3	4	1	4	1	4	2	2	0	2	4	1	4	1	3	2.02	1	2	3	1.891	0.919	0.82	0.412182617710362	1	0	0.6754	0.414	0.414	TRUE	0.1687
CUT_GIM_0327	2	0	0	1	0	0	0	0	2	1	0	0	1	0	0	0	0	2	0.62	0	0	1	0.662	-0.594	-0.225	0.822091147480809	1	7.4939	2.1568	3.2557	3.2557	TRUE	0.4806
CUT_GIM_0328	3	5	3	0	6	3	4	1	3	2	4	2	0	6	3	4	1	3	2.49	3	3	3	1.002	0.003	0.003	0.997455839941056	1	0.1911	0.5514	0.4106	0.4106	TRUE	0.1934
CUT_GIM_0329	19	12	15	13	10	5	12	6	2	14	10	11	10	9	5	11	5	2	8.65	12	8	6	0.716	-0.482	-0.892	0.372413634275151	1	0.0543	0.1741	0.1233	0.1233	TRUE	0.1651
CUT_GIM_0330	123	97	130	101	80	65	76	139	106	89	77	98	79	75	66	72	122	90	134.68	88	73	95	0.831	-0.266	-1.294	0.195619076352275	1	0.0136	0.0311	0.0201	0.0201	TRUE	0.2167
CUT_GIM_0331	0	0	0	0	0	0	0	0	0	0	0	0	0	0	0	0	0	0	0.34	0	0	0	1	0	0	1	1	0	3.8868	6.7847	6.7847	TRUE	0.0072
CUT_GIM_0332	3	1	8	5	2	5	4	6	5	2	1	6	4	2	5	4	5	4	5.54	3	4	4	1.193	0.255	0.326	0.744204890691847	1	0.0897	0.26	0.188	0.188	TRUE	0.2669
CUT_GIM_0333	6	6	14	10	9	8	5	7	3	4	5	11	8	8	8	5	6	3	8.61	7	8	5	1.233	0.303	0.554	0.579619339812856	1	0	0.1748	0.1015	0.1015	TRUE	0.2996
CUT_GIM_0334	5	4	7	17	5	3	7	0	9	4	3	5	13	5	3	7	0	8	8.51	4	7	5	1.779	0.831	1.174	0.240448531890084	1	0.239	0.1766	0.2045	0.2045	TRUE	0.6784
CUT_GIM_0335	32	23	27	30	18	30	19	10	28	23	18	20	23	17	30	18	9	24	31.65	20	23	17	1.135	0.183	0.545	0.585555639174913	1	0.0211	0.063	0.0431	0.0431	TRUE	0.252
CUT_GIM_0336	11	4	11	12	5	6	7	4	7	8	3	8	9	5	6	7	4	6	7.61	6	7	6	1.043	0.06	0.104	0.91751095632976	1	0	0.1949	0.1191	0.1191	TRUE	0.064
CUT_GIM_0337	18	12	24	11	12	17	23	25	13	13	10	18	9	11	17	22	22	11	22.51	14	12	18	0.893	-0.164	-0.396	0.692114438726768	1	0.0346	0.08	0.0586	0.0586	TRUE	0.123
CUT_GIM_0338	59	43	47	45	40	27	20	35	12	42	34	35	35	37	27	19	31	10	31.53	37	33	20	0.889	-0.169	-0.503	0.614768610246698	1	0.0525	0.0632	0.0576	0.0576	TRUE	0.2473
CUT_GIM_0339	1	0	1	2	2	1	0	0	0	1	0	1	2	2	1	0	0	0	0.78	1	2	0	2.979	1.575	0.88	0.379010511330663	1	0	1.7237	1.2455	1.2455	TRUE	0.3246
CUT_GIM_0340	1	4	1	1	0	0	0	2	0	1	3	1	1	0	0	0	2	0	1.31	2	0	1	0.21	-2.254	-1.277	0.201542914500654	1	0.9472	1.0288	0.9994	0.9994	TRUE	0.2218
CUT_GIM_0341	118	108	129	124	95	70	91	76	86	85	86	97	97	89	71	86	67	73	75.18	89	86	75	0.958	-0.062	-0.31	0.756566369197549	1	0	0.0388	0.0192	0.0192	TRUE	0.117
CUT_GIM_0342	5	5	4	2	8	1	2	1	5	4	4	3	2	7	1	2	1	4	4.16	4	3	2	0.94	-0.089	-0.106	0.915770892762073	1	0.1764	0.3391	0.2676	0.2676	TRUE	0.1959
CUT_GIM_0343	0	0	0	0	1	1	0	0	0	0	0	0	0	1	1	0	0	0	0.58	0	1	0	4.499	2.169	0.978	0.32808857527839	1	0	2.2909	1.8255	1.8255	TRUE	0.0655
CUT_GIM_0344	14	9	5	7	5	13	3	7	2	10	7	4	5	5	13	3	6	2	9.65	7	8	4	1.08	0.111	0.204	0.838625385398751	1	0	0.1582	0.1017	0.1017	TRUE	0.2755
CUT_GIM_0345	19	17	9	15	7	13	7	9	6	14	14	7	12	7	13	7	8	5	9.84	12	11	7	0.921	-0.118	-0.236	0.813743035497419	1	0	0.1556	0.1053	0.1053	TRUE	0.2656
CUT_GIM_0346	116	72	139	117	91	100	107	104	121	83	58	104	91	85	101	101	92	102	91.47	82	92	98	1.125	0.17	0.707	0.479697027902352	1	0.0302	0.0357	0.0323	0.0323	TRUE	0.1611
CUT_GIM_0347	0	0	1	0	0	0	0	0	1	0	0	1	0	0	0	0	0	1	0.35	0	0	0	0.612	-0.708	-0.248	0.804341056566173	1	0	3.8238	3.8882	3.8882	TRUE	0.1398
CUT_GIM_0348	0	2	0	0	1	2	1	1	1	0	2	0	0	1	2	1	1	1	1.01	1	1	1	1.824	0.867	0.507	0.611867744695981	1	0	1.3341	0.891	0.891	TRUE	0.1709
CUT_GIM_0349	2	1	3	3	1	1	0	0	0	1	1	2	2	1	1	0	0	0	1.63	1	1	0	0.973	-0.04	-0.033	0.973357572512073	1	0	0.8318	0.4536	0.4536	TRUE	0.0945
CUT_GIM_0350	7	8	7	4	2	4	4	4	7	5	6	5	3	2	4	4	4	6	12.1	5	3	5	0.539	-0.892	-1.369	0.170988318179664	1	0	0.1305	0.0875	0.0875	TRUE	0.0264
CUT_GIM_0351	13	8	5	15	6	13	3	13	6	9	6	4	12	6	13	3	11	5	7.66	6	10	6	1.554	0.636	1.084	0.278350505322232	1	0.0929	0.1937	0.1457	0.1457	TRUE	0.3004
CUT_GIM_0352	17	10	10	9	14	12	21	5	15	12	8	8	7	13	12	20	4	13	14.94	9	11	12	1.144	0.194	0.375	0.707357524750438	1	0.1068	0.1097	0.1082	0.1082	TRUE	0.0732
CUT_GIM_0353	72	20	96	49	38	53	57	35	73	52	16	72	38	35	53	54	31	62	88.06	47	42	49	0.902	-0.148	-0.421	0.674001383592612	1	0.0976	0.0363	0.0704	0.0704	TRUE	0.4647
CUT_GIM_0354	20	20	25	24	29	58	54	30	26	14	16	19	19	27	58	51	26	22	17.32	16	35	33	2.108	1.076	1.994	0.0462015276324815	1	0.2548	0.0976	0.1736	0.1736	TRUE	0.2978
CUT_GIM_0355	10	4	22	10	13	3	5	12	13	7	3	17	8	12	3	5	11	11	11.72	9	8	9	0.855	-0.226	-0.399	0.68980738649221	1	0.1259	0.134	0.1301	0.1301	TRUE	0.3187
CUT_GIM_0356	4	1	10	3	6	3	3	11	3	3	1	8	2	6	3	3	10	3	5.1	4	4	5	0.965	-0.051	-0.063	0.950084378760589	1	0.2325	0.2806	0.2571	0.2571	TRUE	0.1513
CUT_GIM_0357	6	1	3	4	4	3	1	1	3	4	1	2	3	4	3	1	1	3	2.65	2	3	2	1.325	0.406	0.407	0.683844313748135	1	0.2645	0.5207	0.4258	0.4258	TRUE	0.6048
CUT_GIM_0358	3	3	5	11	6	2	0	3	2	2	2	4	9	6	2	0	3	2	4.48	3	6	2	1.996	0.997	1.355	0.175383279154279	1	0	0.3165	0.1722	0.1722	TRUE	0.0863
CUT_GIM_0359	3153	2618	2397	2751	2192	1990	2024	642	1831	2269	2091	1801	2145	2042	2006	1907	565	1551	1938.13	2054	2064	1341	1.005	0.007	0.026	0.979128690451212	1	0.0748	0.0219	0.0558	0.0558	TRUE	0.6071
CUT_GIM_0360	69	54	99	74	54	59	60	50	75	50	43	74	58	50	59	57	44	64	89.07	56	56	55	1.001	0.001	0.004	0.996521925384744	1	0.0173	0.0361	0.0249	0.0249	TRUE	0.2611
CUT_GIM_0361	3	1	1	4	2	1	1	0	2	2	1	1	3	2	1	1	0	2	1.97	1	2	1	1.637	0.711	0.632	0.527535231114736	1	0	0.6929	0.3895	0.3895	TRUE	0.0644
CUT_GIM_0362	3	3	1	0	1	2	0	0	1	2	2	1	0	1	2	0	0	1	1.56	2	1	0	0.526	-0.927	-0.7	0.48413646946132	1	0	0.8704	0.5675	0.5675	TRUE	0.058
CUT_GIM_0363	0	0	0	0	1	2	0	0	1	0	0	0	0	1	2	0	0	1	0.53	0	1	0	6.925	2.792	1.106	0.268844457780177	1	0	2.5147	3.1252	3.1252	TRUE	0.0578
CUT_GIM_0364	69	54	68	56	50	53	56	49	63	50	43	51	44	47	53	53	43	53	64.76	48	48	50	0.993	-0.01	-0.042	0.966656980916252	1	0	0.0417	0.0206	0.0206	TRUE	0.1204
CUT_GIM_0365	9	8	4	9	7	6	4	2	3	6	6	3	7	7	6	4	2	3	12.15	5	7	3	1.24	0.31	0.559	0.576069039928686	1	0	0.13	0.0812	0.0812	TRUE	0.2089
CUT_GIM_0366	4	0	0	0	2	4	1	1	0	3	0	0	0	2	4	1	1	0	1.45	1	2	1	1.944	0.959	0.657	0.511198163990096	1	0	0.9314	0.9126	0.9126	TRUE	0.1437
CUT_GIM_0367	1	0	1	1	0	1	0	0	0	1	0	1	1	0	1	0	0	0	0.18	1	1	0	1.211	0.276	0.067	0.94683534005622	1	0	7.3224	10.803	10.803	TRUE	0.0774
CUT_GIM_0368	46	36	28	27	29	22	30	38	21	33	29	21	21	27	22	28	33	18	34.39	28	23	26	0.845	-0.244	-0.769	0.442180329449095	1	0.0213	0.0597	0.0394	0.0394	TRUE	0.0622
CUT_GIM_0369	0	0	0	0	0	0	0	0	0	0	0	0	0	0	0	0	0	0	0	0	0	0	NA	NA	NA	NA	NA	NA	NA	NA	NA	NA	NA
CUT_GIM_0370	20	15	12	13	11	8	10	14	8	14	12	9	10	10	8	9	12	7	21.27	12	9	9	0.807	-0.31	-0.744	0.45694087165559	1	0	0.0834	0.0459	0.0459	TRUE	0.2311
CUT_GIM_0371	3	1	0	1	0	0	0	0	2	2	1	0	1	0	0	0	0	2	1.35	1	0	1	0.325	-1.623	-0.888	0.374594039262373	1	0	0.9999	1.0287	1.0287	TRUE	0.0949
CUT_GIM_0372	7	6	2	9	5	4	2	7	9	5	5	2	7	5	4	2	6	8	7.53	4	5	5	1.407	0.492	0.739	0.459982836891214	1	0	0.1967	0.1351	0.1351	TRUE	0.0935
CUT_GIM_0373	7	7	7	3	6	8	3	13	8	5	6	5	2	6	8	3	11	7	6.69	5	5	7	0.982	-0.026	-0.04	0.968240148735323	1	0.0589	0.2189	0.1498	0.1498	TRUE	0.1061
CUT_GIM_0374	7	6	3	1	5	5	5	6	6	5	5	2	1	5	5	5	5	5	6.84	4	4	5	0.833	-0.264	-0.379	0.704828507493539	1	0	0.2146	0.1233	0.1233	TRUE	0.3296
CUT_GIM_0375	19	14	6	24	7	17	5	6	9	14	11	5	19	7	17	5	5	8	7.37	10	14	6	1.446	0.532	0.877	0.380437077868773	1	0.1883	0.2005	0.1949	0.1949	TRUE	0.2447
CUT_GIM_0376	0	0	0	0	0	0	0	0	0	0	0	0	0	0	0	0	0	0	0.2	0	0	0	1	0	0	1	1	0	6.7646	18	18	TRUE	0.3247
CUT_GIM_0377	15	7	11	11	7	6	5	4	8	11	6	8	9	7	6	5	4	7	13.72	8	7	5	0.861	-0.216	-0.408	0.68358430598394	1	0	0.1176	0.0925	0.0925	TRUE	0.0444
CUT_GIM_0378	1095	709	1057	960	721	612	618	1123	713	788	566	794	748	672	617	582	988	604	546.97	716	679	725	0.948	-0.077	-0.384	0.700992804665798	1	0.0282	0.0237	0.0276	0.0276	TRUE	0.4006
CUT_GIM_0379	19	6	14	22	17	7	10	12	18	14	5	11	17	16	7	9	11	15	18.44	10	13	12	1.389	0.474	1.051	0.293255703140646	1	0.0525	0.0929	0.0745	0.0745	TRUE	0.1883
CUT_GIM_0380	26	18	38	27	27	18	17	28	24	19	14	29	21	25	18	16	25	20	21.98	21	21	20	1.043	0.061	0.157	0.874976500527887	1	0.0577	0.0814	0.0694	0.0694	TRUE	0.109
CUT_GIM_0381	0	1	1	1	0	0	2	1	1	0	1	1	1	0	0	2	1	1	0.52	1	0	1	0.633	-0.661	-0.306	0.759801188953066	1	0	2.5646	1.6245	1.6245	TRUE	0.1181
CUT_GIM_0382	0	0	1	1	0	0	0	1	0	0	0	1	1	0	0	0	1	0	0.46	0	0	0	1.192	0.254	0.102	0.918694065233071	1	0	2.9197	2.4514	2.4514	TRUE	0.1398
CUT_GIM_0383	0	0	2	0	2	0	0	0	0	0	0	2	0	2	0	0	0	0	0.46	1	1	0	1.229	0.297	0.103	0.917807560719436	1	0	2.8851	4.4842	4.4842	TRUE	0.0878
CUT_GIM_0384	1	0	0	0	0	1	0	0	0	1	0	0	0	0	1	0	0	0	0.16	0	0	0	1.192	0.254	0.05	0.959947751836121	1	0	8.4123	16.3933	16.3933	TRUE	0.1779
CUT_GIM_0385	13	8	10	9	4	5	17	9	20	9	6	8	7	4	5	16	8	17	12.53	8	5	14	0.686	-0.544	-1	0.317183341182961	1	0	0.1267	0.0804	0.0804	TRUE	0.2452
CUT_GIM_0386	6	6	8	9	5	3	4	9	3	4	5	6	7	5	3	4	8	3	3.36	5	5	5	0.986	-0.021	-0.026	0.979060990248542	1	0	0.4145	0.2898	0.2898	TRUE	0.1279
CUT_GIM_0387	0	0	1	2	0	1	0	0	0	0	0	1	2	0	1	0	0	0	0.52	0	1	0	3.2	1.678	0.713	0.476077359049786	1	0	2.5418	2.4744	2.4744	TRUE	0.2708
CUT_GIM_0388	46	36	50	40	48	45	46	39	46	33	29	38	31	45	45	43	34	39	89.85	33	40	39	1.206	0.27	1.16	0.246249947876188	1	0	0.036	0.0164	0.0164	TRUE	0.1212
CUT_GIM_0389	13	8	10	9	4	5	17	9	21	9	6	8	7	4	5	16	8	18	12.71	8	5	14	0.686	-0.544	-0.993	0.320894090187266	1	0	0.1252	0.0838	0.0838	TRUE	0.2647
CUT_GIM_0390	74	80	105	92	62	72	94	112	91	53	64	79	72	58	73	89	99	77	67.15	65	68	88	1.032	0.045	0.178	0.858765756516878	1	0.0276	0.0409	0.0336	0.0336	TRUE	0.4084
CUT_GIM_0391	1	1	3	3	3	0	0	2	0	1	1	2	2	3	0	0	2	0	1.99	1	2	1	1.395	0.48	0.41	0.681616954447129	1	0	0.6851	0.4315	0.4315	TRUE	0.3016
CUT_GIM_0392	164	133	147	173	136	131	145	175	134	118	106	110	135	127	132	137	154	114	111.97	111	131	135	1.176	0.234	1.297	0.194744146173466	1	0.0062	0.0331	0.0166	0.0166	TRUE	0.1083
CUT_GIM_0393	21	8	14	5	5	11	5	7	6	15	6	11	4	5	11	5	6	5	7.55	11	7	5	0.598	-0.743	-1.269	0.204326425492692	1	0.0797	0.1963	0.1411	0.1411	TRUE	0.0861
CUT_GIM_0394	40	29	31	29	29	22	31	14	37	29	23	23	23	27	22	29	12	31	30.75	25	24	24	0.952	-0.071	-0.225	0.821906852614638	1	0	0.0642	0.0377	0.0377	TRUE	0.4017
CUT_GIM_0395	3	0	1	0	2	1	1	0	2	2	0	1	0	2	1	1	0	2	1.37	1	1	1	0.935	-0.097	-0.064	0.948600813840673	1	0	0.987	0.764	0.764	TRUE	0.046
CUT_GIM_0396	16	10	10	11	7	9	8	11	5	12	8	8	9	7	9	8	10	4	9.79	9	8	7	0.892	-0.165	-0.319	0.749801862248979	1	0	0.1562	0.0942	0.0942	TRUE	0.0758
CUT_GIM_0397	30	28	19	30	21	16	23	34	16	22	22	14	23	20	16	22	30	14	23.91	19	20	22	1.023	0.032	0.089	0.929422687399291	1	0.0313	0.0765	0.0533	0.0533	TRUE	0.0805
CUT_GIM_0398	9	10	4	8	5	6	11	1	11	6	8	3	6	5	6	10	1	9	14.84	6	6	7	0.976	-0.036	-0.061	0.951501142449062	1	0.0885	0.1103	0.1013	0.1013	TRUE	0.3059
CUT_GIM_0399	68	80	71	78	56	36	56	60	60	49	64	53	61	52	36	53	53	51	52.12	55	50	52	0.907	-0.141	-0.582	0.560868773880455	1	0.0089	0.0466	0.0264	0.0264	TRUE	0.196
CUT_GIM_0400	0	0	0	0	0	0	1	0	1	0	0	0	0	0	0	1	0	1	0.26	0	0	1	1	0	0	1	1	0	5.0596	8.1291	8.1291	TRUE	0.0081
CUT_GIM_0401	65	41	81	60	64	61	51	71	49	47	33	61	47	60	61	48	62	42	72.76	47	56	51	1.188	0.249	0.963	0.335798189496775	1	0.0269	0.0394	0.0321	0.0321	TRUE	0.0702
CUT_GIM_0402	5	1	7	1	1	0	3	2	3	4	1	5	1	1	0	3	2	3	2.32	3	1	3	0.183	-2.452	-1.863	0.0624873130168121	1	0	0.5905	0.3737	0.3737	TRUE	0.149
CUT_GIM_0403	0	0	0	0	0	0	0	1	0	0	0	0	0	0	0	0	1	0	0.11	0	0	0	1	0	0	1	1	0	11.8615	18	18	TRUE	0.1435
CUT_GIM_0404	4	5	2	3	6	2	1	0	0	3	4	2	2	6	2	1	0	0	2.07	3	3	0	1.188	0.249	0.246	0.805553418755559	1	0	0.6603	0.463	0.463	TRUE	0.1021
CUT_GIM_0405	2	1	1	0	1	0	1	3	1	1	1	1	0	1	0	1	3	1	1.5	1	0	2	0.322	-1.635	-1.001	0.316646461503446	1	0	0.9039	0.5434	0.5434	TRUE	0.0432
CUT_GIM_0406	16	11	11	11	12	7	10	6	5	12	9	8	9	11	7	9	5	4	9.77	10	9	6	0.938	-0.092	-0.162	0.871342603702317	1	0.1282	0.1566	0.1423	0.1423	TRUE	0.0325
CUT_GIM_0407	53	37	43	41	61	46	42	55	56	38	30	32	32	57	46	40	48	47	41.87	33	45	45	1.342	0.424	1.431	0.152461269992392	1	0.0327	0.0528	0.0419	0.0419	TRUE	0.152
CUT_GIM_0408	1	0	0	0	0	0	0	0	0	1	0	0	0	0	0	0	0	0	0.29	0	0	0	0.612	-0.708	-0.219	0.82685950349399	1	0	4.5372	5.5532	5.5532	TRUE	0.1377
CUT_GIM_0409	2	0	1	2	0	1	5	1	1	1	0	1	2	0	1	5	1	1	1.64	1	1	2	1.179	0.237	0.153	0.878394379926285	1	0	0.8264	0.7145	0.7145	TRUE	0.2455
CUT_GIM_0410	1	0	1	1	0	3	2	2	3	1	0	1	1	0	3	2	2	3	1.23	1	1	2	2.466	1.302	0.806	0.42046887718811	1	0.1264	1.0929	0.7598	0.7598	TRUE	0.4782
CUT_GIM_0411	11	7	7	7	8	10	6	13	7	8	6	5	5	7	10	6	11	6	15.59	6	7	8	1.204	0.267	0.49	0.623954605686514	1	0	0.106	0.0945	0.0945	TRUE	0.0711
CUT_GIM_0412	16	17	15	26	21	17	17	16	13	12	14	11	20	20	17	16	14	11	15.63	12	19	14	1.574	0.655	1.691	0.0908530806281838	1	0	0.1058	0.0531	0.0531	TRUE	0.1205
CUT_GIM_0413	48	37	44	32	25	32	44	29	36	35	30	33	25	23	32	41	26	30	40.4	33	27	32	0.824	-0.279	-0.881	0.378507871939857	1	0.0356	0.054	0.0437	0.0437	TRUE	0.3722
CUT_GIM_0414	9	5	5	4	4	4	5	1	4	6	4	4	3	4	4	5	1	3	2.4	5	4	3	0.76	-0.397	-0.422	0.672991900067931	1	0.1264	0.573	0.4322	0.4322	TRUE	0.1104
CUT_GIM_0415	17	26	17	15	20	20	20	17	17	12	21	13	12	19	20	19	15	14	34.26	15	17	16	1.093	0.129	0.378	0.705607679948758	1	0	0.0598	0.0317	0.0317	TRUE	0.1721
CUT_GIM_0416	346	178	502	160	267	274	250	113	209	249	142	377	125	249	276	236	99	177	578.22	256	217	171	0.845	-0.243	-0.485	0.62738041634652	1	0.1777	0.0235	0.1154	0.1777	TRUE	0.0972
CUT_GIM_0417	19	8	13	19	13	16	9	19	8	14	6	10	15	12	16	8	17	7	21.49	10	14	11	1.431	0.517	1.283	0.199417768038146	1	0	0.0827	0.0479	0.0479	TRUE	0.334
CUT_GIM_0418	16	13	24	12	10	7	8	8	6	12	10	18	9	9	7	8	7	5	16.96	13	8	7	0.648	-0.627	-1.464	0.143326289988367	1	0	0.0992	0.0516	0.0516	TRUE	0.1161
CUT_GIM_0419	2	0	2	1	1	2	5	2	1	1	0	2	1	1	2	5	2	1	4.07	1	1	3	1.206	0.27	0.229	0.818560965052783	1	0	0.3461	0.2489	0.2489	TRUE	0.0493
CUT_GIM_0420	5	1	2	1	3	4	1	4	2	4	1	2	1	3	4	1	4	2	3.31	2	3	2	1.245	0.316	0.289	0.772830083945043	1	0.5677	0.4203	0.4937	0.4937	TRUE	0.3685
CUT_GIM_0421	2	1	2	0	0	1	0	1	1	1	1	2	0	0	1	0	1	1	0.63	1	0	1	0.258	-1.953	-0.998	0.318248518297631	1	0	2.1121	1.4582	1.4582	TRUE	0.4794
CUT_GIM_0422	12	5	3	6	2	2	0	1	2	9	4	2	5	2	2	0	1	2	4.67	5	3	1	0.586	-0.77	-0.959	0.337657560053798	1	0	0.3041	0.235	0.235	TRUE	0.1769
CUT_GIM_0423	20	48	39	37	18	17	17	12	15	14	38	29	29	17	17	16	11	13	30.6	27	21	13	0.773	-0.371	-0.85	0.39538249267821	1	0.1287	0.0644	0.1017	0.1017	TRUE	0.0509
CUT_GIM_0424	87	53	85	78	96	55	86	99	89	63	42	64	61	89	55	81	87	75	48.55	56	68	81	1.216	0.282	1.055	0.291356334729481	1	0.0297	0.0485	0.0382	0.0382	TRUE	0.2322
CUT_GIM_0425	1363	1206	1371	1334	1060	961	987	1423	1018	981	963	1030	1040	988	969	930	1252	862	1298.42	991	999	1015	1.007	0.011	0.057	0.954652809581111	1	0.0236	0.0223	0.0245	0.0245	TRUE	0.3195
CUT_GIM_0426	25	17	17	15	12	16	11	12	15	18	14	13	12	11	16	10	11	13	12.14	15	13	11	0.872	-0.198	-0.481	0.630335226221551	1	0	0.1302	0.0614	0.0614	TRUE	0.072
CUT_GIM_0427	8	7	3	6	5	6	1	3	3	6	6	2	5	5	6	1	3	3	7.83	5	5	2	1.125	0.17	0.255	0.798735933682683	1	0	0.19	0.15	0.15	TRUE	0.4022
CUT_GIM_0428	1198	970	1074	1094	819	708	753	963	952	862	775	807	853	763	714	709	847	806	707.34	815	777	787	0.953	-0.069	-0.319	0.749775661561226	1	0.0387	0.0231	0.0326	0.0326	TRUE	0.3978
CUT_GIM_0429	0	0	0	0	0	0	0	0	0	0	0	0	0	0	0	0	0	0	0.14	0	0	0	1	0	0	1	1	0	9.4619	18	18	TRUE	0.1884
CUT_GIM_0430	403	325	366	421	311	248	357	396	352	290	260	275	328	290	250	336	348	298	329.72	275	289	327	1.055	0.077	0.534	0.593178329648758	1	0.0068	0.0253	0.0119	0.0119	TRUE	0.0826
CUT_GIM_0431	7992	6647	7870	6904	5672	5877	5405	7609	6969	5752	5309	5913	5382	5284	5923	5092	6696	5903	7350.99	5658	5530	5897	0.977	-0.033	-0.244	0.807412309154244	1	0.0104	0.0214	0.0132	0.0132	TRUE	0.0692
CUT_GIM_0432	0	0	0	1	0	0	0	0	0	0	0	0	1	0	0	0	0	0	0.46	0	0	0	2.322	1.215	0.455	0.649342767745493	1	0	2.8835	3.1503	3.1503	TRUE	0.0138
CUT_GIM_0433	3	1	1	2	2	0	4	2	0	2	1	1	2	2	0	4	2	0	2.02	1	1	2	0.941	-0.088	-0.07	0.944276884624495	1	0	0.6764	0.4691	0.4691	TRUE	0.0579
CUT_GIM_0434	7	8	8	3	8	8	10	10	6	5	6	6	2	7	8	9	9	5	6.18	6	6	8	1.005	0.007	0.01	0.991987671494795	1	0.1329	0.2352	0.1899	0.1899	TRUE	0.6406
CUT_GIM_0435	2	0	2	1	1	2	5	1	1	1	0	2	1	1	2	5	1	1	3.5	1	1	2	1.211	0.277	0.224	0.822915419792498	1	0	0.3985	0.3516	0.3516	TRUE	0.0994
CUT_GIM_0436	0	0	0	0	0	0	0	0	0	0	0	0	0	0	0	0	0	0	0.15	0	0	0	1	0	0	1	1	18	8.8867	18	18	TRUE	0.3248
CUT_GIM_0437	1702	1316	1450	1655	1311	1234	1497	1399	1449	1225	1051	1090	1290	1221	1244	1410	1231	1227	901.62	1122	1252	1289	1.116	0.158	1.495	0.134812759730264	1	0.0033	0.0227	0.0073	0.0073	TRUE	0.0268
CUT_GIM_0438	43	49	47	31	35	26	36	38	31	31	39	35	24	33	26	34	33	26	29.37	35	28	31	0.786	-0.347	-1.253	0.210108728687477	1	0	0.0662	0.0282	0.0282	TRUE	0.0912
CUT_GIM_0439	869	622	854	836	614	520	626	998	733	625	497	642	652	572	524	590	878	621	598.11	588	583	696	0.991	-0.013	-0.071	0.943009386482899	1	0.0194	0.0235	0.0209	0.0209	TRUE	0.2068
CUT_GIM_0440	58	60	68	56	57	53	40	26	46	42	48	51	44	53	53	38	23	39	37.16	47	50	33	1.065	0.09	0.313	0.753909785121089	1	0.0299	0.0568	0.0427	0.0427	TRUE	0.0977
CUT_GIM_0441	0	1	4	1	2	0	0	5	0	0	1	3	1	2	0	0	4	0	0.96	1	1	1	0.702	-0.511	-0.291	0.770965633310863	1	0	1.3949	1.4123	1.4123	TRUE	0.517
CUT_GIM_0442	2	3	3	4	4	2	2	2	6	1	2	2	3	4	2	2	2	5	2.88	2	3	3	1.471	0.557	0.614	0.539111460459722	1	0	0.4795	0.254	0.254	TRUE	0.0903
CUT_GIM_0443	8	1	4	4	5	2	3	2	2	6	1	3	3	5	2	3	2	2	5.31	3	3	2	1.013	0.019	0.024	0.980609999947959	1	0	0.2702	0.1787	0.1787	TRUE	0.1231
CUT_GIM_0444	22	11	19	16	17	16	20	16	10	16	9	14	12	16	16	19	14	8	13.44	13	15	14	1.131	0.178	0.418	0.675628584259346	1	0	0.1196	0.0708	0.0708	TRUE	0.184
CUT_GIM_0445	1208	811	1173	1035	940	897	830	1147	968	869	648	881	807	876	904	782	1009	820	650.92	799	862	870	1.078	0.108	0.645	0.51883589880086	1	0.0172	0.0233	0.0193	0.0193	TRUE	0.1331
CUT_GIM_0446	0	2	2	0	0	0	0	0	0	0	2	2	0	0	0	0	0	0	0.3	1	0	0	0.161	-2.637	-0.752	0.452166082644011	1	0	4.4529	7.498	7.498	TRUE	0.0972
CUT_GIM_0447	82	61	74	80	66	52	82	84	100	59	49	56	62	61	52	77	74	85	86.72	55	58	79	1.081	0.112	0.56	0.575789675515323	1	0	0.0365	0.0145	0.0145	TRUE	0.0718
CUT_GIM_0448	0	0	0	0	1	0	0	0	0	0	0	0	0	1	0	0	0	0	0.25	0	0	0	2.322	1.215	0.319	0.749663689905049	1	0	5.3993	8.4575	8.4575	TRUE	0.1227
CUT_GIM_0449	122	129	161	136	117	113	109	80	130	88	103	121	106	109	114	103	70	110	158.79	104	110	94	1.055	0.077	0.347	0.728598246803766	1	0.0263	0.0296	0.0274	0.0274	TRUE	0.0586
CUT_GIM_0450	21	10	10	12	9	9	13	5	12	15	8	8	9	8	9	12	4	10	32.62	10	9	9	0.871	-0.2	-0.486	0.626725165630462	1	0	0.0618	0.0348	0.0348	TRUE	0.268
CUT_GIM_0451	100	127	113	145	83	78	107	75	110	72	101	85	113	77	79	101	66	93	69.67	86	90	87	1.046	0.065	0.238	0.811671561152938	1	0.0454	0.0402	0.0438	0.0438	TRUE	0.3748
CUT_GIM_0452	6	4	5	3	1	3	3	4	0	4	3	4	2	1	3	3	4	0	2.83	4	2	2	0.556	-0.848	-0.954	0.340310508158269	1	0	0.4891	0.2542	0.2542	TRUE	0.2753
CUT_GIM_0453	0	0	0	0	0	0	1	0	0	0	0	0	0	0	0	1	0	0	0.05	0	0	0	1	0	0	1	1	0	25.2736	18	18	TRUE	0.1599
CUT_GIM_0454	0	0	0	0	1	0	0	0	0	0	0	0	0	1	0	0	0	0	0.76	0	0	0	2.322	1.215	0.488	0.625404960177481	1	0	1.7635	2.4672	2.4672	TRUE	0.3247
CUT_GIM_0455	0	0	0	0	0	0	0	0	0	0	0	0	0	0	0	0	0	0	0	0	0	0	NA	NA	NA	NA	NA	NA	NA	NA	NA	NA	NA
CUT_GIM_0456	5	1	2	4	3	6	3	8	2	4	1	2	3	3	6	3	7	2	3.16	2	4	4	1.982	0.987	1.027	0.304500893533843	1	0.2742	0.4401	0.3616	0.3616	TRUE	0.2711
CUT_GIM_0457	57	52	52	56	21	24	34	41	56	41	42	39	44	20	24	32	36	47	83.67	41	29	38	0.73	-0.454	-1.569	0.11671929611717	1	0.0349	0.037	0.0358	0.0358	TRUE	0.3037
CUT_GIM_0458	36	47	34	22	33	26	33	22	26	26	38	26	17	31	26	31	19	22	25.66	30	25	24	0.828	-0.273	-0.833	0.404580448131908	1	0	0.0728	0.0462	0.0462	TRUE	0.1773
CUT_GIM_0459	20	30	19	21	18	9	19	17	14	14	24	14	16	17	9	18	15	12	12.69	17	14	15	0.812	-0.301	-0.704	0.481480796568427	1	0	0.1254	0.0782	0.0782	TRUE	0.0839
CUT_GIM_0460	1	0	0	0	0	0	0	0	0	1	0	0	0	0	0	0	0	0	0.16	0	0	0	0.612	-0.708	-0.142	0.886966014186937	1	0	8.0674	15.886	15.886	TRUE	0.1273
CUT_GIM_0461	6	8	7	8	6	3	3	1	9	4	6	5	6	6	3	3	1	8	3.58	5	5	4	0.939	-0.091	-0.103	0.918324500370295	1	0.4213	0.3901	0.4018	0.4018	TRUE	0.3533
CUT_GIM_0462	1	1	1	0	0	1	1	0	0	1	1	1	0	0	1	1	0	0	0.53	1	0	0	0.427	-1.227	-0.594	0.552391236449149	1	0	2.5145	1.5756	1.5756	TRUE	0.0753
CUT_GIM_0463	4	0	5	3	5	4	1	0	5	3	0	4	2	5	4	1	0	4	3.14	2	4	2	1.623	0.699	0.768	0.442286899199394	1	0	0.4421	0.3031	0.3031	TRUE	0.3871
CUT_GIM_0464	0	4	1	0	1	3	1	0	4	0	3	1	0	1	3	1	0	3	1.51	1	1	1	0.98	-0.029	-0.019	0.985122889883768	1	1.3137	0.8978	1.072	1.072	TRUE	0.1581
CUT_GIM_0465	2	0	0	0	0	1	0	0	1	1	0	0	0	0	1	0	0	1	0.32	0	0	0	0.666	-0.587	-0.186	0.852155237411225	1	0	4.1272	5.3766	5.3766	TRUE	0.3246
CUT_GIM_0466	1	1	0	3	0	0	2	0	1	1	1	0	2	0	0	2	0	1	1.01	1	1	1	1.634	0.708	0.352	0.724996670346783	1	2.196	1.332	1.6256	1.6256	TRUE	0.2225
CUT_GIM_0467	27	15	27	22	13	11	16	19	27	19	12	20	17	12	11	15	17	23	15.35	17	13	18	0.786	-0.347	-0.855	0.392343144689413	1	0	0.1074	0.0636	0.0636	TRUE	0.074
CUT_GIM_0468	32	11	16	23	14	16	6	8	10	23	9	12	18	13	16	6	7	8	18.75	15	16	7	1.07	0.098	0.247	0.804697348833361	1	0	0.0917	0.0589	0.0589	TRUE	0.4685
CUT_GIM_0469	51	27	44	44	23	30	32	18	25	37	22	33	34	21	30	30	16	21	28.16	31	28	22	0.942	-0.086	-0.215	0.82943629134816	1	0.1067	0.0682	0.0879	0.0879	TRUE	1.0192
CUT_GIM_0470	0	0	0	1	0	0	0	0	0	0	0	0	1	0	0	0	0	0	0.1	0	0	0	2.322	1.215	0.231	0.817526459618265	1	0	12.8193	18	18	TRUE	0.1352
CUT_GIM_0471	49	47	47	45	41	39	55	10	43	35	38	35	35	38	39	52	9	36	39.86	36	37	32	1.04	0.057	0.164	0.869589485022694	1	0.0725	0.0544	0.0638	0.0638	TRUE	0.2169
CUT_GIM_0472	0	0	0	2	0	1	0	1	1	0	0	0	2	0	1	0	1	1	0.42	0	1	1	6.227	2.639	1.09	0.27590544629274	1	0	3.1831	2.7048	2.7048	TRUE	0.0551
CUT_GIM_0473	0	0	1	0	0	0	1	4	0	0	0	1	0	0	0	1	4	0	0.6	0	0	2	0.612	-0.708	-0.269	0.787685922629229	1	0	2.2245	2.9823	2.9823	TRUE	0.1061
CUT_GIM_0474	0	1	2	1	0	2	0	4	0	0	1	2	1	0	2	0	4	0	0.98	1	1	1	1.202	0.265	0.146	0.883946869960588	1	1.4376	1.3643	1.3909	1.3909	TRUE	0.1414
CUT_GIM_0475	6	9	7	11	4	2	6	1	3	4	7	5	9	4	2	6	1	3	6.52	5	5	3	0.888	-0.171	-0.265	0.790775257560457	1	0	0.2239	0.1417	0.1417	TRUE	0.3235
CUT_GIM_0476	3142	2515	2938	2574	2317	2413	2214	2628	2486	2261	2009	2208	2007	2159	2432	2086	2313	2106	1723.29	2159	2199	2168	1.018	0.026	0.202	0.840023951533923	1	0.0082	0.022	0.0115	0.0115	TRUE	0.0868
CUT_GIM_0477	0	0	0	0	0	0	0	0	0	0	0	0	0	0	0	0	0	0	0	0	0	0	NA	NA	NA	NA	NA	NA	NA	NA	NA	NA	NA
CUT_GIM_0478	0	0	0	0	0	0	0	0	0	0	0	0	0	0	0	0	0	0	0	0	0	0	NA	NA	NA	NA	NA	NA	NA	NA	NA	NA	NA
CUT_GIM_0479	9	18	15	12	8	10	15	18	14	6	14	11	9	7	10	14	16	12	12.18	10	9	14	0.842	-0.248	-0.524	0.60014606257645	1	0	0.1297	0.0761	0.0761	TRUE	0.18
CUT_GIM_0480	3	4	2	0	1	1	0	0	0	2	3	2	0	1	1	0	0	0	0.57	2	1	0	0.275	-1.86	-0.873	0.382391218756176	1	0	2.3454	2.3859	2.3859	TRUE	0.1469
CUT_GIM_0481	23	24	27	25	13	14	14	11	8	17	19	20	19	12	14	13	10	7	14.86	19	15	10	0.824	-0.28	-0.688	0.49132870804109	1	0	0.1102	0.0696	0.0696	TRUE	0.0315
CUT_GIM_0482	74	53	79	79	45	39	47	68	41	53	42	59	62	42	39	44	60	35	76.37	51	48	46	0.929	-0.107	-0.431	0.666529993729282	1	0.0198	0.0386	0.0277	0.0277	TRUE	0.116
CUT_GIM_0483	27	35	36	23	29	19	21	39	25	19	28	27	18	27	19	20	34	21	35.2	25	21	25	0.86	-0.217	-0.682	0.495081770964828	1	0.0159	0.0588	0.0367	0.0367	TRUE	0.1428
CUT_GIM_0484	2	7	3	5	0	6	1	7	2	1	6	2	4	0	6	1	6	2	6.25	3	3	3	1.078	0.108	0.128	0.898072184935307	1	0.2808	0.2329	0.2535	0.2535	TRUE	0.1246
CUT_GIM_0485	229	207	250	273	193	160	157	179	191	165	165	188	213	180	161	148	158	162	254.31	173	185	156	1.072	0.1	0.551	0.58165976704164	1	0.0159	0.0264	0.0192	0.0192	TRUE	0.1724
CUT_GIM_0486	3	2	4	1	3	0	3	1	1	2	2	3	1	3	0	3	1	1	2.61	2	1	2	0.529	-0.919	-0.841	0.400327583801266	1	0	0.5273	0.3174	0.3174	TRUE	0.1506
CUT_GIM_0487	4	7	7	6	5	4	2	2	2	3	6	5	5	5	4	2	2	2	2.82	5	5	2	0.979	-0.03	-0.037	0.970133184249413	1	0	0.4907	0.2757	0.2757	TRUE	0.4628
CUT_GIM_0488	296	205	325	316	260	274	255	222	255	213	164	244	246	242	276	240	195	216	229.26	207	255	217	1.23	0.299	1.416	0.156672529720648	1	0.0293	0.027	0.0285	0.0285	TRUE	0.2743
CUT_GIM_0489	306	302	313	447	267	268	237	320	244	220	241	235	348	249	270	223	282	207	209.21	232	289	237	1.247	0.318	1.533	0.125373083252175	1	0.0287	0.0276	0.0279	0.0279	TRUE	0.439
CUT_GIM_0490	3	0	1	0	1	1	0	0	1	2	0	1	0	1	1	0	0	1	0.67	1	1	0	0.636	-0.654	-0.335	0.737572832954982	1	0	2.0022	1.6367	1.6367	TRUE	0.2007
CUT_GIM_0491	31	33	56	50	41	40	43	44	43	22	26	42	39	38	40	41	39	36	71.43	30	39	39	1.295	0.373	1.278	0.201303636185747	1	0.0355	0.0397	0.0373	0.0373	TRUE	0.0391
CUT_GIM_0492	0	0	0	0	0	0	0	0	0	0	0	0	0	0	0	0	0	0	0	0	0	0	NA	NA	NA	NA	NA	NA	NA	NA	NA	NA	NA
CUT_GIM_0493	1	1	2	1	1	0	4	0	1	1	1	2	1	1	0	4	0	1	1.96	1	1	2	0.587	-0.768	-0.521	0.60211200795904	1	0	0.6968	0.4277	0.4277	TRUE	0.1824
CUT_GIM_0494	7	8	15	13	11	10	16	17	12	5	6	11	10	10	10	15	15	10	8.55	7	10	13	1.343	0.425	0.697	0.4859838259116	1	0.1714	0.1758	0.1741	0.1741	TRUE	0.2456
CUT_GIM_0495	5	3	7	12	3	4	7	2	4	4	2	5	9	3	4	7	2	3	11.39	4	5	4	1.478	0.564	0.925	0.354956606433804	1	0	0.1373	0.0869	0.0869	TRUE	0.1389
CUT_GIM_0496	9	2	7	9	3	6	8	8	5	6	2	5	7	3	6	8	7	4	10.65	4	5	6	1.187	0.247	0.4	0.689079422101432	1	0	0.1453	0.1062	0.1062	TRUE	0.0868
CUT_GIM_0497	84	58	102	86	64	64	61	83	89	60	46	77	67	60	65	57	73	75	87.4	61	64	68	1.042	0.059	0.225	0.821738693030106	1	0.0361	0.0364	0.0362	0.0362	TRUE	0.1544
CUT_GIM_0498	6	3	3	9	2	5	4	1	1	4	2	2	7	2	5	4	1	1	4.09	3	5	2	1.563	0.644	0.806	0.420149894478344	1	0	0.3442	0.2385	0.2385	TRUE	0.1366
CUT_GIM_0499	13	15	14	10	13	16	9	6	12	9	12	11	8	12	16	8	5	10	8.99	11	12	8	1.118	0.161	0.332	0.739516358498186	1	0	0.1682	0.096	0.096	TRUE	0.1019
CUT_GIM_0500	25	16	18	19	16	22	20	14	10	18	13	14	15	15	22	19	12	8	22.55	15	17	13	1.159	0.213	0.557	0.577342167176112	1	0.0234	0.0799	0.0532	0.0532	TRUE	0.0653
CUT_GIM_0501	11	9	9	13	9	5	7	8	4	8	7	7	10	8	5	7	7	3	12.22	7	8	6	1.091	0.125	0.224	0.822566184567036	1	0.1045	0.1294	0.1164	0.1164	TRUE	0.0891
CUT_GIM_0502	0	0	0	0	0	0	1	0	1	0	0	0	0	0	0	1	0	1	0.42	0	0	1	1	0	0	1	1	0	3.1724	3.4591	3.4591	TRUE	0.0219
CUT_GIM_0503	7	0	3	4	4	2	5	3	5	5	0	2	3	4	2	5	3	4	3.72	2	3	4	1.2	0.263	0.29	0.77143475985873	1	0	0.3768	0.2878	0.2878	TRUE	0.1662
CUT_GIM_0504	1	0	0	2	2	0	0	1	1	1	0	0	2	2	0	0	1	1	0.52	0	1	1	4.272	2.095	0.98	0.327186982012873	1	0	2.5806	1.9037	1.9037	TRUE	0.1706
CUT_GIM_0505	1	4	0	4	2	2	2	2	1	1	3	0	3	2	2	2	2	1	1.74	1	2	2	1.836	0.876	0.708	0.478763282088541	1	0	0.782	0.6169	0.6169	TRUE	0.0754
CUT_GIM_0506	3	1	3	1	1	4	0	0	2	2	1	2	1	1	4	0	0	2	2.06	2	2	1	1.062	0.087	0.073	0.941519147265032	1	0.4281	0.6633	0.5634	0.5634	TRUE	0.7113
CUT_GIM_0507	779	527	763	713	563	517	524	773	596	561	421	573	556	525	521	494	680	505	371.65	518	534	560	1.03	0.042	0.265	0.79100334937224	1	0.0138	0.0248	0.0168	0.0168	TRUE	0.1398
CUT_GIM_0508	4	3	7	8	3	6	2	2	1	3	2	5	6	3	6	2	2	1	4.16	3	5	2	1.435	0.521	0.751	0.452423796323168	1	0	0.3389	0.1502	0.1502	TRUE	0.1214
CUT_GIM_0509	0	0	0	0	0	0	0	0	0	0	0	0	0	0	0	0	0	0	0	0	0	0	NA	NA	NA	NA	NA	NA	NA	NA	NA	NA	NA
CUT_GIM_0510	7	5	1	9	9	3	2	5	8	5	4	1	7	8	3	2	4	7	7.19	3	6	4	1.901	0.927	1.413	0.157653302525626	1	0	0.2051	0.1221	0.1221	TRUE	0.1876
CUT_GIM_0511	0	0	0	0	1	0	1	1	0	0	0	0	0	1	0	1	1	0	0.49	0	0	1	2.322	1.215	0.452	0.650970464461296	1	0	2.6986	3.2019	3.2019	TRUE	0.0649
CUT_GIM_0512	0	0	0	1	0	0	0	0	0	0	0	0	1	0	0	0	0	0	0.12	0	0	0	2.322	1.215	0.231	0.817526459618265	1	0	11.2364	18	18	TRUE	0.2088
CUT_GIM_0513	1	0	0	0	1	0	0	1	1	1	0	0	0	1	0	0	1	1	0.24	0	0	1	1.192	0.254	0.074	0.941226457847983	1	0	5.5476	6.533	6.533	TRUE	0.1519
CUT_GIM_0514	72	46	58	56	56	38	31	46	41	52	37	44	44	52	38	29	40	35	38.17	44	45	35	1.014	0.02	0.076	0.93978891659684	1	0	0.0559	0.0314	0.0314	TRUE	0.1538
CUT_GIM_0515	6	6	6	7	4	5	6	5	6	4	5	5	5	4	5	6	4	5	5.82	5	5	5	1.05	0.07	0.107	0.915184044705648	1	0	0.2485	0.1361	0.1361	TRUE	0.0583
CUT_GIM_0516	0	0	2	0	1	0	0	1	1	0	0	2	0	1	0	0	1	1	0.67	1	0	1	0.643	-0.638	-0.299	0.76464500601816	1	0	2.0054	1.5195	1.5195	TRUE	0.0849
CUT_GIM_0517	0	0	0	0	0	0	0	0	0	0	0	0	0	0	0	0	0	0	0	0	0	0	NA	NA	NA	NA	NA	NA	NA	NA	NA	NA	NA
CUT_GIM_0518	97	80	104	75	73	56	88	101	82	70	64	78	58	68	56	83	89	69	78.01	71	61	80	0.863	-0.213	-0.993	0.320654344588613	1	0.0083	0.0382	0.0204	0.0204	TRUE	0.1455
CUT_GIM_0519	24	15	23	10	16	5	18	21	13	17	12	17	8	15	5	17	18	11	15.74	15	9	15	0.595	-0.748	-1.704	0.0884096585268517	1	0.0203	0.1052	0.066	0.066	TRUE	0.2187
CUT_GIM_0520	2	1	0	2	1	0	0	0	0	1	1	0	2	1	0	0	0	0	0.39	1	1	0	1.13	0.176	0.069	0.945003758627752	1	0	3.4254	3.6446	3.6446	TRUE	0.0314
CUT_GIM_0521	1	1	0	1	0	0	0	0	0	1	1	0	1	0	0	0	0	0	0.24	1	0	0	0.639	-0.647	-0.191	0.848435817331828	1	0	5.5489	6.5084	6.5084	TRUE	0.1019
CUT_GIM_0522	578	324	684	421	500	471	320	134	445	416	259	514	328	466	475	301	118	377	1125.18	396	423	265	1.067	0.094	0.205	0.837766587844447	1	0.1483	0.0224	0.0972	0.1483	TRUE	0.0563
CUT_GIM_0523	0	0	0	0	0	0	0	1	0	0	0	0	0	0	0	0	1	0	0.13	0	0	0	1	0	0	1	1	0	10.2734	18	18	TRUE	0.1884
CUT_GIM_0524	395	316	434	425	351	345	351	323	358	284	252	326	331	327	348	331	284	303	343.56	287	335	306	1.166	0.221	1.142	0.253618532772552	1	0.024	0.0251	0.0244	0.0244	TRUE	0.3255
CUT_GIM_0525	4	1	3	0	0	2	1	2	1	3	1	2	0	0	2	1	2	1	1.52	2	1	1	0.311	-1.685	-1.155	0.248026206354655	1	0	0.8936	0.6174	0.6174	TRUE	0.2858
CUT_GIM_0526	12	15	23	12	17	10	16	11	10	9	12	17	9	16	10	15	10	8	11.96	13	12	11	0.928	-0.107	-0.237	0.812977026097493	1	0	0.1318	0.0801	0.0801	TRUE	0.1272
CUT_GIM_0527	1	4	0	1	2	1	0	2	4	1	3	0	1	2	1	0	2	3	2.29	1	1	2	0.941	-0.088	-0.067	0.94631640177031	1	0.5106	0.5975	0.5588	0.5588	TRUE	0.3778
CUT_GIM_0528	15	19	23	31	19	18	16	25	14	11	15	17	24	18	18	15	22	12	16.48	14	20	16	1.4	0.486	1.307	0.191196315885076	1	0	0.1015	0.0509	0.0509	TRUE	0.1646
CUT_GIM_0529	8	3	0	2	4	4	2	0	2	6	2	0	2	4	4	2	0	2	4.07	3	3	1	1.11	0.151	0.171	0.86426202744142	1	0	0.346	0.2775	0.2775	TRUE	0.1184
CUT_GIM_0530	1	0	1	0	1	1	1	0	0	1	0	1	0	1	1	1	0	0	0.4	1	1	0	1.274	0.349	0.143	0.886169189035553	1	0	3.3556	2.8007	2.8007	TRUE	0.2088
CUT_GIM_0531	5	4	7	5	7	8	5	7	10	4	3	5	4	7	8	5	6	8	10.05	4	6	6	1.501	0.586	0.993	0.320593613501492	1	0	0.1527	0.0825	0.0825	TRUE	0.0457
CUT_GIM_0532	7	2	0	3	4	2	0	0	2	5	2	0	2	4	2	0	0	2	2.76	2	3	1	1.203	0.267	0.27	0.787506297114979	1	0	0.4994	0.3716	0.3716	TRUE	0.3203
CUT_GIM_0533	321	275	273	267	219	223	257	181	252	231	220	205	208	204	225	242	159	213	227.77	219	212	205	0.971	-0.043	-0.233	0.815732345132385	1	0.0175	0.027	0.0206	0.0206	TRUE	0.1609
CUT_GIM_0534	0	0	0	0	0	0	0	0	0	0	0	0	0	0	0	0	0	0	0	0	0	0	NA	NA	NA	NA	NA	NA	NA	NA	NA	NA	NA
CUT_GIM_0535	2	0	0	1	2	1	1	0	0	1	0	0	1	2	1	1	0	0	0.9	0	1	0	2.452	1.294	0.721	0.471082090144534	1	0	1.4908	1.1838	1.1838	TRUE	0.0872
CUT_GIM_0536	3	0	0	3	2	1	0	1	0	2	0	0	2	2	1	0	1	0	1.59	1	2	0	2.373	1.247	0.939	0.347973235724995	1	0	0.851	0.5083	0.5083	TRUE	0.3526
CUT_GIM_0537	0	1	0	2	0	1	1	0	0	0	1	0	2	0	1	1	0	0	0.44	0	1	0	3.191	1.674	0.64	0.522107360721974	1	0	3.0462	3.4064	3.4064	TRUE	0.2031
CUT_GIM_0538	41	43	29	37	23	18	26	19	37	30	34	22	29	21	18	24	17	31	20.94	29	23	24	0.806	-0.311	-0.862	0.388727207897003	1	0.0384	0.0844	0.0607	0.0607	TRUE	0.1572
CUT_GIM_0539	0	0	0	0	0	0	0	0	0	0	0	0	0	0	0	0	0	0	0	0	0	0	NA	NA	NA	NA	NA	NA	NA	NA	NA	NA	NA
CUT_GIM_0540	13	6	11	9	8	4	7	6	12	9	5	8	7	7	4	7	5	10	9.57	7	6	7	0.829	-0.27	-0.507	0.612065929742948	1	0	0.1593	0.0814	0.0814	TRUE	0.1197
CUT_GIM_0541	6	6	5	3	6	8	1	4	2	4	5	4	2	6	8	1	4	2	4.84	4	5	2	1.217	0.283	0.395	0.692892623415743	1	0	0.2943	0.1962	0.1962	TRUE	0.1945
CUT_GIM_0542	4	4	1	6	9	1	6	0	2	3	3	1	5	8	1	6	0	2	2.91	2	5	3	2.079	1.056	1.085	0.27807628801437	1	0	0.476	0.421	0.421	TRUE	0.0649
CUT_GIM_0543	1	6	5	3	1	4	1	4	2	1	5	4	2	1	4	1	4	2	6.7	3	2	2	0.788	-0.344	-0.42	0.674527662788338	1	0	0.2185	0.1726	0.1726	TRUE	0.2662
CUT_GIM_0544	30	19	29	23	19	23	22	18	20	22	15	22	18	18	23	21	16	17	33.37	20	20	18	0.996	-0.006	-0.019	0.984633551773152	1	0	0.0609	0.0353	0.0353	TRUE	0.2663
CUT_GIM_0545	1	1	3	2	3	2	3	2	2	1	1	2	2	3	2	3	2	2	3.17	1	2	2	1.673	0.742	0.694	0.487387712541109	1	0	0.4388	0.3094	0.3094	TRUE	0.1273
CUT_GIM_0546	2	0	2	0	3	1	1	1	2	1	0	2	0	3	1	1	1	2	3.05	1	1	1	1.216	0.282	0.237	0.812496761663637	1	0	0.455	0.2695	0.2695	TRUE	0.3509
CUT_GIM_0547	19	12	11	17	10	13	11	12	13	14	10	8	13	9	13	10	11	11	16.35	11	12	11	1.13	0.177	0.403	0.686992545288323	1	0	0.1021	0.0653	0.0653	TRUE	0.0619
CUT_GIM_0548	0	0	0	1	0	0	0	1	0	0	0	0	1	0	0	0	1	0	0.14	0	0	0	2.322	1.215	0.233	0.815792867532139	1	0	9.2205	17.6182	17.6182	TRUE	0.1386
CUT_GIM_0549	817	737	744	677	593	556	595	639	613	588	589	559	528	552	560	561	562	519	612.26	579	547	547	0.945	-0.082	-0.685	0.493085918205323	1	0.0043	0.0234	0.0088	0.0088	TRUE	0.0642
CUT_GIM_0550	59	44	41	48	35	33	59	6	34	42	35	31	37	33	33	56	5	29	77.87	36	34	30	0.954	-0.069	-0.181	0.856742756789789	1	0.128	0.0382	0.0807	0.0807	TRUE	0.4472
CUT_GIM_0551	3	4	5	3	1	8	2	3	2	2	3	4	2	1	8	2	3	2	1.72	3	4	2	1.224	0.292	0.291	0.77134995787014	1	0	0.7905	0.48	0.48	TRUE	0.1507
CUT_GIM_0552	5	2	6	12	11	9	3	1	4	4	2	5	9	10	9	3	1	3	5.67	4	9	2	2.934	1.553	2.304	0.0212377612409862	1	0	0.2543	0.1643	0.1643	TRUE	0.0778
CUT_GIM_0553	15	7	7	8	8	7	7	8	5	11	6	5	6	7	7	7	7	4	9.71	7	7	6	0.951	-0.072	-0.117	0.906602625764019	1	0.1546	0.1573	0.1559	0.1559	TRUE	0.081
CUT_GIM_0554	3	2	1	4	0	1	0	6	2	2	2	1	3	0	1	0	5	2	5.73	2	1	2	0.973	-0.04	-0.04	0.968204110945203	1	0	0.2517	0.1582	0.1582	TRUE	0.472
CUT_GIM_0555	0	2	1	0	0	0	0	1	0	0	2	1	0	0	0	0	1	0	0.23	1	0	0	0.212	-2.235	-0.583	0.560074489442692	1	0	5.7468	9.1131	9.1131	TRUE	0.0194
CUT_GIM_0556	1	1	0	4	0	0	0	1	1	1	1	0	3	0	0	0	1	1	1.21	1	1	1	2.209	1.143	0.69	0.489980879794034	1	0	1.1151	0.8232	0.8232	TRUE	0.1295
CUT_GIM_0557	7	4	2	9	2	4	1	2	4	5	3	2	7	2	4	1	2	3	4.54	3	4	2	1.343	0.426	0.514	0.607234484917618	1	0.2368	0.3121	0.2749	0.2749	TRUE	0.0891
CUT_GIM_0558	6	8	4	7	7	7	0	4	3	4	6	3	5	7	7	0	4	3	4.09	4	6	2	1.387	0.472	0.65	0.515547289634968	1	0	0.3446	0.2256	0.2256	TRUE	0.2081
CUT_GIM_0559	2	0	3	2	6	4	2	0	1	1	0	2	2	6	4	2	0	1	2.41	1	4	1	2.947	1.559	1.443	0.14893966545487	1	0	0.5692	0.4154	0.4154	TRUE	0.0714
CUT_GIM_0560	0	1	3	5	2	3	2	0	6	0	1	2	4	2	3	2	0	5	2.4	1	3	2	2.92	1.546	1.368	0.171309573739418	1	0	0.5712	0.3941	0.3941	TRUE	0.1491
CUT_GIM_0561	0	1	1	0	1	0	0	0	1	0	1	1	0	1	0	0	0	1	0.82	1	0	0	0.631	-0.663	-0.284	0.776653090210368	1	0	1.6375	2.2027	2.2027	TRUE	0.1307
CUT_GIM_0562	45	45	35	34	29	33	36	14	20	32	36	26	27	27	33	34	12	17	40.07	31	29	21	0.914	-0.129	-0.434	0.663960755508416	1	0.0159	0.0542	0.0362	0.0362	TRUE	0.3652
CUT_GIM_0563	4	1	7	2	2	4	1	0	2	3	1	5	2	2	4	1	0	2	2.18	3	3	1	0.814	-0.298	-0.303	0.761914579240912	1	0	0.6288	0.384	0.384	TRUE	0.0617
CUT_GIM_0564	277	238	225	240	221	202	240	94	188	199	190	169	187	206	204	226	83	159	225.59	186	199	156	1.068	0.094	0.386	0.699832146858057	1	0.0456	0.0271	0.039	0.039	TRUE	0.1529
CUT_GIM_0565	5	0	2	1	1	3	1	0	1	4	0	2	1	1	3	1	0	1	2.5	2	2	1	0.881	-0.183	-0.164	0.869472306596621	1	0	0.5507	0.3831	0.3831	TRUE	0.2023
CUT_GIM_0566	320	286	259	279	254	232	267	127	211	230	228	195	217	237	234	252	112	179	260.01	218	229	181	1.053	0.074	0.336	0.737212228713831	1	0.0339	0.0263	0.0313	0.0313	TRUE	0.1397
CUT_GIM_0567	0	0	0	1	0	0	0	0	0	0	0	0	1	0	0	0	0	0	0.96	0	0	0	2.322	1.215	0.568	0.56995785793666	1	0	1.3971	1.2989	1.2989	TRUE	0.0693
CUT_GIM_0568	99	119	127	148	101	89	95	117	93	71	95	95	115	94	90	90	103	79	148	87	100	91	1.147	0.198	0.838	0.402021591323209	1	0.0321	0.0302	0.0314	0.0314	TRUE	0.6208
CUT_GIM_0569	14	16	19	24	14	18	13	23	13	10	13	14	19	13	18	12	20	11	14.64	12	17	14	1.35	0.432	1.099	0.271675350050512	1	0	0.1115	0.0539	0.0539	TRUE	0.1963
CUT_GIM_0570	0	0	2	1	1	2	1	0	0	0	0	2	1	1	2	1	0	0	1.24	1	1	0	2.422	1.276	0.801	0.422869663036483	1	0	1.0832	0.706	0.706	TRUE	0.2734
CUT_GIM_0571	1	4	2	0	0	3	5	3	0	1	3	2	0	0	3	5	3	0	1.53	2	1	3	0.532	-0.911	-0.592	0.55383926503732	1	1.2715	0.8833	1.0213	1.0213	TRUE	0.1177
CUT_GIM_0572	1	2	0	0	4	0	2	0	0	1	2	0	0	4	0	2	0	0	1.17	1	1	1	1.607	0.685	0.341	0.733362543388182	1	4.2514	1.1531	2.0513	2.0513	TRUE	0.6332
CUT_GIM_0573	17	21	5	7	8	11	9	2	14	12	17	4	5	7	11	8	2	12	8.87	11	8	7	0.726	-0.463	-0.787	0.431533142947096	1	0.145	0.1703	0.1577	0.1577	TRUE	0.1354
CUT_GIM_0574	0	0	0	0	0	1	0	0	0	0	0	0	0	0	1	0	0	0	0.23	0	0	0	2.322	1.215	0.312	0.754807858864584	1	0	5.7243	8.9162	8.9162	TRUE	0.178
CUT_GIM_0575	1301	1314	1744	1311	1057	930	1317	1459	950	936	1049	1310	1022	985	937	1241	1284	805	1201.54	1098	981	1110	0.893	-0.163	-0.639	0.522667989682273	1	0.0537	0.0223	0.046	0.046	TRUE	0.1978
CUT_GIM_0576	1	0	0	0	0	0	0	0	0	1	0	0	0	0	0	0	0	0	0.1	0	0	0	0.612	-0.708	-0.134	0.893069827639025	1	0	12.8873	18	18	TRUE	0.1435
CUT_GIM_0577	45	45	35	34	29	33	36	16	20	32	36	26	27	27	33	34	14	17	40.89	31	29	22	0.914	-0.129	-0.442	0.658289358669545	1	0.0131	0.0536	0.0341	0.0341	TRUE	0.4709
CUT_GIM_0578	371	289	511	335	429	661	484	286	628	267	231	384	261	400	666	456	252	532	288.38	294	442	413	1.503	0.588	2.019	0.0435354462649867	1	0.0773	0.0258	0.0588	0.0588	TRUE	0.0682
CUT_GIM_0579	2	4	5	3	3	1	1	1	1	1	3	4	2	3	1	1	1	1	2.81	3	2	1	0.745	-0.424	-0.458	0.647218103790824	1	0	0.4917	0.2654	0.2654	TRUE	0.2877
CUT_GIM_0580	114	81	112	92	111	93	117	117	121	82	65	84	72	103	94	110	103	102	70.38	77	90	105	1.159	0.213	0.916	0.359927195632853	1	0.0207	0.04	0.0292	0.0292	TRUE	0.3163
CUT_GIM_0581	0	0	1	0	0	0	0	1	0	0	0	1	0	0	0	0	1	0	0.22	0	0	0	0.612	-0.708	-0.18	0.857275949260883	1	0	5.9799	9.1731	9.1731	TRUE	0.0945
CUT_GIM_0582	55	25	38	56	31	30	49	43	29	40	20	29	44	29	30	46	38	25	43.53	30	34	36	1.17	0.226	0.736	0.461783423807071	1	0.0349	0.0516	0.0424	0.0424	TRUE	0.108
CUT_GIM_0583	90	109	137	128	86	78	132	111	99	65	87	103	100	80	79	124	98	84	88.64	85	86	102	1.018	0.026	0.099	0.920922554091164	1	0.04	0.0362	0.0385	0.0385	TRUE	0.0906
CUT_GIM_0584	2	5	3	7	9	5	8	5	5	1	4	2	5	8	5	8	4	4	6.92	2	6	5	2.484	1.313	1.914	0.0556127733234057	1	0	0.2123	0.1179	0.1179	TRUE	0.2169
CUT_GIM_0585	142	62	75	99	93	103	69	74	89	102	50	56	77	87	104	65	65	75	60.76	69	89	68	1.28	0.356	1.302	0.192917003337088	1	0.0436	0.043	0.0434	0.0434	TRUE	0.5589
CUT_GIM_0586	31	20	18	26	13	11	13	24	14	22	16	14	20	12	11	12	21	12	32.64	17	14	15	0.85	-0.235	-0.599	0.549400577005687	1	0.0558	0.0617	0.0586	0.0586	TRUE	0.1438
CUT_GIM_0587	6	2	0	5	4	11	8	1	5	4	2	0	4	4	11	8	1	4	3.26	2	6	4	3.096	1.63	1.692	0.0906483350502962	1	0	0.4261	0.4061	0.4061	TRUE	0.0835
CUT_GIM_0588	30	44	26	21	33	27	17	10	22	22	35	20	16	31	27	16	9	19	28.87	26	25	15	0.969	-0.045	-0.131	0.896064976926694	1	0.0408	0.067	0.0534	0.0534	TRUE	0.1516
CUT_GIM_0589	2	0	2	3	1	1	0	2	2	1	0	2	2	1	1	0	2	2	2.23	1	1	1	1.467	0.553	0.429	0.668144844419321	1	0	0.6144	0.5106	0.5106	TRUE	0.0632
CUT_GIM_0590	17	8	16	14	14	9	7	9	14	12	6	12	11	13	9	7	8	12	20.26	10	11	9	1.076	0.105	0.176	0.85992540810988	1	0.2559	0.0865	0.1795	0.1795	TRUE	0.2492
CUT_GIM_0591	20	6	11	16	17	14	10	11	13	14	5	8	12	16	14	9	10	11	8.97	9	14	10	1.534	0.617	1.044	0.296701775094402	1	0.1936	0.1686	0.179	0.179	TRUE	0.3378
CUT_GIM_0592	391	307	331	692	524	579	329	257	296	281	245	249	539	488	584	310	226	251	334.45	258	537	262	2.077	1.054	7.532	4.98134696647037e-14	2.93301709385775e-10	0.0064	0.0252	0.0118	0.0118	TRUE	0.0936
CUT_GIM_0593	738	706	645	732	579	408	496	705	578	531	564	485	571	539	411	467	620	490	416.59	527	507	526	0.965	-0.052	-0.355	0.722274631304634	1	0.0101	0.0244	0.0139	0.0139	TRUE	0.105
CUT_GIM_0594	61	49	49	42	51	32	54	9	70	44	39	37	33	48	32	51	8	59	126.95	40	38	39	0.938	-0.092	-0.185	0.853294539320375	1	0.1576	0.0317	0.0976	0.1576	TRUE	0.7545
CUT_GIM_0595	2	1	0	2	0	3	0	0	1	1	1	0	2	0	3	0	0	1	3.6	1	2	0	2.005	1.004	0.739	0.45963985863082	1	0	0.3888	0.527	0.527	TRUE	0.0452
CUT_GIM_0596	22	20	26	19	13	10	9	16	33	16	16	20	15	12	10	8	14	28	21.57	17	12	17	0.726	-0.461	-1.07	0.284455514335564	1	0.0689	0.0825	0.0753	0.0753	TRUE	0.1087
CUT_GIM_0597	0	2	0	0	0	0	0	0	0	0	2	0	0	0	0	0	0	0	0.15	1	0	0	0.313	-1.677	-0.321	0.748412512925241	1	0	8.7425	18	18	TRUE	0.3247
CUT_GIM_0598	22	16	14	14	15	20	7	17	20	16	13	11	11	14	20	7	15	17	17.11	13	15	13	1.135	0.182	0.446	0.655908254009338	1	0	0.0985	0.0616	0.0616	TRUE	0.1787
CUT_GIM_0599	2	1	0	0	0	1	0	1	1	1	1	0	0	0	1	0	1	1	0.8	1	0	1	0.43	-1.217	-0.656	0.511694575749606	1	0	1.668	0.9751	0.9751	TRUE	0.1771
CUT_GIM_0600	0	3	1	0	1	0	0	0	3	0	2	1	0	1	0	0	0	3	0.44	1	0	1	0.309	-1.692	-0.584	0.559392145986907	1	0	3.0094	4.6937	4.6937	TRUE	0.1073
CUT_GIM_0601	23	8	16	16	16	9	19	8	11	17	6	12	12	15	9	18	7	9	19.16	12	12	11	1.039	0.056	0.126	0.899943718860315	1	0.0516	0.0902	0.0721	0.0721	TRUE	0.2414
CUT_GIM_0602	0	0	0	0	0	0	0	0	0	0	0	0	0	0	0	0	0	0	0.12	0	0	0	1	0	0	1	1	0	11.5061	18	18	TRUE	0.1352
CUT_GIM_0603	65	74	68	61	57	37	57	74	52	47	59	51	48	53	37	54	65	44	60.46	52	46	54	0.882	-0.181	-0.685	0.493293903101564	1	0.0265	0.0431	0.0332	0.0332	TRUE	0.082
CUT_GIM_0604	14	21	15	17	14	7	14	15	10	10	17	11	13	13	7	13	13	8	12.11	13	11	11	0.889	-0.169	-0.394	0.69339772745668	1	0	0.1304	0.0629	0.0629	TRUE	0.1221
CUT_GIM_0605	1	3	5	4	9	6	5	4	6	1	2	4	3	8	6	5	4	5	3.94	2	6	5	2.542	1.346	1.606	0.108197430408134	1	0	0.3564	0.2621	0.2621	TRUE	0.1604
CUT_GIM_0606	4679	4979	5669	4972	3279	3042	4681	6001	4651	3368	3976	4260	3876	3055	3066	4410	5281	3940	7359.24	3868	3332	4544	0.862	-0.215	-0.95	0.342044472821754	1	0.0416	0.0214	0.0366	0.0366	TRUE	0.1196
CUT_GIM_0607	0	0	0	0	0	0	0	0	0	0	0	0	0	0	0	0	0	0	0.2	0	0	0	1	0	0	1	1	0	6.5794	13.4878	13.4878	TRUE	0.1884
CUT_GIM_0608	739	706	645	733	579	408	496	705	578	532	564	485	571	539	411	467	620	490	416.72	527	507	526	0.965	-0.052	-0.355	0.722761486913321	1	0.0102	0.0244	0.0139	0.0139	TRUE	0.1055
CUT_GIM_0609	205	204	136	162	143	132	160	119	202	148	163	102	126	133	133	151	105	171	298.25	138	131	142	0.951	-0.072	-0.321	0.748083732202253	1	0.0323	0.0257	0.0301	0.0301	TRUE	0.1645
CUT_GIM_0610	1	0	3	4	2	5	0	3	3	1	0	2	3	2	5	0	3	3	4.7	1	3	2	3.301	1.723	1.658	0.0972680480941328	1	0	0.3022	0.2652	0.2652	TRUE	0.0746
CUT_GIM_0611	226	236	228	266	196	174	211	313	200	163	188	171	207	183	175	199	275	169	189.39	174	188	214	1.084	0.117	0.644	0.519438771645597	1	0.0149	0.0282	0.0191	0.0191	TRUE	0.2111
CUT_GIM_0612	7	4	15	7	5	1	10	12	7	5	3	11	5	5	1	9	11	6	6.98	6	4	9	0.585	-0.774	-1.147	0.251281414841335	1	0	0.2107	0.152	0.152	TRUE	0.2561
CUT_GIM_0613	0	3	1	0	2	1	0	2	3	0	2	1	0	2	1	0	2	3	1.33	1	1	2	0.899	-0.154	-0.103	0.917696368957614	1	0	1.0151	0.7467	0.7467	TRUE	0.141
CUT_GIM_0614	2	0	1	2	4	0	1	2	1	1	0	1	2	4	0	1	2	1	1.61	1	2	1	2.382	1.252	0.945	0.344628000784072	1	0	0.8405	0.5056	0.5056	TRUE	0.0801
CUT_GIM_0615	145	120	127	106	132	86	93	36	110	104	96	95	83	123	87	88	32	93	60.8	98	98	71	0.988	-0.018	-0.061	0.951527088277059	1	0.0607	0.043	0.0535	0.0535	TRUE	0.731
CUT_GIM_0616	4	3	0	1	0	2	0	0	1	3	2	0	1	0	2	0	0	1	1.69	2	1	0	0.517	-0.951	-0.68	0.496379323533245	1	0	0.8018	0.6995	0.6995	TRUE	0.0811
CUT_GIM_0617	7	2	7	7	5	5	2	3	6	5	2	5	5	5	5	2	3	5	9.8	4	5	3	1.266	0.34	0.5	0.617340091067977	1	0.145	0.1561	0.1511	0.1511	TRUE	0.4271
CUT_GIM_0618	4	3	3	3	2	3	2	3	1	3	2	2	2	2	3	2	3	1	3.36	2	2	2	0.953	-0.07	-0.081	0.935316103690789	1	0	0.4146	0.196	0.196	TRUE	0.2332
CUT_GIM_0619	22	18	24	19	13	10	8	16	33	16	14	18	15	12	10	8	14	28	21.12	16	12	17	0.773	-0.372	-0.844	0.398467460477087	1	0.0775	0.0838	0.0804	0.0804	TRUE	0.1143
CUT_GIM_0620	2	0	2	1	1	1	0	1	1	1	0	2	1	1	1	0	1	1	2.05	1	1	1	0.903	-0.147	-0.106	0.915856014822041	1	0	0.6673	0.5234	0.5234	TRUE	0.0534
CUT_GIM_0621	39	26	27	15	18	23	8	14	12	28	21	20	12	17	23	8	12	10	16.41	23	17	10	0.735	-0.445	-1.241	0.214461921984587	1	0	0.1018	0.0495	0.0495	TRUE	0.0777
CUT_GIM_0622	83	79	98	82	97	73	62	50	48	60	63	74	64	90	74	58	44	41	70.61	66	76	48	1.157	0.21	0.981	0.326349433208674	1	0.0079	0.04	0.0212	0.0212	TRUE	0.1036
CUT_GIM_0623	390	311	389	445	319	311	368	539	354	281	248	292	347	297	313	347	474	300	391.07	274	319	374	1.166	0.222	1.391	0.164231371619828	1	0.0121	0.0246	0.0156	0.0156	TRUE	0.2151
CUT_GIM_0624	2	2	5	3	7	2	3	3	3	1	2	4	2	7	2	3	3	3	4.93	2	4	3	1.59	0.669	0.857	0.391246405606333	1	0	0.2895	0.1474	0.1474	TRUE	0.2401
CUT_GIM_0625	6	2	1	5	1	2	5	4	3	4	2	1	4	1	2	5	4	3	5.75	2	2	4	1.045	0.063	0.072	0.942837484408022	1	0.1348	0.2512	0.202	0.202	TRUE	0.0946
CUT_GIM_0626	3494	2386	2984	2945	2753	1936	2319	2534	2908	2515	1906	2242	2296	2565	1951	2185	2230	2463	2142.44	2221	2271	2293	1.022	0.032	0.223	0.82345602764562	1	0.0119	0.0219	0.0145	0.0145	TRUE	0.064
CUT_GIM_0627	2	0	0	0	0	0	1	1	0	1	0	0	0	0	0	1	1	0	0.35	0	0	1	0.342	-1.549	-0.497	0.619517801675321	1	0	3.8305	5.2381	5.2381	TRUE	0.3246
CUT_GIM_0628	26	13	21	26	29	18	22	13	27	19	10	16	20	27	18	21	11	23	15.18	15	22	18	1.452	0.538	1.364	0.172619266774233	1	0	0.1083	0.0663	0.0663	TRUE	0.2032
CUT_GIM_0629	10	24	12	10	7	12	15	12	11	7	19	9	8	7	12	14	11	9	9.35	12	9	11	0.746	-0.424	-0.798	0.424880382635218	1	0.0743	0.1626	0.1193	0.1193	TRUE	0.4493
CUT_GIM_0630	15	15	13	10	8	18	10	6	11	11	12	10	8	7	18	9	5	9	16.86	11	11	8	1.007	0.01	0.024	0.981225410593708	1	0	0.0996	0.0623	0.0623	TRUE	0.3645
CUT_GIM_0631	28	23	25	25	13	23	16	28	34	20	18	19	19	12	23	15	25	29	19.75	19	18	23	0.954	-0.068	-0.191	0.848605111196413	1	0	0.0882	0.0477	0.0477	TRUE	0.1724
CUT_GIM_0632	1	4	10	5	6	6	6	5	5	1	3	8	4	6	6	6	4	4	8.66	4	5	5	1.351	0.434	0.67	0.502733197551835	1	0	0.1739	0.1143	0.1143	TRUE	0.38
CUT_GIM_0633	6	4	5	3	2	4	1	0	2	4	3	4	2	2	4	1	0	2	7.91	4	3	1	0.717	-0.48	-0.656	0.512054914911461	1	0	0.1883	0.1195	0.1195	TRUE	0.2061
CUT_GIM_0634	7	5	7	12	6	3	5	8	6	5	4	5	9	6	3	5	7	5	10.15	5	6	6	1.292	0.37	0.66	0.509233645546032	1	0	0.1515	0.0746	0.0746	TRUE	0.0922
CUT_GIM_0635	1	0	0	2	0	0	0	0	2	1	0	0	2	0	0	0	0	2	0.28	0	1	1	1.967	0.976	0.265	0.791366951585835	1	0	4.6841	7.959	7.959	TRUE	0.3246
CUT_GIM_0636	4	8	8	7	8	4	3	4	3	3	6	6	5	7	4	3	4	3	6.92	5	5	3	1.119	0.163	0.263	0.792498400019616	1	0	0.2123	0.121	0.121	TRUE	0.1268
CUT_GIM_0637	22	16	14	14	16	20	7	18	21	16	13	11	11	15	20	7	16	18	17.32	13	15	14	1.158	0.212	0.518	0.604646067079313	1	0	0.0976	0.0624	0.0624	TRUE	0.1357
CUT_GIM_0638	22	13	16	12	15	10	13	8	11	16	10	12	9	14	10	12	7	9	10.19	13	11	9	0.868	-0.204	-0.438	0.661737247993426	1	0	0.151	0.0864	0.0864	TRUE	0.0847
CUT_GIM_0639	1	0	3	1	4	0	2	1	1	1	0	2	1	4	0	2	1	1	0.99	1	2	1	1.503	0.588	0.397	0.691150752258092	1	0	1.3612	0.8984	0.8984	TRUE	0.304
CUT_GIM_0640	567	545	586	604	481	404	458	528	471	408	435	440	471	448	407	432	465	399	471.01	428	442	432	1.034	0.048	0.359	0.719397432859832	1	0.0067	0.0241	0.0112	0.0112	TRUE	0.0955
CUT_GIM_0641	343	194	413	434	258	229	126	165	288	247	155	310	338	240	231	119	145	244	909.74	237	270	169	1.137	0.185	0.357	0.721085861616637	1	0.1906	0.0227	0.1184	0.1906	TRUE	0.2917
CUT_GIM_0642	7	7	11	8	6	6	5	13	9	5	6	8	6	6	6	5	11	8	7.48	6	6	8	0.948	-0.078	-0.132	0.89484290905105	1	0	0.1979	0.1133	0.1133	TRUE	0.1167
CUT_GIM_0643	2	1	2	2	0	0	0	0	0	1	1	2	2	0	0	0	0	0	1.69	1	1	0	0.461	-1.116	-0.759	0.447616057109358	1	0	0.8046	0.4791	0.4791	TRUE	0.1196
CUT_GIM_0644	0	0	0	0	0	0	0	0	0	0	0	0	0	0	0	0	0	0	0.06	0	0	0	1	0	0	1	1	0	21.4995	18	18	TRUE	0.1377
CUT_GIM_0645	8	8	1	4	3	2	2	5	1	6	6	1	3	3	2	2	4	1	5.2	4	3	2	0.621	-0.687	-0.777	0.436871248295481	1	0.3351	0.2754	0.3049	0.3049	TRUE	0.0798
CUT_GIM_0646	0	1	0	0	0	0	0	0	2	0	1	0	0	0	0	0	0	2	0.41	0	0	1	0.612	-0.708	-0.23	0.818053807291072	1	0	3.2299	4.8284	4.8284	TRUE	0.325
CUT_GIM_0647	3	2	1	0	0	2	0	0	0	2	2	1	0	0	2	0	0	0	1	2	1	0	0.42	-1.251	-0.711	0.476983673310218	1	0	1.3479	1.2664	1.2664	TRUE	0.1708
CUT_GIM_0648	285	269	199	235	193	122	198	238	210	205	215	150	183	180	123	187	209	178	156.11	190	162	191	0.856	-0.224	-1.191	0.233612002655531	1	0.0163	0.0297	0.0207	0.0207	TRUE	0.1526
CUT_GIM_0649	7	4	4	3	4	8	6	1	3	5	3	3	2	4	8	6	1	3	4.4	4	5	3	1.224	0.292	0.381	0.702917632116777	1	0.1022	0.3217	0.223	0.223	TRUE	0.2584
CUT_GIM_0650	67	32	53	34	41	25	35	27	37	48	26	40	27	38	25	33	24	31	26.11	38	30	29	0.788	-0.343	-1.082	0.279432493772061	1	0	0.0719	0.0477	0.0477	TRUE	0.0936
CUT_GIM_0651	3	2	5	7	2	5	2	8	5	2	2	4	5	2	5	2	7	4	8.1	3	4	4	1.654	0.726	1.017	0.309080437414204	1	0	0.1844	0.1085	0.1085	TRUE	0.1794
CUT_GIM_0652	8	9	3	5	9	4	2	1	6	6	7	2	4	8	4	2	1	5	7.83	5	5	3	1.071	0.099	0.154	0.877405365791552	1	0.0698	0.19	0.1384	0.1384	TRUE	0.1973
CUT_GIM_0653	0	0	0	1	0	0	0	0	0	0	0	0	1	0	0	0	0	0	0.18	0	0	0	2.322	1.215	0.252	0.801202495296322	1	0	7.3892	14.7936	14.7936	TRUE	0.2088
CUT_GIM_0654	0	3	1	3	1	1	0	1	1	0	2	1	2	1	1	0	1	1	1.04	1	1	1	1.409	0.494	0.33	0.741395966609537	1	0	1.2981	0.9406	0.9406	TRUE	0.2167
CUT_GIM_0655	1336	1145	1274	1180	969	785	908	1105	1032	962	914	957	920	903	791	855	972	874	888.4	944	871	900	0.923	-0.116	-0.62	0.535362513604993	1	0.025	0.0227	0.0243	0.0243	TRUE	0.3196
CUT_GIM_0656	6	3	2	2	1	1	0	1	2	4	2	2	2	1	1	0	1	2	2.27	3	1	1	0.43	-1.217	-1.034	0.301253857834615	1	0.2852	0.6029	0.4804	0.4804	TRUE	0.23
CUT_GIM_0657	0	1	1	0	0	0	0	0	0	0	1	1	0	0	0	0	0	0	0.35	1	0	0	0.322	-1.634	-0.47	0.638701957009972	1	18	3.8097	6.9902	6.9902	TRUE	0.4808
CUT_GIM_0658	0	1	2	0	0	0	1	1	0	0	1	2	0	0	0	1	1	0	0.67	1	0	1	0.217	-2.202	-1.079	0.280521511997424	1	0	2.0001	1.5038	1.5038	TRUE	0.0812
CUT_GIM_0659	10	12	20	10	11	8	7	3	7	7	10	15	8	10	8	7	3	6	7.1	11	9	5	0.82	-0.286	-0.478	0.632397904505392	1	0.1106	0.2074	0.1703	0.1703	TRUE	0.1075
CUT_GIM_0660	14	11	12	13	3	4	4	12	9	10	9	9	10	3	4	4	11	8	9.44	9	6	8	0.628	-0.672	-1.215	0.224442250484432	1	0	0.1613	0.1025	0.1025	TRUE	0.3572
CUT_GIM_0661	2	5	0	1	0	1	1	0	1	1	4	0	1	0	1	1	0	1	1	2	1	1	0.332	-1.591	-0.983	0.32548643555989	1	0	1.342	0.9203	0.9203	TRUE	0.0494
CUT_GIM_0662	5	6	7	4	4	9	4	4	5	4	5	5	3	4	9	4	4	4	4.54	5	5	4	1.145	0.196	0.271	0.786698016560588	1	0	0.3121	0.2064	0.2064	TRUE	0.845
CUT_GIM_0663	1	2	3	3	3	1	2	5	0	1	2	2	2	3	1	2	4	0	1.98	2	2	2	1.365	0.449	0.404	0.686367597296657	1	0	0.6885	0.4225	0.4225	TRUE	0.0885
CUT_GIM_0664	1	0	0	3	1	3	4	0	5	1	0	0	2	1	3	4	0	4	2.43	0	2	3	7.728	2.95	1.956	0.0505126050772627	1	0	0.5662	0.4249	0.4249	TRUE	0.1978
CUT_GIM_0665	0	0	0	1	0	0	0	0	0	0	0	0	1	0	0	0	0	0	0.09	0	0	0	2.322	1.215	0.231	0.817526459618265	1	0	13.9648	18	18	TRUE	0.1019
CUT_GIM_0666	17	29	16	16	15	21	16	13	18	12	23	12	12	14	21	15	11	15	14.72	16	16	14	1	0	0	0.999993564482011	1	0.0547	0.111	0.0833	0.0833	TRUE	0.2004
CUT_GIM_0667	0	0	1	1	0	3	0	1	1	0	0	1	1	0	3	0	1	1	1.05	0	1	1	4.569	2.192	1.19	0.233968562374537	1	0	1.2844	1.0797	1.0797	TRUE	0.071
CUT_GIM_0668	17	22	13	24	11	16	14	11	12	12	18	10	19	10	16	13	10	10	14.54	13	15	11	1.151	0.203	0.501	0.616371627652843	1	0	0.1121	0.0594	0.0594	TRUE	0.13
CUT_GIM_0669	20	21	15	15	10	7	17	17	14	14	17	11	12	9	7	16	15	12	16.08	14	9	14	0.671	-0.575	-1.359	0.174261336753577	1	0	0.1034	0.0547	0.0547	TRUE	0.0532
CUT_GIM_0670	260	286	301	224	192	173	276	179	203	187	228	226	175	179	174	260	158	172	197.8	214	176	197	0.823	-0.281	-1.485	0.13744347988745	1	0.0185	0.0279	0.0215	0.0215	TRUE	0.2895
CUT_GIM_0671	1	1	1	0	0	1	2	1	0	1	1	1	0	0	1	2	1	0	1.14	1	0	1	0.427	-1.227	-0.691	0.489648784601855	1	0	1.1852	0.7733	0.7733	TRUE	0.1345
CUT_GIM_0672	0	1	0	0	0	0	1	0	0	0	1	0	0	0	0	1	0	0	0.35	0	0	0	0.612	-0.708	-0.251	0.802053876706103	1	0	3.7558	3.7501	3.7501	TRUE	0.1599
CUT_GIM_0673	21	14	20	20	23	11	12	13	17	15	11	15	16	21	11	11	11	14	10.17	14	16	12	1.165	0.22	0.496	0.619799961820342	1	0	0.1512	0.0863	0.0863	TRUE	0.1626
CUT_GIM_0674	0	0	0	0	0	1	0	0	0	0	0	0	0	0	1	0	0	0	0.06	0	0	0	2.322	1.215	0.231	0.817524491477503	1	0	23.6268	18	18	TRUE	0.178
CUT_GIM_0675	3	4	4	11	4	9	6	10	7	2	3	3	9	4	9	6	9	6	9.01	3	7	7	2.577	1.366	2.178	0.02938726257713	1	0	0.168	0.0841	0.0841	TRUE	0.1602
CUT_GIM_0676	0	0	0	3	1	1	0	0	1	0	0	0	2	1	1	0	0	1	0.6	0	1	0	10.38	3.376	1.649	0.0992485309747524	1	0	2.2267	1.709	1.709	TRUE	0.0632
CUT_GIM_0677	3	2	2	4	2	5	1	6	3	2	2	2	3	2	5	1	5	3	6.78	2	3	3	1.877	0.908	1.103	0.270203706433992	1	0	0.2161	0.138	0.138	TRUE	0.234
CUT_GIM_0678	4	6	4	6	2	5	3	2	6	3	5	3	5	2	5	3	2	5	5.66	4	4	3	1.095	0.13	0.185	0.852969620227437	1	0	0.255	0.1338	0.1338	TRUE	0.1109
CUT_GIM_0679	8	3	7	5	5	4	3	8	7	6	2	5	4	5	4	3	7	6	7.25	4	4	5	0.929	-0.106	-0.163	0.870885787389779	1	0	0.2036	0.1166	0.1166	TRUE	0.0942
CUT_GIM_0680	0	2	1	2	0	1	0	2	0	0	2	1	2	0	1	0	2	0	0.45	1	1	1	1.112	0.154	0.061	0.951026141817787	1	0	2.9887	3.4934	3.4934	TRUE	0.1031
CUT_GIM_0681	46	41	43	33	31	29	30	21	39	33	33	32	26	29	29	28	18	33	29.66	33	28	26	0.852	-0.232	-0.79	0.42926504087768	1	0	0.0658	0.0343	0.0343	TRUE	0.2106
CUT_GIM_0682	317	199	298	289	230	178	217	390	288	228	159	224	225	214	179	204	343	244	236	204	206	264	1.014	0.019	0.09	0.928553530818976	1	0.0308	0.0268	0.0295	0.0295	TRUE	0.2005
CUT_GIM_0683	7	8	3	3	5	3	0	1	2	5	6	2	2	5	3	0	1	2	4.43	4	3	1	0.728	-0.458	-0.609	0.54238159054956	1	0	0.3196	0.1882	0.1882	TRUE	0.2335
CUT_GIM_0684	5	0	0	4	1	3	2	2	5	4	0	0	3	1	3	2	2	4	1.85	1	2	3	1.933	0.951	0.691	0.489493365326646	1	1.0765	0.7342	0.864	0.864	TRUE	0.5103
CUT_GIM_0685	2	0	0	0	2	1	2	2	1	1	0	0	0	2	1	2	2	1	2.39	0	1	2	1.83	0.872	0.585	0.558696758061975	1	0	0.5742	0.3538	0.3538	TRUE	0.2958
CUT_GIM_0686	35	42	35	45	44	33	23	23	37	25	34	26	35	41	33	22	20	31	56.8	28	36	24	1.289	0.366	1.211	0.225933439377234	1	0.0369	0.0445	0.04	0.04	TRUE	0.049
CUT_GIM_0687	21	19	18	13	21	18	14	6	10	15	15	14	10	20	18	13	5	8	22.15	15	16	9	1.078	0.108	0.278	0.780788891576214	1	0	0.0809	0.0547	0.0547	TRUE	0.0883
CUT_GIM_0688	290	211	227	282	220	179	147	252	237	209	169	171	220	205	180	138	222	201	152.4	183	202	187	1.106	0.145	0.774	0.439182770084992	1	0.0164	0.0299	0.021	0.021	TRUE	0.1841
CUT_GIM_0689	0	0	0	0	0	0	0	1	1	0	0	0	0	0	0	0	1	1	0.36	0	0	1	1	0	0	1	1	0	3.7405	3.7362	3.7362	TRUE	0.0638
CUT_GIM_0690	0	0	0	0	1	0	0	1	0	0	0	0	0	1	0	0	1	0	0.1	0	0	0	2.322	1.215	0.231	0.817526459618265	1	0	13.1539	18	18	TRUE	0.1519
CUT_GIM_0691	0	0	1	0	0	0	1	0	0	0	0	1	0	0	0	1	0	0	0.28	0	0	0	0.612	-0.708	-0.192	0.847392303873873	1	0	4.7005	7.7575	7.7575	TRUE	0.015
CUT_GIM_0692	29	20	22	31	18	24	12	23	24	21	16	17	24	17	24	11	20	20	19.72	18	22	17	1.22	0.287	0.689	0.490827435729791	1	0.0777	0.0883	0.0826	0.0826	TRUE	0.2113
CUT_GIM_0693	6	4	9	11	7	15	12	7	17	4	3	7	9	7	15	11	6	14	7.59	5	10	10	2.089	1.063	1.852	0.0640128325791302	1	0	0.1953	0.1131	0.1131	TRUE	0.0977
CUT_GIM_0694	54	47	43	49	49	36	38	55	33	39	38	32	38	46	36	36	48	28	31.57	36	40	37	1.105	0.144	0.488	0.625836734422929	1	0.019	0.0631	0.0411	0.0411	TRUE	0.2299
CUT_GIM_0695	49	35	45	39	47	30	23	42	31	35	28	34	30	44	30	22	37	26	49.56	32	35	28	1.073	0.101	0.348	0.727589200428882	1	0.0267	0.0479	0.0363	0.0363	TRUE	0.0476
CUT_GIM_0696	22	20	26	27	29	18	15	14	27	16	16	20	21	27	18	14	12	23	42.8	17	22	16	1.29	0.368	1.014	0.310380399098593	1	0.0524	0.0521	0.0523	0.0523	TRUE	0.1094
CUT_GIM_0697	1	1	0	0	4	0	2	0	0	1	1	0	0	4	0	2	0	0	2.43	1	1	1	2.426	1.278	0.771	0.440422284421711	1	1.4899	0.5662	0.8615	0.8615	TRUE	1.0663
CUT_GIM_0698	39	33	39	31	33	31	24	27	19	28	26	29	24	31	31	23	24	16	59.86	28	29	21	1.022	0.031	0.111	0.91125001472173	1	0	0.0433	0.0272	0.0272	TRUE	0.0313
CUT_GIM_0699	8	11	3	4	7	3	0	3	3	6	9	2	3	7	3	0	3	3	5.89	6	4	2	0.754	-0.407	-0.584	0.559440705431795	1	0	0.2458	0.1754	0.1754	TRUE	0.1299
CUT_GIM_0700	12	8	6	8	2	9	4	2	1	9	6	5	6	2	9	4	2	1	5.78	7	6	2	0.873	-0.196	-0.305	0.760496395086524	1	0	0.2501	0.1617	0.1617	TRUE	0.1588
CUT_GIM_0701	36	29	33	29	31	25	23	25	19	26	23	25	23	29	25	22	22	16	57.34	25	26	20	1.033	0.047	0.162	0.870985620477448	1	0	0.0443	0.0281	0.0281	TRUE	0.0388
CUT_GIM_0702	0	3	0	0	0	0	0	0	0	0	2	0	0	0	0	0	0	0	0.68	1	0	0	0.211	-2.248	-0.92	0.357753961481758	1	0	1.9735	2.8257	2.8257	TRUE	0.0337
CUT_GIM_0703	8	6	7	7	10	2	3	7	3	6	5	5	5	9	2	3	6	3	6.79	5	5	4	1.068	0.095	0.144	0.885179461632628	1	0.0995	0.2159	0.1635	0.1635	TRUE	0.1353
CUT_GIM_0704	0	0	0	1	2	0	0	0	2	0	0	0	1	2	0	0	0	2	0.38	0	1	1	6.359	2.669	0.9	0.367923645405803	1	0	3.4909	4.8204	4.8204	TRUE	0.0671
CUT_GIM_0705	1	2	0	0	0	0	0	0	0	1	2	0	0	0	0	0	0	0	0.72	1	0	0	0.216	-2.211	-0.94	0.347393864602693	1	0	1.8513	2.496	2.496	TRUE	0.0098
CUT_GIM_0706	0	0	0	0	0	0	0	0	0	0	0	0	0	0	0	0	0	0	0.41	0	0	0	1	0	0	1	1	0	3.2301	4.4874	4.4874	TRUE	0.0101
CUT_GIM_0707	3	1	0	0	0	0	0	0	0	2	1	0	0	0	0	0	0	0	0.56	1	0	0	0.167	-2.578	-1.036	0.3004170895593	1	0	2.3614	3.0854	3.0854	TRUE	0.0648
CUT_GIM_0708	11	5	6	14	10	6	3	2	6	8	4	5	11	9	6	3	2	5	4.6	6	9	3	1.605	0.682	0.991	0.321676504678394	1	0	0.3087	0.2216	0.2216	TRUE	0.672
CUT_GIM_0709	39	32	16	18	17	11	20	21	25	28	26	12	14	16	11	19	18	21	17.24	22	14	19	0.626	-0.676	-1.623	0.10466751499695	1	0.0539	0.0979	0.0751	0.0751	TRUE	0.1538
CUT_GIM_0710	2	1	2	0	0	0	0	0	1	1	1	2	0	0	0	0	0	1	1.69	1	0	0	0.132	-2.919	-1.877	0.0604904767986534	1	0	0.802	0.4412	0.4412	TRUE	0.0854
CUT_GIM_0711	0	0	0	0	2	1	2	0	0	0	0	0	0	2	1	2	0	0	0.58	0	1	1	6.859	2.778	0.58	0.562136497733178	1	15.0785	2.308	3.9403	15.0785	TRUE	0.0663
CUT_GIM_0712	36	18	22	32	34	24	14	29	32	26	14	17	25	32	24	13	26	27	38.24	19	27	22	1.415	0.501	1.401	0.161086997028994	1	0.0553	0.0558	0.0556	0.0556	TRUE	0.38
CUT_GIM_0713	31	14	18	31	27	22	12	27	30	22	11	14	24	25	22	11	24	25	33.71	16	24	20	1.514	0.599	1.577	0.114783732965151	1	0.0613	0.0605	0.0609	0.0609	TRUE	0.4042
CUT_GIM_0714	4	1	0	1	1	4	1	3	3	3	1	0	1	1	4	1	3	3	3.25	1	2	2	1.482	0.568	0.497	0.619114991867272	1	0.3528	0.4279	0.3929	0.3929	TRUE	0.5311
CUT_GIM_0715	1	0	1	1	1	1	0	2	0	1	0	1	1	1	1	0	2	0	0.93	1	1	1	1.809	0.855	0.481	0.630697157271045	1	0	1.4406	1.0217	1.0217	TRUE	0.1135
CUT_GIM_0716	0	1	0	0	0	0	0	0	0	0	1	0	0	0	0	0	0	0	0.44	0	0	0	0.612	-0.708	-0.134	0.89306006588782	1	18	3.0103	5.9786	18	TRUE	0.4808
CUT_GIM_0717	3	3	2	0	1	2	2	1	3	2	2	2	0	1	2	2	1	3	1.36	2	1	2	0.461	-1.118	-0.847	0.39691454474696	1	0	0.9937	0.5844	0.5844	TRUE	0.2928
CUT_GIM_0718	32	39	36	31	32	21	22	23	25	23	31	27	24	30	21	21	20	21	33.12	27	25	21	0.929	-0.107	-0.377	0.705805235132735	1	0	0.0612	0.0257	0.0257	TRUE	0.0556
CUT_GIM_0719	1	1	2	0	3	3	3	2	2	1	1	2	0	3	3	3	2	2	3.23	1	2	2	1.826	0.869	0.807	0.419624124883599	1	0	0.4301	0.2151	0.2151	TRUE	0.3296
CUT_GIM_0720	408	274	372	308	283	302	336	319	312	294	219	280	240	264	304	317	281	264	241.44	264	269	287	1.018	0.026	0.152	0.879245809226556	1	0.0137	0.0267	0.0177	0.0177	TRUE	0.208
CUT_GIM_0721	15	15	16	7	12	12	7	4	8	11	12	12	5	11	12	7	4	7	10.5	12	9	6	0.815	-0.296	-0.556	0.578168200752551	1	0.0963	0.1472	0.1238	0.1238	TRUE	0.0606
CUT_GIM_0722	0	3	2	1	1	0	0	0	0	0	2	2	1	1	0	0	0	0	0.53	1	1	0	0.45	-1.152	-0.525	0.599920679171942	1	0	2.5031	2.4078	2.4078	TRUE	0.0879
CUT_GIM_0723	0	2	4	0	1	3	3	0	0	0	2	3	0	1	3	3	0	0	1.85	2	1	1	0.821	-0.284	-0.22	0.825980644769209	1	0.3682	0.737	0.5969	0.5969	TRUE	0.3083
CUT_GIM_0724	0	0	0	0	2	0	0	0	0	0	0	0	0	2	0	0	0	0	0.29	0	1	0	4.446	2.152	0.593	0.552978685571841	1	0	4.5421	7.7544	7.7544	TRUE	0.2285
CUT_GIM_0725	0	0	0	0	0	0	0	0	0	0	0	0	0	0	0	0	0	0	0	0	0	0	NA	NA	NA	NA	NA	NA	NA	NA	NA	NA	NA
CUT_GIM_0726	1	1	0	0	1	2	2	1	3	1	1	0	0	1	2	2	1	3	0.81	1	1	2	1.864	0.898	0.514	0.607415567457515	1	0	1.6431	0.9749	0.9749	TRUE	0.1175
CUT_GIM_0727	22	17	22	35	20	19	10	23	15	16	14	17	27	19	19	9	20	13	48.19	16	22	14	1.423	0.509	1.207	0.227367297001559	1	0.1102	0.0487	0.0829	0.0829	TRUE	0.1103
CUT_GIM_0728	72	79	59	59	54	41	47	18	59	52	63	44	46	50	41	44	16	50	68.99	53	46	37	0.866	-0.208	-0.719	0.471989294115649	1	0.0455	0.0404	0.0431	0.0431	TRUE	0.3167
CUT_GIM_0729	32	26	21	26	11	21	15	13	33	23	21	16	20	10	21	14	11	28	16.66	20	17	18	0.868	-0.204	-0.426	0.670220181668736	1	0.139	0.1006	0.1197	0.1197	TRUE	0.1615
CUT_GIM_0730	20	13	10	11	11	12	13	6	13	14	10	8	9	10	12	12	5	11	16.64	11	10	9	0.946	-0.079	-0.18	0.857366890282394	1	0	0.1007	0.0615	0.0615	TRUE	0.0392
CUT_GIM_0731	0	1	1	1	0	0	0	0	1	0	1	1	1	0	0	0	0	1	0.9	1	0	0	0.635	-0.655	-0.346	0.729642513287822	1	0	1.4944	0.8422	0.8422	TRUE	0.1424
CUT_GIM_0732	2	1	1	0	1	0	0	1	2	1	1	1	0	1	0	0	1	2	1.14	1	0	1	0.322	-1.634	-0.964	0.33487063886449	1	0	1.1846	0.6911	0.6911	TRUE	0.2996
CUT_GIM_0733	0	0	0	0	0	0	0	0	0	0	0	0	0	0	0	0	0	0	0	0	0	0	NA	NA	NA	NA	NA	NA	NA	NA	NA	NA	NA
CUT_GIM_0734	0	0	0	0	0	0	0	0	0	0	0	0	0	0	0	0	0	0	0.14	0	0	0	1	0	0	1	1	0	9.5379	18	18	TRUE	0.1706
CUT_GIM_0735	62	31	50	74	41	30	55	66	59	45	25	38	58	38	30	52	58	50	31.86	36	42	53	1.184	0.243	0.632	0.527164985428411	1	0.1079	0.0627	0.0855	0.0855	TRUE	0.237
CUT_GIM_0736	2	2	2	1	0	1	1	3	0	1	2	2	1	0	1	1	3	0	1.3	2	1	1	0.394	-1.343	-0.834	0.404412166699808	1	0	1.0414	0.8649	0.8649	TRUE	0.1666
CUT_GIM_0737	46	54	42	39	35	30	35	10	41	33	43	32	30	33	30	33	9	35	49.55	36	31	26	0.866	-0.207	-0.64	0.521973891796902	1	0.0529	0.0479	0.0504	0.0504	TRUE	0.3615
CUT_GIM_0738	0	0	0	0	0	0	0	0	1	0	0	0	0	0	0	0	0	1	0.37	0	0	0	1	0	0	1	1	0	3.5809	4.8494	4.8494	TRUE	0.3246
CUT_GIM_0739	0	0	0	1	1	0	0	1	0	0	0	0	1	1	0	0	1	0	0.44	0	1	0	4.153	2.054	0.691	0.489651312035708	1	0	3.0004	4.5881	4.5881	TRUE	0.4813
CUT_GIM_0740	7	7	11	14	6	8	9	6	12	5	6	8	11	6	8	8	5	10	9.81	6	8	8	1.315	0.395	0.749	0.453922305558351	1	0	0.156	0.0866	0.0866	TRUE	0.2359
CUT_GIM_0741	0	0	1	1	0	2	0	1	0	0	0	1	1	0	2	0	1	0	0.5	0	1	0	3.395	1.763	0.8	0.423724918489635	1	0	2.6654	2.0101	2.0101	TRUE	0.1128
CUT_GIM_0742	5	5	5	9	6	3	13	9	11	4	4	4	7	6	3	12	8	9	11.67	4	5	10	1.399	0.485	0.675	0.499505337873423	1	0.238	0.1345	0.1861	0.1861	TRUE	0.0497
CUT_GIM_0743	14	9	12	8	6	6	5	8	11	10	7	9	6	6	6	5	7	9	15.83	9	6	7	0.679	-0.558	-1.004	0.31544683955626	1	0.1035	0.1048	0.1041	0.1041	TRUE	0.072
CUT_GIM_0744	0	0	0	0	0	0	0	0	0	0	0	0	0	0	0	0	0	0	0.05	0	0	0	1	0	0	1	1	0	25.6943	18	18	TRUE	0.0948
CUT_GIM_0745	149	120	112	111	73	79	102	133	136	107	96	84	87	68	80	96	117	115	113.6	96	78	109	0.817	-0.292	-1.487	0.137037233798173	1	0.0095	0.0329	0.0181	0.0181	TRUE	0.0996
CUT_GIM_0746	14	11	10	20	17	15	7	8	5	10	9	8	16	16	15	7	7	4	19.56	9	16	6	1.764	0.818	1.858	0.0631763238714619	1	0	0.0888	0.0679	0.0679	TRUE	0.2115
CUT_GIM_0747	26	25	23	18	20	9	21	5	14	19	20	17	14	19	9	20	4	12	18.91	19	14	12	0.75	-0.416	-1.007	0.313726108871205	1	0.0428	0.0911	0.0702	0.0702	TRUE	0.1491
CUT_GIM_0748	15	14	22	12	6	10	7	12	11	11	11	17	9	6	10	7	11	9	17.19	13	8	9	0.651	-0.62	-1.403	0.160642586568215	1	0	0.0982	0.0576	0.0576	TRUE	0.1901
CUT_GIM_0749	6	4	8	7	13	3	2	5	7	4	3	6	5	12	3	2	4	6	6.7	4	7	4	1.52	0.604	0.931	0.352075979150638	1	0	0.2185	0.1547	0.1547	TRUE	0.276
CUT_GIM_0750	5	5	12	6	7	15	12	6	9	4	4	9	5	7	15	11	5	8	4.54	6	9	8	1.562	0.643	0.913	0.361505212195498	1	0	0.3122	0.2374	0.2374	TRUE	0.2144
CUT_GIM_0751	1	1	0	1	3	1	0	0	0	1	1	0	1	3	1	0	0	0	1.5	1	2	0	2.999	1.584	1.056	0.291088001243576	1	0	0.9002	0.5757	0.5757	TRUE	0.0742
CUT_GIM_0752	34	34	29	27	30	24	23	38	32	24	27	22	21	28	24	22	33	27	30.49	24	24	27	0.994	-0.009	-0.031	0.975656111700727	1	0	0.0646	0.0309	0.0309	TRUE	0.0995
CUT_GIM_0753	5	3	3	7	2	2	2	1	7	4	2	2	5	2	2	2	1	6	2.91	3	3	3	1.157	0.21	0.23	0.818002260849274	1	0	0.4762	0.321	0.321	TRUE	0.1039
CUT_GIM_0754	38	31	33	48	19	23	23	12	29	27	25	25	37	18	23	22	11	25	39.14	26	26	19	1.03	0.043	0.132	0.895126093105629	1	0.034	0.055	0.0443	0.0443	TRUE	0.3525
CUT_GIM_0755	101	134	128	91	69	60	70	46	76	73	107	96	71	64	60	66	40	64	71.79	92	65	57	0.712	-0.489	-2.232	0.025645433124897	1	0.0127	0.0397	0.0236	0.0236	TRUE	0.1891
CUT_GIM_0756	0	0	1	0	0	0	0	0	1	0	0	1	0	0	0	0	0	1	0.09	0	0	0	0.612	-0.708	-0.134	0.893069827639025	1	0	14.9055	18	18	TRUE	0.1398
CUT_GIM_0757	6	2	1	5	1	2	0	0	4	4	2	1	4	1	2	0	0	3	2.51	2	2	1	1.037	0.053	0.046	0.963478087095885	1	0.6732	0.5481	0.6056	0.6056	TRUE	0.0456
CUT_GIM_0758	11	9	11	13	11	16	9	9	13	8	7	8	10	10	16	8	8	11	12.74	8	12	9	1.549	0.631	1.227	0.219945840575797	1	0.0849	0.125	0.105	0.105	TRUE	0.1146
CUT_GIM_0759	2	3	2	1	1	1	1	0	0	1	2	2	1	1	1	1	0	0	1.7	2	1	0	0.508	-0.978	-0.781	0.435084915215878	1	0	0.8005	0.4172	0.4172	TRUE	0.0991
CUT_GIM_0760	46	48	55	63	49	33	37	51	39	33	38	41	49	46	33	35	45	33	125.07	37	43	38	1.144	0.194	0.757	0.448900135347836	1	0.0234	0.0318	0.0266	0.0266	TRUE	0.1713
CUT_GIM_0761	35	34	24	16	12	23	29	11	25	25	27	18	12	11	23	27	10	21	16.73	23	15	19	0.66	-0.6	-1.342	0.179692814140859	1	0.0976	0.1003	0.0989	0.0989	TRUE	0.2223
CUT_GIM_0762	0	0	0	0	0	0	0	0	0	0	0	0	0	0	0	0	0	0	0.08	0	0	0	1	0	0	1	1	0	17.3966	18	18	TRUE	0.1706
CUT_GIM_0763	0	0	1	1	0	2	2	0	2	0	0	1	1	0	2	2	0	2	1.97	0	1	1	3.352	1.745	1.041	0.297884702669063	1	0	0.6934	0.5293	0.5293	TRUE	0.1335
CUT_GIM_0764	0	2	3	0	1	2	1	1	4	0	2	2	0	1	2	1	1	3	1.51	1	1	2	0.731	-0.452	-0.326	0.744288303634615	1	0	0.897	0.6012	0.6012	TRUE	0.2671
CUT_GIM_0765	28	16	19	33	15	16	10	19	19	20	13	14	26	14	16	9	17	16	20.3	16	19	14	1.193	0.255	0.685	0.493386599978965	1	0	0.0864	0.0517	0.0517	TRUE	0.088
CUT_GIM_0766	10	12	14	17	13	17	8	16	11	7	10	11	13	12	17	8	14	9	14.09	9	14	10	1.553	0.635	1.484	0.137777879796734	1	0	0.115	0.0583	0.0583	TRUE	0.1092
CUT_GIM_0767	20	11	21	17	15	19	6	3	22	14	9	16	13	14	19	6	3	19	16.38	13	15	9	1.18	0.239	0.508	0.611268036458131	1	0.1009	0.1019	0.1015	0.1015	TRUE	1.0912
CUT_GIM_0768	6	4	15	8	6	3	5	4	14	4	3	11	6	6	3	5	4	12	10.52	6	5	7	0.8	-0.322	-0.51	0.610281514540536	1	0.1279	0.1469	0.1377	0.1377	TRUE	0.1398
CUT_GIM_0769	38	30	50	46	41	27	34	30	36	27	24	38	36	38	27	32	26	30	38.76	30	34	29	1.142	0.192	0.639	0.522735166439297	1	0.0248	0.0553	0.0389	0.0389	TRUE	0.0523
CUT_GIM_0770	259	258	255	181	174	154	257	94	223	186	206	192	141	162	155	242	83	189	154.52	195	153	171	0.785	-0.35	-1.298	0.19412067569494	1	0.0577	0.0298	0.0475	0.0475	TRUE	0.1388
CUT_GIM_0771	0	0	0	0	1	0	0	0	0	0	0	0	0	1	0	0	0	0	0.11	0	0	0	2.322	1.215	0.231	0.817526459618265	1	0	11.5645	18	18	TRUE	0.1519
CUT_GIM_0772	1	1	2	1	3	0	2	4	1	1	1	2	1	3	0	2	4	1	2.13	1	1	2	1.187	0.247	0.187	0.851907534060709	1	0	0.6422	0.5092	0.5092	TRUE	0.1159
CUT_GIM_0773	1	3	4	5	3	2	1	5	0	1	2	3	4	3	2	1	4	0	3.34	2	3	2	1.455	0.542	0.593	0.55287250743837	1	0	0.4167	0.2606	0.2606	TRUE	0.2429
CUT_GIM_0774	110	69	73	99	63	59	44	89	75	79	55	55	77	59	59	41	78	64	77.41	63	65	61	1.035	0.05	0.21	0.833626154585867	1	0.0212	0.0383	0.0281	0.0281	TRUE	0.1633
CUT_GIM_0775	3	0	2	2	2	1	2	0	2	2	0	2	2	2	1	2	0	2	1.29	1	2	1	1.199	0.261	0.195	0.845224823181331	1	0	1.0424	0.6842	0.6842	TRUE	0.3258
CUT_GIM_0776	1	0	0	2	0	0	0	0	0	1	0	0	2	0	0	0	0	0	0.24	0	1	0	1.963	0.973	0.254	0.799252009196418	1	0	5.4547	8.7074	8.7074	TRUE	0.3245
CUT_GIM_0777	1	1	1	2	2	3	2	0	0	1	1	1	2	2	3	2	0	0	2.01	1	2	1	2.8	1.485	1.243	0.213849990212092	1	0	0.6775	0.3162	0.3162	TRUE	0.3251
CUT_GIM_0778	4	4	6	10	6	4	2	3	1	3	3	5	8	6	4	2	3	1	4.68	4	6	2	1.67	0.74	1.078	0.280993975784209	1	0	0.3039	0.1555	0.1555	TRUE	0.1951
CUT_GIM_0779	21	7	21	20	8	23	15	4	11	15	6	16	16	7	23	14	4	9	17.97	12	15	9	1.254	0.327	0.687	0.491920203775198	1	0.1112	0.0948	0.1027	0.1027	TRUE	0.114
CUT_GIM_0780	91	67	64	99	102	76	82	101	71	65	54	48	77	95	77	77	89	60	54.8	56	83	75	1.487	0.572	2.458	0.0139732262459861	1	0.0125	0.0454	0.0268	0.0268	TRUE	0.1053
CUT_GIM_0781	3	0	0	1	1	1	0	0	1	2	0	0	1	1	1	0	0	1	2.57	1	1	0	1.203	0.267	0.197	0.843793536168033	1	0	0.5351	0.3194	0.3194	TRUE	0.2444
CUT_GIM_0782	0	1	0	1	0	0	0	0	0	0	1	0	1	0	0	0	0	0	0.09	0	0	0	1.192	0.254	0.048	0.961586941054835	1	0	15.0965	18	18	TRUE	0.1588
CUT_GIM_0783	126	110	180	97	176	315	200	128	301	91	88	135	76	164	317	188	113	255	136.73	105	186	185	1.773	0.826	1.607	0.108045008287568	1	0.1843	0.0309	0.1231	0.1843	TRUE	0.0741
CUT_GIM_0784	1	1	1	0	2	0	0	4	1	1	1	1	0	2	0	0	4	1	0.88	1	1	2	0.806	-0.311	-0.172	0.863321475739446	1	0	1.5267	1.1204	1.1204	TRUE	0.1468
CUT_GIM_0785	60	53	44	44	32	47	32	9	45	43	42	33	34	30	47	30	8	38	29.65	39	37	25	0.938	-0.093	-0.237	0.812287753049975	1	0.1079	0.0658	0.0879	0.0879	TRUE	0.4019
CUT_GIM_0786	2	5	3	6	1	2	5	2	6	1	4	2	5	1	2	5	2	5	4.02	2	3	4	1.032	0.045	0.05	0.960377978253806	1	0.1992	0.3499	0.2769	0.2769	TRUE	0.5435
CUT_GIM_0787	35	26	26	29	33	13	28	25	29	25	21	20	23	31	13	26	22	25	24.81	22	22	24	1.019	0.027	0.079	0.936716728260915	1	0.0151	0.0745	0.0464	0.0464	TRUE	0.0851
CUT_GIM_0788	0	0	0	0	0	0	0	0	0	0	0	0	0	0	0	0	0	0	0	0	0	0	NA	NA	NA	NA	NA	NA	NA	NA	NA	NA	NA
CUT_GIM_0789	172	166	175	174	132	128	149	144	147	124	133	131	136	123	129	140	127	125	159.36	129	129	131	1.001	0.001	0.006	0.994928871944717	1	0.0055	0.0295	0.0136	0.0136	TRUE	0.0768
CUT_GIM_0790	15	10	16	11	12	14	15	19	16	11	8	12	9	11	14	14	17	14	23.21	10	11	15	1.081	0.113	0.273	0.784737671381591	1	0	0.0782	0.0453	0.0453	TRUE	0.1027
CUT_GIM_0791	0	0	0	0	0	0	0	0	1	0	0	0	0	0	0	0	0	1	0.23	0	0	0	1	0	0	1	1	0	5.6547	8.8598	8.8598	TRUE	0.0789
CUT_GIM_0792	28	16	20	28	23	30	12	5	15	20	13	15	22	21	30	11	4	13	25.17	16	24	9	1.518	0.603	1.686	0.0917801798653814	1	0.0215	0.0738	0.05	0.05	TRUE	0.0811
CUT_GIM_0793	1	0	0	0	0	0	0	0	0	1	0	0	0	0	0	0	0	0	0.16	0	0	0	0.612	-0.708	-0.142	0.887261037181256	1	0	8.1451	15.9804	15.9804	TRUE	0.1435
CUT_GIM_0794	8	5	4	4	3	8	5	0	0	6	4	3	3	3	8	5	0	0	5.04	4	5	2	1.073	0.101	0.134	0.893462399484196	1	0.1327	0.2835	0.2267	0.2267	TRUE	0.367
CUT_GIM_0795	4	2	1	2	0	0	3	1	0	3	2	1	2	0	0	3	1	0	1.46	2	1	1	0.323	-1.631	-0.951	0.341401924166641	1	1.3987	0.9248	1.1034	1.1034	TRUE	0.2182
CUT_GIM_0796	4	3	0	0	1	1	1	1	3	3	2	0	0	1	1	1	1	3	1.5	2	1	2	0.349	-1.519	-1.002	0.316501907760304	1	0	0.9041	0.7096	0.7096	TRUE	0.0221
CUT_GIM_0797	0	0	0	0	0	0	0	0	0	0	0	0	0	0	0	0	0	0	0.73	0	0	0	1	0	0	1	1	0	1.8336	1.834	1.834	TRUE	0.0761
CUT_GIM_0798	39	56	47	40	41	33	42	67	53	28	45	35	31	38	33	40	59	45	42.64	36	34	48	0.951	-0.073	-0.262	0.793302653224304	1	0.0167	0.0522	0.0325	0.0325	TRUE	0.1738
CUT_GIM_0799	20	26	40	31	13	13	20	22	31	14	21	30	24	12	13	19	19	26	23.28	22	16	21	0.768	-0.38	-0.917	0.35901017945318	1	0.0807	0.078	0.0795	0.0795	TRUE	0.2645
CUT_GIM_0800	19	14	25	30	20	17	22	38	28	14	11	19	23	19	17	21	33	24	16.71	15	20	26	1.361	0.445	1.143	0.252849572305838	1	0.0141	0.1003	0.0605	0.0605	TRUE	0.2335
CUT_GIM_0801	226	211	216	214	186	134	176	211	177	163	169	162	167	173	135	166	186	150	129.38	165	158	167	0.965	-0.051	-0.312	0.754773840680248	1	0.004	0.0315	0.0144	0.0144	TRUE	0.0795
CUT_GIM_0802	1	0	0	2	0	0	0	1	0	1	0	0	2	0	0	0	1	0	0.39	0	1	0	1.989	0.992	0.326	0.744711123221524	1	0	3.4071	4.8533	4.8533	TRUE	0.3248
CUT_GIM_0803	5	3	3	5	5	6	6	7	6	4	2	2	4	5	6	6	6	5	9.34	3	5	6	1.738	0.798	1.212	0.225610730027138	1	0	0.1627	0.0822	0.0822	TRUE	0.1806
CUT_GIM_0804	1	1	3	2	1	0	0	2	0	1	1	2	2	1	0	0	2	0	1.31	1	1	1	0.688	-0.539	-0.355	0.722862533257316	1	0	1.0313	0.8419	0.8419	TRUE	0.1723
CUT_GIM_0805	9	2	0	2	6	3	2	2	8	6	2	0	2	6	3	2	2	7	6.8	3	4	4	1.218	0.285	0.352	0.724774587986463	1	0.1675	0.2157	0.1978	0.1978	TRUE	0.8164
CUT_GIM_0806	4	5	7	2	1	1	5	2	4	3	4	5	2	1	1	5	2	3	4.66	4	1	3	0.295	-1.762	-1.908	0.0564485799509013	1	0	0.3048	0.1439	0.1439	TRUE	0.054
CUT_GIM_0807	6	5	3	4	2	5	5	0	0	4	4	2	3	2	5	5	0	0	4.45	3	3	2	0.94	-0.09	-0.108	0.913861460075141	1	0.1405	0.3181	0.2521	0.2521	TRUE	0.38
CUT_GIM_0808	45	40	33	36	24	45	34	5	34	32	32	25	28	22	45	32	4	29	41.33	30	32	22	1.07	0.098	0.233	0.815966987331892	1	0.1472	0.0532	0.1009	0.1009	TRUE	0.4164
CUT_GIM_0809	2	0	0	0	1	0	1	2	0	1	0	0	0	1	0	1	2	0	0.65	0	0	1	0.66	-0.599	-0.251	0.801730882506146	1	0	2.0637	2.3335	2.3335	TRUE	0.0797
CUT_GIM_0810	30	14	35	26	28	27	13	21	30	22	11	26	20	26	27	12	18	25	52.58	20	24	18	1.232	0.301	0.909	0.363306431327369	1	0.0362	0.0464	0.0412	0.0412	TRUE	0.1185
CUT_GIM_0811	16	21	23	25	14	18	10	25	10	12	17	17	19	13	18	9	22	8	18.66	15	17	13	1.119	0.162	0.413	0.67982030216924	1	0.0232	0.0921	0.0592	0.0592	TRUE	0.3521
CUT_GIM_0812	1	1	1	0	2	0	0	0	0	1	1	1	0	2	0	0	0	0	0.53	1	1	0	0.812	-0.301	-0.131	0.895428020383719	1	0	2.5291	2.5395	2.5395	TRUE	0.3251
CUT_GIM_0813	1	0	1	2	0	2	0	0	2	1	0	1	2	0	2	0	0	2	1.26	1	1	1	2.389	1.256	0.76	0.447531521811698	1	0	1.0726	0.8356	0.8356	TRUE	0.0469
CUT_GIM_0814	4	1	2	1	4	4	0	3	0	3	1	2	1	4	4	0	3	0	2.05	2	3	1	1.593	0.672	0.636	0.524682048506609	1	0	0.6655	0.4253	0.4253	TRUE	0.4
CUT_GIM_0815	1	1	0	1	2	0	0	0	2	1	1	0	1	2	0	0	0	2	0.99	1	1	1	1.764	0.819	0.472	0.636621187212988	1	0	1.3571	0.9111	0.9111	TRUE	0.402
CUT_GIM_0816	4281	2303	3844	4151	3418	2132	1827	2978	3659	3081	1839	2888	3236	3184	2149	1721	2621	3099	3731.9	2603	2856	2480	1.097	0.134	0.568	0.569755836497507	1	0.0457	0.0216	0.0398	0.0398	TRUE	0.2361
CUT_GIM_0817	309	249	226	271	253	173	185	262	280	222	199	170	211	236	174	174	231	237	172.8	197	207	214	1.052	0.073	0.332	0.739721499781631	1	0.0304	0.0289	0.0305	0.0305	TRUE	0.1985
CUT_GIM_0818	0	0	0	0	0	0	0	0	0	0	0	0	0	0	0	0	0	0	0	0	0	0	NA	NA	NA	NA	NA	NA	NA	NA	NA	NA	NA
CUT_GIM_0819	17	11	14	20	15	16	5	5	12	12	9	11	16	14	16	5	4	10	12.05	11	15	6	1.446	0.532	1.006	0.314344338234158	1	0.1401	0.1309	0.1358	0.1358	TRUE	1.2212
CUT_GIM_0820	9	12	12	12	9	14	17	14	12	6	10	9	9	8	14	16	12	10	15.37	8	10	13	1.264	0.338	0.69	0.490047274256801	1	0.0643	0.1072	0.0848	0.0848	TRUE	0.9126
CUT_GIM_0821	67	53	49	56	48	46	50	28	65	48	42	37	44	45	46	47	25	55	44.94	42	45	42	1.056	0.079	0.274	0.783720110212874	1	0.0335	0.0507	0.0409	0.0409	TRUE	0.1154
CUT_GIM_0822	0	0	0	0	0	2	2	0	1	0	0	0	0	0	2	2	0	1	0.51	0	1	1	4.698	2.232	0.781	0.434927011753321	1	0	2.5952	4.1985	4.1985	TRUE	0.0566
CUT_GIM_0823	646	545	527	649	480	386	450	565	534	465	435	396	506	447	389	424	497	452	350.16	432	447	458	1.037	0.052	0.367	0.713604717816363	1	0.0079	0.025	0.0128	0.0128	TRUE	0.0624
CUT_GIM_0824	3	1	0	0	3	0	1	1	3	2	1	0	0	3	0	1	1	3	2.53	1	1	2	0.906	-0.143	-0.111	0.911530417774426	1	0	0.5433	0.3162	0.3162	TRUE	0.4813
CUT_GIM_0825	32	33	40	41	41	40	39	51	45	23	26	30	32	38	40	37	45	38	31.86	26	37	40	1.386	0.47	1.657	0.0974457687170057	1	0	0.0627	0.0315	0.0315	TRUE	0.1257
CUT_GIM_0826	0	0	3	2	1	2	1	1	2	0	0	2	2	1	2	1	1	2	1.21	1	2	1	1.987	0.991	0.647	0.517862293272605	1	0	1.1177	0.8897	0.8897	TRUE	0.2964
CUT_GIM_0827	2	2	0	0	0	1	0	1	1	1	2	0	0	0	1	0	1	1	0.96	1	0	1	0.32	-1.645	-0.885	0.376066838238583	1	0	1.404	1.1151	1.1151	TRUE	0.7814
CUT_GIM_0828	7	3	3	4	3	0	1	8	6	5	2	2	3	3	0	1	7	5	5.1	3	2	4	0.63	-0.666	-0.751	0.452364760601718	1	0.1497	0.2805	0.2295	0.2295	TRUE	0.0843
CUT_GIM_0829	8	5	2	2	1	0	3	2	3	6	4	2	2	1	0	3	2	3	2.75	4	1	3	0.233	-2.103	-1.713	0.0867726331699352	1	0.4352	0.5023	0.4718	0.4718	TRUE	0.2133
CUT_GIM_0830	12	11	5	7	9	8	9	7	6	9	9	4	5	8	8	8	6	5	15.44	7	7	6	1.023	0.032	0.066	0.947362451609243	1	0	0.1068	0.0563	0.0563	TRUE	0.118
CUT_GIM_0831	1	1	1	0	0	1	4	0	0	1	1	1	0	0	1	4	0	0	1.26	1	0	1	0.427	-1.227	-0.672	0.501677081199534	1	0.5654	1.0701	0.9042	0.9042	TRUE	0.6337
CUT_GIM_0832	0	0	0	0	0	0	0	0	0	0	0	0	0	0	0	0	0	0	0.06	0	0	0	1	0	0	1	1	0	24.0014	18	18	TRUE	0.0817
CUT_GIM_0833	1	0	1	0	0	0	0	0	0	1	0	1	0	0	0	0	0	0	0.37	1	0	0	0.337	-1.568	-0.299	0.76467610837551	1	18	3.5634	6.7286	18	TRUE	0.4808
CUT_GIM_0834	5	0	8	4	3	3	5	2	2	4	0	6	3	3	3	5	2	2	4.64	3	3	3	0.922	-0.118	-0.137	0.891341830477217	1	0.2177	0.3063	0.2674	0.2674	TRUE	0.1047
CUT_GIM_0835	27	14	21	18	12	8	15	5	17	19	11	16	14	11	8	14	4	14	17.28	15	11	11	0.723	-0.468	-1.072	0.283849614948166	1	0.0447	0.0977	0.0727	0.0727	TRUE	0.1543
CUT_GIM_0836	0	0	0	0	0	1	0	1	0	0	0	0	0	0	1	0	1	0	0.44	0	0	0	2.322	1.215	0.413	0.679491004670833	1	0	3.0483	4.2374	4.2374	TRUE	0.1489
CUT_GIM_0837	0	0	0	0	0	0	0	0	1	0	0	0	0	0	0	0	0	1	0.05	0	0	0	1	0	0	1	1	0	28.1091	18	18	TRUE	0.1276
CUT_GIM_0838	3	2	3	2	1	1	0	0	0	2	2	2	2	1	1	0	0	0	3.08	2	1	0	0.591	-0.759	-0.722	0.470203025470827	1	0	0.4505	0.2301	0.2301	TRUE	0.2522
CUT_GIM_0839	10	8	11	7	4	4	6	4	9	7	6	8	5	4	4	6	4	8	8.64	7	4	6	0.61	-0.712	-1.157	0.247362114844039	1	0	0.1743	0.1203	0.1203	TRUE	0.0445
CUT_GIM_0840	2270	2220	2235	2154	1846	1615	1723	1586	1753	1634	1773	1679	1679	1720	1628	1623	1396	1485	1742.36	1695	1676	1501	0.988	-0.017	-0.174	0.861475641386024	1	0.0024	0.022	0.0061	0.0061	TRUE	0.0253
CUT_GIM_0841	77	88	83	84	79	76	67	84	89	55	70	62	65	74	77	63	74	75	108.67	62	72	71	1.146	0.196	0.86	0.389741266155782	1	0.0205	0.0334	0.0252	0.0252	TRUE	0.06
CUT_GIM_0842	3	0	2	2	0	1	0	2	2	2	0	2	2	0	1	0	2	2	2.69	1	1	1	0.711	-0.493	-0.394	0.693823898791604	1	0	0.5124	0.3173	0.3173	TRUE	0.2375
CUT_GIM_0843	3	9	6	4	8	4	8	2	5	2	7	5	3	7	4	8	2	4	4.08	5	5	5	1.054	0.076	0.093	0.926086364541614	1	0.2751	0.3456	0.3133	0.3133	TRUE	0.3553
CUT_GIM_0844	30	48	38	23	31	42	25	18	41	22	38	29	18	29	42	24	16	35	29.67	30	30	25	0.999	-0.002	-0.004	0.996514310950514	1	0.0596	0.0658	0.0623	0.0623	TRUE	0.081
CUT_GIM_0845	67	43	83	104	49	77	43	83	64	48	34	62	81	46	78	41	73	54	54.06	48	68	56	1.41	0.496	1.666	0.095652553780315	1	0.0518	0.0457	0.0493	0.0493	TRUE	0.1041
CUT_GIM_0846	57	39	54	52	55	48	62	34	59	41	31	41	41	51	48	58	30	50	84.01	38	47	46	1.237	0.306	1.151	0.249648287006875	1	0.0272	0.037	0.0313	0.0313	TRUE	0.0847
CUT_GIM_0847	0	5	5	7	1	4	3	5	3	0	4	4	5	1	4	3	4	3	8.48	3	3	3	1.395	0.481	0.635	0.52560714964575	1	0	0.177	0.1373	0.1373	TRUE	0.2654
CUT_GIM_0848	1	0	3	2	1	0	2	2	0	1	0	2	2	1	0	2	2	0	1.14	1	1	1	0.868	-0.205	-0.133	0.893840110248338	1	0	1.1838	0.7974	0.7974	TRUE	0.0543
CUT_GIM_0849	2	0	0	0	1	3	0	0	0	1	0	0	0	1	3	0	0	0	0.68	0	1	0	2.725	1.446	0.298	0.765525071364741	1	15.8207	1.9517	3.8601	15.8207	TRUE	0.1766
CUT_GIM_0850	96	78	116	142	98	103	86	94	89	69	62	87	111	91	104	81	83	75	87.52	73	102	80	1.4	0.486	2.62	0.00879448264931728	1	0	0.0363	0.0152	0.0152	TRUE	0.0953
CUT_GIM_0851	2	0	1	0	0	2	4	0	0	1	0	1	0	0	2	4	0	0	2.09	1	1	1	0.837	-0.257	-0.154	0.877751219770379	1	1.0021	0.6533	0.7757	0.7757	TRUE	0.0957
CUT_GIM_0852	1	4	1	4	4	1	1	1	1	1	3	1	3	4	1	1	1	1	1.14	2	3	1	1.718	0.781	0.619	0.535755967419566	1	0	1.1825	0.729	0.729	TRUE	0.147
CUT_GIM_0853	14	13	8	14	10	5	8	11	11	10	10	6	11	9	5	8	10	9	12.6	9	8	9	0.972	-0.041	-0.087	0.931033993757098	1	0	0.1261	0.0645	0.0645	TRUE	0.1122
CUT_GIM_0854	65	62	45	54	56	55	48	60	50	47	50	34	42	52	55	45	53	42	73.32	44	50	47	1.146	0.196	0.787	0.431023728420144	1	0.0186	0.0393	0.027	0.027	TRUE	0.0466
CUT_GIM_0855	87	83	102	100	92	68	88	105	64	63	66	77	78	86	69	83	92	54	78.05	69	78	76	1.131	0.178	0.749	0.45387851465895	1	0.0231	0.0382	0.0292	0.0292	TRUE	0.1183
CUT_GIM_0856	0	0	0	0	0	0	0	0	0	0	0	0	0	0	0	0	0	0	0	0	0	0	NA	NA	NA	NA	NA	NA	NA	NA	NA	NA	NA
CUT_GIM_0857	0	2	0	1	1	0	0	1	0	0	2	0	1	1	0	0	1	0	0.35	1	1	0	1.102	0.14	0.051	0.959672697465051	1	0	3.8312	4.0199	4.0199	TRUE	0.3248
CUT_GIM_0858	15	11	3	14	4	14	12	2	9	11	9	2	11	4	14	11	2	8	8.44	7	10	7	1.313	0.393	0.623	0.533078018120821	1	0.1987	0.1779	0.188	0.188	TRUE	0.1749
CUT_GIM_0859	280	246	259	223	210	148	189	262	277	202	196	195	174	196	149	178	231	235	239.48	198	173	215	0.876	-0.191	-1.193	0.233058795335945	1	0.0079	0.0268	0.0139	0.0139	TRUE	0.0797
CUT_GIM_0860	18	16	14	11	17	9	8	5	3	13	13	11	9	16	9	8	4	3	8.17	12	11	5	0.92	-0.12	-0.251	0.801950523145205	1	0	0.1831	0.0942	0.0942	TRUE	0.1767
CUT_GIM_0861	2937	2760	2933	2641	2388	2000	3089	3152	2898	2114	2204	2204	2059	2225	2016	2910	2774	2455	1770.44	2174	2100	2713	0.966	-0.05	-0.492	0.623032387670949	1	0.0033	0.022	0.0071	0.0071	TRUE	0.0413
CUT_GIM_0862	2	6	3	4	2	4	1	1	5	1	5	2	3	2	4	1	1	4	4.7	3	3	2	1.072	0.1	0.128	0.898508895789193	1	0	0.3023	0.1592	0.1592	TRUE	0.3325
CUT_GIM_0863	136	126	126	102	87	74	94	83	73	98	101	95	80	81	75	89	73	62	66.53	98	79	75	0.803	-0.317	-1.58	0.11408500763253	1	0	0.0411	0.0194	0.0194	TRUE	0.0821
CUT_GIM_0864	0	0	0	0	0	0	0	0	0	0	0	0	0	0	0	0	0	0	0	0	0	0	NA	NA	NA	NA	NA	NA	NA	NA	NA	NA	NA
CUT_GIM_0865	60	43	45	56	43	45	50	47	55	43	34	34	44	40	45	47	41	47	53.65	37	43	45	1.157	0.211	0.762	0.446349615338193	1	0.0266	0.0459	0.0346	0.0346	TRUE	0.0355
CUT_GIM_0866	21	15	7	20	13	9	19	12	8	15	12	5	16	12	9	18	11	7	11.85	11	12	12	1.146	0.196	0.401	0.688781761408852	1	0.0705	0.1328	0.1018	0.1018	TRUE	0.1712
CUT_GIM_0867	9	9	14	3	6	6	7	5	9	6	7	11	2	6	6	7	4	8	10.33	8	5	6	0.563	-0.828	-1.433	0.151761637107808	1	0	0.1493	0.0946	0.0946	TRUE	0.0717
CUT_GIM_0868	0	0	0	1	0	1	0	0	1	0	0	0	1	0	1	0	0	1	0.21	0	1	0	4.284	2.099	0.526	0.598627625888846	1	0	6.3789	9.7007	9.7007	TRUE	0.1377
CUT_GIM_0869	0	0	0	0	0	0	1	2	0	0	0	0	0	0	0	1	2	0	0.35	0	0	1	1	0	0	1	1	0	3.8262	5.1104	5.1104	TRUE	0.0364
CUT_GIM_0870	3	3	1	0	4	5	4	1	2	2	2	1	0	4	5	4	1	2	2.66	2	3	2	1.597	0.675	0.658	0.510701026866029	1	0	0.5189	0.3853	0.3853	TRUE	0.2042
CUT_GIM_0871	0	0	0	0	0	0	0	0	0	0	0	0	0	0	0	0	0	0	1.01	0	0	0	1	0	0	1	1	0	1.3305	1.3408	1.3408	TRUE	0.0885
CUT_GIM_0872	26	61	33	55	38	15	22	22	18	19	49	25	43	35	15	21	19	15	25.18	31	31	18	1.025	0.036	0.087	0.93051720567399	1	0.1078	0.0737	0.0934	0.0934	TRUE	0.2172
CUT_GIM_0873	1	0	0	0	0	1	0	0	0	1	0	0	0	0	1	0	0	0	0.1	0	0	0	1.192	0.254	0.048	0.961586941054835	1	0	13.7924	18	18	TRUE	0.1779
CUT_GIM_0874	18	20	24	15	13	16	11	9	16	13	16	18	12	12	16	10	8	14	24.3	16	13	11	0.846	-0.242	-0.59	0.555164849745702	1	0.0524	0.0756	0.0627	0.0627	TRUE	0.2649
CUT_GIM_0875	4	0	1	1	3	2	0	1	2	3	0	1	1	3	2	0	1	2	1.68	1	2	1	1.485	0.57	0.45	0.652767600632903	1	0.2883	0.8066	0.6055	0.6055	TRUE	0.3769
CUT_GIM_0876	319	256	294	261	257	345	272	255	342	230	204	221	203	239	348	256	224	290	323.91	218	263	257	1.203	0.267	1.385	0.166118764157446	1	0.0225	0.0253	0.0234	0.0234	TRUE	0.2892
CUT_GIM_0877	3	2	7	6	4	2	2	5	4	2	2	5	5	4	2	2	4	3	5.11	3	4	3	1.174	0.231	0.302	0.76280437654496	1	0	0.2798	0.1702	0.1702	TRUE	0.0792
CUT_GIM_0878	1	3	1	1	2	0	1	0	4	1	2	1	1	2	0	1	0	3	2.64	1	1	1	0.703	-0.508	-0.403	0.686725086934723	1	0	0.5215	0.3413	0.3413	TRUE	0.1397
CUT_GIM_0879	8	3	4	2	2	1	1	3	0	6	2	3	2	2	1	1	3	0	2.75	4	2	1	0.398	-1.33	-1.279	0.201053601409248	1	0	0.5022	0.3763	0.3763	TRUE	0.1365
CUT_GIM_0880	0	0	0	0	1	0	0	0	2	0	0	0	0	1	0	0	0	2	0.35	0	0	1	2.322	1.215	0.39	0.696415589576193	1	0	3.7804	4.9943	4.9943	TRUE	0.3246
CUT_GIM_0881	0	0	0	1	0	1	0	0	1	0	0	0	1	0	1	0	0	1	0.21	0	1	0	4.284	2.099	0.526	0.598627625888846	1	0	6.3789	9.7007	9.7007	TRUE	0.1377
CUT_GIM_0882	17	10	15	12	5	10	14	11	16	12	8	11	9	5	10	13	10	14	10.94	10	8	12	0.764	-0.388	-0.736	0.461949767358464	1	0.067	0.142	0.1089	0.1089	TRUE	0.9174
CUT_GIM_0883	0	0	0	0	0	0	0	1	0	0	0	0	0	0	0	0	1	0	0.17	0	0	0	1	0	0	1	1	0	7.7205	15.3173	15.3173	TRUE	0.1439
CUT_GIM_0884	126	116	135	150	109	71	86	106	104	91	93	101	117	102	72	81	93	88	93	95	97	87	1.025	0.036	0.183	0.854645233852384	1	0.008	0.0355	0.0187	0.0187	TRUE	0.1465
CUT_GIM_0885	0	0	0	0	0	1	0	1	0	0	0	0	0	0	1	0	1	0	0.37	0	0	0	2.322	1.215	0.393	0.694622338164467	1	0	3.6373	4.9081	4.9081	TRUE	0.2724
CUT_GIM_0886	118	115	88	105	98	99	93	66	69	85	92	66	82	91	100	88	58	58	105.72	81	91	68	1.121	0.165	0.808	0.419227754405295	1	0.0118	0.0337	0.0205	0.0205	TRUE	0.1887
CUT_GIM_0887	11	7	12	12	5	14	16	6	5	8	6	9	9	5	14	15	5	4	8.15	8	9	8	1.238	0.308	0.55	0.582583058637435	1	0	0.1835	0.1278	0.1278	TRUE	0.1307
CUT_GIM_0888	0	1	0	0	0	1	0	0	0	0	1	0	0	0	1	0	0	0	0.66	0	0	0	1.192	0.254	0.102	0.919002794451376	1	0	2.0391	2.4854	2.4854	TRUE	0.1994
CUT_GIM_0889	15	21	9	26	17	12	23	8	15	11	17	7	20	16	12	22	7	13	23.85	12	16	14	1.424	0.51	1.173	0.240671959137741	1	0.0735	0.0767	0.0751	0.0751	TRUE	0.1266
CUT_GIM_0890	90	96	92	84	85	65	78	92	68	65	77	69	65	79	66	73	81	58	80.85	70	70	71	0.998	-0.002	-0.011	0.991063451678221	1	0.0063	0.0376	0.0194	0.0194	TRUE	0.1165
CUT_GIM_0891	25	23	15	11	18	12	22	16	8	18	18	11	9	17	12	21	14	7	13.24	16	13	14	0.78	-0.358	-0.796	0.425834663064538	1	0	0.1211	0.0858	0.0858	TRUE	0.067
CUT_GIM_0892	34	23	35	26	26	29	16	7	18	24	18	26	20	24	29	15	6	15	13.48	23	24	12	1.059	0.083	0.211	0.832865067704601	1	0	0.1193	0.0774	0.0774	TRUE	0.2337
CUT_GIM_0893	300	247	302	305	223	187	222	237	243	216	197	227	238	208	188	209	209	206	199.32	213	211	208	0.993	-0.011	-0.071	0.943144642097629	1	0.004	0.0279	0.0118	0.0118	TRUE	0.0476
CUT_GIM_0894	14	7	7	7	10	4	9	6	10	10	6	5	5	9	4	8	5	8	8.75	7	6	7	0.895	-0.161	-0.284	0.776776197691875	1	0	0.1723	0.1054	0.1054	TRUE	0.2655
CUT_GIM_0895	71	45	59	64	42	36	59	71	56	51	36	44	50	39	36	56	62	47	47.34	44	42	55	0.958	-0.062	-0.24	0.810633586204161	1	0.0127	0.0492	0.0295	0.0295	TRUE	0.0864
CUT_GIM_0896	41	24	40	21	24	26	40	8	24	30	19	30	16	22	26	38	7	20	26.2	26	21	22	0.818	-0.291	-0.724	0.468860828837956	1	0.0886	0.0717	0.0806	0.0806	TRUE	0.1268
CUT_GIM_0897	3	3	7	5	6	7	5	6	11	2	2	5	4	6	7	5	5	9	4.55	3	6	6	1.664	0.734	1.045	0.296082886014854	1	0	0.3116	0.1578	0.1578	TRUE	0.0726
CUT_GIM_0898	12	7	10	8	8	11	10	13	4	9	6	8	6	7	11	9	11	3	9.16	8	8	8	1.121	0.164	0.313	0.754577958464108	1	0	0.1655	0.0917	0.0917	TRUE	0.1583
CUT_GIM_0899	143	112	135	115	107	157	120	139	177	103	89	101	90	100	158	113	122	150	120.15	98	116	128	1.176	0.234	1.071	0.284022897019363	1	0.0235	0.0322	0.0266	0.0266	TRUE	0.3389
CUT_GIM_0900	6	8	4	8	7	6	5	3	0	4	6	3	6	7	6	5	3	0	3.67	4	6	3	1.377	0.461	0.64	0.52192159604009	1	0	0.3811	0.2193	0.2193	TRUE	0.182
CUT_GIM_0901	10	13	13	14	13	14	13	2	8	7	10	10	11	12	14	12	2	7	7.78	9	12	7	1.356	0.439	0.802	0.422825329422594	1	0.0618	0.1912	0.1382	0.1382	TRUE	0.0992
CUT_GIM_0902	47	42	19	19	34	31	73	8	33	34	34	14	15	32	31	69	7	28	21.71	27	26	35	0.948	-0.077	-0.136	0.891432782236962	1	0.2841	0.0821	0.1988	0.1988	TRUE	0.065
CUT_GIM_0903	57	60	61	59	51	45	48	48	40	41	48	46	46	48	45	45	42	34	57.16	45	46	40	1.032	0.045	0.199	0.842160202159457	1	0	0.0444	0.0186	0.0186	TRUE	0.0792
CUT_GIM_0904	6	4	5	5	0	6	2	0	6	4	3	4	4	0	6	2	0	5	2.15	4	3	2	0.878	-0.187	-0.168	0.866526516285945	1	0.6964	0.6349	0.6576	0.6576	TRUE	0.2147
CUT_GIM_0905	0	3	4	3	3	0	4	3	5	0	2	3	2	3	0	4	3	4	2.42	2	2	4	0.984	-0.024	-0.021	0.983607159086092	1	0	0.5664	0.4754	0.4754	TRUE	0.0881
CUT_GIM_0906	0	0	2	1	0	0	0	1	1	0	0	2	1	0	0	0	1	1	0.75	1	0	1	0.642	-0.638	-0.313	0.754240969254877	1	0	1.784	1.2437	1.2437	TRUE	0.3246
CUT_GIM_0907	11	3	5	7	8	5	4	0	8	8	2	4	5	7	5	4	0	7	4.31	5	6	4	1.265	0.339	0.459	0.64630787888443	1	0	0.3277	0.2387	0.2387	TRUE	0.1251
CUT_GIM_0908	16	8	4	14	8	7	2	5	3	12	6	3	11	7	7	2	4	3	7.65	7	8	3	1.222	0.289	0.526	0.598700465101033	1	0	0.1941	0.1108	0.1108	TRUE	0.1461
CUT_GIM_0909	1	0	0	0	0	0	0	0	0	1	0	0	0	0	0	0	0	0	0.04	0	0	0	0.612	-0.708	-0.134	0.893071830692815	1	0	33.0764	18	18	TRUE	0.1273
CUT_GIM_0910	83	65	95	89	60	61	41	70	85	60	52	71	69	56	61	39	62	72	150.84	61	62	58	1.022	0.031	0.129	0.89759606889685	1	0.0285	0.03	0.0291	0.0291	TRUE	0.1406
CUT_GIM_0911	1	1	1	1	4	0	0	0	2	1	1	1	1	4	0	0	0	2	1.38	1	2	1	1.986	0.99	0.683	0.49482242116582	1	0	0.9807	0.7138	0.7138	TRUE	0.1819
CUT_GIM_0912	0	1	0	0	0	0	0	1	2	0	1	0	0	0	0	0	1	2	0.25	0	0	1	0.612	-0.708	-0.185	0.853295339940729	1	0	5.3651	8.5685	8.5685	TRUE	0.0226
CUT_GIM_0913	1	0	2	0	0	0	0	1	0	1	0	2	0	0	0	0	1	0	0.64	1	0	0	0.222	-2.171	-1.05	0.293766576281909	1	0	2.1006	1.5759	1.5759	TRUE	0.1616
CUT_GIM_0914	0	1	1	0	3	0	1	1	0	0	1	1	0	3	0	1	1	0	1.43	1	1	1	1.798	0.846	0.524	0.600231785793789	1	0	0.9456	0.6411	0.6411	TRUE	0.1767
CUT_GIM_0915	0	1	0	0	0	0	0	0	1	0	1	0	0	0	0	0	0	1	0.15	0	0	0	0.612	-0.708	-0.138	0.890044628926168	1	0	8.7518	16.9086	16.9086	TRUE	0.1588
CUT_GIM_0916	3	2	4	1	0	3	4	2	1	2	2	3	1	0	3	4	2	1	1.82	2	1	2	0.542	-0.885	-0.739	0.459686208578817	1	0	0.7492	0.497	0.497	TRUE	0.075
CUT_GIM_0917	168	94	118	140	133	100	89	160	142	121	75	89	109	124	101	84	141	120	121.46	95	111	115	1.171	0.228	0.917	0.359319143399339	1	0.0393	0.0321	0.0366	0.0366	TRUE	0.1949
CUT_GIM_0918	0	0	0	0	0	0	0	0	0	0	0	0	0	0	0	0	0	0	0	0	0	0	NA	NA	NA	NA	NA	NA	NA	NA	NA	NA	NA
CUT_GIM_0919	1	0	2	1	1	0	1	1	0	1	0	2	1	1	0	1	1	0	0.63	1	1	1	0.783	-0.353	-0.187	0.851329061167627	1	0	2.1273	1.2754	1.2754	TRUE	0.1001
CUT_GIM_0920	0	0	0	0	0	0	0	0	0	0	0	0	0	0	0	0	0	0	0.2	0	0	0	1	0	0	1	1	18	6.6111	18	18	TRUE	0.0048
CUT_GIM_0921	3	4	2	4	4	3	1	0	5	2	3	2	3	4	3	1	0	4	3.28	2	3	2	1.445	0.531	0.57	0.568915452217964	1	0.1698	0.4238	0.3235	0.3235	TRUE	0.2315
CUT_GIM_0922	0	1	1	0	0	0	0	0	0	0	1	1	0	0	0	0	0	0	0.99	1	0	0	0.326	-1.618	-0.824	0.409945080908636	1	0	1.3547	1.0372	1.0372	TRUE	0.6296
CUT_GIM_0923	30	27	13	16	9	15	10	4	19	22	22	10	12	8	15	9	4	16	14.86	18	12	10	0.679	-0.559	-1.209	0.226799300010672	1	0.0797	0.1102	0.0951	0.0951	TRUE	0.1649
CUT_GIM_0924	1	0	2	3	1	1	0	0	0	1	0	2	2	1	1	0	0	0	0.64	1	1	0	1.934	0.951	0.509	0.610759723189194	1	0	2.0919	1.6984	1.6984	TRUE	0.0578
CUT_GIM_0925	18	4	5	9	7	2	7	5	3	13	3	4	7	7	2	7	4	3	9.61	7	5	5	0.789	-0.342	-0.557	0.577280531397727	1	0.0965	0.1588	0.1303	0.1303	TRUE	0.6051
CUT_GIM_0926	0	2	0	2	2	0	0	0	1	0	2	0	2	2	0	0	0	1	0.89	1	1	0	2.247	1.168	0.64	0.522426245751896	1	0	1.5007	1.2843	1.2843	TRUE	0.3377
CUT_GIM_0927	1	2	0	2	1	0	0	0	1	1	2	0	2	1	0	0	0	1	1.31	1	1	0	1.135	0.183	0.114	0.909301360879052	1	0	1.0296	0.8461	0.8461	TRUE	0.7763
CUT_GIM_0928	0	0	0	0	0	0	0	0	0	0	0	0	0	0	0	0	0	0	0.07	0	0	0	1	0	0	1	1	0	17.7522	18	18	TRUE	0.2088
CUT_GIM_0929	96	85	106	93	78	87	76	76	62	69	68	80	72	73	88	72	67	53	62.23	72	78	64	1.073	0.101	0.418	0.676275262212065	1	0.0215	0.0425	0.0312	0.0312	TRUE	0.3606
CUT_GIM_0930	15	16	22	17	12	16	14	18	16	11	13	17	13	11	16	13	16	14	19.12	14	13	14	1.009	0.013	0.03	0.976001477159417	1	0.0622	0.0904	0.0758	0.0758	TRUE	0.0842
CUT_GIM_0931	1	0	0	0	1	1	0	0	1	1	0	0	0	1	1	0	0	1	0.6	0	1	0	2.311	1.209	0.541	0.588781263181976	1	0	2.2253	1.881	1.881	TRUE	0.0981
CUT_GIM_0932	21	16	26	16	18	20	21	8	14	15	13	20	12	17	20	20	7	12	35.32	16	16	13	1.029	0.042	0.109	0.913234488531812	1	0.0488	0.0587	0.0536	0.0536	TRUE	0.1138
CUT_GIM_0933	2	2	4	0	3	4	4	1	2	1	2	3	0	3	4	4	1	2	1.92	2	2	2	1.091	0.125	0.111	0.911987949281906	1	0	0.7102	0.5351	0.5351	TRUE	0.2078
CUT_GIM_0934	16	18	4	11	17	9	20	15	15	12	14	3	9	16	9	19	13	13	8.5	10	11	15	1.158	0.212	0.348	0.727906531565355	1	0.2014	0.1767	0.1878	0.1878	TRUE	0.3099
CUT_GIM_0935	15	24	44	23	26	16	15	26	26	11	19	33	18	24	16	14	23	22	23.1	21	19	20	0.926	-0.111	-0.271	0.786110552924253	1	0.0784	0.0785	0.0785	0.0785	TRUE	0.16
CUT_GIM_0936	5	2	7	8	5	2	4	3	6	4	2	5	6	5	2	4	3	5	8.51	4	4	4	1.259	0.332	0.509	0.610558745287269	1	0	0.1766	0.0974	0.0974	TRUE	0.094
CUT_GIM_0937	0	0	0	0	1	0	0	0	0	0	0	0	0	1	0	0	0	0	0.05	0	0	0	2.322	1.215	0.231	0.817524491477503	1	0	25.5578	18	18	TRUE	0.1519
CUT_GIM_0938	0	0	1	0	0	0	0	0	0	0	0	1	0	0	0	0	0	0	0.04	0	0	0	0.612	-0.708	-0.134	0.893071830692815	1	0	31.6844	18	18	TRUE	0.1398
CUT_GIM_0939	1	0	0	1	0	0	0	0	0	1	0	0	1	0	0	0	0	0	0.4	0	0	0	1.192	0.254	0.091	0.92716566665747	1	0	3.2959	3.5509	3.5509	TRUE	0.023
CUT_GIM_0940	1	0	0	1	0	2	0	0	3	1	0	0	1	0	2	0	0	3	1.19	0	1	1	3.379	1.757	0.904	0.36623247464842	1	1.4282	1.1301	1.2309	1.2309	TRUE	0.0965
CUT_GIM_0941	24	34	36	24	25	20	18	18	20	17	27	27	19	23	20	17	16	17	38.58	24	21	17	0.87	-0.201	-0.583	0.559635004809383	1	0.0428	0.0555	0.0479	0.0479	TRUE	0.4665
CUT_GIM_0942	5	9	5	3	6	3	1	2	2	4	7	4	2	6	3	1	2	2	5.38	5	4	2	0.75	-0.415	-0.596	0.550990782482504	1	0	0.2668	0.1456	0.1456	TRUE	0.0662
CUT_GIM_0943	8	4	4	10	4	2	4	4	2	6	3	3	8	4	2	4	4	2	5.68	4	5	3	1.158	0.211	0.284	0.77639882352384	1	0	0.254	0.2081	0.2081	TRUE	0.0774
CUT_GIM_0944	0	1	0	0	0	0	0	0	0	0	1	0	0	0	0	0	0	0	0.31	0	0	0	0.612	-0.708	-0.177	0.859564779413922	1	0	4.2216	9.5443	9.5443	TRUE	0.029
CUT_GIM_0945	0	0	0	0	1	0	0	2	0	0	0	0	0	1	0	0	2	0	0.21	0	0	1	2.322	1.215	0.264	0.791659487676075	1	0	6.2478	13.2581	13.2581	TRUE	0.3247
CUT_GIM_0946	0	1	0	0	0	0	0	1	0	0	1	0	0	0	0	0	1	0	0.51	0	0	0	0.612	-0.708	-0.264	0.791642144563597	1	0	2.601	3.1779	3.1779	TRUE	0.0728
CUT_GIM_0947	1	2	0	0	0	1	0	2	0	1	2	0	0	0	1	0	2	0	0.69	1	0	1	0.422	-1.245	-0.616	0.537582445115683	1	0	1.9289	1.4445	1.4445	TRUE	0.221
CUT_GIM_0948	10	6	7	5	10	25	16	2	17	7	5	5	4	9	25	15	2	14	7.88	6	13	10	2.188	1.13	1.624	0.104302632288375	1	0.2947	0.189	0.2473	0.2473	TRUE	0.1289
CUT_GIM_0949	15	11	24	18	7	16	15	11	14	11	9	18	14	7	16	14	10	12	11.72	13	12	12	0.974	-0.039	-0.084	0.932886166794206	1	0	0.134	0.0841	0.0841	TRUE	0.239
CUT_GIM_0950	1	2	2	2	2	1	0	1	1	1	2	2	2	2	1	0	1	1	0.84	2	2	1	1.171	0.227	0.158	0.874488680829729	1	0	1.5877	0.8908	0.8908	TRUE	0.3252
CUT_GIM_0951	141	106	89	108	93	92	83	41	96	101	85	67	84	87	93	78	36	81	57.74	84	88	65	1.04	0.057	0.221	0.825164643699624	1	0.0344	0.0441	0.0383	0.0383	TRUE	0.1478
CUT_GIM_0952	62	59	45	33	25	22	20	19	34	45	47	34	26	23	22	19	17	29	29.69	42	24	22	0.569	-0.813	-2.7	0.00694317086449803	1	0	0.0658	0.0374	0.0374	TRUE	0.1886
CUT_GIM_0953	2	5	5	7	2	2	3	10	8	1	4	4	5	2	2	3	9	7	5.25	3	3	6	1.062	0.087	0.115	0.908379354036238	1	0	0.273	0.1433	0.1433	TRUE	0.205
CUT_GIM_0954	17	14	12	9	9	12	5	14	11	12	11	9	7	8	12	5	12	9	11.97	11	9	9	0.836	-0.258	-0.55	0.582621870267221	1	0	0.1316	0.0738	0.0738	TRUE	0.086
CUT_GIM_0955	0	0	2	0	0	0	2	1	0	0	0	2	0	0	0	2	1	0	0.83	1	0	1	0.33	-1.599	-0.731	0.464860838351284	1	0	1.6045	1.6993	1.6993	TRUE	0.242
CUT_GIM_0956	6	7	2	5	2	4	5	2	3	4	6	2	4	2	4	5	2	3	5.78	4	3	3	0.865	-0.21	-0.278	0.780950464985572	1	0	0.2499	0.1736	0.1736	TRUE	0.0371
CUT_GIM_0957	51	36	55	47	52	60	51	69	27	37	29	41	37	48	60	48	61	23	54.77	36	48	44	1.353	0.436	1.423	0.15464881553503	1	0.0496	0.0454	0.0478	0.0478	TRUE	0.2661
CUT_GIM_0958	10	12	11	17	20	19	17	4	9	7	10	8	13	19	19	16	4	8	15.66	8	17	9	2.031	1.022	2.053	0.0400755279581408	1	0.1078	0.1057	0.1067	0.1067	TRUE	0.1227
CUT_GIM_0959	447	345	376	381	350	264	260	421	406	322	276	283	297	326	266	245	370	344	409.32	294	296	320	1.011	0.015	0.087	0.930709957333235	1	0.0181	0.0245	0.02	0.02	TRUE	0.1647
CUT_GIM_0960	12	8	5	15	10	3	7	4	3	9	6	4	12	9	3	7	4	3	9.68	6	8	5	1.298	0.377	0.59	0.554968926586182	1	0.1966	0.1578	0.1777	0.1777	TRUE	0.0529
CUT_GIM_0961	299	146	409	521	302	399	157	139	240	215	117	307	406	281	402	148	122	203	1061.93	213	363	158	1.705	0.77	1.352	0.17647380949557	1	0.2306	0.0225	0.1415	0.2306	TRUE	0.1437
CUT_GIM_0962	4035	3310	4102	3984	2964	2951	3043	1754	3013	2904	2643	3082	3106	2761	2974	2867	1543	2552	7241.64	2876	2947	2321	1.025	0.035	0.11	0.912423949006594	1	0.1041	0.0214	0.0725	0.0725	TRUE	0.3872
CUT_GIM_0963	6	5	8	4	4	4	1	3	5	4	4	6	3	4	4	1	3	4	4.98	5	4	3	0.754	-0.408	-0.565	0.572252463817708	1	0	0.2864	0.1723	0.1723	TRUE	0.036
CUT_GIM_0964	17	8	12	16	13	6	11	19	9	12	6	9	12	12	6	10	17	8	8.47	9	10	12	1.113	0.155	0.257	0.797442036464357	1	0.1759	0.1772	0.1766	0.1766	TRUE	0.5302
CUT_GIM_0965	25	26	25	28	24	22	24	5	13	18	21	19	22	22	22	23	4	11	25.47	19	22	13	1.154	0.207	0.521	0.602271382279242	1	0.073	0.0731	0.0731	0.0731	TRUE	0.068
CUT_GIM_0966	0	2	0	0	0	0	0	1	3	0	2	0	0	0	0	0	1	3	1.59	1	0	1	0.324	-1.628	-0.89	0.373473171661015	1	0	0.8507	0.6745	0.6745	TRUE	0.1303
CUT_GIM_0967	35	31	43	43	30	23	21	22	30	25	25	32	34	28	23	20	19	25	53.48	27	28	21	1.037	0.053	0.19	0.849696455881791	1	0	0.046	0.027	0.027	TRUE	0.0676
CUT_GIM_0968	9	10	5	17	16	5	8	6	10	6	8	4	13	15	5	8	5	8	18.18	6	11	7	1.856	0.893	1.896	0.05791826593284	1	0	0.094	0.0571	0.0571	TRUE	0.1425
CUT_GIM_0969	1	0	0	0	0	1	0	0	2	1	0	0	0	0	1	0	0	2	0.25	0	0	1	1.192	0.254	0.066	0.947111985818838	1	0	5.2489	8.5412	8.5412	TRUE	0.3246
CUT_GIM_0970	39	28	37	29	23	19	16	13	17	28	22	28	23	21	19	15	11	14	38.79	26	21	13	0.809	-0.305	-0.984	0.324947757861584	1	0	0.0553	0.0336	0.0336	TRUE	0.0384
CUT_GIM_0971	0	0	0	0	0	0	0	0	0	0	0	0	0	0	0	0	0	0	0.05	0	0	0	1	0	0	1	1	0	25.6943	18	18	TRUE	0.0948
CUT_GIM_0972	3	2	1	2	1	0	1	0	4	2	2	1	2	1	0	1	0	3	2	2	1	1	0.581	-0.783	-0.604	0.545931819858941	1	0	0.6814	0.4465	0.4465	TRUE	0.1779
CUT_GIM_0973	1	0	0	1	0	0	0	0	0	1	0	0	1	0	0	0	0	0	0.22	0	0	0	1.192	0.254	0.064	0.948880465311266	1	0	6.0475	9.2848	9.2848	TRUE	0.1706
CUT_GIM_0974	133	86	113	112	92	83	77	126	104	96	69	85	87	86	84	73	111	88	96.99	83	86	91	1.029	0.041	0.124	0.901632666588304	1	0.096	0.0349	0.0709	0.0709	TRUE	0.095
CUT_GIM_0975	68	57	78	74	63	53	61	64	57	49	46	59	58	59	53	57	56	48	75.7	51	57	54	1.11	0.15	0.714	0.475386614105079	1	0	0.0387	0.0166	0.0166	TRUE	0.0684
CUT_GIM_0976	42	44	37	31	29	25	19	16	31	30	35	28	24	27	25	18	14	26	24.09	31	25	19	0.82	-0.287	-0.955	0.339415142968077	1	0	0.0761	0.0351	0.0351	TRUE	0.1913
CUT_GIM_0977	41	42	51	48	31	26	24	26	35	30	34	38	37	29	26	23	23	30	59.83	34	31	25	0.922	-0.118	-0.448	0.654074102664117	1	0	0.0433	0.0242	0.0242	TRUE	0.0802
CUT_GIM_0978	4	6	8	4	8	5	5	8	5	3	5	6	3	7	5	5	7	4	5.15	5	5	5	1.132	0.179	0.25	0.802879612164819	1	0	0.2779	0.1996	0.1996	TRUE	0.0371
CUT_GIM_0979	12	13	16	25	12	13	13	5	9	9	10	12	19	11	13	12	4	8	35.27	10	14	8	1.429	0.515	1.247	0.212566478142083	1	0.0531	0.0587	0.0558	0.0558	TRUE	0.0576
CUT_GIM_0980	7	7	6	7	7	9	6	4	4	5	6	5	5	7	9	6	4	3	4.33	5	7	4	1.379	0.463	0.727	0.466975620940643	1	0	0.3265	0.1526	0.1526	TRUE	0.2488
CUT_GIM_0981	2	1	0	1	0	1	0	0	1	1	1	0	1	0	1	0	0	1	0.48	1	1	0	0.796	-0.329	-0.14	0.888479836970266	1	0	2.76	2.7093	2.7093	TRUE	0.1709
CUT_GIM_0982	7	13	5	3	4	5	6	5	7	5	10	4	2	4	5	6	4	6	3.16	6	4	5	0.573	-0.804	-1.038	0.299360883734298	1	0	0.439	0.2489	0.2489	TRUE	0.2914
CUT_GIM_0983	3	1	1	0	0	1	0	0	0	2	1	1	0	0	1	0	0	0	0.6	1	0	0	0.26	-1.945	-1.004	0.315458874151651	1	0	2.2105	1.401	1.401	TRUE	0.2088
CUT_GIM_0984	236	206	185	147	175	147	168	31	165	170	165	139	115	163	148	158	27	140	95.84	158	142	108	0.899	-0.154	-0.38	0.703984301858594	1	0.1704	0.035	0.1125	0.1125	TRUE	0.9491
CUT_GIM_0985	25	27	17	12	14	12	22	4	10	18	22	13	9	13	12	21	4	8	15.29	18	11	11	0.656	-0.607	-1.266	0.205334641542884	1	0.1013	0.1077	0.1045	0.1045	TRUE	0.4267
CUT_GIM_0986	842	684	811	852	665	619	620	718	677	606	546	609	664	620	624	584	632	573	566.68	587	636	596	1.083	0.115	1.037	0.299518998817838	1	0.0026	0.0236	0.0075	0.0075	TRUE	0.0521
CUT_GIM_0987	35	36	62	48	34	16	34	24	28	25	29	47	37	32	16	32	21	24	18.32	34	28	26	0.853	-0.229	-0.513	0.608126220848922	1	0.147	0.0934	0.1166	0.1166	TRUE	0.2801
CUT_GIM_0988	0	0	0	1	1	0	0	0	2	0	0	0	1	1	0	0	0	2	0.33	0	1	1	4.148	2.052	0.658	0.510629327327695	1	0	4.0028	5.2311	5.2311	TRUE	0.3246
CUT_GIM_0989	4	5	4	2	1	2	3	1	0	3	4	3	2	1	2	3	1	0	2.42	3	2	1	0.455	-1.135	-1.112	0.266081960935005	1	0	0.5686	0.3342	0.3342	TRUE	0.1624
CUT_GIM_0990	0	2	1	2	3	1	0	3	2	0	2	1	2	3	1	0	3	2	0.74	1	2	2	2.318	1.213	0.685	0.49340396848811	1	0	1.7985	1.5174	1.5174	TRUE	0.134
CUT_GIM_0991	0	0	0	0	0	0	0	0	0	0	0	0	0	0	0	0	0	0	0	0	0	0	NA	NA	NA	NA	NA	NA	NA	NA	NA	NA	NA
CUT_GIM_0992	1985	1755	2104	1858	1515	1444	1580	2193	1504	1429	1402	1581	1448	1411	1455	1489	1930	1274	1608.75	1471	1438	1564	0.978	-0.032	-0.189	0.849862834710009	1	0.0184	0.0221	0.0197	0.0197	TRUE	0.1555
CUT_GIM_0993	4	8	3	7	6	4	2	11	3	3	6	2	5	6	4	2	10	3	3.25	4	5	5	1.323	0.404	0.505	0.613418636397023	1	0	0.4277	0.2731	0.2731	TRUE	0.6159
CUT_GIM_0994	0	0	0	2	0	1	0	0	1	0	0	0	2	0	1	0	0	1	0.42	0	1	0	6.214	2.636	1.002	0.316481519680739	1	0	3.191	3.4661	3.4661	TRUE	0.1799
CUT_GIM_0995	495	429	317	324	306	297	417	316	489	356	343	238	253	285	299	393	278	414	546.92	312	279	362	0.892	-0.164	-0.919	0.358124887730913	1	0.0188	0.0237	0.0202	0.0202	TRUE	0.0782
CUT_GIM_0996	1625	1359	1583	1607	1355	1320	1766	2132	1594	1170	1085	1189	1253	1262	1330	1664	1876	1350	1195.27	1148	1282	1630	1.116	0.159	0.831	0.405701943544214	1	0.0257	0.0224	0.0256	0.0256	TRUE	0.1469
CUT_GIM_0997	4	2	4	6	3	3	6	4	3	3	2	3	5	3	3	6	4	3	5.04	3	4	4	1.414	0.5	0.638	0.523712271264783	1	0	0.2834	0.1659	0.1659	TRUE	0.4944
CUT_GIM_0998	0	2	0	0	1	0	0	0	0	0	2	0	0	1	0	0	0	0	0.66	1	0	0	0.622	-0.685	-0.313	0.754446082309413	1	0	2.0328	1.7259	1.7259	TRUE	0.1099
CUT_GIM_0999	23	12	16	19	19	9	8	7	7	17	10	12	15	18	9	8	6	6	10.91	13	14	7	1.091	0.126	0.256	0.797895333222693	1	0.0857	0.1424	0.1132	0.1132	TRUE	0.2572
CUT_GIM_1000	0	1	1	3	0	0	0	1	1	0	1	1	2	0	0	0	1	1	0.79	1	1	1	1.632	0.707	0.377	0.706410561514757	1	0	1.694	1.2548	1.2548	TRUE	0.4795
CUT_GIM_1001	77	71	92	70	78	52	73	80	57	55	57	69	55	73	52	69	70	48	46.22	60	60	62	0.991	-0.014	-0.053	0.9578791426888	1	0.0206	0.0498	0.0343	0.0343	TRUE	0.1397
CUT_GIM_1002	0	0	0	1	0	0	0	1	0	0	0	0	1	0	0	0	1	0	0.61	0	0	0	2.322	1.215	0.476	0.633894526321499	1	0	2.1908	2.6942	2.6942	TRUE	0.0516
CUT_GIM_1003	22	10	22	15	18	21	17	14	19	16	8	17	12	17	21	16	12	16	23.86	14	17	15	1.204	0.268	0.742	0.458331100458017	1	0	0.0766	0.0388	0.0388	TRUE	0.1989
CUT_GIM_1004	0	0	0	0	0	0	0	0	0	0	0	0	0	0	0	0	0	0	0	0	0	0	NA	NA	NA	NA	NA	NA	NA	NA	NA	NA	NA
CUT_GIM_1005	121	161	109	230	238	194	156	237	113	87	129	82	179	222	196	147	209	96	258.12	99	199	151	2.006	1.004	3.567	0.000361661222580573	0.283928170473922	0.0657	0.0264	0.051	0.051	TRUE	0.0719
CUT_GIM_1006	2	3	2	8	6	2	1	1	1	1	2	2	6	6	2	1	1	1	2.59	2	5	1	2.646	1.404	1.542	0.123162534503542	1	0	0.5318	0.2874	0.2874	TRUE	0.1487
CUT_GIM_1007	0	0	2	0	3	1	1	0	1	0	0	2	0	3	1	1	0	1	0.7	1	1	1	2.489	1.316	0.63	0.528634430475153	1	0	1.9139	2.0287	2.0287	TRUE	0.1302
CUT_GIM_1008	2	3	2	0	2	1	2	0	1	1	2	2	0	2	1	2	0	1	2.18	2	1	1	0.517	-0.953	-0.771	0.4406714495607	1	0	0.6271	0.3952	0.3952	TRUE	0.1575
CUT_GIM_1009	21	24	24	20	22	18	15	10	12	15	19	18	16	20	18	14	9	10	15.29	17	18	11	1.035	0.049	0.117	0.906811665499838	1	0.0475	0.1077	0.0813	0.0813	TRUE	0.1234
CUT_GIM_1010	20	10	20	13	18	19	17	11	16	14	8	15	10	17	19	16	10	14	21.65	12	15	13	1.206	0.27	0.71	0.47755192644274	1	0	0.0823	0.044	0.044	TRUE	0.175
CUT_GIM_1011	0	1	3	4	2	2	5	2	2	0	1	2	3	2	2	5	2	2	2.21	1	2	3	2.325	1.218	0.953	0.340778959530052	1	0.6038	0.6181	0.6121	0.6121	TRUE	0.1225
CUT_GIM_1012	0	0	0	2	0	0	0	0	0	0	0	0	2	0	0	0	0	0	1.12	0	1	0	4.092	2.033	1.061	0.288841959230734	1	0	1.1969	0.8567	0.8567	TRUE	0.3239
CUT_GIM_1013	7	10	9	4	6	4	4	2	6	5	8	7	3	6	4	4	2	5	3.82	7	4	4	0.641	-0.641	-0.842	0.399683552035341	1	0	0.3669	0.2535	0.2535	TRUE	0.564
CUT_GIM_1014	114	104	103	112	88	77	100	83	80	82	83	77	87	82	78	94	73	68	137.55	81	82	78	1.02	0.029	0.143	0.885964368717172	1	0.0124	0.0309	0.0189	0.0189	TRUE	0.1291
CUT_GIM_1015	4	4	1	0	7	5	5	2	5	3	3	1	0	7	5	5	2	4	2.67	2	4	4	1.661	0.732	0.694	0.487679069612463	1	0	0.5165	0.5162	0.5162	TRUE	0.095
CUT_GIM_1016	5	4	2	4	4	5	2	0	2	4	3	2	3	4	5	2	0	2	3.26	3	4	1	1.419	0.505	0.579	0.562670621161006	1	0	0.4272	0.2977	0.2977	TRUE	0.511
CUT_GIM_1017	10	12	8	9	12	10	11	6	3	7	10	6	7	11	10	10	5	3	6.51	8	9	6	1.235	0.305	0.52	0.602742120181745	1	0	0.2243	0.1493	0.1493	TRUE	0.197
CUT_GIM_1018	33	21	14	14	20	22	12	12	16	24	17	11	11	19	22	11	11	14	23.87	17	17	12	0.997	-0.004	-0.01	0.99194768850564	1	0.0501	0.0766	0.0626	0.0626	TRUE	0.1838
CUT_GIM_1019	3	3	3	0	2	3	10	3	4	2	2	2	0	2	3	9	3	3	2.53	2	2	5	0.681	-0.555	-0.531	0.59563837556166	1	0	0.5446	0.3301	0.3301	TRUE	0.3813
CUT_GIM_1020	5	5	7	9	2	4	6	2	7	4	4	5	7	2	4	6	2	6	3.72	4	4	5	1.021	0.03	0.037	0.970253747305942	1	0.1484	0.377	0.286	0.286	TRUE	0.0743
CUT_GIM_1021	0	1	3	1	1	1	3	1	2	0	1	2	1	1	1	3	1	2	1.41	1	1	2	0.889	-0.169	-0.111	0.911663761511431	1	0	0.9579	0.8015	0.8015	TRUE	0.1824
CUT_GIM_1022	62	73	67	67	66	43	50	37	39	45	58	50	52	61	43	47	33	33	42.66	51	52	38	1.027	0.038	0.116	0.907967886833362	1	0.0695	0.0522	0.0618	0.0618	TRUE	0.1047
CUT_GIM_1023	1	0	0	0	0	0	0	0	0	1	0	0	0	0	0	0	0	0	0.12	0	0	0	0.612	-0.708	-0.134	0.893069827639025	1	0	11.4101	18	18	TRUE	0.1706
CUT_GIM_1024	1	5	0	0	1	0	0	0	1	1	4	0	0	1	0	0	0	1	0.93	2	0	0	0.208	-2.266	-1.24	0.214830933607472	1	0	1.4367	1.161	1.161	TRUE	0.456
CUT_GIM_1025	19	17	31	17	19	21	16	7	30	14	14	23	13	18	21	15	6	25	23.56	17	17	15	1.023	0.032	0.076	0.93913259010667	1	0.0847	0.0773	0.0811	0.0811	TRUE	0.1691
CUT_GIM_1026	28	14	26	10	21	50	40	17	38	20	11	20	8	20	50	38	15	32	17.9	17	26	28	1.509	0.593	1.082	0.279243671003317	1	0.24	0.0951	0.1769	0.1769	TRUE	0.1298
CUT_GIM_1027	16	22	12	20	7	15	7	18	12	12	18	9	16	7	15	7	16	10	10.84	13	13	11	0.984	-0.023	-0.047	0.962181821533323	1	0.0752	0.1432	0.11	0.11	TRUE	0.1464
CUT_GIM_1028	2	2	3	5	0	4	4	1	1	1	2	2	4	0	4	4	1	1	6.23	2	3	2	1.515	0.599	0.689	0.491042371880907	1	0	0.2334	0.163	0.163	TRUE	0.3066
CUT_GIM_1029	0	0	0	0	0	0	0	0	0	0	0	0	0	0	0	0	0	0	0	0	0	0	NA	NA	NA	NA	NA	NA	NA	NA	NA	NA	NA
CUT_GIM_1030	32	31	33	25	31	66	34	23	41	23	25	25	19	29	67	32	20	35	28.5	24	38	29	1.566	0.647	1.675	0.093891166128968	1	0.0885	0.0676	0.0799	0.0799	TRUE	0.3187
CUT_GIM_1031	72	44	69	67	57	36	31	70	59	52	35	52	52	53	36	29	62	50	38.43	46	47	47	1.022	0.031	0.087	0.930865579751907	1	0.0895	0.0556	0.0735	0.0735	TRUE	0.2031
CUT_GIM_1032	7	12	15	13	11	6	9	2	8	5	10	11	10	10	6	8	2	7	10.17	9	9	6	1.032	0.045	0.082	0.935005244737586	1	0.0991	0.1512	0.128	0.128	TRUE	0.1772
CUT_GIM_1033	3	1	0	4	2	0	2	2	0	2	1	0	3	2	0	2	2	0	2.14	1	2	1	1.732	0.792	0.641	0.521492151302189	1	0	0.64	0.4613	0.4613	TRUE	0.2417
CUT_GIM_1034	5	0	2	1	3	0	0	1	1	4	0	2	1	3	0	0	1	1	1.37	2	1	1	0.695	-0.524	-0.335	0.737561067702401	1	1.4479	0.9846	1.1639	1.1639	TRUE	0.2012
CUT_GIM_1035	1	0	0	0	0	0	1	0	0	1	0	0	0	0	0	1	0	0	0.17	0	0	0	0.612	-0.708	-0.143	0.885903367056193	1	0	7.8702	15.5521	15.5521	TRUE	0.1706
CUT_GIM_1036	19	21	8	16	10	13	20	11	11	14	17	6	12	9	13	19	10	9	10.73	12	11	13	0.959	-0.06	-0.115	0.90832341722026	1	0.1062	0.1444	0.1255	0.1255	TRUE	0.6311
CUT_GIM_1037	10	3	17	15	10	12	11	15	13	7	2	13	12	9	12	10	13	11	20.89	7	11	11	1.471	0.557	1.088	0.27645732246532	1	0.1091	0.0845	0.0973	0.0973	TRUE	0.0637
CUT_GIM_1038	2	0	0	0	0	0	1	0	0	1	0	0	0	0	0	1	0	0	0.37	0	0	0	0.341	-1.55	-0.508	0.611706228967428	1	0	3.5842	4.9411	4.9411	TRUE	0.0291
CUT_GIM_1039	0	1	0	0	0	0	0	0	0	0	1	0	0	0	0	0	0	0	0.11	0	0	0	0.612	-0.708	-0.134	0.893069827639025	1	0	12.3525	18	18	TRUE	0.1588
CUT_GIM_1040	8	5	1	0	3	0	1	1	1	6	4	1	0	3	0	1	1	1	2.62	4	1	1	0.259	-1.951	-1.677	0.093468686090344	1	0	0.526	0.3719	0.3719	TRUE	0.3266
CUT_GIM_1041	11	12	3	6	7	17	3	1	4	8	10	2	5	7	17	3	1	3	6.57	7	10	2	1.413	0.498	0.779	0.435903462297699	1	0	0.2224	0.1887	0.1887	TRUE	0.5582
CUT_GIM_1042	35	9	21	29	13	11	19	20	25	25	7	16	23	12	11	18	18	21	15.48	16	15	19	0.958	-0.062	-0.14	0.888691945208359	1	0.0703	0.1066	0.0873	0.0873	TRUE	0.0664
CUT_GIM_1043	0	0	0	0	1	0	0	1	0	0	0	0	0	1	0	0	1	0	0.24	0	0	0	2.322	1.215	0.316	0.752012587817157	1	0	5.5409	8.6634	8.6634	TRUE	0.1706
CUT_GIM_1044	28	49	30	37	27	23	38	28	17	20	39	23	29	25	23	36	25	14	29.34	27	26	25	0.951	-0.073	-0.209	0.834528753041561	1	0.0486	0.0663	0.0566	0.0566	TRUE	0.096
CUT_GIM_1045	2	2	1	3	2	3	4	2	1	1	2	1	2	2	3	4	2	1	1.81	1	2	2	1.903	0.929	0.845	0.398152716239697	1	0	0.7534	0.3826	0.3826	TRUE	0.137
CUT_GIM_1046	1	0	4	1	1	0	1	1	2	1	0	3	1	1	0	1	1	2	0.73	1	1	1	0.468	-1.097	-0.541	0.588811435762939	1	1.99	1.8429	1.8887	1.8887	TRUE	0.3104
CUT_GIM_1047	268	154	288	211	231	296	238	195	228	193	123	216	164	215	298	224	172	193	248.99	177	226	196	1.269	0.344	1.52	0.128428460166339	1	0.0359	0.0266	0.0328	0.0328	TRUE	0.1499
CUT_GIM_1048	327	260	319	328	239	243	191	221	194	235	208	240	256	223	245	180	194	164	307.05	228	241	179	1.06	0.084	0.492	0.622648622799548	1	0.0139	0.0256	0.0172	0.0172	TRUE	0.2062
CUT_GIM_1049	5	8	7	10	3	5	3	2	8	4	6	5	8	3	5	3	2	7	8.58	5	5	4	1.048	0.067	0.105	0.916392926914642	1	0	0.1754	0.1353	0.1353	TRUE	0.6126
CUT_GIM_1050	0	5	0	0	1	2	2	0	0	0	4	0	0	1	2	2	0	0	1.29	1	1	1	0.72	-0.473	-0.313	0.754561695155808	1	0	1.0425	0.8797	0.8797	TRUE	0.5693
CUT_GIM_1051	9	9	13	9	7	13	10	8	9	6	7	10	7	7	13	9	7	8	6.6	8	9	8	1.124	0.168	0.311	0.755738941318136	1	0	0.2214	0.1109	0.1109	TRUE	0.2008
CUT_GIM_1052	0	1	2	0	1	1	1	0	1	0	1	2	0	1	1	1	0	1	0.68	1	1	1	0.818	-0.29	-0.147	0.88281069912776	1	0	1.9792	1.5762	1.5762	TRUE	0.0958
CUT_GIM_1053	257	117	203	181	174	152	159	68	193	185	93	153	141	162	153	150	60	163	120.28	144	152	124	1.058	0.081	0.251	0.801443833705926	1	0.0935	0.0322	0.0695	0.0695	TRUE	0.2291
CUT_GIM_1054	72	54	82	85	50	54	61	73	68	52	43	62	66	47	54	57	64	58	63.81	52	56	60	1.072	0.101	0.443	0.657570553419424	1	0	0.042	0.0219	0.0219	TRUE	0.0988
CUT_GIM_1055	1	1	0	0	1	1	0	0	1	1	1	0	0	1	1	0	0	1	0.54	1	1	0	1.232	0.301	0.152	0.879264614013015	1	0	2.4553	1.3632	1.3632	TRUE	0.1435
CUT_GIM_1056	0	2	0	0	0	0	1	0	0	0	2	0	0	0	0	1	0	0	0.49	1	0	0	0.313	-1.677	-0.321	0.748403688299597	1	18	2.7343	5.8561	18	TRUE	0.6326
CUT_GIM_1057	61	53	62	71	42	35	28	33	44	44	42	47	55	39	35	26	29	37	51.91	44	43	31	0.986	-0.021	-0.083	0.93415367280283	1	0.0118	0.0467	0.0276	0.0276	TRUE	0.1756
CUT_GIM_1058	14	4	12	12	7	9	12	13	12	10	3	9	9	7	9	11	11	10	21.03	7	8	11	1.112	0.153	0.318	0.750184762765753	1	0	0.0841	0.0611	0.0611	TRUE	0.0689
CUT_GIM_1059	4	1	5	2	4	3	1	0	4	3	1	4	2	4	3	1	0	3	2.62	3	3	1	1.092	0.127	0.138	0.890280188712927	1	0	0.5251	0.2934	0.2934	TRUE	0.3699
CUT_GIM_1060	0	0	0	0	0	0	2	0	0	0	0	0	0	0	0	2	0	0	0.1	0	0	1	1	0	0	1	1	0	12.6474	18	18	TRUE	0.3247
CUT_GIM_1061	14	4	10	11	7	7	11	10	11	10	3	8	9	7	7	10	9	9	18.34	7	8	9	1.062	0.086	0.174	0.861918636333632	1	0	0.0933	0.0634	0.0634	TRUE	0.1227
CUT_GIM_1062	2	0	0	0	1	1	1	1	2	1	0	0	0	1	1	1	1	2	1.55	0	1	1	1.225	0.293	0.177	0.859464620750034	1	0	0.8718	0.4824	0.4824	TRUE	0.3244
CUT_GIM_1063	608	397	693	664	462	428	483	562	623	438	317	521	518	430	431	455	495	528	535.99	425	460	493	1.082	0.114	0.59	0.555439816508106	1	0.0244	0.0237	0.0248	0.0248	TRUE	0.231
CUT_GIM_1064	19	20	13	19	27	11	14	8	12	14	16	10	15	25	11	13	7	10	13.94	13	17	10	1.298	0.376	0.855	0.392736292833945	1	0.0514	0.1161	0.0845	0.0845	TRUE	0.2486
CUT_GIM_1065	0	2	0	0	0	0	0	0	0	0	2	0	0	0	0	0	0	0	0.34	1	0	0	0.314	-1.67	-0.477	0.633583176002311	1	0	3.916	7.1274	7.1274	TRUE	0.3247
CUT_GIM_1066	0	0	2	0	0	0	0	0	0	0	0	2	0	0	0	0	0	0	0.15	1	0	0	0.331	-1.596	-0.305	0.760467687862998	1	0	9.0599	18	18	TRUE	0.3246
CUT_GIM_1067	20	19	20	21	18	12	16	11	18	14	15	15	16	17	12	15	10	15	20.6	15	15	13	1.02	0.029	0.075	0.940514204608027	1	0	0.0854	0.0531	0.0531	TRUE	0.246
CUT_GIM_1068	0	0	0	0	0	3	0	1	0	0	0	0	0	0	3	0	1	0	0.34	0	1	0	7.179	2.844	0.72	0.47146287610385	1	18	3.8803	9.7876	9.7876	TRUE	0.4809
CUT_GIM_1069	5	4	7	17	5	3	8	0	9	4	3	5	13	5	3	8	0	8	8.95	4	7	5	1.78	0.832	1.184	0.236327114354328	1	0.2355	0.169	0.1988	0.1988	TRUE	0.6786
CUT_GIM_1070	3	4	3	0	1	2	2	2	3	2	3	2	0	1	2	2	2	3	2.06	2	1	2	0.365	-1.454	-1.192	0.233288417542035	1	0	0.6617	0.4352	0.4352	TRUE	0.2309
CUT_GIM_1071	0	0	0	0	0	0	0	0	0	0	0	0	0	0	0	0	0	0	0	0	0	0	NA	NA	NA	NA	NA	NA	NA	NA	NA	NA	NA
CUT_GIM_1072	3	0	1	2	0	1	2	0	1	2	0	1	2	0	1	2	0	1	1.86	1	1	1	0.888	-0.171	-0.122	0.902966220009062	1	0	0.7333	0.5252	0.5252	TRUE	0.0572
CUT_GIM_1073	38	40	34	36	27	38	29	26	29	27	32	26	28	25	38	27	23	25	29.89	28	30	25	1.075	0.104	0.348	0.728067098800973	1	0	0.0655	0.0358	0.0358	TRUE	0.1419
CUT_GIM_1074	2	1	0	2	0	1	0	0	0	1	1	0	2	0	1	0	0	0	1.35	1	1	0	1.169	0.226	0.147	0.883300509496096	1	0	1.002	0.688	0.688	TRUE	0.0292
[truncated: 9,955 more rows]

## Sheet: delta eif2a vs WT
ORF	WT1	WT2	WT3	eIF2AOE1	eIF2AOE2	eIF2AOE3	eif2a∆1	eif2a∆2	eif2a∆3	norm.WT1	norm.WT2	norm.WT3	norm.eIF2AOE1	norm.eIF2AOE2	norm.eIF2AOE3	norm.eif2a∆1	norm.eif2a∆2	norm.eif2a∆3	baseMean	WT mean	eIF2AOE mean	eif2a∆ mean	FoldChange	log2FoldChange	stat	pvalue	padj	dispGeneEst	dispFit	dispMAP	dispersion	betaConv	maxCooks
CUT001	20	19	10	7	8	12	8	14	7	14	15	8	5	7	12	8	12	6	11.11	12	8	9	0.696	-0.524	-1.039	0.298791327045827	0.836647976222502	0.0619	0.1402	0.1008	0.1008	TRUE	0.334
CUT002	10	10	12	7	10	19	13	3	6	7	8	9	5	9	19	12	3	5	14.16	8	11	7	0.814	-0.296	-0.569	0.569163895065127	0.917621478114684	0.0304	0.1146	0.0806	0.0806	TRUE	0.388
CUT003	4	8	1	3	1	0	1	2	1	3	6	1	2	1	0	1	2	1	5.51	3	1	1	0.358	-1.481	-1.483	0.138102501598923	0.701566765249793	0	0.2613	0.2297	0.2297	TRUE	0.0855
CUT004	13	9	9	6	8	8	7	8	7	9	7	7	5	7	8	7	7	6	6.59	8	7	7	0.837	-0.256	-0.42	0.674664007503879	0.945543646210936	0	0.2218	0.1513	0.1513	TRUE	0.0814
CUT005	5	5	5	4	8	5	8	2	4	4	4	4	3	7	5	8	2	3	6.32	4	5	4	1.106	0.146	0.201	0.840725241855263	0.974820192034577	0	0.2303	0.173	0.173	TRUE	0.0664
CUT006	8	6	1	0	2	2	5	3	3	6	5	1	0	2	2	5	3	3	2.79	4	1	4	0.869	-0.202	-0.231	0.817589356399563	NA	0	0.4952	0.3156	0.3156	TRUE	0.2091
CUT007	40	35	39	40	29	24	28	27	34	29	28	29	31	27	24	26	24	29	41.2	29	27	26	0.918	-0.124	-0.414	0.678771574028242	0.945543646210936	0	0.0533	0.0345	0.0345	TRUE	0.1868
CUT008	1	2	1	1	0	2	2	1	1	1	2	1	1	0	2	2	1	1	1.26	1	1	1	1.176	0.234	0.172	0.863691144523214	NA	0	1.0664	0.5965	0.5965	TRUE	0.1478
CUT009	5	2	3	2	2	5	5	8	6	4	2	2	2	2	5	5	7	5	3.64	3	3	6	2.244	1.166	1.442	0.149182383553822	NA	0	0.3845	0.2411	0.2411	TRUE	0.1875
CUT010	0	2	0	0	1	0	0	0	0	0	2	0	0	1	0	0	0	0	0.31	1	0	0	0.311	-1.687	-0.533	0.594218275306959	NA	0	4.2204	5.506	5.506	TRUE	0.3248
CUT011	11	8	11	13	9	8	3	13	9	8	6	8	10	8	8	3	11	8	12.4	7	9	7	0.976	-0.035	-0.067	0.946601193745385	0.994467875424573	0.0403	0.1279	0.0888	0.0888	TRUE	0.2526
CUT012	7	3	4	4	5	5	3	1	3	5	2	3	3	5	5	3	1	3	2.77	3	4	2	0.593	-0.754	-0.835	0.403598370139271	NA	0	0.4977	0.2648	0.2648	TRUE	0.0946
CUT013	0	0	2	1	0	0	0	2	1	0	0	2	1	0	0	0	2	1	1.03	1	0	1	1.751	0.808	0.49	0.624194211794206	NA	0	1.3028	0.7044	0.7044	TRUE	0.262
CUT014	20	20	26	23	19	12	10	13	10	14	16	20	18	18	12	9	11	8	11.66	17	16	9	0.588	-0.767	-1.776	0.0757310664861291	0.573303972271628	0	0.1346	0.0661	0.0661	TRUE	0.0829
CUT015	5502	4059	5208	5988	4490	4110	3234	3478	3250	3960	3242	3913	4668	4183	4142	3047	3061	2753	5211.72	3705	4331	2954	0.797	-0.327	-1.799	0.0720164759650239	0.565516498564375	0.0223	0.0215	0.0236	0.0236	TRUE	0.3416
CUT016	1	0	6	5	1	0	3	3	2	1	0	5	4	1	0	3	3	2	5.34	2	2	3	1.353	0.436	0.462	0.643915836978091	0.940802592520732	0.1877	0.2687	0.2389	0.2389	TRUE	0.6613
CUT017	36	39	33	34	28	19	35	20	18	26	31	25	27	26	19	33	18	15	46.82	27	24	22	0.799	-0.324	-1.051	0.293066993676994	0.834150931634833	0.0199	0.0495	0.0342	0.0342	TRUE	0.3743
CUT018	3	6	4	4	3	2	3	4	4	2	5	3	3	3	2	3	4	3	4.66	3	3	3	0.987	-0.018	-0.024	0.981164007667275	NA	0	0.3051	0.1896	0.1896	TRUE	0.3225
CUT019	3	4	3	4	1	1	1	3	2	2	3	2	3	1	1	1	3	2	3.03	2	2	2	0.701	-0.513	-0.537	0.591563403382057	NA	0	0.4581	0.2576	0.2576	TRUE	0.3246
CUT020	7	3	0	2	4	3	1	4	0	5	2	0	2	4	3	1	4	0	2.89	2	3	2	0.595	-0.749	-0.679	0.497393595553811	NA	0.3484	0.4788	0.4279	0.4279	TRUE	0.1389
CUT021	30	44	32	40	32	29	18	29	20	22	35	24	31	30	29	17	26	17	25.3	27	30	20	0.739	-0.436	-1.383	0.166684435591578	0.743566179938274	0	0.0735	0.0351	0.0351	TRUE	0.1643
CUT022	1	2	2	1	3	1	1	1	0	1	2	2	1	3	1	1	1	0	1.59	2	2	1	0.471	-1.085	-0.686	0.493001175704491	NA	0.6597	0.8532	0.7628	0.7628	TRUE	0.4317
CUT023	0	3	3	1	0	1	0	0	0	0	2	2	1	0	1	0	0	0	2.4	1	1	0	0.107	-3.226	-2.095	0.0362085342030206	NA	0	0.571	0.4623	0.4623	TRUE	0.6331
CUT024	19	13	13	14	23	14	17	9	17	14	10	10	11	21	14	16	8	14	19	11	15	13	1.129	0.175	0.383	0.701726756128152	0.949248918685098	0.0731	0.0908	0.0818	0.0818	TRUE	0.074
CUT025	190	188	203	173	159	174	191	208	195	137	150	153	135	148	175	180	183	165	134.49	147	153	176	1.202	0.265	1.286	0.198583305672503	0.779298141006782	0.0221	0.0311	0.0256	0.0256	TRUE	0.3799
CUT026	30	7	19	15	11	17	16	28	15	22	6	14	12	10	17	15	25	13	27.33	14	13	18	1.252	0.324	0.833	0.405030696549712	0.877322177655027	0.0409	0.0696	0.0566	0.0566	TRUE	0.2552
CUT027	85	54	75	72	65	54	60	70	57	61	43	56	56	61	54	57	62	48	51.52	53	57	56	1.034	0.048	0.17	0.865026279383943	0.977598915083744	0.0375	0.0469	0.0417	0.0417	TRUE	0.4043
CUT028	2	2	1	8	0	1	1	0	0	1	2	1	6	0	1	1	0	0	0.93	1	2	0	0.252	-1.986	-1.074	0.28299164610792	NA	0	1.4386	1.1656	1.1656	TRUE	0.1897
CUT029	0	0	2	3	0	0	3	1	0	0	0	2	2	0	0	3	1	0	1.41	1	1	1	2.402	1.264	0.806	0.42047048303673	NA	0	0.9557	0.656	0.656	TRUE	0.2379
CUT030	13	15	14	15	13	13	13	5	9	9	12	11	12	12	13	12	4	8	10.59	11	12	8	0.758	-0.4	-0.84	0.400927874372445	0.875226881547848	0	0.1461	0.0725	0.0725	TRUE	0.1392
CUT031	7	4	16	12	5	6	4	11	7	5	3	12	9	5	6	4	10	6	8.61	7	7	7	0.958	-0.062	-0.103	0.917664908901835	0.987098388437233	0.0988	0.1747	0.1385	0.1385	TRUE	0.2285
CUT032	1	1	3	4	1	1	2	2	6	1	1	2	3	1	1	2	2	5	4.21	1	2	3	2.337	1.225	1.319	0.187217829049516	NA	0	0.3351	0.1703	0.1703	TRUE	0.2147
CUT033	0	1	1	0	0	0	0	1	0	0	1	1	0	0	0	0	1	0	0.34	1	0	0	0.621	-0.688	-0.246	0.805810209012745	NA	0	3.9338	3.9103	3.9103	TRUE	0.1884
CUT034	3	0	0	0	2	0	0	2	1	2	0	0	0	2	0	0	2	1	0.48	1	1	1	1.2	0.263	0.104	0.916949086094907	NA	0	2.7673	3.5663	3.5663	TRUE	0.0946
CUT035	6	8	4	3	3	4	13	5	8	4	6	3	2	3	4	12	4	7	4.22	4	3	8	1.706	0.77	1.132	0.257635869957766	NA	0.0299	0.3343	0.1936	0.1936	TRUE	0.4039
CUT036	4	4	1	10	5	2	5	2	6	3	3	1	8	5	2	5	2	5	4.04	2	5	4	1.696	0.762	0.911	0.36218500402528	NA	0	0.3481	0.2225	0.2225	TRUE	0.1081
CUT037	3	1	1	1	2	0	3	1	3	2	1	1	1	2	0	3	1	3	0.89	1	1	2	1.67	0.74	0.51	0.610296207214462	NA	0	1.5133	1.0023	1.0023	TRUE	0.0487
CUT038	18	15	15	6	5	9	10	13	18	13	12	11	5	5	9	9	11	15	8.62	12	6	12	1.001	0.001	0.002	0.998468434750763	0.999258756219416	0	0.1746	0.086	0.086	TRUE	0.0887
CUT039	17	29	16	25	21	14	23	9	8	12	23	12	19	20	14	22	8	7	18.13	16	18	12	0.762	-0.393	-0.895	0.370893101813809	0.864656002796406	0.061	0.0941	0.0776	0.0776	TRUE	0.6504
CUT040	36	37	46	46	31	25	22	26	34	26	30	35	36	29	25	21	23	29	57.5	30	30	24	0.808	-0.308	-1.107	0.268090151635518	0.82177148822805	0	0.0442	0.0248	0.0248	TRUE	0.0488
CUT041	0	2	0	0	0	1	0	1	3	0	2	0	0	0	1	0	1	3	1.65	1	0	1	2.276	1.186	0.766	0.443637208059569	NA	0	0.8226	0.6085	0.6085	TRUE	0.1367
CUT042	0	5	3	1	4	1	0	0	1	0	4	2	1	4	1	0	0	1	1.27	2	2	0	0.154	-2.696	-1.555	0.11994777665097	NA	0.8358	1.0621	0.9834	0.9834	TRUE	0.1096
CUT043	17	13	24	19	17	18	5	10	21	12	10	18	15	16	18	5	9	18	19.83	13	16	11	0.777	-0.364	-0.79	0.429295666246478	0.885666023041161	0.0771	0.0879	0.0826	0.0826	TRUE	0.5471
CUT044	25	26	25	28	24	22	24	5	13	18	21	19	22	22	22	23	4	11	25.47	19	22	13	0.655	-0.61	-1.447	0.147868091148778	0.715856671498636	0.073	0.0731	0.0731	0.0731	TRUE	0.068
CUT045	0	0	0	0	0	0	0	0	0	0	0	0	0	0	0	0	0	0	0.12	0	0	0	1	0	0	1	NA	0	11.2355	18	18	TRUE	0.1435
CUT046	170	131	114	124	94	94	125	19	126	122	105	86	97	88	95	118	17	107	76.19	104	93	81	0.771	-0.375	-0.704	0.481399552943452	0.896059207717482	0.1951	0.0386	0.1265	0.1951	TRUE	0.7243
CUT047	3	3	2	3	2	0	1	0	6	2	2	2	2	2	0	1	0	5	2.88	2	1	2	1.014	0.02	0.019	0.984582681043797	NA	0	0.4805	0.3357	0.3357	TRUE	0.6417
CUT048	75	64	84	78	69	61	64	73	64	54	51	63	61	64	61	60	64	54	80.29	56	62	59	1.061	0.086	0.418	0.675632386950917	0.945543646210936	0	0.0377	0.0161	0.0161	TRUE	0.0734
CUT049	0	0	0	2	1	2	2	0	1	0	0	0	2	1	2	2	0	1	1.2	0	2	1	6.461	2.692	1.481	0.138507724280184	NA	0	1.1206	0.8848	0.8848	TRUE	0.0708
CUT050	12	15	25	30	19	15	26	18	11	9	12	19	23	18	15	24	16	9	17.8	13	19	16	1.254	0.326	0.726	0.467563065839443	0.89560479641731	0.0842	0.0955	0.0896	0.0896	TRUE	0.1345
CUT051	1	5	0	1	1	2	1	3	1	1	4	0	1	1	2	1	3	1	0.99	2	1	2	0.953	-0.07	-0.047	0.962503852278579	NA	0	1.3568	1.0563	1.0563	TRUE	0.5126
CUT052	31	38	20	21	23	13	24	3	19	22	30	15	16	21	13	23	3	16	19.92	22	17	14	0.609	-0.715	-1.411	0.158200801394379	0.731970047980394	0.1822	0.0876	0.1358	0.1358	TRUE	0.2862
CUT053	0	0	1	0	0	0	0	0	1	0	0	1	0	0	0	0	0	1	0.36	0	0	0	1.176	0.234	0.074	0.940942557108126	NA	0	3.7366	5.173	5.173	TRUE	0.325
CUT054	1	7	5	3	1	1	2	3	4	1	6	4	2	1	1	2	3	3	3.12	4	1	3	0.797	-0.327	-0.346	0.729509109313974	NA	0	0.445	0.3614	0.3614	TRUE	0.4232
CUT055	15	18	9	2	7	6	11	12	6	11	14	7	2	7	6	10	11	5	7.24	11	5	9	0.813	-0.299	-0.511	0.609638664071582	0.929788533830551	0.1027	0.2039	0.1595	0.1595	TRUE	0.1203
CUT056	1	3	3	4	5	2	3	1	1	1	2	2	3	5	2	3	1	1	3.72	2	3	2	0.841	-0.249	-0.235	0.814081264136075	NA	0	0.3766	0.2979	0.2979	TRUE	0.0713
CUT057	16	16	15	12	11	8	2	6	13	12	13	11	9	10	8	2	5	11	20.47	12	9	6	0.521	-0.94	-1.987	0.0469367271588618	0.495114638243598	0.0211	0.0858	0.0575	0.0575	TRUE	0.3341
CUT058	15	19	20	20	8	5	18	9	9	11	15	15	16	7	5	17	8	8	17.32	14	9	11	0.788	-0.344	-0.762	0.445989925557719	0.889042854622312	0.0574	0.0976	0.078	0.078	TRUE	0.1549
CUT059	8	11	29	20	9	16	15	13	11	6	9	22	16	8	16	14	11	9	15.04	12	13	11	0.958	-0.062	-0.131	0.895595668333575	0.983538155555521	0.0777	0.1091	0.0928	0.0928	TRUE	0.7886
CUT060	4	0	3	2	2	3	7	1	6	3	0	2	2	2	3	7	1	5	3.88	2	2	4	2.394	1.26	1.338	0.181021157121086	NA	0.2419	0.3623	0.3153	0.3153	TRUE	0.3929
CUT061	209	274	148	195	147	126	119	98	115	150	219	111	152	137	127	112	86	97	210.74	160	139	98	0.616	-0.7	-2.72	0.00651948081324422	0.205339539476847	0.0479	0.0275	0.0408	0.0408	TRUE	0.1242
CUT062	16	13	4	13	8	16	6	7	10	12	10	3	10	7	16	6	6	8	10.61	8	11	7	0.818	-0.291	-0.54	0.588988211904083	0.924689787822254	0	0.1459	0.0976	0.0976	TRUE	0.3922
CUT063	0	2	1	1	2	1	0	0	0	0	2	1	1	2	1	0	0	0	0.55	1	1	0	0.211	-2.245	-0.968	0.333205825513352	NA	0	2.4324	2.3897	2.3897	TRUE	0.1452
CUT064	6	7	6	6	1	3	2	7	4	4	6	5	5	1	3	2	6	3	7.97	5	3	4	0.801	-0.321	-0.493	0.622132914516183	0.934056197708441	0	0.1871	0.111	0.111	TRUE	0.3357
CUT065	53	72	48	58	48	55	46	30	50	38	58	36	45	45	55	43	26	42	38.63	44	48	37	0.853	-0.23	-0.81	0.417809971910669	0.88368881602649	0.0231	0.0555	0.0376	0.0376	TRUE	0.2032
CUT066	4	8	12	4	7	7	8	3	4	3	6	9	3	7	7	8	3	3	8.89	6	6	5	0.737	-0.441	-0.71	0.477858377034594	0.895948936413897	0	0.1699	0.1166	0.1166	TRUE	0.2083
CUT067	7	3	5	2	4	2	2	3	9	5	2	4	2	4	2	2	3	8	6.6	4	3	4	1.093	0.128	0.183	0.855041296525795	0.977175666646894	0	0.2214	0.1455	0.1455	TRUE	0.1466
CUT068	4	4	1	3	1	4	8	2	3	3	3	1	2	1	4	8	2	3	5.59	2	2	4	1.717	0.78	0.931	0.351814391018168	0.855578280612086	0	0.2576	0.225	0.225	TRUE	0.2569
CUT069	1	0	0	3	2	0	0	0	0	1	0	0	2	2	0	0	0	0	0.55	0	1	0	0.604	-0.728	-0.154	0.877224944163106	NA	14.01	2.4149	4.0144	14.01	TRUE	0.481
CUT070	4	12	10	10	8	3	4	3	8	3	10	8	8	7	3	4	3	7	10.26	7	6	5	0.669	-0.579	-0.907	0.364629896155946	0.860147815117362	0.1229	0.1501	0.1367	0.1367	TRUE	0.3097
CUT071	27	23	19	14	25	16	14	28	12	19	18	14	11	23	16	13	25	10	15.46	17	17	16	0.921	-0.118	-0.273	0.78497654698982	0.964916140854735	0.0674	0.1068	0.0862	0.0862	TRUE	0.1829
CUT072	2	11	9	4	11	9	4	4	8	1	9	7	3	10	9	4	4	7	5.2	6	7	5	0.839	-0.254	-0.346	0.729205500888833	0.952074810833894	0	0.2754	0.2259	0.2259	TRUE	0.2597
CUT073	1	0	0	0	0	0	0	0	1	1	0	0	0	0	0	0	0	1	0.35	0	0	0	1.176	0.234	0.075	0.939870137912203	NA	0	3.7523	4.9191	4.9191	TRUE	0.0301
CUT074	2	2	0	0	0	0	0	0	1	1	2	0	0	0	0	0	0	1	0.33	1	0	0	0.315	-1.667	-0.552	0.581043071769905	NA	0	4.0257	5.2047	5.2047	TRUE	0.1599
CUT075	0	1	0	0	1	4	0	0	0	0	1	0	0	1	4	0	0	0	0.37	0	2	0	0.604	-0.728	-0.211	0.832965313366221	NA	0	3.5783	6.5893	6.5893	TRUE	0.0363
CUT076	59	56	57	65	55	39	47	71	36	42	45	43	51	51	39	44	62	30	56.34	43	47	45	1.055	0.077	0.256	0.797997428299453	0.968720577836072	0.0485	0.0447	0.0468	0.0468	TRUE	0.206
CUT077	11	20	16	16	9	13	13	6	12	8	16	12	12	8	13	12	5	10	21.37	12	11	9	0.773	-0.372	-0.82	0.412350469547163	0.881553145549641	0.0544	0.0831	0.0684	0.0684	TRUE	0.0343
CUT078	0	0	0	0	1	0	0	0	1	0	0	0	0	1	0	0	0	1	1.07	0	0	0	2.29	1.196	0.609	0.54283026866996	NA	0	1.2614	0.7815	0.7815	TRUE	0.105
CUT079	1	0	1	0	0	0	1	0	1	1	0	1	0	0	0	1	0	1	0.47	1	0	1	1.198	0.261	0.117	0.906789442952459	NA	0	2.8119	2.0743	2.0743	TRUE	0.0207
CUT080	10	7	6	1	7	7	6	1	5	7	6	5	1	7	7	6	1	4	3.64	6	5	4	0.62	-0.691	-0.742	0.458340722383998	NA	0.5044	0.384	0.4355	0.4355	TRUE	0.7183
CUT081	5	5	2	5	1	2	2	5	2	4	4	2	4	1	2	2	4	2	3.34	3	2	3	0.88	-0.184	-0.221	0.824949615771493	NA	0	0.4164	0.2085	0.2085	TRUE	0.1762
CUT082	3	5	6	2	1	2	0	2	0	2	4	5	2	1	2	0	2	0	2.25	4	2	1	0.167	-2.584	-1.962	0.0497456518465812	NA	0	0.6086	0.3915	0.3915	TRUE	0.1642
CUT083	3	1	2	2	3	2	1	0	1	2	1	2	2	3	2	1	0	1	2.67	2	2	1	0.395	-1.339	-0.957	0.338575590233843	NA	0	0.5155	0.41	0.41	TRUE	0.6762
CUT084	6	5	8	3	6	0	3	2	3	4	4	6	2	6	0	3	2	3	5.77	5	3	3	0.496	-1.011	-1.216	0.223983346118417	0.797562350250885	0.1985	0.2503	0.2317	0.2317	TRUE	0.2943
CUT085	0	3	3	0	1	0	0	0	4	0	2	2	0	1	0	0	0	3	1.39	1	0	1	0.746	-0.422	-0.254	0.799824192701312	NA	2.059	0.9748	1.3647	1.3647	TRUE	0.2214
CUT086	10	17	15	2	11	10	9	13	4	7	14	11	2	10	10	8	11	3	12	11	7	7	0.727	-0.46	-0.795	0.426475653730432	0.885666023041161	0.1675	0.1314	0.1486	0.1486	TRUE	0.4673
CUT087	38	48	40	47	22	27	20	24	42	27	38	30	37	20	27	19	21	36	27.38	32	28	25	0.794	-0.333	-0.99	0.322021821681734	0.845344180483527	0.0368	0.0695	0.0519	0.0519	TRUE	0.1187
CUT088	5	4	3	6	5	4	1	2	4	4	3	2	5	5	4	1	2	3	2.54	3	5	2	0.681	-0.554	-0.598	0.549814639397579	NA	0	0.542	0.2771	0.2771	TRUE	0.2101
CUT089	88	87	90	96	76	69	60	74	76	63	69	68	75	71	70	57	65	64	75.53	67	72	62	0.93	-0.105	-0.491	0.623194821319482	0.934371735737705	0	0.0387	0.0204	0.0204	TRUE	0.1448
CUT090	113	93	54	71	68	91	67	61	59	81	74	41	55	63	92	63	54	50	52.56	65	70	56	0.849	-0.236	-0.747	0.455039722593934	0.890222921075399	0.0663	0.0464	0.058	0.058	TRUE	0.3506
CUT091	7	6	8	7	4	4	6	0	3	5	5	6	5	4	4	6	0	3	4.71	5	4	3	0.509	-0.975	-1.254	0.209937194625231	0.789690031708441	0	0.3016	0.1986	0.1986	TRUE	0.1933
CUT092	0	1	1	0	0	0	0	1	0	0	1	1	0	0	0	0	1	0	0.52	1	0	0	0.622	-0.684	-0.285	0.775347812353397	NA	0	2.5838	2.4035	2.4035	TRUE	0.0654
CUT093	291	281	255	269	221	229	176	188	210	209	224	192	210	206	231	166	165	178	182.96	208	216	170	0.815	-0.296	-1.989	0.0466831335054312	0.495114638243598	0.0033	0.0285	0.0115	0.0115	TRUE	0.1332
CUT094	0	0	1	2	0	0	0	0	0	0	0	1	2	0	0	0	0	0	0.35	0	1	0	0.604	-0.728	-0.233	0.815543934164886	NA	0	3.7666	5.0203	5.0203	TRUE	0.3244
CUT095	0	3	1	0	0	1	1	1	4	0	2	1	0	0	1	1	1	3	2.13	1	0	2	1.713	0.776	0.608	0.543484703017538	NA	0	0.6429	0.5547	0.5547	TRUE	0.1271
CUT096	38	78	33	32	31	26	39	46	43	27	62	25	25	29	26	37	40	36	34.91	38	27	38	0.997	-0.005	-0.013	0.989863395380029	0.998955429277657	0.0777	0.0591	0.0701	0.0701	TRUE	0.8167
CUT097	11	8	5	10	11	4	7	10	7	8	6	4	8	10	4	7	9	6	9.01	6	7	7	1.178	0.236	0.424	0.671464787414543	0.945543646210936	0	0.168	0.0987	0.0987	TRUE	0.0723
CUT098	1	0	0	1	0	1	2	2	2	1	0	0	1	0	1	2	2	2	0.73	0	1	2	6.567	2.715	1.441	0.149618910540326	NA	0	1.8271	1.3093	1.3093	TRUE	0.4807
CUT099	0	0	0	0	0	0	1	0	0	0	0	0	0	0	0	1	0	0	0.29	0	0	0	2.29	1.195	0.368	0.7128772967356	NA	0	4.5891	5.6062	5.6062	TRUE	0.1599
CUT100	36	42	24	38	29	19	18	9	17	26	34	18	30	27	19	17	8	14	18.26	26	25	13	0.506	-0.982	-2.426	0.0152461978834656	0.316342126047503	0.0427	0.0936	0.0692	0.0692	TRUE	0.1129
CUT101	0	1	0	0	0	0	0	0	0	0	1	0	0	0	0	0	0	0	0.52	0	0	0	0.604	-0.728	-0.156	0.875832289146955	NA	13.6498	2.5549	4.0952	13.6498	TRUE	0.0603
CUT102	16	13	8	13	12	6	11	2	7	12	10	6	10	11	6	10	2	6	13.67	9	9	6	0.64	-0.643	-1.15	0.25000653167079	0.813860099982711	0.1014	0.1179	0.11	0.11	TRUE	0.2579
CUT103	7	4	9	13	4	2	0	3	5	5	3	7	10	4	2	0	3	4	4.92	5	5	2	0.467	-1.099	-1.349	0.17728689362592	0.759601540419585	0.1188	0.2899	0.2129	0.2129	TRUE	0.3093
CUT104	3	4	2	9	2	1	5	5	4	2	3	2	7	2	1	5	4	3	3.68	2	3	4	1.827	0.869	0.882	0.377674182132614	NA	0.4839	0.3808	0.4268	0.4268	TRUE	0.1009
CUT105	26	30	11	20	13	17	12	15	15	19	24	8	16	12	17	11	13	13	13.36	17	15	12	0.733	-0.448	-1.019	0.308193709540441	0.837830893323419	0	0.1202	0.0811	0.0811	TRUE	0.1159
CUT106	40	37	30	36	23	19	30	17	32	29	30	23	28	21	19	28	15	27	35.27	27	23	23	0.869	-0.203	-0.648	0.517188686789482	0.903078783326515	0.0173	0.0587	0.0378	0.0378	TRUE	0.2121
CUT107	25	21	12	15	12	18	9	5	8	18	17	9	12	11	18	8	4	7	21.98	15	14	6	0.447	-1.162	-2.567	0.0102483927431245	0.257816830396549	0	0.0814	0.0536	0.0536	TRUE	0.1836
CUT108	27	23	22	20	9	13	15	11	15	19	18	17	16	8	13	14	10	13	23.49	18	12	12	0.67	-0.577	-1.592	0.111437074601288	0.651056704448636	0	0.0775	0.0372	0.0372	TRUE	0.1079
CUT109	8	16	6	7	6	6	10	3	3	6	13	5	5	6	6	9	3	3	8.36	8	6	5	0.628	-0.671	-1.107	0.268487219166626	0.82177148822805	0	0.1794	0.1226	0.1226	TRUE	0.461
CUT110	2	6	4	9	3	1	7	8	2	1	5	3	7	3	1	7	7	2	2.96	3	4	5	1.664	0.734	0.75	0.453550039067314	NA	0.4951	0.468	0.4808	0.4808	TRUE	0.4251
CUT111	12	3	14	9	13	8	10	8	8	9	2	11	7	12	8	9	7	7	6.26	7	9	8	1.067	0.094	0.161	0.87242758637578	0.978435107675674	0	0.2323	0.1377	0.1377	TRUE	0.3546
CUT112	0	0	2	0	0	1	1	0	1	0	0	2	0	0	1	1	0	1	1.68	1	0	1	1.18	0.239	0.134	0.89360812251009	NA	0	0.8087	0.802	0.802	TRUE	0.5574
CUT113	46	50	24	24	33	23	25	13	26	33	40	18	19	31	23	24	11	22	29.19	30	24	19	0.626	-0.676	-1.833	0.0667459388647276	0.558183997762243	0.058	0.0665	0.062	0.062	TRUE	0.2018
CUT114	1	3	4	2	1	1	2	1	3	1	2	3	2	1	1	2	1	3	3.92	2	1	2	0.877	-0.19	-0.202	0.839558213387683	NA	0	0.3581	0.1965	0.1965	TRUE	0.0488
CUT115	6	1	1	0	0	3	0	0	1	4	1	1	0	0	3	0	0	1	1.11	2	1	0	0.161	-2.63	-1.505	0.132355012726075	NA	0	1.2138	1.0102	1.0102	TRUE	0.2501
CUT116	3	8	1	3	3	1	0	2	4	2	6	1	2	3	1	0	2	3	3.78	3	2	2	0.574	-0.802	-0.853	0.393515904452243	NA	0	0.3706	0.2598	0.2598	TRUE	0.1611
CUT117	3	3	3	6	1	2	2	2	1	2	2	2	5	1	2	2	2	1	4.58	2	3	2	0.655	-0.611	-0.638	0.523420419388192	NA	0	0.3096	0.1953	0.1953	TRUE	0.1103
CUT118	4	1	1	0	3	3	3	0	3	3	1	1	0	3	3	3	0	3	1.79	2	2	2	1.198	0.261	0.189	0.850250723111757	NA	1.076	0.758	0.8741	0.8741	TRUE	0.5835
CUT119	2	0	0	0	0	3	0	0	0	1	0	0	0	0	3	0	0	0	0.35	0	1	0	0.338	-1.566	-0.444	0.656923286878948	NA	18	3.7492	7.1755	7.1755	TRUE	0.481
CUT120	5	0	1	0	0	1	1	1	1	4	0	1	0	0	1	1	1	1	3.36	2	0	1	0.597	-0.743	-0.608	0.543412411392436	NA	0	0.4145	0.3234	0.3234	TRUE	0.323
CUT121	6	3	1	3	0	2	2	2	1	4	2	1	2	0	2	2	2	1	2.75	2	1	2	0.595	-0.75	-0.686	0.492630720110828	NA	0	0.5014	0.4107	0.4107	TRUE	0.3984
CUT122	17	19	19	18	10	7	12	15	15	12	15	14	14	9	7	11	13	13	12.79	14	10	12	0.895	-0.16	-0.382	0.702461231628184	0.949526735560431	0	0.1246	0.0629	0.0629	TRUE	0.185
CUT123	27	41	30	20	18	21	30	16	28	19	33	23	16	17	21	28	14	24	21.37	25	18	22	0.885	-0.176	-0.51	0.609811163545117	0.929788533830551	0	0.0831	0.0502	0.0502	TRUE	0.1898
CUT124	11	9	8	8	5	3	6	6	10	8	7	6	6	5	3	6	5	8	4.58	7	5	6	0.921	-0.119	-0.165	0.86868630025115	NA	0.1335	0.31	0.2523	0.2523	TRUE	0.9872
CUT125	15	13	5	10	10	7	8	5	8	11	10	4	8	9	7	8	4	7	7.5	8	8	6	0.749	-0.417	-0.735	0.462080296332479	0.893310249492332	0	0.1975	0.1143	0.1143	TRUE	0.2892
CUT126	0	6	0	1	0	3	3	2	1	0	5	0	1	0	3	3	2	1	1.62	2	1	2	1.145	0.196	0.128	0.898320350217231	NA	1.8999	0.8375	1.2075	1.2075	TRUE	0.1982
CUT127	6	4	2	7	2	2	4	2	6	4	3	2	5	2	2	4	2	5	5.55	3	3	4	1.176	0.234	0.292	0.770021355643968	0.961882627938154	0	0.2596	0.212	0.212	TRUE	0.0839
CUT128	21	12	12	11	11	16	15	8	7	15	10	9	9	10	16	14	7	6	11.18	11	12	9	0.795	-0.331	-0.628	0.529958483268339	0.906973647566925	0.0902	0.1395	0.1166	0.1166	TRUE	0.1271
CUT129	0	0	0	0	3	2	0	2	1	0	0	0	0	3	2	0	2	1	0.54	0	2	1	6.286	2.652	1.061	0.288482753826431	NA	0	2.4775	2.9903	2.9903	TRUE	0.0355
CUT130	0	0	0	0	0	0	0	0	0	0	0	0	0	0	0	0	0	0	0	0	0	0	NA	NA	NA	NA	NA	NA	NA	NA	NA	NA	NA
CUT131	23	21	17	7	23	18	15	7	10	17	17	13	5	21	18	14	6	8	15.43	16	15	9	0.621	-0.688	-1.357	0.174930170646229	0.757077515744025	0.1213	0.1069	0.1143	0.1143	TRUE	0.3135
CUT132	3	1	3	1	1	4	0	0	3	2	1	2	1	1	4	0	0	3	2.35	2	2	1	0.5	-1.001	-0.754	0.451130415387805	NA	0.4931	0.5827	0.5471	0.5471	TRUE	0.8819
CUT133	0	2	2	0	0	0	0	0	0	0	2	2	0	0	0	0	0	0	0.3	1	0	0	0.159	-2.657	-0.758	0.448749534398227	NA	0	4.4529	7.498	7.498	TRUE	0.0972
CUT134	11	9	9	13	9	5	7	8	4	8	7	7	10	8	5	7	7	3	12.22	7	8	6	0.774	-0.37	-0.632	0.527666715466789	0.906413285789436	0.1045	0.1294	0.1164	0.1164	TRUE	0.0891
CUT135	0	0	0	0	0	0	0	0	0	0	0	0	0	0	0	0	0	0	0.17	0	0	0	1	0	0	1	NA	0	7.6622	18	18	TRUE	0.3135
CUT136	22	20	13	15	15	7	9	14	21	16	16	10	12	14	7	8	12	18	13.39	14	11	13	0.934	-0.098	-0.228	0.819701340875471	0.972267361053779	0	0.12	0.0718	0.0718	TRUE	0.1319
CUT137	13	7	12	19	4	16	9	9	6	9	6	9	15	4	16	8	8	5	52.97	8	12	7	0.885	-0.175	-0.391	0.696115773912579	0.948699626573608	0	0.0462	0.0361	0.0361	TRUE	0.4313
CUT138	5	6	9	11	1	6	7	0	4	4	5	7	9	1	6	7	0	3	17.6	5	5	3	0.65	-0.622	-0.944	0.345014170059632	0.855578280612086	0.114	0.0964	0.1025	0.1025	TRUE	0.1422
CUT139	2	2	2	1	0	1	0	1	2	1	2	2	1	0	1	0	1	2	1.67	2	1	1	0.581	-0.784	-0.59	0.555037620881567	NA	0	0.8119	0.5158	0.5158	TRUE	0.0257
CUT140	5	2	1	2	6	2	4	4	1	4	2	1	2	6	2	4	4	1	3.65	2	3	3	1.342	0.424	0.459	0.645930790430207	NA	0	0.3833	0.2605	0.2605	TRUE	0.1174
CUT141	27	44	12	15	24	16	16	30	13	19	35	9	12	22	16	15	26	11	14.56	21	17	17	0.828	-0.273	-0.544	0.586769833223002	0.924206692933657	0.1597	0.112	0.1386	0.1386	TRUE	0.053
CUT142	9	6	1	10	10	3	3	5	8	6	5	1	8	9	3	3	4	7	8.07	4	7	5	1.172	0.229	0.35	0.726483635207996	0.952074810833894	0	0.1851	0.1197	0.1197	TRUE	0.3667
CUT143	23	11	11	12	10	11	13	7	12	17	9	8	9	9	11	12	6	10	33.92	11	10	9	0.841	-0.251	-0.629	0.52918190522765	0.90647683853058	0	0.0602	0.0341	0.0341	TRUE	0.2802
CUT144	8	12	7	11	3	8	13	14	8	6	10	5	9	3	8	12	12	7	8.63	7	7	10	1.524	0.608	1.072	0.283938679663789	0.827504317609839	0.0877	0.1745	0.1337	0.1337	TRUE	0.0946
CUT145	1	2	1	0	1	1	2	0	0	1	2	1	0	1	1	2	0	0	0.43	1	1	1	0.604	-0.728	-0.315	0.752917019032358	NA	0	3.064	2.7599	2.7599	TRUE	0.3248
CUT146	425	338	293	351	317	306	339	117	345	306	270	220	274	295	308	319	103	292	271.38	265	292	238	0.897	-0.156	-0.548	0.58342487504465	0.923280288687604	0.0723	0.0261	0.0552	0.0552	TRUE	0.923
CUT147	58	77	50	52	58	37	64	24	52	42	61	38	41	54	37	60	21	44	37.72	47	44	42	0.89	-0.168	-0.524	0.600245982580329	0.92745873011882	0.0542	0.0563	0.0551	0.0551	TRUE	0.0821
CUT148	18	17	18	14	12	19	14	20	19	13	14	14	11	11	19	13	18	16	24.66	14	14	16	1.173	0.231	0.602	0.546919467868468	0.911141183668402	0	0.0749	0.049	0.049	TRUE	0.2002
CUT149	39	43	51	37	43	26	35	43	37	28	34	38	29	40	26	33	38	31	52.34	33	32	34	1.015	0.022	0.089	0.929230252798094	0.989996093288263	0	0.0465	0.0204	0.0204	TRUE	0.1209
CUT150	130	102	120	152	108	96	87	79	127	94	81	90	118	101	97	82	70	108	204.14	88	105	87	0.977	-0.033	-0.153	0.878404943851388	0.980768545781428	0.0218	0.0277	0.0238	0.0238	TRUE	0.0261
CUT151	5	5	3	10	6	5	3	8	7	4	4	2	8	6	5	3	7	6	8.22	3	6	5	1.619	0.696	1.071	0.284259253502279	0.827504317609839	0	0.182	0.1049	0.1049	TRUE	0.0463
CUT152	1	2	1	1	3	3	2	0	0	1	2	1	1	3	3	2	0	0	2.01	1	2	1	0.594	-0.753	-0.496	0.620006775079978	NA	0	0.6777	0.5491	0.5491	TRUE	0.0788
CUT153	31	54	26	39	29	34	25	26	36	22	43	20	30	27	34	24	23	30	22.81	28	30	26	0.91	-0.135	-0.378	0.705692090490085	0.949952324475115	0.0473	0.0792	0.0619	0.0619	TRUE	0.495
CUT154	1	1	0	1	0	0	1	2	1	1	1	0	1	0	0	1	2	1	0.58	1	0	1	2.345	1.23	0.64	0.521926796826074	NA	0	2.2936	1.5322	1.5322	TRUE	0.3247
CUT155	2297	1437	2392	2853	1844	1796	1566	1946	1631	1653	1148	1797	2224	1718	1810	1475	1712	1382	1586.94	1533	1917	1523	0.994	-0.009	-0.044	0.964755464720322	0.996844493355476	0.0333	0.0221	0.031	0.031	TRUE	0.0757
CUT156	23	38	40	60	32	18	37	28	31	17	30	30	47	30	18	35	25	26	32.61	26	32	29	1.115	0.157	0.426	0.670090851404641	0.945494415884788	0.0726	0.0618	0.0679	0.0679	TRUE	0.1276
CUT157	3	2	7	8	3	6	2	2	1	2	2	5	6	3	6	2	2	1	4.02	3	5	2	0.492	-1.023	-1.131	0.257934746225429	NA	0	0.3504	0.1647	0.1647	TRUE	0.2412
CUT158	8	7	9	11	10	12	6	7	5	6	6	7	9	9	12	6	6	4	8.14	6	10	5	0.884	-0.179	-0.305	0.760704538380746	0.961028343841241	0	0.1837	0.1022	0.1022	TRUE	0.0493
CUT159	3	2	4	1	3	0	3	1	1	2	2	3	1	3	0	3	1	1	2.69	2	1	2	0.66	-0.6	-0.592	0.553799196237313	NA	0	0.5123	0.2744	0.2744	TRUE	0.1555
CUT160	9	3	8	5	6	2	3	2	2	6	2	6	4	6	2	3	2	2	6.43	5	4	2	0.416	-1.267	-1.63	0.103125509345886	0.635769108182952	0	0.2268	0.146	0.146	TRUE	0.1373
CUT161	2	8	1	1	0	0	3	1	1	1	6	1	1	0	0	3	1	1	1.33	3	0	2	0.529	-0.918	-0.753	0.45167289921986	NA	0	1.0188	0.6419	0.6419	TRUE	0.5924
CUT162	9	3	1	5	4	4	3	1	7	6	2	1	4	4	4	3	1	6	3.76	3	4	3	0.998	-0.002	-0.003	0.997867699056508	NA	0	0.3732	0.2245	0.2245	TRUE	0.2602
CUT163	3	1	4	6	3	1	0	1	1	2	1	3	5	3	1	0	1	1	3.98	2	3	1	0.294	-1.765	-1.379	0.167770950435431	NA	0	0.3531	0.2378	0.2378	TRUE	0.1209
CUT164	3	3	5	11	3	2	4	2	6	2	2	4	9	3	2	4	2	5	4.87	3	5	4	1.28	0.356	0.457	0.647382439974346	0.94229432749015	0	0.2926	0.1751	0.1751	TRUE	0.2655
CUT165	5	5	3	3	4	6	3	2	4	4	4	2	2	4	6	3	2	3	3.59	3	4	3	0.812	-0.3	-0.366	0.714141221394208	NA	0	0.3898	0.201	0.201	TRUE	0.3022
CUT166	0	0	0	2	0	0	0	0	0	0	0	0	2	0	0	0	0	0	0.09	0	1	0	1	0	0	1	NA	0	15.2808	18	18	TRUE	0.3246
CUT167	43	40	27	42	38	22	29	34	54	31	32	20	33	35	22	27	30	46	30.19	28	30	34	1.242	0.313	0.934	0.350318874244113	0.855578280612086	0.046	0.065	0.0543	0.0543	TRUE	0.083
CUT168	23	20	13	19	22	16	6	11	11	17	16	10	15	20	16	6	10	9	26.75	14	17	8	0.587	-0.77	-1.865	0.06216526174535	0.548071660639784	0	0.0707	0.0422	0.0422	TRUE	0.0433
CUT169	49	63	46	55	49	46	53	17	56	35	50	35	43	46	46	50	15	47	35.03	40	45	37	0.935	-0.097	-0.275	0.783670431300004	0.964469413790123	0.0749	0.059	0.0677	0.0677	TRUE	0.3168
CUT170	6	11	16	11	4	3	10	1	10	4	9	12	9	4	3	9	1	8	9.47	8	5	6	0.747	-0.421	-0.677	0.498555435675499	0.899847197836639	0.1649	0.1608	0.1627	0.1627	TRUE	0.3398
CUT171	0	2	3	2	1	1	2	0	0	0	2	2	2	1	1	2	0	0	2.76	1	1	1	0.472	-1.082	-0.775	0.438330608090097	NA	0	0.5003	0.3663	0.3663	TRUE	0.3092
CUT172	0	0	0	0	0	1	0	0	0	0	0	0	0	0	1	0	0	0	0.14	0	0	0	1	0	0	1	NA	0	9.7378	18	18	TRUE	0.1884
CUT173	3	4	0	0	1	2	2	4	3	2	3	0	0	1	2	2	4	3	1.58	2	1	3	1.495	0.581	0.498	0.618637165578183	NA	0	0.8566	0.5999	0.5999	TRUE	0.167
CUT174	1	0	1	0	0	2	1	0	1	1	0	1	0	0	2	1	0	1	0.59	1	1	1	1.196	0.258	0.124	0.901559327107198	NA	0	2.2506	1.6321	1.6321	TRUE	0.0724
CUT175	15	12	19	15	12	8	6	3	12	11	10	14	12	11	8	6	3	10	12.75	12	10	6	0.535	-0.903	-1.576	0.115022369766822	0.659120147346548	0.1391	0.1249	0.1318	0.1318	TRUE	0.1188
CUT176	1	1	3	0	1	0	0	0	1	1	1	2	0	1	0	0	0	1	0.31	1	0	0	0.253	-1.982	-0.648	0.516961352325491	NA	0	4.307	5.4384	5.4384	TRUE	0.1519
CUT177	5	4	1	1	2	1	1	0	0	4	3	1	1	2	1	1	0	0	2.03	3	1	0	0.127	-2.982	-2.091	0.0365426191330405	NA	0	0.6729	0.3156	0.3156	TRUE	0.1826
CUT178	18	18	11	23	23	17	14	12	10	13	14	8	18	21	17	13	11	8	21.75	12	19	11	0.902	-0.148	-0.358	0.7199701669534	0.952074810833894	0	0.082	0.0501	0.0501	TRUE	0.0549
CUT179	1	4	3	1	1	2	0	1	4	1	3	2	1	1	2	0	1	3	2.68	2	1	1	0.719	-0.477	-0.455	0.649468132798138	NA	0	0.5139	0.3022	0.3022	TRUE	0.3742
CUT180	15	16	4	9	6	14	1	3	3	11	13	3	7	6	14	1	3	3	5.66	9	9	2	0.233	-2.103	-2.435	0.0148922677300537	0.313617619969722	0.3041	0.2548	0.2789	0.2789	TRUE	0.3052
CUT181	5	4	3	3	3	2	1	0	4	4	3	2	2	3	2	1	0	3	1.87	3	2	1	0.485	-1.044	-0.911	0.362090342578406	NA	0	0.7267	0.5173	0.5173	TRUE	0.1014
CUT182	38	44	30	48	27	35	23	31	25	27	35	23	37	25	35	22	27	21	47.63	28	32	23	0.827	-0.274	-0.972	0.331107710244307	0.846590519625758	0	0.049	0.0248	0.0248	TRUE	0.1023
CUT183	49	35	37	40	48	39	21	10	32	35	28	28	31	45	39	20	9	27	27.18	30	38	19	0.612	-0.708	-1.982	0.0474333227110625	0.49830227475023	0.0406	0.0699	0.0555	0.0555	TRUE	0.221
CUT184	38	52	39	48	28	37	30	21	24	27	42	29	37	26	37	28	18	20	24.91	33	33	22	0.683	-0.551	-1.498	0.134022475069635	0.69261140769394	0.0572	0.0743	0.0658	0.0658	TRUE	0.2435
CUT185	1	2	2	2	1	0	1	1	2	1	2	2	2	1	0	1	1	2	0.79	2	1	1	0.929	-0.106	-0.071	0.943070522912628	NA	0	1.6879	0.9268	0.9268	TRUE	0.0688
CUT186	26	19	14	17	9	16	22	14	12	19	15	11	13	8	16	21	12	10	14.69	15	12	14	0.966	-0.05	-0.115	0.908281022274599	0.985700318373781	0.0459	0.1112	0.079	0.079	TRUE	0.0854
CUT187	8	8	5	5	7	3	7	10	6	6	6	4	4	7	3	7	9	5	4.92	5	5	7	1.288	0.365	0.537	0.59128722827352	0.925389707610171	0.0813	0.29	0.1964	0.1964	TRUE	0.7553
CUT188	36	18	20	31	32	24	14	27	31	26	14	15	24	30	24	13	24	26	37.05	18	26	21	1.143	0.193	0.529	0.597137419774817	0.926658069273732	0.0534	0.0569	0.0551	0.0551	TRUE	0.3501
CUT189	16	22	12	18	18	6	12	17	21	12	18	9	14	17	6	11	15	18	11.27	13	12	15	1.163	0.218	0.444	0.657168544632373	0.944113086407432	0.0857	0.1385	0.1136	0.1136	TRUE	0.0959
CUT190	2	2	0	7	5	1	2	0	0	1	2	0	5	5	1	2	0	0	1.52	1	4	1	0.6	-0.738	-0.442	0.658795140974497	NA	0	0.8934	0.9024	0.9024	TRUE	0.0985
CUT191	2	2	8	1	1	4	4	0	3	1	2	6	1	1	4	4	0	3	2.2	3	2	2	0.692	-0.531	-0.484	0.628562581337213	NA	0.3921	0.6222	0.5302	0.5302	TRUE	0.1004
CUT192	1	0	0	0	1	0	1	0	1	1	0	0	0	1	0	1	0	1	0.38	0	0	1	2.196	1.135	0.451	0.652081947801898	NA	0	3.5259	2.8192	2.8192	TRUE	0.1519
CUT193	1	1	2	0	0	2	1	0	1	1	1	2	0	0	2	1	0	1	0.62	1	1	1	0.59	-0.762	-0.413	0.679675602983903	NA	0	2.1422	1.33	1.33	TRUE	0.3252
CUT194	3	2	2	0	0	1	1	0	2	2	2	2	0	0	1	1	0	2	1.99	2	0	1	0.504	-0.989	-0.814	0.415517634956493	NA	0	0.6862	0.3476	0.3476	TRUE	0.1392
CUT195	0	3	0	3	1	9	2	1	3	0	2	0	2	1	9	2	1	3	3.14	1	4	2	2.314	1.21	0.985	0.324426177453263	NA	0	0.4417	0.3432	0.3432	TRUE	0.5289
CUT196	26	14	20	20	24	13	14	9	9	19	11	15	16	22	13	13	8	8	14.42	15	17	10	0.635	-0.656	-1.305	0.191868246713478	0.776423889509467	0.1081	0.1129	0.1103	0.1103	TRUE	0.8279
CUT197	135	128	131	146	93	98	120	98	111	97	102	98	114	87	99	113	86	94	121.36	99	100	98	0.984	-0.023	-0.103	0.918126497890163	0.987098388437233	0.0261	0.0321	0.0282	0.0282	TRUE	0.2467
CUT198	1	0	1	2	1	0	2	1	1	1	0	1	2	1	0	2	1	1	0.71	1	1	1	2.403	1.265	0.703	0.482088587438582	NA	0	1.8847	1.2023	1.2023	TRUE	0.1988
CUT199	10	6	12	10	8	4	8	8	9	7	5	9	8	7	4	8	7	8	7.92	7	6	8	1.053	0.074	0.14	0.888583152455649	0.982313956107859	0	0.1882	0.0894	0.0894	TRUE	0.1415
CUT200	123	112	107	114	90	83	103	92	82	89	89	80	89	84	84	97	81	69	145.59	86	86	82	0.956	-0.065	-0.331	0.740334856529782	0.953962283493946	0.0118	0.0303	0.0182	0.0182	TRUE	0.0951
CUT201	14	10	12	7	10	14	6	14	3	10	8	9	5	9	14	6	12	3	14.23	9	9	7	0.755	-0.405	-0.686	0.492853101474026	0.899391345837221	0.1823	0.1141	0.145	0.145	TRUE	0.083
CUT202	50	42	22	29	46	24	20	8	25	36	34	17	23	43	24	19	7	21	26.18	29	30	16	0.547	-0.871	-1.818	0.0691368253164419	0.561456462210474	0.1673	0.0717	0.124	0.124	TRUE	0.1582
CUT203	37	34	19	31	37	30	12	18	23	27	27	14	24	34	30	11	16	19	20.76	23	29	15	0.689	-0.538	-1.415	0.157103019214989	0.731151966486309	0	0.0849	0.0591	0.0591	TRUE	0.2349
CUT204	112	108	82	138	78	73	89	80	94	81	86	62	108	73	74	84	70	80	66.87	76	85	78	1.024	0.034	0.157	0.874897675424341	0.979741431375052	0	0.041	0.0225	0.0225	TRUE	0.1937
CUT205	4	1	5	3	2	3	2	1	6	3	1	4	2	2	3	2	1	5	3.08	3	2	3	1.057	0.08	0.086	0.931102226481238	NA	0	0.4507	0.2994	0.2994	TRUE	0.4223
CUT206	24	31	24	19	14	10	27	26	21	17	25	18	15	13	10	25	23	18	17.02	20	13	22	1.101	0.139	0.384	0.700938655608928	0.94917577939331	0	0.0989	0.0547	0.0547	TRUE	0.3682
CUT207	2	8	1	1	3	0	0	1	1	1	6	1	1	3	0	0	1	1	1.88	3	1	1	0.208	-2.267	-1.616	0.10613150015491	NA	0	0.7235	0.529	0.529	TRUE	0.3901
CUT208	0	0	0	0	1	2	0	0	1	0	0	0	0	1	2	0	0	1	0.39	0	1	0	2.29	1.195	0.387	0.698465817969321	NA	0	3.4191	4.8635	4.8635	TRUE	0.0469
CUT209	3	1	0	0	1	3	2	1	1	2	1	0	0	1	3	2	1	1	1.22	1	1	1	1.198	0.26	0.182	0.855692796763381	NA	0	1.1085	0.7261	0.7261	TRUE	0.2668
CUT210	2	1	0	0	2	4	2	0	1	1	1	0	0	2	4	2	0	1	1.49	1	2	1	1.196	0.258	0.161	0.871920989979404	NA	0.7616	0.9081	0.8529	0.8529	TRUE	0.141
CUT211	23	13	15	22	9	10	15	26	10	17	10	11	17	8	10	14	23	8	19.58	13	12	15	1.183	0.243	0.594	0.552667135990207	0.911663766121456	0.0309	0.0888	0.0617	0.0617	TRUE	0.1863
CUT212	9	9	13	25	14	8	7	1	7	6	7	10	19	13	8	7	1	6	7.57	8	13	5	0.57	-0.811	-1.197	0.231137298101799	0.803968991140694	0.1657	0.1957	0.182	0.182	TRUE	0.1264
CUT213	9	5	1	0	3	0	1	1	2	6	4	1	0	3	0	1	1	2	2.89	4	1	1	0.314	-1.669	-1.55	0.121122895296044	NA	0	0.4784	0.3584	0.3584	TRUE	0.2347
CUT214	1	0	0	1	0	1	0	0	0	1	0	0	1	0	1	0	0	0	0.38	0	1	0	0.604	-0.728	-0.259	0.795365685556849	NA	0	3.5451	3.6798	3.6798	TRUE	0.3214
CUT215	0	0	0	0	0	0	0	0	0	0	0	0	0	0	0	0	0	0	0	0	0	0	NA	NA	NA	NA	NA	NA	NA	NA	NA	NA	NA
CUT216	1	4	4	3	4	3	0	3	2	1	3	3	2	4	3	0	3	2	2.43	2	3	2	0.641	-0.641	-0.593	0.553175147900611	NA	0	0.5645	0.374	0.374	TRUE	0.2379
CUT217	0	0	0	0	1	0	1	0	0	0	0	0	0	1	0	1	0	0	0.55	0	0	0	2.29	1.195	0.266	0.790237429385595	NA	12.556	2.4143	3.6688	12.556	TRUE	0.0409
CUT218	2	2	3	5	1	5	4	1	1	1	2	2	4	1	5	4	1	1	6.39	2	3	2	1.015	0.021	0.023	0.981628097013824	0.997561520830236	0	0.228	0.1517	0.1517	TRUE	0.2872
CUT219	74	77	69	58	84	36	65	56	48	53	61	52	45	78	36	61	49	41	42.42	55	53	50	0.906	-0.142	-0.442	0.658366439483022	0.944415095549088	0.0637	0.0524	0.0586	0.0586	TRUE	0.1641
CUT220	4	0	4	1	4	3	8	0	0	3	0	3	1	4	3	8	0	0	2.51	2	3	3	1.246	0.318	0.25	0.802468470579195	NA	1.144	0.5472	0.7915	0.7915	TRUE	0.179
CUT221	320	371	244	276	197	183	208	184	218	230	296	183	215	184	184	196	162	185	537.94	236	194	181	0.764	-0.388	-1.806	0.0709247221250775	0.565516498564375	0.0316	0.0237	0.0291	0.0291	TRUE	0.0301
CUT222	0	0	0	0	0	0	0	1	1	0	0	0	0	0	0	0	1	1	0.47	0	0	1	4.18	2.064	0.801	0.422926793939953	NA	0	2.8179	3.0146	3.0146	TRUE	0.0696
CUT223	0	0	0	0	0	0	0	0	1	0	0	0	0	0	0	0	0	1	0.05	0	0	0	2.29	1.195	0.227	0.820470386086483	NA	0	28.1091	18	18	TRUE	0.1276
CUT224	0	0	0	0	0	0	0	0	0	0	0	0	0	0	0	0	0	0	0.13	0	0	0	1	0	0	1	NA	18	10.5417	18	18	TRUE	0.3247
CUT225	1	1	1	0	1	0	1	1	0	1	1	1	0	1	0	1	1	0	1.19	1	0	1	0.79	-0.34	-0.205	0.83738002321123	NA	0	1.1276	0.7341	0.7341	TRUE	0.0579
CUT226	265	192	198	288	208	190	166	184	186	191	153	149	225	194	191	156	162	158	279.38	164	203	159	0.965	-0.051	-0.265	0.791148773848376	0.967120141343612	0.0204	0.026	0.0221	0.0221	TRUE	0.0873
CUT227	0	0	3	1	0	0	2	1	0	0	0	2	1	0	0	2	1	0	0.59	1	0	1	1.212	0.277	0.124	0.901340905537392	NA	0	2.2673	2.6179	2.6179	TRUE	0.1293
CUT228	9	7	7	3	8	3	6	1	7	6	6	5	2	7	3	6	1	6	5.18	6	4	4	0.717	-0.479	-0.685	0.493650305991402	0.899624580680013	0	0.2766	0.1806	0.1806	TRUE	0.1516
CUT229	36	30	26	22	20	27	21	17	14	26	24	20	17	19	27	20	15	12	16.67	23	21	16	0.668	-0.582	-1.508	0.131669076118514	0.686189909625509	0.018	0.1005	0.0622	0.0622	TRUE	0.4545
CUT230	0	2	0	0	0	2	0	1	0	0	2	0	0	0	2	0	1	0	0.82	1	1	0	0.612	-0.709	-0.306	0.759551001233713	NA	0	1.6293	2.1416	2.1416	TRUE	0.0359
CUT231	31	30	21	31	23	16	24	35	16	22	24	16	24	21	16	23	31	14	25.96	21	20	23	1.078	0.108	0.316	0.752268376281554	0.958805883717315	0	0.0722	0.0457	0.0457	TRUE	0.0989
CUT232	10	10	13	9	6	9	4	12	8	7	8	10	7	6	9	4	11	7	7.19	8	7	7	0.851	-0.234	-0.414	0.679101900723331	0.945543646210936	0	0.2052	0.1213	0.1213	TRUE	0.0843
CUT233	6	5	8	4	6	5	4	7	3	4	4	6	3	6	5	4	6	3	6.76	5	5	4	0.868	-0.204	-0.298	0.765514654970439	0.961613450063893	0	0.2169	0.1503	0.1503	TRUE	0.1767
CUT234	55	35	60	59	47	34	57	61	47	40	28	45	46	44	34	54	54	40	32.12	38	41	49	1.303	0.382	1.188	0.234788120917405	0.80618346668719	0.0479	0.0624	0.0555	0.0555	TRUE	0.235
CUT235	12	7	4	3	6	3	5	0	5	9	6	3	2	6	3	5	0	4	5.91	6	4	3	0.515	-0.957	-1.276	0.201997843499072	0.780322229989152	0.1057	0.245	0.1904	0.1904	TRUE	0.105
CUT236	32	26	26	20	18	17	21	17	15	23	21	20	16	17	17	20	15	13	20.91	21	17	16	0.745	-0.425	-1.283	0.199623686841576	0.779298141006782	0	0.0844	0.0331	0.0331	TRUE	0.077
CUT237	22	29	17	9	18	14	14	15	18	16	23	13	7	17	14	13	13	15	11.96	17	13	14	0.807	-0.309	-0.657	0.511346597489721	0.900709366646383	0.0778	0.1318	0.1061	0.1061	TRUE	0.1939
CUT238	14	8	8	9	4	4	4	6	5	10	6	6	7	4	4	4	5	4	8.65	7	5	4	0.59	-0.762	-1.35	0.176902129896073	0.759601540419585	0	0.174	0.0793	0.0793	TRUE	0.1225
CUT239	9	4	11	11	6	6	11	7	11	6	3	8	9	6	6	10	6	9	7.69	6	7	8	1.433	0.519	0.792	0.428112953418045	0.885666023041161	0.1958	0.193	0.1943	0.1943	TRUE	0.7816
CUT240	12	4	0	6	7	6	4	9	4	9	3	0	5	7	6	4	8	3	6.19	4	6	5	1.263	0.337	0.447	0.654681708054627	0.944113086407432	0.2148	0.2347	0.2257	0.2257	TRUE	0.2416
CUT241	2	2	2	2	5	3	2	1	3	1	2	2	2	5	3	2	1	3	4	2	3	2	1.174	0.231	0.238	0.8120355023874	NA	0	0.3519	0.181	0.181	TRUE	0.0396
CUT242	10	8	8	6	11	5	6	5	5	7	6	6	5	10	5	6	4	4	7.59	6	7	5	0.726	-0.462	-0.715	0.474354032451253	0.895948936413897	0	0.1954	0.1487	0.1487	TRUE	0.0614
CUT243	12	11	13	7	9	5	11	8	11	9	9	10	5	8	5	10	7	9	13.34	9	6	9	0.981	-0.028	-0.062	0.950551397523514	0.995358786505745	0	0.1203	0.0548	0.0548	TRUE	0.163
CUT244	18	16	18	27	18	11	11	14	20	13	13	14	21	17	11	10	12	17	32.16	13	16	13	1.013	0.018	0.038	0.969456037934314	0.996844493355476	0.127	0.0623	0.099	0.099	TRUE	0.0686
CUT245	0	0	0	0	0	0	0	0	0	0	0	0	0	0	0	0	0	0	0.55	0	0	0	1	0	0	1	NA	18	2.4085	5.0339	18	TRUE	0.4808
CUT246	282	238	243	288	213	189	162	230	181	203	190	183	225	198	190	153	202	153	379.51	192	204	169	0.883	-0.179	-1.011	0.311870615554915	0.839812009221693	0.0153	0.0247	0.0181	0.0181	TRUE	0.0283
CUT247	4	1	0	1	0	1	7	2	2	3	1	0	1	0	1	7	2	2	1.64	1	1	4	2.682	1.423	1.092	0.274677951394839	NA	0	0.8277	0.7848	0.7848	TRUE	0.3895
CUT248	9	11	5	9	3	3	9	8	5	6	9	4	7	3	3	8	7	4	6.47	6	4	6	1.037	0.052	0.078	0.93775045346238	0.992070203317712	0.1611	0.2255	0.1951	0.1951	TRUE	0.2621
CUT249	6	2	1	5	1	1	0	0	4	4	2	1	4	1	1	0	0	3	2.45	2	2	1	0.518	-0.949	-0.738	0.460572310387529	NA	0.7287	0.5602	0.6388	0.6388	TRUE	0.0437
CUT250	2	2	2	4	1	3	4	4	5	1	2	2	3	1	3	4	4	4	3.3	2	2	4	2.544	1.347	1.469	0.141896574494695	NA	0	0.4213	0.2405	0.2405	TRUE	0.0739
CUT251	70	79	62	83	61	73	50	51	47	50	63	47	65	57	74	47	45	40	72.51	53	65	44	0.824	-0.28	-1.141	0.253876022774066	0.815146975304723	0.0177	0.0395	0.0261	0.0261	TRUE	0.2464
CUT252	1	0	0	0	0	0	0	1	0	1	0	0	0	0	0	0	1	0	1.13	0	0	0	1.176	0.234	0.119	0.905186880894018	NA	0	1.1914	0.7749	0.7749	TRUE	0.2239
CUT253	0	0	0	0	0	1	1	0	0	0	0	0	0	0	1	1	0	0	0.41	0	0	0	2.29	1.195	0.399	0.690247969910696	NA	0	3.2212	4.4856	4.4856	TRUE	0.0663
CUT254	0	0	0	0	0	0	0	2	0	0	0	0	0	0	0	0	2	0	0.51	0	0	1	4.231	2.081	0.723	0.469660579146308	NA	0	2.6275	4.2138	4.2138	TRUE	0.1052
CUT255	0	0	1	0	0	0	0	0	0	0	0	1	0	0	0	0	0	0	0.26	0	0	0	0.604	-0.728	-0.193	0.846870292004397	NA	0	5.0918	8.2443	8.2443	TRUE	0.1439
CUT256	17	10	19	7	10	8	14	4	11	12	8	14	5	9	8	13	4	9	6.55	11	7	9	0.75	-0.416	-0.713	0.476026814594446	0.895948936413897	0	0.2229	0.1609	0.1609	TRUE	0.11
CUT257	3	2	6	10	7	4	5	7	5	2	2	5	8	7	4	5	6	4	3.28	3	6	5	1.822	0.866	1.074	0.282730094578482	NA	0	0.4242	0.2428	0.2428	TRUE	0.2854
CUT258	4	0	3	5	5	3	3	3	1	3	0	2	4	5	3	3	3	1	2.64	2	4	2	1.197	0.259	0.261	0.79409176277389	NA	0	0.5225	0.2793	0.2793	TRUE	0.2346
CUT259	19	20	12	20	7	12	18	30	18	14	16	9	16	7	12	17	26	15	19.21	13	12	19	1.519	0.603	1.593	0.111236850187018	0.651056704448636	0	0.09	0.0512	0.0512	TRUE	0.188
CUT260	23	23	22	25	18	8	24	18	18	17	18	17	19	17	8	23	16	15	16.62	17	15	18	1.041	0.058	0.148	0.882394748250524	0.981691707196969	0	0.1008	0.0627	0.0627	TRUE	0.1047
CUT261	4	5	2	3	2	3	0	1	1	3	4	2	2	2	3	0	1	1	1.4	3	2	1	0.211	-2.244	-1.581	0.113847164285797	NA	0	0.9664	0.56	0.56	TRUE	0.2408
CUT262	3	4	4	10	4	5	5	1	3	2	3	3	8	4	5	5	1	3	4.53	3	6	3	0.965	-0.051	-0.063	0.949969924185272	NA	0	0.3128	0.1736	0.1736	TRUE	0.1264
CUT263	0	1	1	0	0	0	2	1	1	0	1	1	0	0	0	2	1	1	0.75	1	0	1	2.348	1.232	0.702	0.48244464961335	NA	0	1.7918	1.1023	1.1023	TRUE	0.1559
CUT264	4	2	1	3	2	3	1	5	4	3	2	1	2	2	3	1	4	3	2.94	2	2	3	1.674	0.743	0.801	0.423129701290322	NA	0	0.4705	0.2542	0.2542	TRUE	0.1524
CUT265	22	30	41	32	16	13	22	22	31	16	24	31	25	15	13	21	19	26	24.56	24	18	22	0.942	-0.085	-0.222	0.824435859634212	0.972777623248518	0.0671	0.0751	0.0708	0.0708	TRUE	0.1161
CUT266	3	0	0	1	0	1	0	0	1	2	0	0	1	0	1	0	0	1	2.46	1	1	0	0.428	-1.226	-0.749	0.453658699842915	NA	0	0.5591	0.4209	0.4209	TRUE	0.2312
CUT267	0	0	0	0	0	2	0	0	0	0	0	0	0	0	2	0	0	0	0.24	0	1	0	1	0	0	1	NA	0	5.6155	12.3487	12.3487	TRUE	0.3248
CUT268	0	1	0	0	1	0	2	0	1	0	1	0	0	1	0	2	0	1	0.44	0	0	1	3.339	1.739	0.722	0.470061830631137	NA	0	3.0567	2.6867	2.6867	TRUE	0.0567
CUT269	2	0	0	0	1	0	1	2	0	1	0	0	0	1	0	1	2	0	0.65	0	0	1	1.834	0.875	0.391	0.695580309332012	NA	0	2.0637	2.3335	2.3335	TRUE	0.0797
CUT270	12	15	15	22	15	20	10	16	13	9	12	11	17	14	20	9	14	11	15.98	11	17	11	1.088	0.122	0.29	0.771463011359438	0.961882627938154	0	0.104	0.0521	0.0521	TRUE	0.0604
CUT271	1	1	3	2	1	0	0	2	0	1	1	2	2	1	0	0	2	0	1.31	1	1	1	0.469	-1.092	-0.673	0.50074929299446	NA	0	1.0313	0.8419	0.8419	TRUE	0.1723
CUT272	1	0	1	2	0	2	0	0	2	1	0	1	2	0	2	0	0	2	1.41	1	1	1	1.167	0.223	0.124	0.901671606930279	NA	0	0.9576	0.8286	0.8286	TRUE	0.0576
CUT273	11	10	11	14	11	17	9	9	14	8	8	8	11	10	17	8	8	12	13.68	8	13	9	1.172	0.229	0.437	0.662127411385094	0.944415095549088	0.0921	0.1178	0.1045	0.1045	TRUE	0.0946
CUT274	9	12	7	7	5	7	2	9	4	6	10	5	5	5	7	2	8	3	10.01	7	6	4	0.625	-0.678	-1.087	0.276849503302937	0.823042536445669	0.0968	0.1533	0.1265	0.1265	TRUE	0.166
CUT275	2	3	2	1	1	2	1	0	0	1	2	2	1	1	2	1	0	0	1.75	2	1	0	0.18	-2.475	-1.648	0.0994027291679781	NA	0	0.7756	0.4126	0.4126	TRUE	0.102
CUT276	7	3	5	7	3	1	1	4	7	5	2	4	5	3	1	1	4	6	4	4	3	4	0.935	-0.096	-0.118	0.905747397351374	NA	0	0.3514	0.2503	0.2503	TRUE	0.1411
CUT277	0	0	0	0	0	0	0	0	1	0	0	0	0	0	0	0	0	1	0.05	0	0	0	2.29	1.195	0.227	0.820470386086483	NA	0	28.1091	18	18	TRUE	0.1276
CUT278	67	59	45	44	34	49	36	9	45	48	47	34	34	32	49	34	8	38	30.97	43	38	27	0.619	-0.692	-1.721	0.0852738804980105	0.603166241751576	0.1153	0.0639	0.0911	0.0911	TRUE	0.4578
CUT279	48	41	35	38	32	23	27	17	30	35	33	26	30	30	23	25	15	25	18.55	31	28	22	0.703	-0.509	-1.465	0.142890580215669	0.711046111495974	0.0034	0.0925	0.0547	0.0547	TRUE	0.2916
CUT280	21	25	32	27	19	17	16	14	21	15	20	24	21	18	17	15	12	18	31.74	20	19	15	0.766	-0.384	-1.04	0.298429230558497	0.836647976222502	0.0393	0.0629	0.0496	0.0496	TRUE	0.0425
CUT281	342	300	256	349	269	245	263	345	291	246	240	192	272	251	247	248	304	246	187.56	226	257	266	1.177	0.235	1.416	0.15665694554853	0.730540139633962	0.0104	0.0283	0.0165	0.0165	TRUE	0.1753
CUT282	2	1	0	0	0	0	1	0	0	1	1	0	0	0	0	1	0	0	0.24	1	0	0	0.426	-1.23	-0.325	0.745099435484782	NA	0	5.54	8.8079	8.8079	TRUE	0.0358
CUT283	10	10	4	6	13	5	3	10	3	7	8	3	5	12	5	3	9	3	4.55	6	7	5	0.781	-0.357	-0.454	0.649719167201112	NA	0.2646	0.312	0.2888	0.2888	TRUE	0.4526
CUT284	10	6	13	8	8	8	5	11	8	7	5	10	6	7	8	5	10	7	8.26	7	7	7	0.973	-0.039	-0.072	0.942813702102209	0.99330435061729	0	0.1812	0.0989	0.0989	TRUE	0.0949
CUT285	13	7	10	8	5	9	14	10	13	9	6	8	6	5	9	13	9	11	9.53	8	7	11	1.461	0.547	1.015	0.310078801541505	0.839579372872016	0.0622	0.1599	0.1183	0.1183	TRUE	0.3784
CUT286	5	6	9	5	1	4	2	1	7	4	5	7	4	1	4	2	1	6	3.32	5	3	3	0.58	-0.785	-0.908	0.363850197813663	NA	0.1676	0.4194	0.3121	0.3121	TRUE	0.6408
CUT287	29	35	25	25	19	23	23	21	32	21	28	19	19	18	23	22	18	27	33.43	23	20	22	0.999	-0.001	-0.004	0.99665971653296	0.999258756219416	0	0.0608	0.0418	0.0418	TRUE	0.0986
CUT288	3	0	4	2	3	1	1	2	3	2	0	3	2	3	1	1	2	3	3.53	2	2	2	1.011	0.016	0.016	0.987499514620566	NA	0	0.3953	0.2475	0.2475	TRUE	0.2936
CUT289	6	2	0	1	0	1	2	2	3	4	2	0	1	0	1	2	2	3	1.79	2	1	2	1.039	0.055	0.048	0.961848554989371	NA	0	0.7583	0.5543	0.5543	TRUE	0.1525
CUT290	21	19	15	6	16	8	12	18	8	15	15	11	5	15	8	11	16	7	9.72	14	9	11	0.815	-0.296	-0.584	0.559258882872502	0.913404418369501	0.0746	0.1572	0.118	0.118	TRUE	0.1113
CUT291	85	92	80	70	84	68	71	57	87	61	73	60	55	78	69	67	50	74	50.32	65	67	64	0.981	-0.028	-0.123	0.901999397843908	0.983909740867997	0	0.0475	0.0245	0.0245	TRUE	0.0802
CUT292	31	33	23	47	28	23	19	18	30	22	26	17	37	26	23	18	16	25	25.09	22	29	20	0.901	-0.15	-0.436	0.662560524749525	0.944642228962752	0	0.0739	0.046	0.046	TRUE	0.2885
CUT293	0	2	1	3	0	0	1	0	2	0	2	1	2	0	0	1	0	2	1.01	1	1	1	1.15	0.202	0.125	0.900350314947751	NA	0	1.3314	0.8765	0.8765	TRUE	0.4335
CUT294	7	6	8	1	3	4	5	0	4	5	5	6	1	3	4	5	0	3	7.37	5	3	3	0.506	-0.982	-1.343	0.179397383208308	0.760986784977282	0	0.2006	0.1481	0.1481	TRUE	0.1026
CUT295	2	5	7	2	5	6	3	5	6	1	4	5	2	5	6	3	4	5	3.75	3	4	4	1.163	0.218	0.279	0.780166418628843	NA	0	0.3739	0.225	0.225	TRUE	0.1125
CUT296	4	1	1	2	3	3	1	0	3	3	1	1	2	3	3	1	0	3	2.02	2	3	1	0.787	-0.346	-0.266	0.790558340860116	NA	0.4666	0.6749	0.5918	0.5918	TRUE	0.6583
CUT297	38	34	34	37	35	27	37	31	23	27	27	26	29	33	27	35	27	19	25.96	27	30	27	1.016	0.023	0.066	0.94757440859579	0.994686845631257	0.035	0.0722	0.0541	0.0541	TRUE	0.144
CUT298	26	33	37	29	33	23	28	25	22	19	26	28	23	31	23	26	22	19	22.36	24	26	22	0.919	-0.122	-0.356	0.722186822328233	0.952074810833894	0.0149	0.0804	0.0494	0.0494	TRUE	0.1752
CUT299	12	9	4	2	5	7	6	9	4	9	7	3	2	5	7	6	8	3	5.05	6	5	6	0.898	-0.156	-0.232	0.816412237693839	0.971742751065381	0	0.2828	0.1847	0.1847	TRUE	0.1336
CUT300	0	3	1	1	0	1	1	4	1	0	2	1	1	0	1	1	4	1	1.51	1	1	2	1.731	0.792	0.629	0.529519861141208	NA	0	0.8962	0.5231	0.5231	TRUE	0.3236
CUT301	2	4	0	0	2	2	0	0	0	1	3	0	0	2	2	0	0	0	1.19	1	1	0	0.107	-3.229	-1.856	0.0634338046079078	NA	0	1.1364	0.9337	0.9337	TRUE	0.0527
CUT302	0	0	0	0	0	0	0	0	0	0	0	0	0	0	0	0	0	0	0.05	0	0	0	1	0	0	1	NA	0	25.6943	18	18	TRUE	0.0948
CUT303	0	1	0	0	0	0	0	0	1	0	1	0	0	0	0	0	0	1	1.24	0	0	0	1.176	0.234	0.116	0.907942531736305	NA	0	1.0908	0.9443	0.9443	TRUE	0.0391
CUT304	0	0	0	0	0	1	0	1	1	0	0	0	0	0	1	0	1	1	0.81	0	0	1	4.188	2.066	0.875	0.381576984424093	NA	4.1283	1.6513	2.2561	2.2561	TRUE	0.0997
CUT305	10	12	10	15	3	19	17	17	11	7	10	8	12	3	19	16	15	9	19.28	8	11	13	1.657	0.729	1.561	0.118491575738619	0.664212305380546	0.0596	0.0898	0.0769	0.0769	TRUE	0.2009
CUT306	1384	1356	1130	1341	1093	1047	1079	997	1065	996	1083	849	1045	1018	1055	1017	877	902	2328.63	976	1039	932	0.955	-0.067	-0.388	0.698384394811433	0.949132390811047	0.0179	0.0218	0.0205	0.0205	TRUE	0.2334
CUT307	14	11	13	11	17	9	10	15	5	10	9	10	9	16	9	9	13	4	31.51	10	11	9	0.932	-0.101	-0.221	0.824988113021544	0.972869814513513	0.0604	0.0632	0.0618	0.0618	TRUE	0.0612
CUT308	25	14	20	23	9	14	16	31	15	18	11	15	18	8	14	15	27	13	15.12	15	13	18	1.241	0.312	0.776	0.437540384860033	0.886383235611285	0	0.1087	0.0665	0.0665	TRUE	0.2661
CUT309	5	7	2	8	4	4	12	5	4	4	6	2	6	4	4	11	4	3	7.76	4	5	6	1.778	0.83	1.208	0.227214605218426	0.800598757470047	0.1298	0.1916	0.1631	0.1631	TRUE	0.0682
CUT310	21	17	21	15	14	10	15	13	12	15	14	16	12	13	10	14	11	10	12.71	15	12	12	0.801	-0.32	-0.689	0.490659316572725	0.898152751355763	0.0478	0.1253	0.0929	0.0929	TRUE	0.0809
CUT311	3	5	1	0	3	5	3	2	6	2	4	1	0	3	5	3	2	5	3.23	2	3	3	1.418	0.504	0.534	0.593504707706918	NA	0.22	0.4302	0.3391	0.3391	TRUE	0.1567
CUT312	0	2	1	1	1	1	0	0	0	0	2	1	1	1	1	0	0	0	0.48	1	1	0	0.211	-2.243	-1.014	0.310596256880923	NA	0	2.7987	2.0375	2.0375	TRUE	0.0989
CUT313	2	5	5	4	0	2	3	3	0	1	4	4	3	0	2	3	3	0	2.31	3	2	2	0.59	-0.762	-0.74	0.459481980243948	NA	0	0.5947	0.3937	0.3937	TRUE	0.1211
CUT314	262	278	157	343	240	187	153	148	156	189	222	118	267	224	188	144	130	132	395.57	176	226	135	0.769	-0.378	-1.566	0.117435241197243	0.661492367740822	0.0428	0.0246	0.0367	0.0367	TRUE	0.0566
CUT315	8	2	9	8	5	3	7	5	4	6	2	7	6	5	3	7	4	3	8.76	5	5	5	1.001	0.001	0.002	0.998503866159677	0.999258756219416	0	0.1722	0.105	0.105	TRUE	0.1249
CUT316	3	1	4	0	2	0	4	9	3	2	1	3	0	2	0	4	8	3	4.57	2	1	5	2.365	1.242	1.477	0.139760644825788	NA	0	0.3108	0.2275	0.2275	TRUE	0.1712
CUT317	2	2	2	0	0	0	0	0	0	1	2	2	0	0	0	0	0	0	1.02	2	0	0	0.108	-3.209	-1.867	0.0619511930272029	NA	0	1.3171	0.8803	0.8803	TRUE	0.0407
CUT318	2	1	3	1	2	0	0	0	1	1	1	2	1	2	0	0	0	1	1.77	1	1	0	0.212	-2.24	-1.455	0.14567117239765	NA	0	0.769	0.4571	0.4571	TRUE	0.1232
CUT319	13	9	6	10	6	2	8	15	14	9	7	5	8	6	2	8	13	12	9.92	7	5	11	1.55	0.633	1.211	0.225881962620484	0.798296478357869	0	0.1545	0.1022	0.1022	TRUE	0.4679
CUT320	0	0	3	0	0	2	0	1	1	0	0	2	0	0	2	0	1	1	1.05	1	1	1	0.776	-0.365	-0.199	0.842632737691816	NA	0	1.2825	1.1776	1.1776	TRUE	0.2057
CUT321	3	1	4	4	4	5	5	4	0	2	1	3	3	4	5	5	4	0	2.65	2	4	3	1.351	0.434	0.444	0.656860361104143	NA	0	0.5198	0.3338	0.3338	TRUE	0.3711
CUT322	12	14	18	14	11	5	9	20	12	9	11	14	11	10	5	8	18	10	16.53	11	9	12	1.091	0.126	0.272	0.785493115429445	0.964916140854735	0.0656	0.1012	0.083	0.083	TRUE	0.5159
CUT323	1	3	5	1	0	1	2	0	3	1	2	4	1	0	1	2	0	3	2.18	2	1	2	0.648	-0.625	-0.569	0.569305021782981	NA	0	0.6283	0.4042	0.4042	TRUE	0.1511
CUT324	6	2	5	5	2	2	1	2	7	4	2	4	4	2	2	1	2	6	4.36	3	3	3	0.9	-0.152	-0.184	0.853819197094006	NA	0	0.3247	0.2197	0.2197	TRUE	0.0758
CUT325	4	3	2	8	2	4	3	3	8	3	2	2	6	2	4	3	3	7	5.53	2	4	4	1.819	0.863	1.101	0.270813341867004	0.82177148822805	0	0.2602	0.1676	0.1676	TRUE	0.3141
CUT326	8	7	4	4	11	6	2	6	5	6	6	3	3	10	6	2	5	4	5.13	5	6	4	0.8	-0.323	-0.425	0.670814430997978	0.945543646210936	0.1615	0.2788	0.2201	0.2201	TRUE	0.1648
CUT327	14	16	20	15	12	8	11	13	16	10	13	15	12	11	8	10	11	14	28.96	13	10	12	0.937	-0.093	-0.227	0.820130147352414	0.972402552190335	0	0.0669	0.0537	0.0537	TRUE	0.0869
CUT328	15	18	32	24	23	19	32	26	22	11	14	24	19	21	19	30	23	19	17.24	16	20	24	1.453	0.539	1.449	0.147377782664729	0.715788324344321	0	0.0979	0.0579	0.0579	TRUE	0.246
CUT329	1	2	0	4	1	1	3	3	2	1	2	0	3	1	1	3	3	2	1.07	1	2	3	3.122	1.643	1.158	0.246912169586631	NA	0	1.2526	0.7679	0.7679	TRUE	0.1403
CUT330	5	1	2	6	5	2	2	1	3	4	1	2	5	5	2	2	1	3	4.79	2	4	2	0.889	-0.17	-0.174	0.862012221194502	0.977175666646894	0	0.2974	0.2497	0.2497	TRUE	0.0764
CUT331	8	4	3	7	4	2	3	5	5	6	3	2	5	4	2	3	4	4	3.59	4	4	4	1.021	0.03	0.039	0.968894848519628	NA	0	0.3898	0.2239	0.2239	TRUE	0.2389
CUT332	3	4	2	2	0	2	1	1	3	2	3	2	2	0	2	1	1	3	2.15	2	1	2	0.645	-0.632	-0.566	0.571167088867899	NA	0	0.6364	0.4283	0.4283	TRUE	0.0567
CUT333	1	0	0	0	0	1	1	0	0	1	0	0	0	0	1	1	0	0	0.15	0	0	0	1.176	0.234	0.045	0.963864899670338	NA	0	8.9327	17.1835	17.1835	TRUE	0.1779
CUT334	12	7	9	8	7	2	12	0	8	9	6	7	6	7	2	11	0	7	10	7	5	6	0.852	-0.23	-0.344	0.730801384595503	0.952074810833894	0.2535	0.1534	0.1952	0.1952	TRUE	0.2346
CUT335	0	0	1	2	0	0	0	2	0	0	0	1	2	0	0	0	2	0	0.93	0	1	1	2.177	1.122	0.522	0.601530753879737	NA	0	1.4395	1.5746	1.5746	TRUE	0.1454
CUT336	10	10	7	6	6	7	10	6	5	7	8	5	5	6	7	9	5	4	8.29	7	6	6	0.921	-0.119	-0.186	0.852149094052239	0.977108464978103	0.15	0.1807	0.168	0.168	TRUE	0.248
CUT337	210	261	184	263	137	128	133	166	154	151	208	138	205	128	129	125	146	130	153.23	166	154	134	0.808	-0.308	-1.29	0.197010592006262	0.779298141006782	0.0384	0.0299	0.0354	0.0354	TRUE	0.1573
CUT338	5	1	2	2	1	1	4	0	1	4	1	2	2	1	1	4	0	1	1.54	2	1	2	0.762	-0.393	-0.31	0.756921911472876	NA	0	0.8775	0.6763	0.6763	TRUE	0.0607
CUT339	1	5	3	8	1	5	1	0	0	1	4	2	6	1	5	1	0	0	1.6	2	4	0	0.138	-2.854	-1.803	0.0713784831138869	NA	0	0.8498	0.642	0.642	TRUE	0.1714
CUT340	19	19	12	11	9	18	17	9	8	14	15	9	9	8	18	16	8	7	13.06	13	12	10	0.805	-0.312	-0.648	0.517149590605317	0.903078783326515	0.063	0.1224	0.0939	0.0939	TRUE	0.2968
CUT341	30	18	22	22	23	17	21	30	14	22	14	17	17	21	17	20	26	12	35.73	18	18	19	1.099	0.136	0.389	0.697411523909083	0.949132390811047	0.0294	0.0582	0.0433	0.0433	TRUE	0.0325
CUT342	4	3	1	1	5	3	1	0	0	3	2	1	1	5	3	1	0	0	2.04	2	3	0	0.158	-2.659	-1.773	0.0762212446816097	NA	0	0.6706	0.4325	0.4325	TRUE	0.1505
CUT343	1	3	1	0	0	0	3	0	0	1	2	1	0	0	0	3	0	0	1.25	1	0	1	0.714	-0.485	-0.331	0.740389479216506	NA	0	1.076	0.7603	0.7603	TRUE	0.2736
CUT344	66	80	59	52	46	51	70	26	62	48	64	44	41	43	51	66	23	53	50.65	52	45	47	0.907	-0.141	-0.492	0.622675756432397	0.934371735737705	0.0388	0.0473	0.0424	0.0424	TRUE	0.2326
CUT345	24	18	17	29	23	26	23	18	29	17	14	13	23	21	26	22	16	25	21.29	15	23	21	1.396	0.481	1.407	0.159561351481213	0.733744656488792	0	0.0833	0.0374	0.0374	TRUE	0.0833
CUT346	19	10	11	17	4	10	12	9	13	14	8	8	13	4	10	11	8	11	11.53	10	9	10	1.005	0.008	0.016	0.987399045058826	0.998171454452878	0.0389	0.1359	0.0967	0.0967	TRUE	0.1376
CUT347	0	0	2	2	0	1	1	0	1	0	0	2	2	0	1	1	0	1	0.71	1	1	1	1.182	0.242	0.119	0.90547806100752	NA	0	1.8822	1.4838	1.4838	TRUE	0.1225
CUT348	3	5	2	5	7	2	0	3	4	2	4	2	4	7	2	0	3	3	5.24	3	4	2	0.809	-0.306	-0.329	0.742273399685533	0.95486676683134	0.2397	0.2734	0.258	0.258	TRUE	0.1268
CUT349	4	1	1	3	0	1	3	3	3	3	1	1	2	0	1	3	3	3	2.04	2	1	3	1.787	0.837	0.725	0.468284607929631	NA	0.3263	0.668	0.5408	0.5408	TRUE	0.1597
CUT350	4	4	0	0	1	1	1	2	2	3	3	0	0	1	1	1	2	2	0.95	2	1	2	0.728	-0.459	-0.317	0.751054371415891	NA	0	1.4122	1.0163	1.0163	TRUE	0.3046
CUT351	0	0	1	0	1	1	2	0	0	0	0	1	0	1	1	2	0	0	0.63	0	1	1	2.26	1.176	0.527	0.598186596580168	NA	0	2.1276	1.8646	1.8646	TRUE	0.0814
CUT352	0	1	0	0	0	0	1	0	1	0	1	0	0	0	0	1	0	1	0.2	0	0	1	2.2	1.137	0.281	0.77866692592559	NA	0	6.667	10.0574	10.0574	TRUE	0.1588
CUT353	3	3	3	5	5	3	1	0	3	2	2	2	4	5	3	1	0	3	2.29	2	4	1	0.519	-0.946	-0.868	0.385378625464132	NA	0	0.5985	0.3117	0.3117	TRUE	0.2525
CUT354	3	3	2	3	0	1	0	0	3	2	2	2	2	0	1	0	0	3	1.79	2	1	1	0.432	-1.211	-0.873	0.382728573602234	NA	0.5431	0.7614	0.6899	0.6899	TRUE	0.0677
CUT355	102	85	112	106	106	81	79	104	84	73	68	84	83	99	82	74	92	71	63.19	75	88	79	1.051	0.072	0.275	0.783245210406471	0.964458487657988	0.0348	0.0422	0.039	0.039	TRUE	0.5092
CUT356	8	3	8	8	6	5	2	5	7	6	2	6	6	6	5	2	4	6	10.65	5	6	4	0.866	-0.208	-0.315	0.753120893686929	0.959012962748443	0.1072	0.1453	0.1282	0.1282	TRUE	0.4319
CUT357	12	19	9	10	14	9	7	14	10	9	15	7	8	13	9	7	12	8	9.98	10	10	9	0.903	-0.147	-0.295	0.768010448802833	0.961634278195461	0	0.1538	0.0935	0.0935	TRUE	0.0619
CUT358	4	0	2	0	0	0	0	1	1	3	0	2	0	0	0	0	1	1	1.62	2	0	1	0.396	-1.338	-0.934	0.350394834013405	NA	0	0.8388	0.4693	0.4693	TRUE	0.0859
CUT359	5	15	3	15	10	9	4	15	4	4	12	2	12	9	9	4	13	3	7.09	6	10	7	1.153	0.205	0.28	0.779855442773897	0.963653755230329	0.3091	0.2076	0.26	0.26	TRUE	0.5557
CUT360	0	0	0	0	0	0	2	0	1	0	0	0	0	0	0	2	0	1	0.5	0	0	1	6.538	2.709	0.521	0.602395962945708	NA	18	2.6488	5.6737	18	TRUE	0.1046
CUT361	3	0	1	1	0	0	2	1	0	2	0	1	1	0	0	2	1	0	2.22	1	0	1	0.9	-0.152	-0.117	0.906610944589137	NA	0	0.6163	0.3321	0.3321	TRUE	0.2034
CUT362	0	1	0	2	0	1	0	5	5	0	1	0	2	0	1	0	4	4	2.24	0	1	3	10.732	3.424	2.197	0.0280298128435454	NA	0	0.611	0.5976	0.5976	TRUE	0.0622
CUT363	4	2	1	2	3	1	5	2	3	3	2	1	2	3	1	5	2	3	2.42	2	2	3	1.701	0.766	0.78	0.435188997442621	NA	0	0.5672	0.3307	0.3307	TRUE	0.2617
CUT364	6	5	1	4	4	1	3	4	1	4	4	1	3	4	1	3	4	1	4.81	3	3	3	0.788	-0.343	-0.376	0.706923911569363	0.950015513357754	0.2797	0.2963	0.2884	0.2884	TRUE	0.1085
CUT365	9	10	5	18	5	7	4	7	9	6	8	4	14	5	7	4	6	8	8.73	6	9	6	0.972	-0.041	-0.067	0.946455269092297	0.994427318676633	0.083	0.1726	0.1289	0.1289	TRUE	0.0993
CUT366	0	0	3	1	0	1	1	0	0	0	0	2	1	0	1	1	0	0	0.33	1	1	0	0.423	-1.24	-0.395	0.692634808285486	NA	0	4.0466	5.5889	5.5889	TRUE	0.4807
CUT367	2	1	2	3	5	0	3	1	1	1	1	2	2	5	0	3	1	1	1.77	1	2	2	1.192	0.254	0.215	0.829607321247307	NA	0	0.7699	0.4017	0.4017	TRUE	0.0341
CUT368	38	25	25	20	22	30	21	23	29	27	20	19	16	20	30	20	20	25	27.37	22	22	22	0.977	-0.034	-0.099	0.921349357063707	0.987533041359434	0.0292	0.0695	0.0487	0.0487	TRUE	0.2171
CUT369	2	5	3	5	0	4	3	2	3	1	4	2	4	0	4	3	2	3	2.29	2	3	3	0.932	-0.101	-0.096	0.923299629427697	NA	0	0.5975	0.4603	0.4603	TRUE	0.3109
CUT370	1	0	2	1	1	2	3	4	0	1	0	2	1	1	2	3	4	0	2.23	1	1	2	2.787	1.478	1.185	0.235826383289089	NA	0	0.6152	0.4058	0.4058	TRUE	0.124
CUT371	0	1	2	0	0	0	0	1	1	0	1	2	0	0	0	0	1	1	0.81	1	0	1	0.769	-0.379	-0.212	0.83203874613106	NA	0	1.6466	1.0501	1.0501	TRUE	0.0709
CUT372	8	7	8	15	7	4	5	10	6	6	6	6	12	7	4	5	9	5	12.17	6	8	6	1.073	0.101	0.191	0.848555868129075	0.97583534184369	0	0.1299	0.0666	0.0666	TRUE	0.207
CUT373	2	1	2	1	3	1	1	0	0	1	1	2	1	3	1	1	0	0	1.42	1	2	0	0.254	-1.976	-1.232	0.2177825499471	NA	0	0.9516	0.5519	0.5519	TRUE	0.1156
CUT374	2	0	0	0	0	0	1	1	0	1	0	0	0	0	0	1	1	0	0.41	0	0	1	1.239	0.309	0.115	0.908199332402458	NA	0	3.2471	3.649	3.649	TRUE	0.3245
CUT375	47	35	32	45	33	26	18	36	29	34	28	24	35	31	26	17	32	25	61.13	29	31	25	0.855	-0.227	-0.666	0.505120664796587	0.899847197836639	0.0589	0.0429	0.0521	0.0521	TRUE	0.0836
CUT376	6	4	3	3	6	0	1	0	0	4	3	2	2	6	0	1	0	0	1.48	3	3	0	0.098	-3.356	-2.11	0.0348890114210412	NA	0	0.9161	0.7074	0.7074	TRUE	0.0648
CUT377	16	16	9	16	7	7	9	10	22	12	13	7	12	7	7	8	9	19	9.15	11	9	12	1.164	0.219	0.435	0.66387322990513	0.945091818209122	0	0.1657	0.1102	0.1102	TRUE	0.122
CUT378	2	4	10	4	7	6	6	5	6	1	3	8	3	7	6	6	4	5	8.75	4	5	5	1.248	0.319	0.503	0.614913669901142	0.931468050564653	0	0.1723	0.1087	0.1087	TRUE	0.3072
CUT379	38	47	28	32	36	32	28	12	22	27	38	21	25	34	32	26	11	19	21.04	29	30	19	0.645	-0.632	-1.656	0.0976351126710746	0.628393884886908	0.0502	0.0841	0.0675	0.0675	TRUE	0.1162
CUT380	0	0	0	0	0	0	0	0	0	0	0	0	0	0	0	0	0	0	0.07	0	0	0	1	0	0	1	NA	0	17.7522	18	18	TRUE	0.2088
CUT381	3	1	0	2	0	1	0	0	0	2	1	0	2	0	1	0	0	0	0.89	1	1	0	0.165	-2.601	-1.239	0.215521820231991	NA	2.5003	1.5137	1.7978	1.7978	TRUE	0.15
CUT382	4	8	8	7	8	4	3	4	3	3	6	6	5	7	4	3	4	3	6.92	5	5	3	0.585	-0.773	-1.117	0.264129481574812	0.820182230654225	0	0.2123	0.121	0.121	TRUE	0.1268
CUT383	23	26	35	37	20	23	21	23	28	17	21	26	29	19	23	20	20	24	20.49	21	24	21	1.005	0.007	0.019	0.984566564400227	0.997936153957943	0	0.0858	0.0457	0.0457	TRUE	0.1499
CUT384	2	1	3	2	0	1	1	1	0	1	1	2	2	0	1	1	1	0	2.07	1	1	1	0.395	-1.339	-0.969	0.33245809397987	NA	0	0.6606	0.3773	0.3773	TRUE	0.0935
CUT385	123	128	111	111	119	107	101	58	101	89	102	83	87	111	108	95	51	86	77.97	91	102	77	0.845	-0.243	-1.075	0.282254664305914	0.825495659839447	0.0195	0.0382	0.027	0.027	TRUE	0.2804
CUT386	5	8	6	12	6	6	5	8	8	4	6	5	9	6	6	5	7	7	6.36	5	7	6	1.291	0.368	0.612	0.540677994186088	0.910658934575618	0	0.2291	0.1104	0.1104	TRUE	0.1256
CUT387	9	14	6	5	4	6	7	2	5	6	11	5	4	4	6	7	2	4	6.35	7	5	4	0.567	-0.82	-1.251	0.210885289192479	0.789690031708441	0	0.2295	0.1513	0.1513	TRUE	0.0787
CUT388	6	3	3	5	5	2	1	0	4	4	2	2	4	5	2	1	0	3	2.43	3	4	1	0.488	-1.035	-0.941	0.346848927643367	NA	0.1911	0.5662	0.4431	0.4431	TRUE	0.2574
CUT389	67	74	70	61	57	37	57	75	52	48	59	53	48	53	37	54	66	44	60.84	53	46	55	1.024	0.035	0.134	0.893537566906771	0.983032605080198	0.0265	0.043	0.0332	0.0332	TRUE	0.0831
CUT390	7	6	11	11	5	3	9	1	8	5	5	8	9	5	3	8	1	7	8.63	6	6	5	0.886	-0.175	-0.284	0.776608981374522	0.962518093398638	0.0553	0.1745	0.1274	0.1274	TRUE	0.2786
CUT391	19	14	14	15	11	10	7	18	12	14	11	11	12	10	10	7	16	10	11.47	12	11	11	0.924	-0.114	-0.252	0.801416541532957	0.969314490007965	0	0.1364	0.0755	0.0755	TRUE	0.2006
CUT392	1	3	2	1	1	2	1	1	2	1	2	2	1	1	2	1	1	2	1.7	2	1	1	0.774	-0.37	-0.302	0.762426064601925	NA	0	0.7998	0.4549	0.4549	TRUE	0.2232
CUT393	0	0	0	0	0	0	1	0	0	0	0	0	0	0	0	1	0	0	0.05	0	0	0	2.29	1.195	0.227	0.820470386086483	NA	0	25.2736	18	18	TRUE	0.1599
CUT394	7	9	2	9	7	5	3	2	3	5	7	2	7	7	5	3	2	3	5.12	5	6	3	0.521	-0.942	-1.213	0.225133044294575	0.798041494614589	0	0.2794	0.164	0.164	TRUE	0.1429
CUT395	1	0	2	1	2	3	1	4	0	1	0	2	1	2	3	1	4	0	2.38	1	2	2	1.976	0.982	0.744	0.45694480290654	NA	0	0.5774	0.4541	0.4541	TRUE	0.0706
CUT396	7	5	2	2	2	1	5	1	5	5	4	2	2	2	1	5	1	4	4.02	4	2	3	0.928	-0.108	-0.137	0.891299987153858	NA	0	0.3497	0.2069	0.2069	TRUE	0.2706
CUT397	1	3	1	2	3	1	3	0	1	1	2	1	2	3	1	3	0	1	2.24	1	2	1	0.943	-0.085	-0.068	0.945815417983711	NA	0	0.6121	0.4554	0.4554	TRUE	0.0886
CUT398	1	0	0	1	1	1	1	0	0	1	0	0	1	1	1	1	0	0	1.33	0	1	0	1.176	0.234	0.118	0.905766779371601	NA	0	1.0128	0.8093	0.8093	TRUE	0.0638
CUT399	9	6	11	12	11	7	16	9	16	6	5	8	9	10	7	15	8	14	20.4	6	9	12	1.862	0.896	1.821	0.0685743592875234	0.561456462210474	0	0.086	0.0802	0.0802	TRUE	0.0517
CUT400	1	1	0	2	2	0	0	0	1	1	1	0	2	2	0	0	0	1	2.57	1	1	0	0.632	-0.663	-0.366	0.713993925813966	NA	0	0.5346	0.6078	0.6078	TRUE	0.0303
CUT401	22	9	13	30	14	19	17	18	22	16	7	10	23	13	19	16	16	19	17.99	11	18	17	1.531	0.615	1.44	0.149998777397649	0.718974550781474	0.0463	0.0947	0.0707	0.0707	TRUE	0.0952
CUT402	12	19	19	10	20	21	19	16	25	9	15	14	8	19	21	18	14	21	10.68	13	16	18	1.401	0.487	1.046	0.295596565785936	0.836552015288547	0	0.145	0.101	0.101	TRUE	0.2358
CUT403	168	134	114	167	134	82	94	127	137	121	107	86	130	125	83	89	112	116	88.5	105	113	106	1.01	0.014	0.068	0.945696488575522	0.994427318676633	0.0149	0.0362	0.0227	0.0227	TRUE	0.1742
CUT404	14	8	13	10	12	18	9	6	10	10	6	10	8	11	18	8	5	8	7.65	9	12	7	0.844	-0.244	-0.429	0.667640506753264	0.945094619543583	0.0553	0.1941	0.1303	0.1303	TRUE	0.176
CUT405	10	7	4	20	9	7	1	8	4	7	6	3	16	8	7	1	7	3	7.3	5	10	4	0.726	-0.463	-0.696	0.48634202011882	0.898008020125613	0	0.2022	0.1308	0.1308	TRUE	0.2769
CUT406	5	0	9	5	2	3	2	5	5	4	0	7	4	2	3	2	4	4	3.18	4	3	3	1.013	0.018	0.02	0.983920018660336	NA	0	0.4368	0.3572	0.3572	TRUE	0.062
CUT407	25	9	15	13	17	5	10	10	15	18	7	11	10	16	5	9	9	13	13.97	12	10	10	0.845	-0.243	-0.515	0.606803149137158	0.929678284372052	0.056	0.1159	0.0864	0.0864	TRUE	0.1142
CUT408	3	1	2	5	2	2	2	4	3	2	1	2	4	2	2	2	4	3	2.09	2	3	3	1.77	0.824	0.793	0.42797484762488	NA	0	0.6545	0.3591	0.3591	TRUE	0.0944
CUT409	11	3	10	18	8	1	3	3	7	8	2	8	14	7	1	3	3	6	9.52	6	7	4	0.64	-0.645	-0.878	0.379852367503349	0.869124403481042	0.2622	0.1601	0.2093	0.2093	TRUE	0.0915
CUT410	89	53	66	48	46	64	47	23	49	64	42	50	37	43	65	44	20	42	65.25	52	48	35	0.678	-0.561	-1.75	0.0801342799913093	0.585125483372318	0.0634	0.0415	0.0541	0.0541	TRUE	0.1764
CUT411	7	4	1	4	2	3	6	5	4	5	3	1	3	2	3	6	4	3	4.37	3	3	4	1.483	0.568	0.731	0.464617255825108	NA	0	0.3238	0.2098	0.2098	TRUE	0.0414
CUT412	0	0	0	0	0	0	1	1	0	0	0	0	0	0	0	1	1	0	0.58	0	0	1	4.322	2.112	0.917	0.359256469118613	NA	0	2.3158	2.0846	2.0846	TRUE	0.1461
CUT413	10	10	7	4	6	3	3	7	8	7	8	5	3	6	3	3	6	7	4.81	7	4	5	0.776	-0.365	-0.516	0.605603318030772	0.929059659747208	0.1165	0.2962	0.2205	0.2205	TRUE	0.2346
CUT414	2	2	0	3	2	2	1	0	2	1	2	0	2	2	2	1	0	2	1.47	1	2	1	0.877	-0.189	-0.137	0.8910922678185	NA	0	0.9214	0.5017	0.5017	TRUE	0.069
CUT415	21	11	11	5	5	10	4	5	7	15	9	8	4	5	10	4	4	6	7.74	11	6	5	0.439	-1.188	-2.039	0.041447610680376	0.475861420771623	0	0.192	0.1155	0.1155	TRUE	0.0712
CUT416	1	5	2	2	5	1	2	0	1	1	4	2	2	5	1	2	0	1	1.71	2	3	1	0.437	-1.193	-0.941	0.34689686309662	NA	0	0.7955	0.4783	0.4783	TRUE	0.2506
CUT417	0	0	2	0	1	0	0	4	0	0	0	2	0	1	0	0	4	0	1.26	1	0	1	2.345	1.229	0.734	0.46282980885056	NA	0	1.069	0.8919	0.8919	TRUE	0.3388
CUT418	1	2	3	3	1	3	2	0	3	1	2	2	2	1	3	2	0	3	6.01	2	2	2	0.977	-0.034	-0.034	0.97295192328014	0.996844493355476	0	0.2412	0.1853	0.1853	TRUE	0.3845
CUT419	1	3	7	0	2	0	1	1	0	1	2	5	0	2	0	1	1	0	1.22	3	1	1	0.215	-2.219	-1.322	0.186219484431935	NA	0	1.1027	1.1533	1.1533	TRUE	0.0837
CUT420	6	14	17	4	7	5	10	7	9	4	11	13	3	7	5	9	6	8	6.51	9	5	8	0.822	-0.283	-0.474	0.635678624673407	0.939875241139905	0.0778	0.2242	0.1585	0.1585	TRUE	0.2451
CUT421	206	168	113	139	147	81	79	78	137	148	134	85	108	137	82	74	69	116	105.76	122	109	86	0.706	-0.502	-1.733	0.0830105946835804	0.594417442301435	0.0635	0.0337	0.0522	0.0522	TRUE	0.1656
CUT422	15	15	10	8	11	1	3	8	10	11	12	8	6	10	1	3	7	8	9.21	10	6	6	0.612	-0.709	-1.242	0.21426149966027	0.792870229972867	0.0678	0.1648	0.1256	0.1256	TRUE	0.1477
CUT423	14	9	13	13	5	7	8	11	7	10	7	10	10	5	7	8	10	6	6.72	9	7	8	0.853	-0.229	-0.405	0.685240651845199	0.946688516474968	0	0.218	0.1302	0.1302	TRUE	0.2484
CUT424	16	26	10	10	7	12	13	1	8	12	21	8	8	7	12	12	1	7	13.57	14	9	7	0.497	-1.008	-1.908	0.0563386040522672	0.528059631176742	0.0865	0.1187	0.1048	0.1048	TRUE	0.2417
CUT425	2	4	3	4	1	2	0	2	0	1	3	2	3	1	2	0	2	0	1.08	2	2	1	0.258	-1.953	-1.298	0.194425505543991	NA	0	1.2461	0.7149	0.7149	TRUE	0.1894
CUT426	6	3	1	9	5	1	2	7	4	4	2	1	7	5	1	2	6	3	3.61	2	4	4	1.529	0.613	0.668	0.504323520530995	NA	0.2873	0.3879	0.3402	0.3402	TRUE	0.2032
CUT427	0	3	3	0	3	2	1	2	2	0	2	2	0	3	2	1	2	2	4.26	1	2	2	0.969	-0.045	-0.043	0.965368739379186	NA	0	0.3313	0.225	0.225	TRUE	0.1821
CUT428	0	0	0	0	0	0	1	0	0	0	0	0	0	0	0	1	0	0	0.51	0	0	0	2.29	1.195	0.256	0.797747563457617	NA	13.6832	2.5959	4.1274	13.6832	TRUE	0.203
CUT429	9	9	1	5	2	5	2	4	2	6	7	1	4	2	5	2	4	2	5.96	5	4	3	0.494	-1.018	-1.248	0.212017287756796	0.790253437598499	0	0.2429	0.2132	0.2132	TRUE	0.0779
CUT430	10	9	14	6	9	3	0	2	4	7	7	11	5	8	3	0	2	3	7.08	8	5	2	0.212	-2.238	-2.732	0.00628933194723587	0.200954999389957	0.1589	0.208	0.1857	0.1857	TRUE	0.5175
CUT431	6	1	1	1	2	0	2	1	2	4	1	1	1	2	0	2	1	2	2.15	2	1	2	0.748	-0.419	-0.362	0.717256850480209	NA	0	0.6369	0.4731	0.4731	TRUE	0.4612
CUT432	32	17	30	28	26	36	23	19	29	23	14	23	22	24	36	22	17	25	29.59	20	27	21	1.061	0.086	0.229	0.818802867834763	0.972016877763331	0.0567	0.0659	0.0609	0.0609	TRUE	0.0563
CUT433	57	62	35	75	54	40	37	30	40	41	50	26	58	50	40	35	26	34	62.21	39	49	32	0.815	-0.295	-1.096	0.273044816090122	0.82177148822805	0.0168	0.0425	0.0283	0.0283	TRUE	0.2215
CUT434	1	0	0	1	0	3	1	1	3	1	0	0	1	0	3	1	1	3	0.87	0	1	2	5.409	2.435	1.402	0.160924050586765	NA	0	1.5435	0.8713	0.8713	TRUE	0.1814
CUT435	19	18	24	27	28	21	21	9	17	14	14	18	21	26	21	20	8	14	14.48	15	23	14	0.91	-0.135	-0.293	0.769415393809089	0.961882627938154	0.0748	0.1125	0.0972	0.0972	TRUE	0.1625
CUT436	4	3	1	1	0	0	0	0	0	3	2	1	1	0	0	0	0	0	0.61	2	0	0	0.081	-3.619	-1.736	0.0824768157735215	NA	0	2.1798	1.9428	1.9428	TRUE	0.0701
CUT437	3	1	0	0	1	0	0	0	1	2	1	0	0	1	0	0	0	1	1.08	1	0	0	0.32	-1.646	-0.967	0.333495779378303	NA	0	1.2445	0.7085	0.7085	TRUE	0.1107
CUT438	1	5	3	1	1	1	4	4	2	1	4	2	1	1	1	4	4	2	3.6	2	1	3	1.299	0.377	0.411	0.681309339843284	NA	0	0.3881	0.2934	0.2934	TRUE	0.1038
CUT439	13	6	6	8	2	4	1	7	6	9	5	5	6	2	4	1	6	5	4.11	6	4	4	0.657	-0.606	-0.802	0.422617374001743	NA	0	0.3431	0.2432	0.2432	TRUE	0.0904
CUT440	2	1	0	1	0	0	1	0	0	1	1	0	1	0	0	1	0	0	0.22	1	0	0	0.426	-1.23	-0.316	0.752001472981481	NA	0	6.0294	9.4091	9.4091	TRUE	0.0305
CUT441	1	2	3	7	1	1	1	2	2	1	2	2	5	1	1	1	2	2	1.74	2	2	2	0.971	-0.043	-0.035	0.972252820487948	NA	0	0.7788	0.5323	0.5323	TRUE	0.2464
CUT442	6	8	1	3	3	6	3	1	3	4	6	1	2	3	6	3	1	3	2.77	4	4	2	0.546	-0.873	-0.902	0.367226395313042	NA	0	0.4979	0.3624	0.3624	TRUE	0.0848
CUT443	1	0	0	0	0	1	0	0	0	1	0	0	0	0	1	0	0	0	0.33	0	0	0	0.604	-0.728	-0.205	0.837627743852307	NA	0	4.0193	7.0971	7.0971	TRUE	0.3249
CUT444	6	2	5	9	1	3	4	3	5	4	2	4	7	1	3	4	3	4	5.01	3	4	4	1.092	0.127	0.164	0.869582667609993	0.977945499313377	0	0.2851	0.1891	0.1891	TRUE	0.115
CUT445	371	327	276	369	295	227	296	326	304	267	261	207	288	275	229	279	287	258	194.24	245	264	275	1.119	0.162	1.073	0.283267500420985	0.827216091680065	0.0066	0.0281	0.0133	0.0133	TRUE	0.076
CUT446	9	10	6	9	6	6	10	8	1	6	8	5	7	6	6	9	7	1	5.04	6	6	6	0.904	-0.146	-0.213	0.831186703739859	0.974820192034577	0	0.2836	0.1993	0.1993	TRUE	0.233
CUT447	6	3	14	4	3	6	10	7	1	4	2	11	3	3	6	9	6	1	4.68	6	4	5	0.941	-0.088	-0.115	0.90812525851551	NA	0	0.3036	0.2704	0.2704	TRUE	0.0513
CUT448	3	0	2	1	0	1	0	2	0	2	0	2	1	0	1	0	2	0	1.59	1	1	1	0.476	-1.07	-0.711	0.476870725043799	NA	0	0.8508	0.5745	0.5745	TRUE	0.2802
CUT449	19	17	19	13	16	8	10	14	9	14	14	14	10	15	8	9	12	8	30.22	14	11	10	0.706	-0.502	-1.154	0.248340640720263	0.812002427595957	0.0621	0.065	0.0635	0.0635	TRUE	0.0911
CUT450	9	18	12	13	8	3	9	1	6	6	14	9	10	7	3	8	1	5	7.29	10	7	5	0.481	-1.055	-1.712	0.0868423392773569	0.606509491731348	0	0.2026	0.1422	0.1422	TRUE	0.1714
CUT451	129	177	120	101	97	101	99	59	107	93	141	90	79	90	102	93	52	91	78.86	108	90	79	0.727	-0.459	-1.662	0.0966048862084899	0.626833764976321	0.0512	0.038	0.0458	0.0458	TRUE	0.1048
CUT452	21	28	30	24	19	21	24	14	14	15	22	23	19	18	21	23	12	12	33.81	20	19	16	0.776	-0.366	-1.022	0.306582849503636	0.837830893323419	0.0312	0.0603	0.0448	0.0448	TRUE	0.2755
CUT453	57	58	63	46	44	44	35	48	30	41	46	47	36	41	44	33	42	25	41.79	45	40	33	0.747	-0.421	-1.533	0.125179398692391	0.677097137677728	0.0144	0.0529	0.0327	0.0327	TRUE	0.074
CUT454	3	3	3	1	10	4	4	3	4	2	2	2	1	9	4	4	3	3	7.2	2	5	3	1.438	0.524	0.669	0.503727684071232	0.899847197836639	0	0.2049	0.1392	0.1392	TRUE	0.2667
CUT455	0	0	1	0	1	0	1	0	0	0	0	1	0	1	0	1	0	0	0.39	0	0	0	1.176	0.234	0.083	0.933529018199964	NA	0	3.4098	3.6595	3.6595	TRUE	0.3246
CUT456	197	142	126	180	145	143	80	87	119	142	113	95	140	135	144	75	77	101	135.37	117	140	84	0.723	-0.468	-1.987	0.046943430541602	0.495114638243598	0.0318	0.031	0.0315	0.0315	TRUE	0.3665
CUT457	9	10	8	18	10	5	6	7	8	6	8	6	14	9	5	6	6	7	6.94	7	9	6	0.911	-0.135	-0.213	0.831035332219935	0.974820192034577	0.1013	0.2117	0.1605	0.1605	TRUE	0.1775
CUT458	2	4	2	1	0	1	1	2	1	1	3	2	1	0	1	1	2	1	2.09	2	1	1	0.584	-0.777	-0.699	0.484349953125573	NA	0	0.6522	0.3282	0.3282	TRUE	0.2736
CUT459	48	44	39	53	38	32	24	42	28	35	35	29	41	35	32	23	37	24	23.45	33	36	28	0.842	-0.248	-0.638	0.523723079407004	0.904592981508303	0.0873	0.0776	0.0816	0.0816	TRUE	0.8104
CUT460	36	55	31	31	29	19	21	13	26	26	44	23	24	27	19	20	11	22	21.09	31	23	18	0.574	-0.801	-2.254	0.0241955456242183	0.387212307001738	0	0.0839	0.0538	0.0538	TRUE	0.3233
CUT461	11	13	5	7	7	4	4	4	7	8	10	4	5	7	4	4	4	6	8.61	7	5	5	0.605	-0.726	-1.238	0.215657274343997	0.794122114673371	0	0.1747	0.0957	0.0957	TRUE	0.0993
CUT462	10	7	6	7	7	4	4	7	2	7	6	5	5	7	4	4	6	2	6.7	6	5	4	0.667	-0.583	-0.925	0.354797829769742	0.855911661194071	0	0.2186	0.1059	0.1059	TRUE	0.1645
CUT463	1	0	0	0	0	0	0	0	0	1	0	0	0	0	0	0	0	0	0.37	0	0	0	0.604	-0.728	-0.212	0.83181024979749	NA	0	3.5659	6.47	6.47	TRUE	0.0378
CUT464	85	94	63	94	63	51	48	62	50	61	75	47	73	59	51	45	55	42	55.01	61	61	47	0.775	-0.368	-1.372	0.170015988163221	0.748038056182527	0.0295	0.0453	0.0362	0.0362	TRUE	0.1342
CUT465	89	118	87	88	80	66	66	31	49	64	94	65	69	75	67	62	27	42	52.46	74	70	44	0.585	-0.775	-2.539	0.0111112949422971	0.269316652239521	0.0559	0.0464	0.0518	0.0518	TRUE	0.1456
CUT466	5	3	2	0	0	5	0	0	1	4	2	2	0	0	5	0	0	1	4.31	3	2	0	0.127	-2.978	-2.137	0.0325887789703653	NA	0.0749	0.328	0.2487	0.2487	TRUE	0.3574
CUT467	16	17	23	24	12	14	15	21	15	12	14	17	19	11	14	14	18	13	12.89	14	15	15	1.07	0.098	0.231	0.817121172901047	0.971944131977035	0	0.1238	0.0722	0.0722	TRUE	0.13
CUT468	104	71	108	98	83	77	86	82	74	75	57	81	76	77	78	81	72	63	105.85	71	77	72	1.012	0.017	0.075	0.940413816299725	0.99282270011553	0.0217	0.0337	0.0263	0.0263	TRUE	0.3058
CUT469	10	7	3	3	7	4	4	6	9	7	6	2	2	7	4	4	5	8	8.06	5	4	6	1.113	0.155	0.242	0.808398898191383	0.969407738175511	0	0.1852	0.1387	0.1387	TRUE	0.3715
CUT470	11	7	10	8	6	6	2	3	9	8	6	8	6	6	6	2	3	8	5.66	7	6	4	0.584	-0.775	-1.163	0.244804146103155	0.81111691149873	0	0.2548	0.1582	0.1582	TRUE	0.3008
CUT471	1	3	0	1	0	1	2	1	1	1	2	0	1	0	1	2	1	1	0.47	1	1	1	1.163	0.218	0.102	0.91911179988926	NA	0	2.8155	2.5723	2.5723	TRUE	0.0631
CUT472	2	1	0	1	0	0	0	0	0	1	1	0	1	0	0	0	0	0	0.69	1	0	0	0.218	-2.196	-1.045	0.295915405596094	NA	0	1.9371	1.6778	1.6778	TRUE	0.0159
CUT473	61	54	66	51	62	51	53	37	51	44	43	50	40	58	51	50	33	43	49.91	46	50	42	0.918	-0.123	-0.491	0.623385071263813	0.934371735737705	0	0.0477	0.0264	0.0264	TRUE	0.1149
CUT474	12	16	12	18	12	9	8	13	11	9	13	9	14	11	9	8	11	9	12.39	10	11	9	0.936	-0.095	-0.215	0.830024505370099	0.974820192034577	0	0.1279	0.0569	0.0569	TRUE	0.0692
CUT475	16	17	23	18	13	18	12	25	12	12	14	17	14	12	18	11	22	10	28.09	14	15	14	1.027	0.039	0.094	0.924966987923028	0.988551800472293	0.0623	0.0683	0.0652	0.0652	TRUE	0.0866
CUT476	51	45	55	59	65	34	37	26	34	37	36	41	46	61	34	35	23	29	34.98	38	47	29	0.758	-0.4	-1.283	0.199649365814539	0.779298141006782	0.0329	0.059	0.0448	0.0448	TRUE	0.1493
CUT477	73	41	36	61	68	51	30	19	47	53	33	27	48	63	51	28	17	40	37.72	38	54	28	0.755	-0.406	-0.98	0.327007854265204	0.845604242350212	0.1299	0.0563	0.0979	0.0979	TRUE	0.0985
CUT478	12	6	10	8	2	4	3	1	4	9	5	8	6	2	4	3	1	3	8.68	7	4	2	0.337	-1.568	-2.332	0.0196806117145007	0.357569702248163	0	0.1735	0.0843	0.0843	TRUE	0.1731
CUT479	25	11	31	33	14	15	19	29	17	18	9	23	26	13	15	18	26	14	29.25	17	18	19	1.149	0.201	0.503	0.615033014303223	0.93149655288226	0.0711	0.0664	0.0689	0.0689	TRUE	0.1187
CUT480	7	5	9	8	11	11	15	9	15	5	4	7	6	10	11	14	8	13	10.65	5	9	12	2.191	1.132	2.172	0.0298680788401191	0.416999695002067	0	0.1453	0.0856	0.0856	TRUE	0.1489
CUT481	1	5	2	3	6	2	2	1	5	1	4	2	2	6	2	2	1	4	2.92	2	3	2	1.146	0.197	0.176	0.860234379518296	NA	0.598	0.4741	0.5283	0.5283	TRUE	0.6893
CUT482	13	3	6	5	10	4	3	8	9	9	2	5	4	9	4	3	7	8	4.89	5	6	6	1.073	0.102	0.15	0.88100536397653	0.981425170377452	0	0.2914	0.1891	0.1891	TRUE	0.2139
CUT483	7	4	0	9	4	7	1	2	3	5	3	0	7	4	7	1	2	3	3.29	3	6	2	0.64	-0.643	-0.625	0.531827325554444	NA	0	0.4228	0.3726	0.3726	TRUE	0.1129
CUT484	622	609	622	529	453	478	587	460	616	448	486	467	412	422	482	553	405	522	710.72	467	439	493	1.056	0.078	0.39	0.696766155312006	0.949009129963203	0.028	0.0231	0.0273	0.0273	TRUE	0.0499
CUT485	0	0	0	1	2	0	0	1	1	0	0	0	1	2	0	0	1	1	0.47	0	1	1	4.185	2.065	0.848	0.396284715875582	NA	0	2.8501	2.5085	2.5085	TRUE	0.0611
CUT486	4	3	6	3	1	2	0	0	0	3	2	5	2	1	2	0	0	0	1.49	3	2	0	0.05	-4.319	-2.757	0.00583089776012553	NA	0	0.908	0.653	0.653	TRUE	0.1865
CUT487	24	15	21	19	18	15	21	22	19	17	12	16	15	17	15	20	19	16	17.68	15	16	18	1.221	0.288	0.769	0.441849383863917	0.886697951174716	0	0.096	0.0517	0.0517	TRUE	0.0489
CUT488	0	0	2	0	0	0	0	0	3	0	0	2	0	0	0	0	0	3	0.35	1	0	1	1.699	0.765	0.225	0.822117418347382	NA	0	3.7516	7.0698	7.0698	TRUE	0.4807
CUT489	0	0	0	0	0	0	0	0	0	0	0	0	0	0	0	0	0	0	0.08	0	0	0	1	0	0	1	NA	0	16.5354	18	18	TRUE	0.1884
CUT490	1	4	1	4	4	0	2	1	2	1	3	1	3	4	0	2	1	2	2.98	2	2	2	0.971	-0.043	-0.04	0.968123848221708	NA	0	0.4655	0.2947	0.2947	TRUE	0.0493
CUT491	0	5	5	1	0	2	3	1	3	0	4	4	1	0	2	3	1	3	2.19	3	1	2	0.813	-0.299	-0.292	0.770530420929398	NA	0	0.6261	0.3962	0.3962	TRUE	0.3569
CUT492	24	23	18	14	11	18	14	4	21	17	18	14	11	10	18	13	4	18	18.21	16	13	12	0.703	-0.508	-1.051	0.293114119728363	0.834150931634833	0.1201	0.0938	0.1068	0.1068	TRUE	0.238
CUT493	38	35	32	32	25	18	30	26	15	27	28	24	25	23	18	28	23	13	16.66	26	22	21	0.801	-0.32	-0.806	0.420307043645646	0.88368881602649	0.0462	0.1006	0.0781	0.0781	TRUE	0.1552
CUT494	83	77	96	98	96	82	99	73	81	60	61	72	76	89	83	93	64	69	61.13	64	83	75	1.167	0.222	1.051	0.293272866266879	0.834346447291649	0	0.0429	0.0205	0.0205	TRUE	0.1318
CUT495	379	338	268	211	257	246	329	107	239	273	270	201	164	239	248	310	94	202	213.7	248	217	202	0.815	-0.296	-0.928	0.353663937363986	0.855578280612086	0.0957	0.0274	0.0696	0.0696	TRUE	0.0691
CUT496	236	247	374	241	170	140	151	231	205	170	197	281	188	158	141	142	203	174	372.05	216	162	173	0.802	-0.319	-1.49	0.136226973622329	0.698068204396678	0.0306	0.0248	0.0287	0.0287	TRUE	0.0883
CUT497	1	9	2	7	5	2	4	7	2	1	7	2	5	5	2	4	6	2	3.52	3	4	4	1.251	0.323	0.36	0.718649117088671	NA	0.2867	0.3972	0.3435	0.3435	TRUE	0.3075
CUT498	4	6	3	2	4	4	2	2	2	3	5	2	2	4	4	2	2	2	4.96	3	3	2	0.541	-0.887	-1.042	0.297469050848995	0.836647976222502	0	0.2877	0.1579	0.1579	TRUE	0.0915
CUT499	0	1	7	0	2	0	0	0	0	0	1	5	0	2	0	0	0	0	2.57	2	1	0	0.081	-3.626	-2.233	0.0255660693318353	NA	1.0473	0.5346	0.7131	0.7131	TRUE	0.0608
CUT500	2	1	0	3	3	3	0	0	2	1	1	0	2	3	3	0	0	2	0.73	1	3	1	0.771	-0.375	-0.186	0.852164797678812	NA	0	1.8211	1.6455	1.6455	TRUE	0.2947
CUT501	71	52	48	45	43	46	59	22	32	51	42	36	35	40	46	56	19	27	39.03	43	40	34	0.789	-0.342	-0.956	0.338911050062148	0.852401593266011	0.0824	0.0551	0.0704	0.0704	TRUE	0.403
CUT502	5	0	5	0	5	4	2	4	1	4	0	4	0	5	4	2	4	1	2.81	3	3	2	0.838	-0.255	-0.246	0.805949055628483	NA	0	0.4919	0.4116	0.4116	TRUE	0.4463
CUT503	225	244	180	260	154	125	136	197	205	162	195	135	203	143	126	128	173	174	157.04	164	157	158	0.967	-0.048	-0.227	0.82034557433895	0.9725335327309	0.0264	0.0297	0.0275	0.0275	TRUE	0.1828
CUT504	1	4	1	1	2	1	1	0	6	1	3	1	1	2	1	1	0	5	1.17	2	1	2	1.32	0.4	0.299	0.765069952260478	NA	0	1.1511	0.8274	0.8274	TRUE	0.21
CUT505	1	0	0	0	0	1	1	0	3	1	0	0	0	0	1	1	0	3	1.42	0	0	1	4.323	2.112	1.165	0.244089153605023	NA	1.062	0.952	0.99	0.99	TRUE	0.0497
CUT506	44	41	30	52	40	35	18	28	26	32	33	23	41	37	35	17	25	22	26.77	29	38	21	0.734	-0.446	-1.446	0.148192748932796	0.716677459087313	0	0.0706	0.0346	0.0346	TRUE	0.0675
CUT507	21	15	13	19	15	12	14	12	13	15	12	10	15	14	12	13	11	11	13.36	12	14	12	0.939	-0.091	-0.221	0.825171707799703	0.972869814513513	0	0.1202	0.0528	0.0528	TRUE	0.1308
CUT508	92	56	80	90	85	82	93	83	73	66	45	60	70	79	83	88	73	62	115.44	57	77	74	1.296	0.374	1.516	0.129570013742719	0.68356101298831	0.0304	0.0327	0.0312	0.0312	TRUE	0.0819
CUT509	18	19	11	22	20	18	10	20	21	13	15	8	17	19	18	9	18	18	14.02	12	18	15	1.24	0.311	0.749	0.45370534462804	0.890222921075399	0	0.1155	0.063	0.063	TRUE	0.2807
CUT510	37	41	32	57	32	22	23	39	42	27	33	24	44	30	22	22	34	36	40.11	28	32	31	1.104	0.143	0.477	0.63341025556977	0.938918481540472	0.0208	0.0542	0.0363	0.0363	TRUE	0.2572
CUT511	14	11	17	21	19	15	7	20	7	10	9	13	16	18	15	7	18	6	9.83	11	16	10	0.952	-0.071	-0.145	0.88448182604913	0.982012075721858	0	0.1557	0.0899	0.0899	TRUE	0.5576
CUT512	0	0	0	1	0	0	0	1	0	0	0	0	1	0	0	0	1	0	0.6	0	0	0	2.29	1.195	0.489	0.624756222933163	NA	0	2.2124	2.3055	2.3055	TRUE	0.0733
CUT513	1	0	0	0	0	2	0	0	0	1	0	0	0	0	2	0	0	0	0.34	0	1	0	0.604	-0.728	-0.23	0.817968974788629	NA	0	3.9194	5.2119	5.2119	TRUE	0.3249
CUT514	4	10	1	8	5	2	6	5	5	3	8	1	6	5	2	6	4	4	3.51	4	4	5	1.239	0.309	0.352	0.724704403539441	NA	0.3139	0.3981	0.3619	0.3619	TRUE	0.2019
CUT515	9	7	7	4	11	6	6	6	4	6	6	5	3	10	6	6	5	3	21.1	6	6	5	0.82	-0.286	-0.524	0.600355866960143	0.92745873011882	0	0.0839	0.0561	0.0561	TRUE	0.1375
CUT516	87	67	75	70	59	59	62	67	67	63	54	56	55	55	59	58	59	57	49.14	58	56	58	1.008	0.012	0.052	0.958639135862328	0.996844493355476	0.0006	0.0481	0.025	0.025	TRUE	0.2325
CUT517	1	0	0	1	0	0	1	0	1	1	0	0	1	0	0	1	0	1	0.55	0	0	1	2.195	1.134	0.492	0.622933122914718	NA	0	2.4243	2.0868	2.0868	TRUE	0.1273
CUT518	3	9	12	7	4	4	2	3	5	2	7	9	5	4	4	2	3	4	4.77	6	4	3	0.483	-1.05	-1.358	0.174325690452058	0.756581661699656	0	0.2985	0.2173	0.2173	TRUE	0.1161
CUT519	1	4	3	6	0	6	1	2	7	1	3	2	5	0	6	1	2	6	2.69	2	4	3	1.426	0.512	0.464	0.642986286317285	NA	0.5816	0.5121	0.5401	0.5401	TRUE	0.4233
CUT520	0	1	1	1	4	0	2	1	1	0	1	1	1	4	0	2	1	1	1.95	1	2	1	2.351	1.233	0.804	0.42151937493519	NA	0	0.6992	0.5794	0.5794	TRUE	0.2613
CUT521	17	10	18	15	22	18	15	13	10	12	8	14	12	20	18	14	11	8	13.96	11	17	11	1.001	0.001	0.003	0.99763185895425	0.999258756219416	0.0301	0.1159	0.0774	0.0774	TRUE	0.1636
CUT522	5	10	16	14	11	13	13	7	11	4	8	12	11	10	13	12	6	9	15.15	8	11	9	1.175	0.232	0.437	0.662168136677014	0.944415095549088	0.1066	0.1085	0.1076	0.1076	TRUE	0.2182
CUT523	4	1	3	2	5	3	0	1	2	3	1	2	2	5	3	0	1	2	1.71	2	3	1	0.44	-1.184	-0.876	0.380993253482582	NA	0.3146	0.7943	0.6187	0.6187	TRUE	0.2601
CUT524	47	51	60	64	34	30	50	50	53	34	41	45	50	32	30	47	44	45	40.05	40	37	45	1.137	0.186	0.614	0.539122784780377	0.910508652474039	0.0383	0.0543	0.0465	0.0465	TRUE	0.3962
CUT525	22	22	11	17	16	19	19	5	13	16	18	8	13	15	19	18	4	11	13.29	14	16	11	0.795	-0.331	-0.739	0.459676096622892	0.892199143550004	0	0.1207	0.0771	0.0771	TRUE	0.0895
CUT526	2	2	7	3	0	0	0	2	0	1	2	5	2	0	0	0	2	0	1.93	3	1	1	0.214	-2.228	-1.587	0.112494544938417	NA	0	0.705	0.5314	0.5314	TRUE	0.4732
CUT527	1	1	2	3	0	1	1	0	1	1	1	2	2	0	1	1	0	1	0.96	1	1	1	0.59	-0.762	-0.424	0.671599098431815	NA	0	1.3981	1.2053	1.2053	TRUE	0.193
CUT528	4	0	4	6	4	5	4	8	3	3	0	3	5	4	5	4	7	3	5.06	2	5	5	2.226	1.154	1.427	0.153598734441046	0.724386645867087	0	0.2823	0.1824	0.1824	TRUE	0.1133
CUT529	35	45	22	30	15	29	16	12	16	25	36	17	23	14	29	15	11	14	14.93	26	22	13	0.505	-0.986	-2.103	0.0354757228070883	0.44723543881698	0.1102	0.1098	0.1097	0.1097	TRUE	0.2342
CUT530	15	22	20	14	12	14	30	29	21	11	18	15	11	11	14	28	26	18	14.88	15	12	24	1.651	0.723	1.912	0.0559240526877452	0.525549971809987	0	0.1101	0.0582	0.0582	TRUE	0.1304
CUT531	2	2	0	2	2	0	1	1	0	1	2	0	2	2	0	1	1	0	0.84	1	1	1	0.592	-0.755	-0.443	0.658050761825411	NA	0	1.6025	0.9822	0.9822	TRUE	0.1355
CUT532	21	32	18	24	21	8	10	24	8	15	26	14	19	20	8	9	21	7	19.58	18	16	12	0.691	-0.533	-1.189	0.234289624756968	0.80618346668719	0.0879	0.0888	0.0882	0.0882	TRUE	0.4015
CUT533	5	1	0	3	4	3	2	1	0	4	1	0	2	4	3	2	1	0	1.49	2	3	1	0.606	-0.722	-0.524	0.600034974892528	NA	0	0.9082	0.6183	0.6183	TRUE	0.5036
CUT534	4	7	10	4	2	3	4	14	10	3	6	8	3	2	3	4	12	8	5.04	6	3	8	1.548	0.631	0.943	0.34577540708317	0.855578280612086	0	0.2836	0.1973	0.1973	TRUE	0.1307
CUT535	6	7	3	8	14	5	2	6	7	4	6	2	6	13	5	2	5	6	10.01	4	8	4	1.094	0.129	0.203	0.839150903374765	0.974820192034577	0	0.1532	0.0988	0.0988	TRUE	0.2915
CUT536	6	16	9	14	15	12	12	5	11	4	13	7	11	14	12	11	4	9	21.3	8	12	8	1.057	0.08	0.176	0.860433861141635	0.977175666646894	0	0.0833	0.049	0.049	TRUE	0.3224
CUT537	81	87	91	55	60	49	80	77	69	58	69	68	43	56	49	75	68	58	78.09	65	49	67	1.027	0.038	0.185	0.853033388261369	0.977175666646894	0	0.0382	0.0182	0.0182	TRUE	0.0546
CUT538	0	0	0	0	0	2	1	0	0	0	0	0	0	0	2	1	0	0	0.39	0	1	0	2.29	1.195	0.387	0.698718901451352	NA	0	3.3967	4.8756	4.8756	TRUE	0.3249
CUT539	7	3	5	3	1	4	3	3	7	5	2	4	2	1	4	3	3	6	6.2	4	2	4	1.019	0.027	0.038	0.969907643165681	0.996844493355476	0	0.2344	0.161	0.161	TRUE	0.031
CUT540	2	0	3	0	1	0	0	0	1	1	0	2	0	1	0	0	0	1	0.55	1	0	0	0.257	-1.959	-0.933	0.350590284322053	NA	0	2.4266	1.8692	1.8692	TRUE	0.0801
CUT541	6	13	10	8	14	8	4	1	4	4	10	8	6	13	8	4	1	3	8.85	7	9	3	0.363	-1.463	-2.185	0.0288786593769059	0.412947002756806	0	0.1706	0.1051	0.1051	TRUE	0.192
CUT542	26	23	29	33	25	22	14	17	21	19	18	22	26	23	22	13	15	18	32.13	20	24	15	0.783	-0.353	-1.113	0.265522597425362	0.821201079409851	0	0.0624	0.0244	0.0244	TRUE	0.0348
CUT543	0	4	4	2	2	4	3	0	4	0	3	3	2	2	4	3	0	3	2.66	2	3	2	1.013	0.018	0.016	0.98743546094145	NA	0.5902	0.5186	0.5474	0.5474	TRUE	0.1571
CUT544	1	2	1	1	0	2	1	0	3	1	2	1	1	0	2	1	0	3	0.8	1	1	1	1.151	0.202	0.122	0.902506381899463	NA	0	1.6833	1.2134	1.2134	TRUE	0.0732
CUT545	13	16	6	5	10	2	2	8	10	9	13	5	4	9	2	2	7	8	7.68	9	5	6	0.661	-0.597	-0.941	0.346733739531509	0.855578280612086	0.147	0.1933	0.1714	0.1714	TRUE	0.1833
CUT546	386	381	300	408	349	277	258	293	281	278	304	225	318	325	279	243	258	238	225.79	269	307	246	0.915	-0.128	-0.718	0.472686804241536	0.895948936413897	0.0152	0.0271	0.0196	0.0196	TRUE	0.1844
CUT547	11	13	3	7	2	1	4	3	4	8	10	2	5	2	1	4	3	3	5.76	7	3	3	0.477	-1.067	-1.529	0.126144889086205	0.677097137677728	0	0.2506	0.159	0.159	TRUE	0.2471
CUT548	29	47	18	16	23	18	20	8	8	21	38	14	12	21	18	19	7	7	14.46	24	17	11	0.451	-1.148	-2.404	0.0162118299548683	0.325874557578051	0.1029	0.1126	0.1074	0.1074	TRUE	0.1217
CUT549	1233	1209	877	958	890	783	913	387	879	887	966	659	747	829	789	860	341	745	2226.39	837	788	649	0.774	-0.369	-1.54	0.123495302726022	0.676763267626298	0.0496	0.0218	0.0402	0.0402	TRUE	0.6086
CUT550	5	1	2	6	2	3	1	1	0	4	1	2	5	2	3	1	1	0	2.31	2	3	1	0.299	-1.74	-1.259	0.208189706638315	NA	0	0.5933	0.4408	0.4408	TRUE	0.0484
CUT551	54	40	33	28	31	44	37	41	47	39	32	25	22	29	44	35	36	40	35.52	32	32	37	1.158	0.212	0.704	0.481647580349284	0.896059207717482	0.0266	0.0585	0.0413	0.0413	TRUE	0.2305
CUT552	10	14	8	16	17	16	12	6	12	7	11	6	12	16	16	11	5	10	13.2	8	15	9	1.099	0.137	0.269	0.788196549609747	0.965678861388856	0.0608	0.1214	0.0903	0.0903	TRUE	0.2397
CUT553	3	2	2	2	3	1	2	1	2	2	2	2	2	3	1	2	1	2	1.34	2	2	2	0.844	-0.245	-0.21	0.833286655368539	NA	0	1.007	0.4648	0.4648	TRUE	0.3247
CUT554	7	4	2	2	2	7	3	5	8	5	3	2	2	2	7	3	4	7	4.83	3	4	5	1.442	0.528	0.71	0.477474191032495	0.895948936413897	0	0.2949	0.1883	0.1883	TRUE	0.3824
CUT555	0	0	1	0	1	0	2	0	1	0	0	1	0	1	0	2	0	1	0.91	0	0	1	3.322	1.732	0.906	0.364983551996431	NA	0	1.4735	1.1411	1.1411	TRUE	0.0954
CUT556	4	2	2	3	2	2	2	1	3	3	2	2	2	2	2	2	1	3	2	2	2	2	0.885	-0.177	-0.174	0.861995918897278	NA	0	0.6814	0.3083	0.3083	TRUE	0.07
CUT557	6	1	1	2	2	2	1	7	4	4	1	1	2	2	2	1	6	3	2.6	2	2	3	1.774	0.827	0.822	0.410990848804936	NA	0.2758	0.5291	0.4118	0.4118	TRUE	0.1227
CUT558	6	3	6	4	9	3	3	3	2	4	2	5	3	8	3	3	3	2	4.63	4	5	3	0.631	-0.664	-0.841	0.400496955002938	NA	0	0.3069	0.1617	0.1617	TRUE	0.2844
CUT559	10	7	10	15	11	4	3	9	8	7	6	8	12	10	4	3	8	7	9.31	7	9	6	0.868	-0.205	-0.341	0.733478357814709	0.952074810833894	0.0904	0.1633	0.1292	0.1292	TRUE	0.028
CUT560	7	5	0	1	4	4	1	3	2	5	4	0	1	4	4	1	3	2	3.04	3	3	2	0.587	-0.769	-0.741	0.458541825903244	NA	0	0.4561	0.399	0.399	TRUE	0.4833
CUT561	45	31	36	31	33	33	26	25	31	32	25	27	24	31	33	24	22	26	27.22	28	29	24	0.863	-0.213	-0.684	0.493793505000922	0.899624580680013	0	0.0698	0.038	0.038	TRUE	0.0858
CUT562	34	17	39	30	17	19	19	29	25	24	14	29	23	16	19	18	26	21	22.77	22	19	22	0.957	-0.063	-0.182	0.855675028441946	0.977175666646894	0	0.0793	0.05	0.05	TRUE	0.0917
CUT563	0	0	0	2	4	0	0	0	0	0	0	0	2	4	0	0	0	0	0.72	0	2	0	1	0	0	1	NA	13.6233	1.8498	3.1714	13.6233	TRUE	0.0521
CUT564	5	0	4	6	2	3	5	0	4	4	0	3	5	2	3	5	0	3	3.58	2	3	3	1.199	0.261	0.28	0.779776237336766	NA	0	0.3906	0.2948	0.2948	TRUE	0.343
CUT565	1	0	0	6	1	2	3	4	1	1	0	0	5	1	2	3	4	1	3.25	0	3	3	8.792	3.136	2.196	0.0280740479398621	NA	0	0.4285	0.2829	0.2829	TRUE	0.1394
CUT566	10	7	7	9	4	4	4	7	2	7	6	5	7	4	4	4	6	2	8.87	6	5	4	0.64	-0.644	-1.005	0.315069130922917	0.842333593736934	0	0.1703	0.1186	0.1186	TRUE	0.107
CUT567	2358	1772	1891	2440	1749	1645	1730	2412	1874	1697	1415	1421	1902	1629	1658	1630	2122	1587	2921.02	1511	1730	1780	1.178	0.236	1.391	0.16418054348848	0.742110718398094	0.0198	0.0217	0.0203	0.0203	TRUE	0.0304
CUT568	9	7	8	7	7	7	4	3	3	6	6	6	5	7	7	4	3	3	13.25	6	6	3	0.491	-1.026	-1.63	0.103108339205006	0.635769108182952	0	0.121	0.073	0.073	TRUE	0.0583
CUT569	5	4	1	3	5	1	0	1	0	4	3	1	2	5	1	0	1	0	1.88	3	3	0	0.127	-2.982	-2.022	0.0431272647444804	NA	0	0.726	0.4162	0.4162	TRUE	0.1193
CUT570	15	17	6	20	8	7	8	3	6	11	14	5	16	7	7	8	3	5	12.21	10	10	5	0.526	-0.926	-1.583	0.113439900233578	0.656597506637375	0.1094	0.1295	0.1194	0.1194	TRUE	0.3844
CUT571	9	8	5	9	5	2	8	11	6	6	6	4	7	5	2	8	10	5	12.69	5	5	8	1.339	0.421	0.761	0.446727678671691	0.889042854622312	0	0.1254	0.0922	0.0922	TRUE	0.0961
CUT572	7	8	12	7	12	10	6	1	4	5	6	9	5	11	10	6	1	3	8.6	7	9	3	0.481	-1.056	-1.549	0.121398579966567	0.670428984135174	0.108	0.175	0.144	0.144	TRUE	0.4473
CUT573	3	4	1	1	2	0	1	0	0	2	3	1	1	2	0	1	0	0	0.71	2	1	0	0.157	-2.672	-1.445	0.148431295316469	NA	0	1.8794	1.2784	1.2784	TRUE	0.0816
CUT574	0	1	0	0	1	0	1	0	1	0	1	0	0	1	0	1	0	1	0.42	0	0	1	2.197	1.136	0.418	0.676277918543101	NA	0	3.1807	3.5829	3.5829	TRUE	0.325
CUT575	20	16	7	8	9	2	6	1	8	14	13	5	6	8	2	6	1	7	11.86	11	5	5	0.41	-1.285	-2.23	0.0257480552219388	0.396668153337525	0.062	0.1327	0.1043	0.1043	TRUE	0.2838
CUT576	2	0	5	3	1	3	5	0	3	1	0	4	2	1	3	5	0	3	3.01	2	2	3	1.367	0.451	0.441	0.658995187253805	NA	0.1698	0.4601	0.3511	0.3511	TRUE	0.1198
CUT577	30	18	23	23	16	17	16	12	14	22	14	17	18	15	17	15	11	12	19.73	18	17	13	0.7	-0.514	-1.261	0.207292074679374	0.785042480727585	0.037	0.0883	0.063	0.063	TRUE	0.2355
CUT578	59	70	58	68	46	37	55	82	62	42	56	44	53	43	37	52	72	53	39.36	47	44	59	1.246	0.317	1.201	0.229892358424879	0.803480438988335	0.0179	0.0548	0.0347	0.0347	TRUE	0.2166
CUT579	3	0	1	1	0	4	1	2	2	2	0	1	1	0	4	1	2	2	0.96	1	2	2	1.493	0.578	0.36	0.719036649862572	NA	0	1.391	1.1771	1.1771	TRUE	0.0809
CUT580	3	1	2	1	0	0	1	0	1	2	1	2	1	0	0	1	0	1	0.76	2	0	1	0.397	-1.332	-0.777	0.437263886296944	NA	0	1.7711	1.116	1.116	TRUE	0.2909
CUT581	3	3	4	8	2	3	4	4	4	2	2	3	6	2	3	4	4	3	3.68	2	4	4	1.412	0.497	0.572	0.567335975406181	NA	0	0.3807	0.2697	0.2697	TRUE	0.3285
CUT582	171	177	145	137	146	138	128	86	109	123	141	109	107	136	139	121	76	92	82.96	124	127	96	0.772	-0.373	-1.491	0.136051607192406	0.697650355420494	0.0386	0.0372	0.0374	0.0374	TRUE	0.3107
CUT583	40	35	24	43	33	23	24	37	28	29	28	18	34	31	23	23	33	24	37.3	25	29	27	1.056	0.079	0.241	0.809626205702185	0.969407738175511	0.0336	0.0567	0.0447	0.0447	TRUE	0.3414
CUT584	18	10	7	15	17	3	10	6	9	13	8	5	12	16	3	9	5	8	7.15	9	10	7	0.848	-0.238	-0.381	0.703512231214951	0.949952324475115	0.1522	0.2061	0.1797	0.1797	TRUE	0.1027
CUT585	45	27	25	34	16	22	16	28	27	32	22	19	27	15	22	15	25	23	40.23	24	21	21	0.861	-0.216	-0.631	0.528309102565746	0.906413285789436	0.0422	0.0541	0.0476	0.0476	TRUE	0.0365
CUT586	4	9	12	16	11	11	5	3	6	3	7	9	12	10	11	5	3	5	15.83	6	11	4	0.656	-0.608	-1.105	0.269166027068057	0.82177148822805	0	0.1047	0.0509	0.0509	TRUE	0.165
CUT587	11	11	11	6	13	11	9	10	14	8	9	8	5	12	11	8	9	12	14.03	8	9	10	1.172	0.229	0.496	0.619640124016498	0.93202739102934	0	0.1155	0.0627	0.0627	TRUE	0.0818
CUT588	1	1	0	0	0	1	2	1	1	1	1	0	0	0	1	2	1	1	0.56	1	0	1	2.372	1.246	0.648	0.517111443218319	NA	0	2.3873	1.5469	1.5469	TRUE	0.178
CUT589	17	7	17	10	12	6	4	8	7	12	6	13	8	11	6	4	7	6	7.48	10	8	6	0.547	-0.87	-1.396	0.162669755540388	0.739083777715357	0.1214	0.1978	0.1636	0.1636	TRUE	0.4235
CUT590	33	26	29	19	27	6	21	23	15	24	21	22	15	25	6	20	20	13	20.83	22	15	18	0.793	-0.335	-0.82	0.412499481938294	0.881553145549641	0.0713	0.0847	0.0781	0.0781	TRUE	0.0791
CUT591	9	8	5	6	2	7	4	4	4	6	6	4	5	2	7	4	4	3	5.31	5	5	4	0.642	-0.64	-0.855	0.392678815018347	0.873927685702165	0.144	0.2703	0.2107	0.2107	TRUE	0.5043
CUT592	4	15	9	14	7	3	12	11	9	3	12	7	11	7	3	11	10	8	7.53	7	7	10	1.331	0.413	0.682	0.495199882135526	0.899847197836639	0.1261	0.1968	0.1646	0.1646	TRUE	0.1299
CUT593	2	3	1	0	1	0	0	0	1	1	2	1	0	1	0	0	0	1	1.06	1	0	0	0.209	-2.259	-1.188	0.234912319042024	NA	0	1.2652	1.3576	1.3576	TRUE	0.2159
CUT594	1	2	0	0	4	0	2	0	0	1	2	0	0	4	0	2	0	0	1.6	1	1	1	0.796	-0.328	-0.173	0.862313056147672	NA	2.3267	0.846	1.3614	1.3614	TRUE	0.0597
CUT595	0	0	1	0	0	0	0	1	0	0	0	1	0	0	0	0	1	0	0.22	0	0	0	1.176	0.234	0.059	0.952663767684882	NA	0	5.9799	9.1731	9.1731	TRUE	0.0945
CUT596	7	2	0	3	4	3	0	0	2	5	2	0	2	4	3	0	0	2	2.88	2	3	1	0.262	-1.931	-1.447	0.14794633093741	NA	0	0.4799	0.358	0.358	TRUE	0.3415
CUT597	5	2	6	12	10	9	3	1	4	4	2	5	9	9	9	3	1	3	5.54	4	9	2	0.727	-0.461	-0.573	0.566577528944755	0.91637412867902	0	0.2599	0.1622	0.1622	TRUE	0.0755
CUT598	11	6	2	4	5	6	4	6	6	8	5	2	3	5	6	4	5	5	3.87	5	5	5	0.993	-0.01	-0.013	0.989644296220813	NA	0.1095	0.3626	0.2556	0.2556	TRUE	0.0969
CUT599	20	22	22	25	22	15	20	22	14	14	18	17	19	20	15	19	19	12	19.84	16	18	17	1.031	0.043	0.111	0.911721979120131	0.986341205949802	0	0.0879	0.0605	0.0605	TRUE	0.0599
CUT600	16	19	23	32	19	18	16	25	14	12	15	17	25	18	18	15	22	12	16.56	15	20	16	1.114	0.156	0.411	0.681242662229173	0.945543646210936	0	0.101	0.0504	0.0504	TRUE	0.1646
CUT601	12	13	6	6	8	9	6	10	6	9	10	5	5	7	9	6	9	5	8.93	8	7	7	0.832	-0.265	-0.475	0.635124875933372	0.939875241139905	0	0.1692	0.1076	0.1076	TRUE	0.1769
CUT602	111	122	93	84	66	54	92	32	56	80	97	70	65	61	54	87	28	47	69.51	82	60	54	0.655	-0.61	-1.556	0.119789110553725	0.667447924468321	0.1389	0.0403	0.098	0.098	TRUE	0.1343
CUT603	1	0	0	1	0	0	0	0	0	1	0	0	1	0	0	0	0	0	0.16	0	0	0	0.604	-0.728	-0.146	0.883947943321099	NA	0	8.1137	15.9316	15.9316	TRUE	0.1884
CUT604	2	0	0	1	2	1	1	0	0	1	0	0	1	2	1	1	0	0	0.9	0	1	0	0.646	-0.631	-0.312	0.755182902554022	NA	0	1.4908	1.1838	1.1838	TRUE	0.0872
CUT605	46	42	61	44	46	34	57	46	37	33	34	46	34	43	34	54	40	31	38.84	38	37	42	1.113	0.155	0.426	0.66982787545612	0.94548448113077	0.0898	0.0553	0.0744	0.0744	TRUE	0.1094
CUT606	17	21	5	8	8	11	9	2	14	12	17	4	6	7	11	8	2	12	8.91	11	8	7	0.678	-0.561	-0.955	0.339633905308088	0.852401593266011	0.1384	0.1696	0.1541	0.1541	TRUE	0.1366
CUT607	11	10	11	16	13	6	4	15	9	8	8	8	12	12	6	4	13	8	8.71	8	10	8	1.022	0.032	0.053	0.957978907050178	0.996844493355476	0.1448	0.1731	0.1598	0.1598	TRUE	0.2825
CUT608	1	1	0	1	0	0	0	0	1	1	1	0	1	0	0	0	0	1	0.62	1	0	0	0.631	-0.665	-0.293	0.769509378726193	NA	0	2.1439	1.9617	1.9617	TRUE	0.055
CUT609	1	1	0	4	0	0	0	1	1	1	1	0	3	0	0	0	1	1	1.21	1	1	1	1.163	0.217	0.121	0.903752926575628	NA	0	1.1151	0.8232	0.8232	TRUE	0.1295
CUT610	8	3	0	2	4	4	2	0	2	6	2	0	2	4	4	2	0	2	4.54	3	3	1	0.432	-1.21	-1.168	0.242910885089799	NA	0	0.3124	0.2614	0.2614	TRUE	0.1435
CUT611	7	10	9	14	7	7	6	7	6	5	8	7	11	7	7	6	6	5	6.56	7	8	6	0.857	-0.223	-0.387	0.699095994369041	0.949132390811047	0	0.2226	0.104	0.104	TRUE	0.1325
CUT612	3	10	4	11	10	5	10	8	5	2	8	3	9	9	5	9	7	4	8.47	4	8	7	1.585	0.665	1.061	0.288538248741467	0.831600439452079	0	0.1773	0.1303	0.1303	TRUE	0.2045
CUT613	25	17	14	15	14	12	18	15	11	18	14	11	12	13	12	17	13	9	17.59	14	12	13	0.93	-0.105	-0.272	0.78559544211182	0.964916140854735	0	0.0964	0.0465	0.0465	TRUE	0.0675
CUT614	19	12	13	18	10	13	12	12	14	14	10	10	14	9	13	11	11	12	16.76	11	12	11	1.018	0.026	0.06	0.952161293826926	0.995793064176106	0	0.1001	0.061	0.061	TRUE	0.0739
CUT615	30	44	26	21	33	27	17	10	22	22	35	20	16	31	27	16	9	19	28.87	26	25	15	0.572	-0.806	-2.173	0.0297516119575777	0.416999695002067	0.0408	0.067	0.0534	0.0534	TRUE	0.1516
CUT616	1	1	0	1	0	0	0	0	0	1	1	0	1	0	0	0	0	0	0.19	1	0	0	0.323	-1.629	-0.395	0.692933486376119	NA	0	7.0656	10.5197	10.5197	TRUE	0.1352
CUT617	2	0	2	0	3	1	1	1	2	1	0	2	0	3	1	1	1	2	3.1	1	1	1	1.18	0.239	0.202	0.840197992681408	NA	0	0.4478	0.262	0.262	TRUE	0.3512
CUT618	0	1	1	1	1	0	0	1	0	0	1	1	1	1	0	0	1	0	0.69	1	1	0	0.624	-0.679	-0.324	0.746197853880221	NA	0	1.942	1.4351	1.4351	TRUE	0.3251
CUT619	4	7	8	3	4	7	4	9	1	3	6	6	2	4	7	4	8	1	6.31	5	4	4	0.866	-0.208	-0.308	0.757956028999464	0.959818244233208	0	0.2307	0.1434	0.1434	TRUE	0.211
CUT620	6	6	5	3	6	8	1	4	2	4	5	4	2	6	8	1	4	2	4.39	4	5	2	0.482	-1.052	-1.277	0.201668513477395	NA	0	0.3226	0.186	0.186	TRUE	0.1335
CUT621	0	0	1	1	0	3	1	0	2	0	0	1	1	0	3	1	0	2	0.68	0	1	1	3.253	1.702	0.683	0.494587226479664	NA	6.9339	1.9792	2.969	2.969	TRUE	0.2641
CUT622	9	3	7	9	5	12	11	6	9	6	2	5	7	5	12	10	5	8	5.25	4	8	8	1.629	0.704	1.083	0.278933827374181	0.824091756410934	0	0.273	0.1673	0.1673	TRUE	0.1705
CUT623	2	6	7	0	4	3	1	4	1	1	5	5	0	4	3	1	4	1	7.47	4	2	2	0.467	-1.1	-1.265	0.205994887468358	0.78392145213659	0.1912	0.1982	0.1953	0.1953	TRUE	0.1094
CUT624	18	18	18	17	16	11	11	29	15	13	14	14	13	15	11	10	26	13	14.17	14	13	16	1.193	0.255	0.608	0.542901235016764	0.910996530906435	0	0.1145	0.0711	0.0711	TRUE	0.2133
CUT625	2	1	0	1	0	0	2	0	2	1	1	0	1	0	0	2	0	2	2.17	1	0	1	1.579	0.659	0.469	0.63888756671753	NA	0	0.6302	0.5459	0.5459	TRUE	0.271
CUT626	22	31	17	22	20	20	17	15	12	16	25	13	17	19	20	16	13	10	19.12	18	19	13	0.738	-0.439	-1.077	0.28150946599088	0.825203009133659	0.0372	0.0904	0.0643	0.0643	TRUE	0.0334
CUT627	6	1	2	3	8	2	4	2	2	4	1	2	2	7	2	4	2	2	5.57	2	4	3	1.059	0.082	0.098	0.921795548981379	0.987637544770621	0	0.2587	0.1488	0.1488	TRUE	0.3545
CUT628	21	15	20	16	19	14	19	9	17	15	12	15	12	18	14	18	8	14	27.71	14	15	13	0.948	-0.077	-0.212	0.832138747482307	0.974820192034577	0	0.069	0.034	0.034	TRUE	0.1977
CUT629	1	1	0	2	1	1	3	0	2	1	1	0	2	1	1	3	0	2	1.3	1	1	2	2.962	1.567	1.025	0.30559753843569	NA	0	1.0351	0.6384	0.6384	TRUE	0.0927
CUT630	0	2	1	0	0	0	0	1	0	0	2	1	0	0	0	0	1	0	0.53	1	0	0	0.41	-1.285	-0.521	0.602171661723211	NA	0	2.5159	2.8904	2.8904	TRUE	0.1002
CUT631	5	10	10	4	5	1	3	2	7	4	8	8	3	5	1	3	2	6	4.76	7	3	4	0.557	-0.845	-1.125	0.260544762753772	0.817657137821183	0.1148	0.2988	0.2211	0.2211	TRUE	0.2911
CUT632	2	0	2	2	4	2	1	0	1	1	0	2	2	4	2	1	0	1	1.59	1	3	1	0.595	-0.75	-0.504	0.614221683513578	NA	0	0.8499	0.4669	0.4669	TRUE	0.1678
CUT633	18	6	7	9	7	5	6	4	12	13	5	5	7	7	5	6	4	10	7.81	8	6	7	0.839	-0.254	-0.41	0.681484443721165	0.945543646210936	0.1221	0.1906	0.1574	0.1574	TRUE	0.1229
CUT634	19	25	23	29	17	9	12	14	16	14	20	17	23	16	9	11	12	14	17.98	17	16	12	0.733	-0.448	-1.058	0.290119020892116	0.832365625885826	0.0454	0.0948	0.0711	0.0711	TRUE	0.116
CUT635	135	110	93	78	94	74	82	35	75	97	88	70	61	88	75	77	31	64	51.08	85	75	57	0.672	-0.573	-1.748	0.0805013254346057	0.585721386039957	0.0798	0.0471	0.0652	0.0652	TRUE	0.327
CUT636	4	4	2	4	8	7	3	7	4	3	3	2	3	7	7	3	6	3	4.17	3	6	4	1.641	0.715	0.917	0.359327461469615	NA	0	0.3386	0.1806	0.1806	TRUE	0.1737
CUT637	31	28	32	36	23	26	21	36	35	22	22	24	28	21	26	20	32	30	27.13	23	25	27	1.184	0.244	0.759	0.447870711029482	0.889042854622312	0	0.07	0.0415	0.0415	TRUE	0.0626
CUT638	7	2	3	3	8	3	4	7	4	5	2	2	2	7	3	4	6	3	4.94	3	4	4	1.482	0.567	0.752	0.452170965315673	0.890139271629126	0	0.2886	0.184	0.184	TRUE	0.1632
CUT639	1	2	0	0	2	0	1	1	0	1	2	0	0	2	0	1	1	0	0.4	1	1	1	0.785	-0.35	-0.133	0.894565736021322	NA	0	3.3572	3.7976	3.7976	TRUE	0.0882
CUT640	1	0	0	0	0	0	0	0	0	1	0	0	0	0	0	0	0	0	0.39	0	0	0	0.604	-0.728	-0.216	0.828959051021245	NA	0	3.4457	6.1857	6.1857	TRUE	0.3247
CUT641	63	56	46	48	38	41	31	30	34	45	45	35	37	35	41	29	26	29	45.62	42	38	28	0.677	-0.563	-2.044	0.0409165707169828	0.474393992375082	0	0.0502	0.0297	0.0297	TRUE	0.0989
CUT642	2	0	5	6	4	5	5	1	6	1	0	4	5	4	5	5	1	5	4.85	2	5	4	2.027	1.019	1.178	0.23896869011349	0.809064648454695	0	0.2937	0.1996	0.1996	TRUE	0.3512
CUT643	2	0	2	3	3	0	3	3	0	1	0	2	2	3	0	3	3	0	2.3	1	2	2	1.803	0.85	0.696	0.486310696523613	NA	0	0.596	0.4488	0.4488	TRUE	0.3278
CUT644	61	50	41	54	34	34	34	50	35	44	40	31	42	32	34	32	44	30	50.43	38	36	35	0.921	-0.118	-0.398	0.690337983881573	0.947566439784049	0.0359	0.0475	0.0407	0.0407	TRUE	0.1959
CUT645	41	28	24	43	31	13	30	23	26	30	22	18	34	29	13	28	20	22	22.32	23	25	23	1.005	0.007	0.02	0.984267816904297	0.997936153957943	0	0.0805	0.0498	0.0498	TRUE	0.3249
CUT646	19	11	16	18	11	11	9	15	9	14	9	12	14	10	11	8	13	8	17.67	12	12	10	0.847	-0.24	-0.547	0.584227492270199	0.923955680266831	0	0.0961	0.0607	0.0607	TRUE	0.0902
CUT647	19	42	22	28	20	22	29	19	26	14	34	17	22	19	22	27	17	22	19.21	22	21	22	1.039	0.056	0.127	0.898940672428803	0.983538155555521	0.111	0.0901	0.1002	0.1002	TRUE	0.1258
CUT648	14	13	7	12	13	4	3	2	16	10	10	5	9	12	4	3	2	14	9.55	8	8	6	0.715	-0.483	-0.786	0.431732918963748	0.885666023041161	0.1517	0.1596	0.1559	0.1559	TRUE	0.9446
CUT649	1	2	5	0	2	3	2	0	0	1	2	4	0	2	3	2	0	0	2.72	2	2	1	0.297	-1.75	-1.253	0.210354587258726	NA	0.4356	0.5073	0.48	0.48	TRUE	0.1599
CUT650	5	4	10	3	4	5	4	2	3	4	3	8	2	4	5	4	2	3	4.48	5	4	3	0.559	-0.838	-1.125	0.260766478896201	NA	0	0.3164	0.1549	0.1549	TRUE	0.2132
CUT651	40	51	34	35	36	26	42	13	31	29	41	26	27	34	26	40	11	26	27.53	32	29	26	0.811	-0.302	-0.798	0.424998928209593	0.884962920209644	0.0783	0.0693	0.0741	0.0741	TRUE	0.0887
CUT652	4	3	7	2	7	3	4	1	7	3	2	5	2	7	3	4	1	6	5.98	3	4	4	1.006	0.009	0.012	0.990115115744226	0.998955429277657	0	0.2423	0.1539	0.1539	TRUE	0.1143
CUT653	3	0	2	0	1	0	0	3	2	2	0	2	0	1	0	0	3	2	1.09	1	0	2	1.181	0.24	0.157	0.875145552363663	NA	0	1.2292	1.0664	1.0664	TRUE	0.1534
CUT654	6	10	1	7	3	4	1	8	6	4	8	1	5	3	4	1	7	5	5.4	4	4	4	1.018	0.026	0.036	0.971593053327695	0.996844493355476	0.1341	0.2661	0.207	0.207	TRUE	0.0975
CUT655	30	34	23	23	30	13	30	24	26	22	27	17	18	28	13	28	21	22	24.48	22	20	24	1.081	0.113	0.34	0.734004376668898	0.952074810833894	0	0.0752	0.0433	0.0433	TRUE	0.243
CUT656	8	40	20	21	17	18	18	25	15	6	32	15	16	16	18	17	22	13	31.78	18	17	17	0.988	-0.018	-0.042	0.966299473212857	0.996844493355476	0.0954	0.0628	0.0797	0.0797	TRUE	0.4454
CUT657	18	11	11	12	9	9	5	8	4	13	9	8	9	8	9	5	7	3	12.66	10	9	5	0.502	-0.995	-1.89	0.0588194373974434	0.535910429621151	0	0.1257	0.0738	0.0738	TRUE	0.0374
CUT658	0	0	0	0	0	0	0	0	0	0	0	0	0	0	0	0	0	0	0	0	0	0	NA	NA	NA	NA	NA	NA	NA	NA	NA	NA	NA
CUT659	0	2	0	0	0	0	3	0	0	0	2	0	0	0	0	3	0	0	0.3	1	0	1	1.773	0.826	0.203	0.839419779728422	NA	18	4.4142	10.7844	10.7844	TRUE	0.4809
CUT660	0	0	1	0	1	0	1	1	2	0	0	1	0	1	0	1	1	2	0.37	0	0	1	4.336	2.116	0.811	0.417138232134249	NA	0	3.6044	3.5237	3.5237	TRUE	0.1884
CUT661	30	11	15	18	16	18	13	23	19	22	9	11	14	15	18	12	20	16	25.86	14	16	16	1.161	0.216	0.53	0.596034719097734	0.926193024467346	0.0583	0.0724	0.0649	0.0649	TRUE	0.4235
CUT662	5	3	3	5	1	3	0	0	3	4	2	2	4	1	3	0	0	3	2.62	3	3	1	0.317	-1.657	-1.304	0.192192271132105	NA	0.5052	0.5251	0.5178	0.5178	TRUE	0.5275
CUT663	2	1	0	0	1	1	0	0	0	1	1	0	0	1	1	0	0	0	0.56	1	1	0	0.218	-2.195	-0.954	0.339979352107192	NA	0	2.3954	2.3091	2.3091	TRUE	0.1333
CUT664	26	16	23	18	17	6	21	5	13	19	13	17	14	16	6	20	4	11	17.24	16	12	12	0.715	-0.485	-1.058	0.289860036070135	0.832365625885826	0.0804	0.0979	0.0898	0.0898	TRUE	0.1794
CUT665	121	116	101	103	106	89	90	80	114	87	93	76	80	99	90	85	70	97	70.96	85	90	84	0.986	-0.021	-0.091	0.927785665789384	0.989674288929128	0.0196	0.0399	0.0284	0.0284	TRUE	0.0997
CUT666	14	11	9	19	17	14	6	8	3	10	9	7	15	16	14	6	7	3	18.97	9	15	5	0.59	-0.761	-1.423	0.154633512432296	0.727326967613024	0	0.0909	0.0737	0.0737	TRUE	0.1868
CUT667	14	10	13	9	6	7	5	8	11	10	8	10	7	6	7	5	7	9	16.39	9	7	7	0.76	-0.395	-0.737	0.461352166455375	0.893194762694457	0.1055	0.1019	0.1037	0.1037	TRUE	0.0361
CUT668	3	5	3	1	2	1	1	3	3	2	4	2	1	2	1	1	3	3	2.31	3	1	2	0.739	-0.437	-0.449	0.653336471116166	NA	0	0.5933	0.3308	0.3308	TRUE	0.3247
CUT669	4	2	3	1	3	6	2	4	2	3	2	2	1	3	6	2	4	2	3.36	2	3	3	1.05	0.07	0.073	0.941503025393903	NA	0	0.415	0.3014	0.3014	TRUE	0.18
CUT670	1	1	1	1	0	1	5	1	0	1	1	1	1	0	1	5	1	0	1.06	1	1	2	2.428	1.28	0.817	0.4138896479866	NA	0	1.2682	1.0252	1.0252	TRUE	0.3146
CUT671	17	29	24	35	15	17	5	12	11	12	23	18	27	14	17	5	11	9	18.03	18	19	8	0.465	-1.103	-2.509	0.0120976096646473	0.283071846345004	0	0.0946	0.0642	0.0642	TRUE	0.1409
CUT672	32	22	17	27	21	20	18	11	19	23	18	13	21	20	20	17	10	16	14.89	18	20	14	0.798	-0.325	-0.753	0.451194308895194	0.889956643231902	0.0465	0.11	0.0814	0.0814	TRUE	0.1772
CUT673	22	24	23	17	16	11	13	12	28	16	19	17	13	15	11	12	11	24	12.42	17	13	16	0.895	-0.16	-0.378	0.705770055397537	0.949952324475115	0	0.1277	0.0787	0.0787	TRUE	0.3758
CUT674	8	18	6	17	13	8	11	15	10	6	14	5	13	12	8	10	13	8	12.5	8	11	10	1.313	0.392	0.816	0.414630393998684	0.882601707050724	0	0.127	0.0786	0.0786	TRUE	0.4799
CUT675	0	0	1	1	3	2	3	1	0	0	0	1	1	3	2	3	1	0	1.57	0	2	1	4.454	2.155	1.316	0.188183426212611	NA	0	0.8631	0.5641	0.5641	TRUE	0.3802
CUT676	3	4	2	2	1	1	3	2	0	2	3	2	2	1	1	3	2	0	2.48	2	1	2	0.658	-0.604	-0.583	0.560042401153227	NA	0	0.5548	0.3114	0.3114	TRUE	0.1443
CUT677	370	264	266	343	282	216	247	133	296	266	211	200	267	263	218	233	117	251	295.3	226	249	200	0.887	-0.173	-0.61	0.541682662762709	0.910658934575618	0.0706	0.0257	0.0543	0.0543	TRUE	0.4729
CUT678	1	5	5	3	6	3	1	5	3	1	4	4	2	6	3	1	4	3	5.37	3	4	3	0.951	-0.073	-0.09	0.928070772663896	0.989674288929128	0	0.2674	0.1708	0.1708	TRUE	0.1677
CUT679	12	11	16	14	12	13	12	16	10	9	9	12	11	11	13	11	14	8	19.82	10	12	11	1.147	0.198	0.472	0.63701531460838	0.939912304677167	0	0.088	0.0492	0.0492	TRUE	0.2204
CUT680	0	0	0	0	0	0	0	0	0	0	0	0	0	0	0	0	0	0	0	0	0	0	NA	NA	NA	NA	NA	NA	NA	NA	NA	NA	NA
CUT681	11	17	6	17	16	10	4	7	11	8	14	5	13	15	10	4	6	9	44.11	9	13	6	0.754	-0.407	-0.847	0.396792871485262	0.873977515087552	0.0568	0.0512	0.0539	0.0539	TRUE	0.1651
CUT682	2	0	0	0	0	1	1	0	2	1	0	0	0	0	1	1	0	2	0.56	0	0	1	1.807	0.854	0.338	0.735362969200902	NA	0	2.3766	3.3196	3.3196	TRUE	0.1784
CUT683	6	14	13	11	6	8	3	2	3	4	11	10	9	6	8	3	2	3	4.59	8	8	3	0.283	-1.823	-2.296	0.0216499386152406	NA	0	0.3094	0.2218	0.2218	TRUE	0.5178
CUT684	4	1	6	3	3	1	2	1	3	3	1	5	2	3	1	2	1	3	1.63	3	2	2	0.646	-0.631	-0.599	0.54909884915018	NA	0	0.8344	0.4117	0.4117	TRUE	0.156
CUT685	53	50	45	36	33	35	37	30	38	38	40	34	28	31	35	35	26	32	37.89	37	31	31	0.835	-0.261	-0.968	0.332964155862998	0.847743068718397	0	0.0561	0.0279	0.0279	TRUE	0.1283
CUT686	335	345	299	370	260	265	273	261	236	241	276	225	288	242	267	257	230	200	251.43	247	266	229	0.926	-0.111	-0.681	0.496128640959259	0.899847197836639	0.0108	0.0265	0.0156	0.0156	TRUE	0.0834
CUT687	7	3	20	14	5	11	10	7	8	5	2	15	11	5	11	9	6	7	14.92	7	9	7	0.988	-0.017	-0.029	0.976533218074152	0.996844493355476	0.1638	0.1099	0.1362	0.1362	TRUE	0.1922
CUT688	0	0	3	2	1	2	2	1	2	0	0	2	2	1	2	2	1	2	1.16	1	2	2	1.968	0.977	0.647	0.517632683479326	NA	0	1.1587	0.8412	0.8412	TRUE	0.6327
CUT689	3	2	8	5	1	3	3	1	4	2	2	6	4	1	3	3	1	3	2.59	3	3	2	0.726	-0.463	-0.383	0.702085725959746	NA	1.0196	0.5313	0.751	0.751	TRUE	1.3429
CUT690	145	125	96	105	106	86	85	50	77	104	100	72	82	99	87	80	44	65	89.77	92	89	63	0.684	-0.548	-1.869	0.061653623556184	0.546159154752965	0.0601	0.036	0.0507	0.0507	TRUE	0.1207
CUT691	0	2	0	0	0	0	1	0	1	0	2	0	0	0	0	1	0	1	0.6	1	0	1	1.137	0.186	0.074	0.940972138111684	NA	6.5041	2.2114	3.0612	3.0612	TRUE	0.0764
CUT692	6	9	3	2	5	4	1	9	1	4	7	2	2	5	4	1	8	1	5.37	4	4	3	0.712	-0.49	-0.628	0.530135371292807	0.90698566292451	0.1555	0.2673	0.2195	0.2195	TRUE	0.4533
CUT693	16	17	14	9	10	7	8	5	11	12	14	11	7	9	7	8	4	9	9.82	12	8	7	0.599	-0.74	-1.511	0.130782724561936	0.685985413859486	0	0.1558	0.0784	0.0784	TRUE	0.1075
CUT694	32	26	12	15	20	9	19	13	18	23	21	9	12	19	9	18	11	15	18.06	18	13	15	0.842	-0.248	-0.618	0.536323188883634	0.909844501683587	0	0.0945	0.0642	0.0642	TRUE	0.3618
CUT695	6	7	11	7	6	5	2	9	16	4	6	8	5	6	5	2	8	14	9.93	6	5	8	1.302	0.381	0.643	0.520155141432732	0.903647664524267	0.113	0.1543	0.1343	0.1343	TRUE	0.1028
CUT696	7	9	2	9	8	8	1	4	2	5	7	2	7	7	8	1	4	2	4.79	5	7	2	0.454	-1.14	-1.385	0.166073961646345	0.743152353408956	0	0.2973	0.1906	0.1906	TRUE	0.1537
CUT697	10	8	7	8	9	3	7	5	3	7	6	5	6	8	3	7	4	3	6.57	6	6	5	0.711	-0.492	-0.754	0.451085781705651	0.889956643231902	0	0.2224	0.1476	0.1476	TRUE	0.1302
CUT698	14	4	11	9	6	9	12	12	12	10	3	8	7	6	9	11	11	10	19.94	7	7	11	1.469	0.555	1.215	0.224465443906779	0.797562350250885	0	0.0875	0.0568	0.0568	TRUE	0.0894
CUT699	38	40	34	36	27	38	29	26	29	27	32	26	28	25	38	27	23	25	29.76	28	30	25	0.881	-0.182	-0.594	0.552299488287474	0.911663766121456	0	0.0657	0.0365	0.0365	TRUE	0.1421
CUT700	61	53	62	71	42	35	28	32	44	44	42	47	55	39	35	26	28	37	51.86	44	43	30	0.693	-0.529	-1.993	0.046235302800763	0.495114638243598	0.0121	0.0467	0.0277	0.0277	TRUE	0.1755
CUT701	31	33	16	22	19	30	12	34	18	22	26	12	17	18	30	11	30	15	17.9	20	22	19	0.934	-0.099	-0.222	0.824353417628377	0.972777623248518	0.106	0.0951	0.101	0.101	TRUE	0.2241
CUT702	2	1	4	4	3	2	2	10	3	1	1	3	3	3	2	2	9	3	4.2	2	3	5	2.517	1.332	1.555	0.119903921573058	NA	0	0.336	0.2132	0.2132	TRUE	0.0678
CUT703	9	8	3	11	6	5	4	4	2	6	6	2	9	6	5	4	4	2	9.79	5	7	3	0.589	-0.763	-1.16	0.246064151767171	0.811597492689503	0	0.1563	0.0871	0.0871	TRUE	0.0636
CUT704	18	27	18	16	20	22	20	17	17	13	22	14	12	19	22	19	15	14	34.91	16	18	16	1.006	0.008	0.025	0.980183916524661	0.997516108788305	0	0.0591	0.0313	0.0313	TRUE	0.163
CUT705	18	22	15	23	21	13	10	23	19	13	18	11	18	20	13	9	20	16	17.74	14	17	15	1.101	0.139	0.304	0.761384279875664	0.961300822636314	0.0939	0.0957	0.0948	0.0948	TRUE	0.0673
CUT706	18	22	14	13	7	5	12	11	11	13	18	11	10	7	5	11	10	9	14.82	14	7	10	0.739	-0.437	-0.891	0.372866827688528	0.865043571698023	0.0934	0.1105	0.1014	0.1014	TRUE	0.2068
CUT707	9	11	5	10	6	3	6	7	7	6	9	4	8	6	3	6	6	6	7.29	6	6	6	0.937	-0.093	-0.166	0.868280673482885	0.977883480388514	0	0.2027	0.0932	0.0932	TRUE	0.112
CUT708	4	6	8	2	7	8	6	7	6	3	5	6	2	7	8	6	6	5	5.09	5	6	6	1.237	0.307	0.416	0.677572517749963	0.945543646210936	0.1665	0.2808	0.2317	0.2317	TRUE	0.2863
CUT709	0	0	1	0	1	1	0	1	0	0	0	1	0	1	1	0	1	0	0.32	0	1	0	1.176	0.234	0.072	0.942227883925534	NA	0	4.1329	5.4963	5.4963	TRUE	0.3247
CUT710	4	2	0	3	0	2	1	0	1	3	2	0	2	0	2	1	0	1	1.82	2	1	1	0.395	-1.34	-0.943	0.345492424309115	NA	0	0.7495	0.4541	0.4541	TRUE	0.1301
CUT711	8	7	3	6	5	6	1	3	3	6	6	2	5	5	6	1	3	3	7.6	5	5	2	0.455	-1.135	-1.435	0.151249855145466	0.720135893865661	0	0.195	0.1519	0.1519	TRUE	0.1475
CUT712	0	2	1	0	0	0	2	0	0	0	2	1	0	0	0	2	0	0	0.47	1	0	1	0.796	-0.329	-0.117	0.90690674158441	NA	0	2.8282	4.5081	4.5081	TRUE	0.1104
CUT713	2	1	1	1	0	0	0	2	0	1	1	1	1	0	0	0	2	0	0.53	1	0	1	0.59	-0.762	-0.367	0.713499037258461	NA	0	2.5336	1.973	1.973	TRUE	0.3246
CUT714	2	0	2	9	3	3	2	1	2	1	0	2	7	3	3	2	1	2	2.79	1	4	2	1.482	0.568	0.488	0.625460400831092	NA	0	0.4949	0.2977	0.2977	TRUE	0.0919
CUT715	1	4	4	1	7	4	1	3	4	1	3	3	1	7	4	1	3	3	5.65	2	4	2	1.032	0.045	0.051	0.958951559891374	0.996844493355476	0	0.2553	0.1944	0.1944	TRUE	0.0677
CUT716	4	6	5	1	2	0	0	0	3	3	5	4	1	2	0	0	0	3	3.8	4	1	1	0.232	-2.11	-1.908	0.056413759427745	NA	0	0.3693	0.2767	0.2767	TRUE	0.1771
CUT717	31	22	23	26	17	24	18	15	27	22	18	17	20	16	24	17	13	23	17.63	19	20	18	0.928	-0.108	-0.291	0.771341831077879	0.961882627938154	0	0.0962	0.0539	0.0539	TRUE	0.2036
CUT718	0	2	1	3	0	0	1	0	0	0	2	1	2	0	0	1	0	0	0.89	1	1	0	0.413	-1.276	-0.649	0.516583845250302	NA	0	1.5086	1.2968	1.2968	TRUE	0.047
CUT719	11	5	9	9	14	8	5	11	5	8	4	7	7	13	8	5	10	4	7.44	6	9	6	0.993	-0.01	-0.015	0.988000684056587	0.998343984565795	0.1172	0.1988	0.1608	0.1608	TRUE	0.8712
CUT720	10	14	13	21	19	14	16	16	12	7	11	10	16	18	14	15	14	10	13.36	9	16	13	1.398	0.483	1.127	0.259843727303314	0.817657137821183	0	0.1202	0.0582	0.0582	TRUE	0.0992
CUT721	17	12	10	19	12	8	18	13	11	12	10	8	15	11	8	17	11	9	14.25	10	11	12	1.276	0.352	0.778	0.436770955668714	0.886192552224927	0	0.114	0.0732	0.0732	TRUE	0.3689
CUT722	1	0	0	0	1	1	1	2	0	1	0	0	0	1	1	1	2	0	0.69	0	1	1	3.313	1.728	0.734	0.462875461702537	NA	4.0692	1.9456	2.4981	2.4981	TRUE	0.2117
CUT723	2	2	4	3	2	1	5	1	0	1	2	3	2	2	1	5	1	0	2.04	2	2	2	0.902	-0.149	-0.137	0.890926944673972	NA	0	0.6703	0.4226	0.4226	TRUE	0.3139
CUT724	23	48	42	41	21	18	19	13	18	17	38	32	32	20	18	18	11	15	33.74	29	23	15	0.516	-0.953	-2.256	0.0240970348514907	0.387212307001738	0.1041	0.0604	0.0856	0.0856	TRUE	0.0343
CUT725	0	0	0	0	0	1	0	0	0	0	0	0	0	0	1	0	0	0	0.51	0	0	0	1	0	0	1	NA	0	2.5952	3.6652	3.6652	TRUE	0.325
CUT726	3	7	3	7	2	5	6	1	1	2	6	2	5	2	5	6	1	1	4.81	3	4	3	0.728	-0.459	-0.524	0.600075887660957	0.92745873011882	0.2028	0.2962	0.2524	0.2524	TRUE	0.1706
CUT727	0	1	0	1	0	0	0	0	0	0	1	0	1	0	0	0	0	0	1.38	0	0	0	0.604	-0.728	-0.36	0.719216669577584	NA	0.9198	0.9761	0.9559	0.9559	TRUE	0.3232
CUT728	6	3	3	3	3	1	2	0	1	4	2	2	2	3	1	2	0	1	2.26	3	2	1	0.298	-1.746	-1.445	0.148591222467591	NA	0	0.6062	0.4305	0.4305	TRUE	0.4834
CUT729	11	12	11	10	11	14	10	14	9	8	10	8	8	10	14	9	12	8	18.08	9	11	10	1.141	0.19	0.386	0.699539636636076	0.949132390811047	0.076	0.0944	0.0845	0.0845	TRUE	0.1067
CUT730	3	2	0	2	1	1	2	2	2	2	2	0	2	1	1	2	2	2	1.55	1	1	2	1.416	0.502	0.418	0.676123718610229	NA	0	0.8728	0.4885	0.4885	TRUE	0.2688
CUT731	3	1	3	2	1	4	3	0	0	2	1	2	2	1	4	3	0	0	3.02	2	2	1	0.518	-0.948	-0.728	0.46664161182768	NA	0.5903	0.4595	0.5165	0.5165	TRUE	0.2808
CUT732	26	15	17	27	25	18	11	11	15	19	12	13	21	23	18	10	10	13	17.14	15	21	11	0.752	-0.41	-0.869	0.384666658595193	0.873583728572046	0.09	0.0984	0.0938	0.0938	TRUE	1.2439
CUT733	67	62	46	54	56	56	48	61	52	48	50	35	42	52	56	45	54	44	75.94	44	50	48	1.081	0.112	0.465	0.64172555682491	0.940802592520732	0.0142	0.0387	0.0242	0.0242	TRUE	0.0376
CUT734	1	0	3	2	1	0	2	2	0	1	0	2	2	1	0	2	2	0	1.14	1	1	1	1.201	0.264	0.18	0.85689728069388	NA	0	1.1838	0.7974	0.7974	TRUE	0.0543
CUT735	0	5	5	8	1	5	3	5	3	0	4	4	6	1	5	3	4	3	8.64	3	4	3	1.282	0.359	0.466	0.64150201012735	0.940802592520732	0	0.1743	0.143	0.143	TRUE	0.2705
CUT736	0	0	0	0	0	0	0	0	0	0	0	0	0	0	0	0	0	0	0	0	0	0	NA	NA	NA	NA	NA	NA	NA	NA	NA	NA	NA
CUT737	15	13	8	14	11	5	8	11	11	11	10	6	11	10	5	8	10	9	13.02	9	9	9	0.978	-0.031	-0.068	0.945792128295005	0.994427318676633	0	0.1228	0.0625	0.0625	TRUE	0.1575
CUT738	1	0	0	0	0	0	0	2	0	1	0	0	0	0	0	0	2	0	0.26	0	0	1	2.17	1.118	0.298	0.765426566277338	NA	0	5.0319	8.354	8.354	TRUE	0.181
CUT739	2	2	0	0	0	1	0	1	1	1	2	0	0	0	1	0	1	1	0.96	1	0	1	0.579	-0.787	-0.446	0.655840200023159	NA	0	1.404	1.1151	1.1151	TRUE	0.7814
CUT740	8	2	9	4	4	5	6	2	2	6	2	7	3	4	5	6	2	2	5.75	5	4	3	0.631	-0.665	-0.865	0.387177798780356	0.873583728572046	0	0.2512	0.198	0.198	TRUE	0.0742
CUT741	41	21	15	26	14	26	21	14	20	30	17	11	20	13	26	20	12	17	19.32	19	20	16	0.847	-0.239	-0.598	0.549925100530638	0.911141183668402	0.049	0.0897	0.0682	0.0682	TRUE	0.206
CUT742	25	27	16	11	16	17	12	15	18	18	22	12	9	15	17	11	13	15	25.09	17	14	13	0.775	-0.368	-1.002	0.31626048644999	0.842558004111464	0	0.0739	0.0416	0.0416	TRUE	0.1541
CUT743	4	3	3	3	0	0	1	0	1	3	2	2	2	0	0	1	0	1	1.49	2	1	1	0.236	-2.082	-1.422	0.154958153780333	NA	0	0.9102	0.6454	0.6454	TRUE	0.064
CUT744	3	0	0	0	0	1	2	0	1	2	0	0	0	0	1	2	0	1	1.59	1	0	1	1.215	0.281	0.176	0.860460603280633	NA	0	0.854	0.8316	0.8316	TRUE	0.2405
CUT745	3	1	3	1	1	1	0	0	0	2	1	2	1	1	1	0	0	0	2.87	2	1	0	0.093	-3.423	-2.4	0.0163928480477354	NA	0	0.482	0.2501	0.2501	TRUE	0.181
CUT746	111	81	92	128	72	79	86	68	91	80	65	69	100	67	80	81	60	77	67.74	71	82	73	1.018	0.026	0.107	0.915021635150451	0.987098388437233	0.0263	0.0408	0.0322	0.0322	TRUE	0.424
CUT747	22	10	16	9	6	12	13	5	16	16	8	12	7	6	12	12	4	14	21.2	12	8	10	0.838	-0.255	-0.571	0.5681817565353	0.917215848067549	0.0522	0.0836	0.0687	0.0687	TRUE	0.1225
CUT748	2	6	8	11	7	5	5	0	10	1	5	6	9	7	5	5	0	8	7.09	4	7	4	1.089	0.123	0.169	0.865902939053492	0.977694293795129	0.1652	0.2076	0.1903	0.1903	TRUE	0.1558
CUT749	17	14	9	6	5	8	12	5	12	12	11	7	5	5	8	11	4	10	9.9	10	6	8	0.855	-0.226	-0.449	0.65357730512779	0.94380498253022	0	0.1548	0.0942	0.0942	TRUE	0.1245
CUT750	8	3	5	4	4	0	1	8	8	6	2	4	3	4	0	1	7	7	5.9	4	2	5	1.244	0.315	0.422	0.673002169830452	0.945543646210936	0.1713	0.2454	0.2165	0.2165	TRUE	0.1255
CUT751	60	43	43	53	43	45	50	46	55	43	34	32	41	40	45	47	40	47	53.27	36	42	45	1.22	0.286	1.034	0.300947149360106	0.836647976222502	0.0272	0.0461	0.035	0.035	TRUE	0.0402
CUT752	4	1	2	2	0	1	0	3	2	3	1	2	2	0	1	0	3	2	2.94	2	1	2	0.84	-0.251	-0.237	0.812655264878254	NA	0	0.4715	0.2897	0.2897	TRUE	0.2375
CUT753	81	108	92	88	71	48	66	66	68	58	86	69	69	66	48	62	58	58	52.38	71	61	59	0.834	-0.263	-1.138	0.25510522047589	0.815167938172927	0	0.0465	0.0255	0.0255	TRUE	0.0699
CUT754	49	58	23	36	33	17	36	10	25	35	46	17	28	31	17	34	9	21	30.18	33	25	21	0.644	-0.634	-1.536	0.124485951293208	0.677097137677728	0.1113	0.065	0.0903	0.0903	TRUE	0.1226
CUT755	28	28	41	23	14	16	17	27	16	20	22	31	18	13	16	16	24	14	24.1	24	16	18	0.727	-0.459	-1.158	0.246779906344799	0.811597492689503	0.07	0.0761	0.0729	0.0729	TRUE	0.1128
CUT756	10	1	5	3	2	0	4	0	2	7	1	4	2	2	0	4	0	2	3.41	4	1	2	0.453	-1.142	-1.188	0.234886602318731	NA	0	0.4092	0.3234	0.3234	TRUE	0.0799
CUT757	169	134	149	141	105	106	108	101	88	122	107	112	110	98	107	102	89	75	86.68	114	105	89	0.777	-0.365	-1.915	0.0554947180586005	0.524069190062205	0.0027	0.0365	0.0178	0.0178	TRUE	0.1319
CUT758	6	2	3	1	2	2	0	2	0	4	2	2	1	2	2	0	2	0	2.09	3	2	1	0.216	-2.213	-1.574	0.115499960137126	NA	0.3631	0.6541	0.5346	0.5346	TRUE	0.355
CUT759	6	7	9	11	7	6	6	4	8	4	6	7	9	7	6	6	4	7	6.76	6	7	6	0.96	-0.059	-0.102	0.919120585202523	0.987098388437233	0	0.2168	0.0926	0.0926	TRUE	0.0708
CUT760	4	6	9	2	10	0	1	5	2	3	5	7	2	9	0	1	4	2	4.45	5	4	2	0.491	-1.026	-1.141	0.253713863788003	NA	0.3117	0.318	0.3152	0.3152	TRUE	0.7386
CUT761	19	18	4	17	11	9	4	5	4	14	14	3	13	10	9	4	4	3	10.03	10	11	4	0.372	-1.425	-2.378	0.0174016903543178	0.338037867553686	0	0.153	0.1069	0.1069	TRUE	0.5608
CUT762	4	8	13	8	5	3	4	6	7	3	6	10	6	5	3	4	5	6	4.85	6	5	5	0.792	-0.336	-0.499	0.617746191715264	0.93202739102934	0	0.2935	0.1775	0.1775	TRUE	0.0774
CUT763	10	12	11	17	20	19	17	4	9	7	10	8	13	19	19	16	4	8	15.66	8	17	9	1.077	0.107	0.201	0.840347579469069	0.974820192034577	0.1078	0.1057	0.1067	0.1067	TRUE	0.1227
CUT764	14	21	9	14	14	11	13	8	12	10	17	7	11	13	11	12	7	10	10.91	11	12	10	0.878	-0.188	-0.367	0.713899735439544	0.950915567848437	0.0704	0.1424	0.1093	0.1093	TRUE	0.24
CUT765	1	2	2	1	0	1	1	0	2	1	2	2	1	0	1	1	0	2	1.54	2	1	1	0.699	-0.516	-0.386	0.699488368345266	NA	0	0.8769	0.4868	0.4868	TRUE	0.2316
CUT766	4	5	4	4	3	2	6	0	3	3	4	3	3	3	2	6	0	3	2.23	3	3	3	0.821	-0.284	-0.301	0.76307138750297	NA	0	0.6147	0.3585	0.3585	TRUE	0.1004
CUT767	100	87	111	100	81	90	77	82	63	72	69	83	78	75	91	73	72	53	64.91	75	81	66	0.879	-0.185	-0.759	0.448003877310502	0.889042854622312	0.0226	0.0416	0.0312	0.0312	TRUE	0.4036
CUT768	21	16	26	16	18	20	21	8	14	15	13	20	12	17	20	20	7	12	35.32	16	16	13	0.808	-0.307	-0.778	0.436388298394547	0.886192552224927	0.0488	0.0587	0.0536	0.0536	TRUE	0.1138
CUT769	0	0	0	0	0	3	0	0	1	0	0	0	0	0	3	0	0	1	0.58	0	1	0	2.29	1.195	0.239	0.810930831904295	NA	15.9958	2.3088	4.3085	15.9958	TRUE	0.4809
CUT770	1	3	0	1	1	0	2	0	1	1	2	0	1	1	0	2	0	1	2.15	1	1	1	0.879	-0.187	-0.141	0.888168336497359	NA	0	0.6372	0.4024	0.4024	TRUE	0.2587
CUT771	11	10	18	16	5	8	10	4	15	8	8	14	12	5	8	9	4	13	12.41	10	8	9	0.873	-0.196	-0.384	0.701151042476299	0.94917577939331	0.0639	0.1278	0.098	0.098	TRUE	0.1908
CUT772	0	0	0	0	0	0	0	1	0	0	0	0	0	0	0	0	1	0	0.18	0	0	0	2.29	1.195	0.25	0.802346701228521	NA	0	7.167	14.4391	14.4391	TRUE	0.2088
CUT773	38	48	43	43	29	37	34	34	36	27	38	32	34	27	37	32	30	30	31.79	32	33	31	0.945	-0.082	-0.258	0.79612398940114	0.968139129889149	0.0305	0.0628	0.0463	0.0463	TRUE	0.1119
CUT774	5	2	3	2	5	2	5	0	5	4	2	2	2	5	2	5	0	4	4.51	3	3	3	1.186	0.246	0.291	0.771359024651615	NA	0	0.3144	0.2156	0.2156	TRUE	0.3758
CUT775	108	108	108	136	91	89	80	86	72	78	86	81	106	85	90	75	76	61	91.9	82	94	71	0.864	-0.21	-0.983	0.325635923678403	0.845604242350212	0.013	0.0356	0.022	0.022	TRUE	0.1565
CUT776	0	0	0	0	1	0	0	2	0	0	0	0	0	1	0	0	2	0	0.21	0	0	1	4.224	2.078	0.455	0.648843576384101	NA	0	6.2478	13.2581	13.2581	TRUE	0.3247
CUT777	255	209	251	242	197	183	260	279	228	184	167	189	189	184	184	245	246	193	159.34	180	186	228	1.267	0.341	2.004	0.0451068759710219	0.49338719399454	0.0096	0.0295	0.0168	0.0168	TRUE	0.1018
CUT778	1	1	3	2	4	0	0	0	3	1	1	2	2	4	0	0	0	3	1.73	1	2	1	0.694	-0.527	-0.382	0.702804046211904	NA	0	0.7835	0.5658	0.5658	TRUE	0.2375
CUT779	19	11	15	6	7	8	9	11	12	14	9	11	5	7	8	8	10	10	12.06	11	7	9	0.838	-0.255	-0.571	0.567909249256862	0.917215848067549	0	0.1308	0.063	0.063	TRUE	0.0835
CUT780	19	8	8	11	8	8	8	7	6	14	6	6	9	7	8	8	6	5	12.98	9	8	6	0.712	-0.491	-0.967	0.333687071267272	0.847804881371687	0	0.1231	0.0715	0.0715	TRUE	0.2529
CUT781	20	23	26	20	17	20	15	20	21	14	18	20	16	16	20	14	18	18	22.15	17	17	17	0.95	-0.074	-0.185	0.853278667627135	0.977175666646894	0.0536	0.0809	0.0669	0.0669	TRUE	0.0631
CUT782	0	1	0	0	0	0	0	0	0	0	1	0	0	0	0	0	0	0	0.95	0	0	0	0.604	-0.728	-0.345	0.729882864477856	NA	0.4632	1.4133	1.2044	1.2044	TRUE	0.6299
CUT783	19	7	8	3	8	24	11	10	14	14	6	6	2	7	24	10	9	12	7.63	9	11	10	1.222	0.29	0.445	0.656674908479566	0.944113086407432	0.2373	0.1944	0.2183	0.2183	TRUE	0.1872
CUT784	30	36	22	30	35	21	17	27	18	22	29	17	23	33	21	16	24	15	22.13	23	26	18	0.825	-0.277	-0.803	0.421918584741268	0.884086416952938	0	0.081	0.0444	0.0444	TRUE	0.1052
CUT785	22	14	30	17	9	9	18	18	11	16	11	23	13	8	9	17	16	9	16.35	17	10	14	0.844	-0.244	-0.577	0.563869402542464	0.914877114375893	0.0413	0.1021	0.0743	0.0743	TRUE	0.1649
CUT786	19	7	14	13	14	15	15	20	13	14	6	11	10	13	15	14	18	11	21.56	10	13	14	1.423	0.509	1.146	0.251736994555492	0.813885202913882	0.0643	0.0825	0.073	0.073	TRUE	0.0899
CUT787	7	11	5	8	6	6	5	7	5	5	9	4	6	6	6	5	6	4	8.92	6	6	5	0.865	-0.21	-0.345	0.730044151643277	0.952074810833894	0	0.1694	0.1137	0.1137	TRUE	0.0846
[truncated: 11,167 more rows]

## Sheet: scatter plot eIF2A OE
ORF	WT	eIF2A OE	enriched mRNAs	cell wall	mRNAs targets	eIF2A	mRNA candidates
[truncated: 6,717 more rows]

## Sheet: scatter plot eIF2A deletion
ORF	WT	eif2a∆	enriched mRNAs	cell wall	mRNAs targets	eIF2A	mRNA candidates
[truncated: 7,209 more rows]
