# Supplementary material for: eIF2A represses cell wall biogenesis gene expression in Saccharomyces cerevisiae
Source: PLoS One. 2023 Nov 27;18(11):e0293228. doi: 10.1371/journal.pone.0293228 (PMC10681259; doi:10.1371/journal.pone.0293228)
Supplement: S3 Dataset — (XLSX) [file pone.0293228.s012.xlsx]

## Sheet: information
A and B correspond to two independent experiments.
Each experiment has been done in triplicate named A_01, A_02 and A_03 and B_01, B_02 and B_03
Each experiment contains enriched sample and control (input) sample.
All experiments from A and B were treated together and named AB.
The graph is the result of 6 replicates

## Sheet: eIF2a-TAP cpx. vs Input
Symbol color	Symbol type	Symbol size	Show label	Protein IDs	Majority protein IDs	Protein names	Gene names	Number of proteins	id	Student's T-test Significant YGR054W-TAP_A_YGR054W-Input_A	Student's T-test Significant YGR054W-TAP_B_YGR054W-Input_B	Student's T-test Significant YGR054W-TAP_YGR054W-Input_AB	Peptides	Razor + unique peptides	Mol. weight [kDa]	Q-value	Score	Peptides YGR054W-Input_A_01	Peptides YGR054W-Input_A_02	Peptides YGR054W-Input_A_03	Peptides YGR054W-Input_B_01	Peptides YGR054W-Input_B_02	Peptides YGR054W-Input_B_03	Peptides YGR054W-TAP_A_01	Peptides YGR054W-TAP_A_02	Peptides YGR054W-TAP_A_03	Peptides YGR054W-TAP_B_01	Peptides YGR054W-TAP_B_02	Peptides YGR054W-TAP_B_03	-Log Student's T-test p-value YGR054W-TAP_A_YGR054W-Input_A	Student's T-test q-value YGR054W-TAP_A_YGR054W-Input_A	Student's T-test Difference YGR054W-TAP_A_YGR054W-Input_A	Student's T-test Test statistic YGR054W-TAP_A_YGR054W-Input_A	-Log Student's T-test p-value YGR054W-TAP_B_YGR054W-Input_B	Student's T-test q-value YGR054W-TAP_B_YGR054W-Input_B	Student's T-test Difference YGR054W-TAP_B_YGR054W-Input_B	Student's T-test Test statistic YGR054W-TAP_B_YGR054W-Input_B	-Log Student's T-test p-value YGR054W-TAP_YGR054W-Input_AB	Student's T-test q-value YGR054W-TAP_YGR054W-Input_AB	Student's T-test Difference YGR054W-TAP_YGR054W-Input_AB	Student's T-test Test statistic YGR054W-TAP_YGR054W-Input_AB
Color2 [A=255, R=169, G=169, B=169]	9	9		D6VTK4	D6VTK4	Pheromone alpha factor receptor	STE2	1	24				2	2	47.848	0	3.3908	1	1	1	2	0	2	0	0	0	0	0	0	NaN	NaN	NaN	NaN	NaN	NaN	NaN	NaN	NaN	NaN	NaN	NaN
Color2 [A=255, R=0, G=255, B=255]	9	9		O13516	O13516	40S ribosomal protein S9-A	RPS9A	1	25				25	2	22.443	0	6.1239	23	22	22	21	22	21	18	18	19	22	20	21	NaN	NaN	NaN	NaN	1.45504294195745	0.297370473537604	0.852185567220054	0.375086205015808	0.275728215298427	0.214884324324324	-0.615874290466309	-0.209005627445505
Color2 [A=255, R=169, G=169, B=169]	9	9		O13563	O13563	26S proteasome regulatory subunit RPN13	RPN13	1	26	+	+	+	4	4	17.902	0	32.376	2	2	2	3	4	4	0	2	2	2	2	1	1.67162972841655	0.000506122448979592	-3.28570556640625	-1.13531225143151	3.27047966408125	0.000384	-2.80293909708659	-1.23100877593823	3.36386617671721	0.000775384615384615	-3.24929173787435	-1.23492511493892
Color2 [A=255, R=0, G=255, B=0]	9	9		O14455	O14455	60S ribosomal protein L36-B	RPL36B	1	27	+	+	+	9	9	11.135	0	116.52	8	8	8	9	9	9	8	8	8	9	9	9	4.26438343644932	0.00236190476190476	2.07825406392415	0.982803417028883	4.35246692899675	0.00438461538461539	1.7039966583252	0.815587405887838	8.05695861028169	0.00336842105263158	1.89112536112467	0.896583456506761
Color2 [A=255, R=169, G=169, B=169]	9	9		O14467	O14467	Multiprotein-bridging factor 1	MBF1	1	28				11	11	16.403	0	75.497	9	9	10	10	10	10	9	10	10	10	9	9	3.64074827247082	0.0335867768595041	-1.33767064412435	-0.635110338862899	1.89343618911207	0.518377972465582	-0.519994099934895	-0.245128990715103	3.9771766201628	0.0500891089108911	-0.928832372029621	-0.431910835785374
Color2 [A=255, R=169, G=169, B=169]	9	9		O43137	O43137	Uncharacterized protein YBR085C-A	YBR085C-A	1	29				5	5	9.4044	0	28.103	4	4	4	3	3	3	0	0	0	0	0	0	NaN	NaN	NaN	NaN	NaN	NaN	NaN	NaN	NaN	NaN	NaN	NaN
Color2 [A=255, R=169, G=169, B=169]	9	9		P0CX58;P0CX57;O74302;Q04706;Q12470	P0CX58;P0CX57;O74302;Q04706;Q12470	Transposon Ty1-PR1 Gag polyprotein;Capsid protein;Gag-p4;Transposon Ty1-A Gag polyprotein;Capsid protein;Gag-p4;Transposon Ty1-DR4 Gag polyprotein;Capsid protein;Gag-p4;Transposon Ty1-ML1 Gag polyprotein;Capsid protein;Gag-p4;Transposon Ty1-NL2 Gag polyprotein;Capsid protein;Gag-p4	TY1A-PR1;TY1A-A;TY1A-DR4;TY1A-ML1;TY1A-NL2	5	30		+		22	2	49.072	0	4.7374	15	16	16	19	20	20	12	14	12	16	16	15	0.415803608544562	0.246428341384863	-1.39158821105957	-0.406383824970674	2.83019689326453	0.0099412915851272	-1.54997571309408	-0.704706787779978	1.20905242626735	0.0225294924554184	-1.50039768218994	-0.552927706735205
Color2 [A=255, R=169, G=169, B=169]	9	9		P00045	P00045	Cytochrome c iso-2	CYC7	1	33				2	2	12.532	0	7.8655	0	0	0	2	2	2	0	0	0	0	1	0	NaN	NaN	NaN	NaN	NaN	NaN	NaN	NaN	NaN	NaN	NaN	NaN
Color2 [A=255, R=169, G=169, B=169]	9	9		P00330;P00331	P00330	Alcohol dehydrogenase 1	ADH1	2	34	+	+	+	26	26	36.849	0	323.31	23	24	24	21	20	21	14	15	16	17	15	17	7.59375628598994	0	-5.80227533976237	-2.83474014594088	7.23354814033816	0	-5.60267321268718	-2.72548654861044	16.4257669933053	0	-5.70247427622477	-2.7854148237756
Color2 [A=255, R=169, G=169, B=169]	9	9		P00358	P00358	Glyceraldehyde-3-phosphate dehydrogenase 2	TDH2	1	35		+	+	35	9	35.846	0	208.55	33	32	33	29	28	30	13	13	13	17	16	17	NaN	NaN	NaN	NaN	4.72245915887357	0	-8.73710632324219	-3.68746618655674	7.92766054397515	0	-9.67752234141032	-3.75601012344382
Color2 [A=255, R=169, G=169, B=169]	9	9		P00359	P00359	Glyceraldehyde-3-phosphate dehydrogenase 3	TDH3	1	36	+	+	+	43	43	35.746	0	323.31	41	40	41	32	32	35	16	17	17	20	20	22	7.02483300265223	0	-6.52698516845703	-3.14838211322115	5.92990607093542	0	-6.24317677815755	-2.92909521586465	12.4775646387424	0	-6.38508097330729	-2.99548846405691
Color2 [A=255, R=169, G=169, B=169]	9	9		P00360	P00360	Glyceraldehyde-3-phosphate dehydrogenase 1	TDH1	1	37	+	+	+	28	15	35.75	0	102.46	19	19	20	25	23	24	6	6	7	7	9	9	2.03266786859472	0	-5.12727165222168	-1.65941999992102	4.11932569970137	0	-6.6775328318278	-2.78147674351743	5.66573870100228	0	-5.90240224202474	-2.26115344887755
Color2 [A=255, R=169, G=169, B=169]	9	9		P00431	P00431	Cytochrome c peroxidase, mitochondrial	CCP1	1	38				5	5	40.352	0	13.338	5	2	3	3	4	3	0	0	0	0	0	0	NaN	NaN	NaN	NaN	NaN	NaN	NaN	NaN	NaN	NaN	NaN	NaN
Color2 [A=255, R=169, G=169, B=169]	9	9		P00445	P00445	Superoxide dismutase [Cu-Zn]	SOD1	1	39				14	14	15.854	0	168.81	13	13	13	13	11	13	0	0	0	0	0	0	NaN	NaN	NaN	NaN	NaN	NaN	NaN	NaN	NaN	NaN	NaN	NaN
Color2 [A=255, R=169, G=169, B=169]	9	9		P00447	P00447	Superoxide dismutase [Mn], mitochondrial	SOD2	1	40			+	8	8	25.774	0	56.766	1	1	2	8	8	8	1	1	1	0	0	0	1.2010929593718	0.359256371814093	-0.756401062011719	-0.329444541696958	NaN	NaN	NaN	NaN	2.39952053616687	0.000385382059800664	-4.12237421671549	-1.32610700870038
Color2 [A=255, R=169, G=169, B=169]	9	9		P00498	P00498	ATP phosphoribosyltransferase	HIS1	1	41	+	+	+	20	20	32.266	0	138.49	12	13	12	18	17	17	1	2	4	2	3	3	3.96547802680135	0	-7.3899097442627	-2.97369509719416	3.58832553879934	0	-7.27913093566895	-2.80397151865464	8.22241360136307	0	-7.33452033996582	-3.04659659788146
Color2 [A=255, R=169, G=169, B=169]	9	9		P00546	P00546	Cyclin-dependent kinase 1	CDC28	1	42				4	4	34.061	0	25.622	2	1	2	3	2	1	1	1	1	2	2	2	1.64477463920665	0.710597054886211	-0.33506965637207	-0.160094652564105	0.462251431049742	0.889300448430493	0.160741806030273	0.0747551084765272	0.314059843224754	0.742410256410256	-0.0871639251708984	-0.0411098481688708
Color2 [A=255, R=169, G=169, B=169]	9	9		P00549	P00549	Pyruvate kinase 1	CDC19	1	43	+	+	+	52	52	54.544	0	323.31	48	48	48	44	41	44	31	31	30	32	24	32	8.47586939000775	0	-4.3905200958252	-2.17209270344363	5.49118403006621	0	-4.1357421875	-1.95808374467353	11.5463977945405	0	-4.2631311416626	-2.02143574176995
Color2 [A=255, R=169, G=169, B=169]	9	9		P00560	P00560	Phosphoglycerate kinase	PGK1	1	44	+	+	+	53	53	44.738	0	323.31	48	48	50	44	43	43	16	16	19	24	18	23	6.22390374225877	0	-6.94273058573405	-3.26965985862661	4.26718131604188	0	-6.34703636169434	-2.70146676891399	9.92657222681559	0	-6.64488347371419	-2.95665193833953
Color2 [A=255, R=169, G=169, B=169]	9	9		P00572	P00572	Thymidylate kinase	CDC8	1	45				2	2	24.687	0	6.2322	1	0	1	1	1	1	0	0	0	1	1	0	NaN	NaN	NaN	NaN	0.167600036309432	0.753581176470588	-0.446893692016602	-0.148671073798827	0.548349114616919	0.111857634902411	-0.856180191040039	-0.310835240671299
Color2 [A=255, R=169, G=169, B=169]	9	9		P00729	P00729	Carboxypeptidase Y	PRC1	1	47				11	11	59.801	0	75.772	4	4	4	10	10	10	0	0	0	0	0	0	NaN	NaN	NaN	NaN	NaN	NaN	NaN	NaN	NaN	NaN	NaN	NaN
Color2 [A=255, R=169, G=169, B=169]	9	9		P00812	P00812	Arginase	CAR1	1	48				14	14	35.662	0	111.44	8	8	9	13	11	12	0	0	0	0	0	1	NaN	NaN	NaN	NaN	NaN	NaN	NaN	NaN	NaN	NaN	NaN	NaN
Color2 [A=255, R=169, G=169, B=169]	9	9		P00815	P00815	Histidine biosynthesis trifunctional protein;Phosphoribosyl-AMP cyclohydrolase;Phosphoribosyl-ATP pyrophosphohydrolase;Histidinol dehydrogenase	HIS4	1	49	+		+	35	35	87.72	0	289.36	31	31	30	28	28	24	1	1	0	0	0	0	2.53569523773014	0	-5.63380750020345	-1.96397519492846	NaN	NaN	NaN	NaN	7.08593517144823	0	-7.12614377339681	-2.82857099204182
Color2 [A=255, R=169, G=169, B=169]	9	9		P00817	P00817	Inorganic pyrophosphatase	IPP1	1	50	+	+	+	24	24	32.299	0	304.17	18	19	17	22	20	22	7	6	7	8	7	7	3.80899399381524	0	-6.41083335876465	-2.60481826076142	3.97484329153166	0	-6.21672248840332	-2.58399512631273	8.2461643549051	0	-6.31377792358398	-2.68811361066524
Color2 [A=255, R=169, G=169, B=169]	9	9		P00830	P00830	ATP synthase subunit beta, mitochondrial	ATP2	1	51	+	+	+	26	26	54.793	0	303.26	23	20	22	24	22	23	4	7	7	6	4	5	3.62685568078112	0	-4.41819190979004	-1.87716557082607	3.00927001441866	0	-4.57786877950032	-1.810351256115	7.6115410890625	0	-4.49803034464518	-1.96511429345611
Color2 [A=255, R=169, G=169, B=169]	9	9		P00890	P00890	Citrate synthase, mitochondrial	CIT1	1	52				11	11	53.359	0	37.073	3	3	5	8	9	8	0	0	0	0	0	0	NaN	NaN	NaN	NaN	NaN	NaN	NaN	NaN	NaN	NaN	NaN	NaN
Color2 [A=255, R=169, G=169, B=169]	9	9		P00899	P00899	Anthranilate synthase component 1	TRP2	1	53		+	+	17	17	56.767	0	107.91	11	9	11	14	15	15	1	0	0	0	3	3	NaN	NaN	NaN	NaN	3.88374107450927	0	-4.48444175720215	-1.94235045236071	6.42255040981186	0	-4.30385335286458	-1.81702253552641
Color2 [A=255, R=169, G=169, B=169]	9	9		P00912	P00912	N-(5-phosphoribosyl)anthranilate isomerase	TRP1	1	54				2	2	24.144	0	4.5442	1	1	1	2	2	2	0	0	0	0	0	0	NaN	NaN	NaN	NaN	NaN	NaN	NaN	NaN	NaN	NaN	NaN	NaN
Color2 [A=255, R=169, G=169, B=169]	9	9		P00924	P00924	Enolase 1	ENO1	1	55		+	+	33	12	46.816	0	82.411	30	30	29	29	25	28	8	11	7	15	8	12	NaN	NaN	NaN	NaN	6.37927922588345	0	-8.60633277893066	-4.02193936031938	8.80797604062292	0	-9.57049973805745	-3.88561981328118
Color2 [A=255, R=169, G=169, B=169]	9	9		P00925	P00925	Enolase 2	ENO2	1	56	+	+	+	41	41	46.914	0	323.31	36	36	37	35	31	33	15	21	16	22	17	20	5.82068090663474	0	-7.58156204223632	-3.49382929231737	5.05518479395386	0	-6.59818903605143	-2.95865953788576	11.0914207246602	0	-7.08987553914388	-3.2206711888352
Color2 [A=255, R=169, G=169, B=169]	9	9		P00927	P00927	Threonine dehydratase, mitochondrial	ILV1	1	57		+	+	21	21	63.83	0	188.78	15	13	14	19	20	20	6	7	5	10	4	9	1.51533070642899	0.0423076923076923	-1.51217969258627	-0.614418982148976	2.31889967251048	0.000756756756756757	-2.61328633626302	-1.0616248794117	3.8898206242129	0.00359016393442623	-2.06273301442464	-0.880483619125342
Color2 [A=255, R=169, G=169, B=169]	9	9		P00931	P00931	Tryptophan synthase	TRP5	1	58		+		41	41	76.625	0	323.31	27	23	26	35	33	34	14	22	22	19	22	21	2.49372817862088	0.262725832012678	-0.836742401123047	-0.39239223790255	3.12463255093274	0.00646341463414634	-1.58210945129395	-0.728909138210357	4.00392044604031	0.0227671232876712	-1.2094259262085	-0.551115598144949
Color2 [A=255, R=169, G=169, B=169]	9	9		P00937	P00937	Multifunctional tryptophan biosynthesis protein;Anthranilate synthase component 2;Indole-3-glycerol phosphate synthase	TRP3	1	59	+	+	+	17	17	53.489	0	88.222	12	13	12	11	9	11	1	1	3	1	2	1	1.7035000715821	0.00363350785340314	-2.13687070210775	-0.831961922010647	1.80271255068902	0.000845283018867925	-3.21419461568196	-1.1488209227594	3.69578524755999	0.00159151193633952	-2.67553265889486	-1.08306188646175
Color2 [A=255, R=169, G=169, B=169]	9	9		P00942	P00942	Triosephosphate isomerase	TPI1	1	60	+	+	+	24	24	26.795	0	323.31	21	19	21	20	19	20	1	3	2	1	1	1	5.11581916171602	0	-14.8380765914917	-5.93595724218386	7.17663235221378	0	-14.6398522059123	-6.80832953110305	12.5891014116179	0	-14.738964398702	-6.41949320184812
Color2 [A=255, R=169, G=169, B=169]	9	9		P00950	P00950	Phosphoglycerate mutase 1	GPM1	1	61	+	+	+	28	28	27.608	0	323.31	25	24	24	25	24	26	14	14	14	15	12	14	5.72314798438235	0	-5.05441029866536	-2.38428899085405	5.06171520910892	0	-4.81099383036296	-2.21995020044461	11.9056065857326	0	-4.93270206451416	-2.33112867432461
Color2 [A=255, R=169, G=169, B=169]	9	9		P00958	P00958	Methionine--tRNA ligase, cytoplasmic	MES1	1	62	+	+	+	44	44	85.677	0	323.31	32	34	30	36	37	36	1	4	2	4	1	3	3.41464565630591	0	-8.72007052103679	-3.12433626408584	6.5100116273677	0	-9.39138476053873	-4.38535906742454	9.4743979052445	0	-9.05572764078776	-3.81332225689512
Color2 [A=255, R=169, G=169, B=169]	9	9		P01120	P01120	Ras-like protein 2	RAS2	1	63				6	6	34.705	0	48.975	3	3	4	4	4	4	0	0	0	1	0	0	NaN	NaN	NaN	NaN	NaN	NaN	NaN	NaN	NaN	NaN	NaN	NaN
Color2 [A=255, R=169, G=169, B=169]	9	9		P01123	P01123	GTP-binding protein YPT1	YPT1	1	64	+		+	9	9	23.214	0	53.369	5	4	6	7	7	6	0	1	1	0	0	1	1.42543197900474	0.000556053811659193	-4.02851168314616	-1.21516621643412	NaN	NaN	NaN	NaN	3.58576120662139	0	-5.18386077880859	-1.76233269206674
Color2 [A=255, R=169, G=169, B=169]	9	9		P02294;P02293	P02294;P02293	Histone H2B.2;Histone H2B.1	HTB2;HTB1	2	65				7	7	14.237	0	128.92	4	5	5	6	6	6	4	4	4	5	6	6	1.95324422233859	0.149394045534151	1.06345113118489	0.475116592841096	1.79654169603829	0.461285161290323	0.593238830566406	0.276197170004526	2.82630538896495	0.071823599523242	0.828344980875652	0.378007544004197
Color2 [A=255, R=169, G=169, B=169]	9	9		P02309	P02309	Histone H4	HHF1	1	66				14	14	11.368	0	93.368	10	12	10	11	11	11	10	10	10	12	9	10	1.38344961209751	0.631386301369863	0.418376922607422	0.195401434294193	2.97355693864651	0.401624338624339	0.638104120890301	0.307475887843504	3.2221000521383	0.163916114790287	0.528240521748859	0.250678968697184
Color2 [A=255, R=0, G=255, B=0]	9	9		P02400	P02400	60S acidic ribosomal protein P2-beta	RPP2B	1	67				14	14	11.05	0	323.31	8	8	10	11	10	11	9	9	9	10	9	10	0.688474661019124	0.889074401008827	0.14593823750814	0.0696113258460803	0.615494973485254	0.709588516746412	-0.383891423543297	-0.168366485695152	0.146570599171522	0.687113320079523	-0.118976593017578	-0.0513934104891865
Color2 [A=255, R=0, G=255, B=0]	9	9		P02406	P02406	60S ribosomal protein L28	RPL28	1	68	+		+	14	14	16.721	0	75.389	11	11	11	13	13	12	13	12	13	12	11	11	3.87116230223656	0.000584905660377359	2.80200576782227	1.27691658082446	3.2966521569602	0.0306960950764007	1.29181226094564	0.607720401413935	3.69241152202642	0.003888	2.04690901438395	0.867264228028925
Color2 [A=255, R=0, G=255, B=255]	9	9		P14127;P02407	P14127;P02407	40S ribosomal protein S17-B;40S ribosomal protein S17-A	RPS17B;RPS17A	2	69		+		12	12	15.803	0	273.2	10	11	10	10	10	10	9	10	10	11	11	10	3.17873660641748	0.122103386809269	1.04710960388184	0.496432747712162	4.6002505503551	0.0092962226640159	1.47166315714518	0.712053567479099	6.56129637068074	0.0171901306240929	1.25938638051351	0.598493580710527
Color2 [A=255, R=169, G=169, B=169]	9	9		P02557	P02557	Tubulin beta chain	TUB2	1	70				21	21	50.922	0	221.21	16	15	17	16	17	18	10	12	10	13	10	16	3.82658074563202	0.0339628865979381	-1.32805252075195	-0.634051184944758	2.08088948515854	0.361653691275168	-0.708697001139321	-0.330251804244788	4.94805968219384	0.0357598978288633	-1.01837476094564	-0.47886056872856
Color2 [A=255, R=169, G=169, B=169]	9	9		P02829	P02829	ATP-dependent molecular chaperone HSP82	HSP82	1	71	+	+	+	54	10	81.405	0	145	46	43	46	42	43	44	20	29	27	36	32	39	0.764788231290959	0.00674340527577938	-2.89606348673503	-0.773799009657987	1.97115189323119	0.00254755043227666	-2.38627942403157	-0.943810262075353	1.95667781872795	0.00288	-2.65184052785238	-0.929651138123816
Color2 [A=255, R=169, G=169, B=169]	9	9		P02992	P02992	Elongation factor Tu, mitochondrial	TUF1	1	72				18	18	47.972	0	66.614	8	9	13	15	15	13	6	9	9	11	11	10	1.82852765743379	0.244148387096774	-0.904708862304688	-0.407414798726645	0.148557881829455	0.928771929824561	0.10516357421875	0.0464587491299048	0.990552801495563	0.261517534537726	-0.399772644042969	-0.179899090128906
Color2 [A=255, R=169, G=169, B=169]	9	9		P02994	P02994	Elongation factor 1-alpha	TEF1	1	73				46	46	50.032	0	323.31	39	40	41	36	36	37	27	28	26	30	28	30	3.98520991155716	0.0142072072072072	-1.49440828959147	-0.712650099890678	3.17837612478086	0.0361137123745819	-1.26412137349446	-0.592943680580886	7.93859328361325	0.0118325581395349	-1.37926483154297	-0.662484745896456
Color2 [A=255, R=169, G=169, B=169]	9	9		P03965	P03965	Carbamoyl-phosphate synthase arginine-specific large chain	CPA2	1	74		+	+	24	22	123.91	0	79.329	18	13	17	17	17	16	2	2	2	3	3	3	NaN	NaN	NaN	NaN	2.17347372351638	0	-3.54276021321614	-1.3185607791149	5.15815627813507	0	-4.73325125376384	-1.85087074636002
Color2 [A=255, R=169, G=169, B=169]	9	9		P04046	P04046	Amidophosphoribosyltransferase	ADE4	1	76			+	16	16	56.719	0	70.17	9	8	9	12	10	10	0	1	0	0	0	1	NaN	NaN	NaN	NaN	NaN	NaN	NaN	NaN	4.18531719812565	0	-6.03466510772705	-2.06507927993448
Color2 [A=255, R=169, G=169, B=169]	9	9		P04050	P04050	DNA-directed RNA polymerase II subunit RPB1	RPO21	1	77	+	+	+	28	27	191.61	0	196.49	12	12	15	23	22	19	4	8	6	13	12	12	1.20636367195048	0.00882464454976303	-2.13388379414876	-0.753680001833069	4.98226992640993	0.00311731843575419	-1.8984572092692	-0.917544025524601	3.43334750674895	0.00424077669902913	-2.01617050170898	-0.845926165854187
Color2 [A=255, R=169, G=169, B=169]	9	9		P04051	P04051	DNA-directed RNA polymerase III subunit RPC1	RPO31	1	78			+	7	7	162.3	0	7.7765	2	1	2	3	5	2	0	2	1	2	1	1	0.574250457729492	0.160802744425386	-1.46013959248861	-0.466235249620288	NaN	NaN	NaN	NaN	1.81705367495547	0.00184615384615385	-3.16555881500244	-1.02670607962043
Color2 [A=255, R=169, G=169, B=169]	9	9		P04076	P04076	Argininosuccinate lyase	ARG4	1	79				7	7	51.989	0	18.198	3	3	3	6	7	6	1	1	1	0	0	0	2.20288457348427	0.0653384321223709	1.255158106486	0.560647527132846	NaN	NaN	NaN	NaN	0.456329890048973	0.0395707070707071	-1.76338195800781	-0.464373274626022
Color2 [A=255, R=128, G=0, B=64]	9	9	+	P04147	P04147	Polyadenylate-binding protein, cytoplasmic and nuclear	PAB1	1	80		+		42	42	64.343	0	323.31	32	31	31	35	34	35	33	34	33	36	34	36	3.06410482013647	0.0705633270321361	1.17868487040202	0.552925713106222	4.02621985769028	0.00455233853006682	1.63493410746256	0.777213771130344	5.66283139306502	0.0122584615384615	1.40680948893229	0.655677653624581
Color2 [A=255, R=169, G=169, B=169]	9	9		P04161	P04161	Phosphoribosylglycinamide formyltransferase	ADE8	1	81				4	4	23.54	0	13.81	3	3	3	3	3	3	0	0	1	0	0	0	NaN	NaN	NaN	NaN	NaN	NaN	NaN	NaN	NaN	NaN	NaN	NaN
Color2 [A=255, R=0, G=255, B=0]	9	9		P04449	P04449	60S ribosomal protein L24-A	RPL24A	1	82	+	+	+	17	4	17.613	0	28.535	13	12	12	15	16	17	11	11	11	14	12	14	3.56326357313174	0	3.58585548400879	1.56044509297722	3.65694270691456	0.00376041666666667	1.88160196940104	0.875990133072567	4.76734695965989	0.00109826589595376	2.73372872670491	1.1600131751808
Color2 [A=255, R=0, G=255, B=0]	9	9		P04456	P04456	60S ribosomal protein L25	RPL25	1	83		+	+	11	11	15.757	0	249.21	10	10	11	11	11	11	10	10	11	9	11	11	3.50524242804978	0.0152283813747228	1.49430338541667	0.7020487459261	4.63944711466765	0.00449884526558892	1.64176495869955	0.792039032014111	7.17258518131237	0.00736332179930796	1.56803417205811	0.742471098464875
Color2 [A=255, R=0, G=255, B=0]	9	9		P04650	P04650	60S ribosomal protein L39	RPL39	1	84				3	3	6.3415	0	44.393	2	2	2	3	3	3	2	2	2	3	3	3	0.527452715417962	0.679018867924528	0.405263900756836	0.173328266289918	1.07260407152666	0.298611111111111	0.894765853881836	0.374049282467565	0.587178784467801	0.158820399113082	0.650014877319336	0.25562994542989
Color2 [A=255, R=169, G=169, B=169]	9	9		P04710	P04710	ADP,ATP carrier protein 1	AAC1	1	85		+	+	4	3	34.12	0	4.5948	3	2	3	3	3	3	1	1	1	1	2	2	NaN	NaN	NaN	NaN	0.846133657033714	0.009921875	-2.29798062642416	-0.70465973106965	2.92395556351646	0.0005	-3.66302140553792	-1.29946537181443
Color2 [A=255, R=169, G=169, B=169]	9	9		P04786	P04786	DNA topoisomerase 1	TOP1	1	86				2	2	89.994	0	9.3431	1	1	1	2	2	2	0	0	0	0	0	0	NaN	NaN	NaN	NaN	NaN	NaN	NaN	NaN	NaN	NaN	NaN	NaN
Color2 [A=255, R=169, G=169, B=169]	9	9		P04801	P04801	Threonine--tRNA ligase, cytoplasmic	THS1	1	87	+	+	+	42	42	84.519	0	323.31	30	31	32	36	37	37	3	2	2	9	9	5	6.51350332194248	0	-8.83567047119141	-4.14258306173305	4.74928003633687	0	-8.22551027933757	-3.51154834069052	11.7576762010286	0	-8.53059037526449	-3.86415042070071
Color2 [A=255, R=169, G=169, B=169]	9	9		P04802	P04802	Aspartate--tRNA ligase, cytoplasmic	DPS1	1	88	+	+	+	42	42	63.515	0	323.31	33	33	32	38	36	38	1	1	1	1	1	3	5.45684777654927	0	-5.62523778279623	-2.60962104796225	4.58462483448583	0	-8.67936579386393	-3.62021660314006	7.03036701260414	0	-7.15230178833008	-2.82890322680432
Color2 [A=255, R=169, G=169, B=169]	9	9		P04806	P04806	Hexokinase-1	HXK1	1	89		+	+	24	21	53.738	0	187.8	15	11	13	19	19	19	1	2	1	2	3	2	NaN	NaN	NaN	NaN	3.39311115015013	0	-5.01978810628255	-2.03957500624925	5.86209486529501	0	-5.22330443064372	-2.07761099034294
Color2 [A=255, R=169, G=169, B=169]	9	9		P04807	P04807	Hexokinase-2	HXK2	1	90	+	+	+	35	35	53.942	0	323.31	27	27	27	33	33	33	4	9	9	15	11	18	4.03892298457037	0	-6.95093981424968	-2.85209395998789	3.64078262754142	0	-5.23246320088704	-2.16628037205506	7.58678763740368	0	-6.09170150756836	-2.54495772819581
Color2 [A=255, R=169, G=169, B=169]	9	9		P04840	P04840	Mitochondrial outer membrane protein porin 1	POR1	1	91	+	+	+	21	21	30.428	0	240.56	17	16	17	16	16	15	10	9	11	8	8	7	4.51659308671379	0	-3.15793736775716	-1.4685100061208	3.04995073629861	0.00172670807453416	-2.23900286356608	-0.994073139059002	6.80532535700059	0.000841463414634146	-2.69847011566162	-1.2207551437686
Color2 [A=255, R=169, G=169, B=169]	9	9		P04912;P04911	P04912;P04911	Histone H2A.2;Histone H2A.1	HTA2;HTA1	2	92				8	8	13.989	0	99.77	5	6	5	8	7	8	4	6	6	5	7	7	0.230336666132222	0.910475	0.124229431152344	0.0561761067017149	0.181610686585745	0.882318644067797	0.197757085164387	0.0819013213463184	0.339159119082486	0.577214070351759	0.160993258158367	0.0728957102609698
Color2 [A=255, R=169, G=169, B=169]	9	9		P05030;P19657	P05030;P19657	Plasma membrane ATPase 1;Plasma membrane ATPase 2	PMA1;PMA2	2	93	+	+	+	45	45	99.618	0	323.31	36	35	38	39	38	39	15	18	21	29	24	28	4.12048019975936	0	-3.65579732259115	-1.64732333452356	4.00094668190382	0.000744186046511628	-2.25310262044271	-1.05046164847165	6.32338045502106	0.000411575562700965	-2.95444997151693	-1.3076825186648
Color2 [A=255, R=0, G=255, B=0]	9	9		P05317	P05317	60S acidic ribosomal protein P0	RPP0	1	94	+		+	18	18	33.717	0	313.63	13	13	15	15	15	15	14	13	13	15	13	13	4.42877262601714	0.00235443037974684	2.05615361531576	0.977691208519066	2.66484889095603	0.047349593495935	1.24348068237305	0.571185420148735	5.10872848959524	0.00704529616724739	1.6498171488444	0.751021463568402
Color2 [A=255, R=0, G=255, B=0]	9	9		P05318	P05318	60S acidic ribosomal protein P1-alpha	RPP1A	1	95	+	+	+	4	4	10.908	0	142.62	3	3	3	4	4	3	3	3	4	3	3	3	2.53333592701894	0.00363025210084034	-2.04109255472819	-0.881628159518234	6.66184627216588	0.00172136222910217	-2.00174649556478	-0.987229434867538	4.50374909837313	0.00355463917525773	-2.02141952514648	-0.88540729873924
Color2 [A=255, R=0, G=255, B=0]	9	9		P05319	P05319	60S acidic ribosomal protein P2-alpha	RPP2A	1	96				7	7	10.746	0	318.3	7	7	6	5	5	5	5	5	5	5	5	5	1.41737962016669	0.546143459915612	-0.501532872517902	-0.231680946923354	0.724435092125802	0.459118028534371	-0.675263086954754	-0.2782757704976	1.26348960191586	0.15536	-0.588397979736328	-0.259175342824649
Color2 [A=255, R=169, G=169, B=169]	9	9		P05373	P05373	Delta-aminolevulinic acid dehydratase	HEM2	1	97				10	10	37.74	0	66.819	4	3	3	9	9	8	0	0	0	0	0	0	NaN	NaN	NaN	NaN	NaN	NaN	NaN	NaN	NaN	NaN	NaN	NaN
Color2 [A=255, R=169, G=169, B=169]	9	9		P05374	P05374	Phosphatidylethanolamine N-methyltransferase	CHO2	1	98		+	+	5	5	101.2	0	19.174	3	3	3	3	3	3	0	0	0	1	0	1	NaN	NaN	NaN	NaN	1.68511929790826	0.000388663967611336	-3.73458735148112	-1.2421551719682	3.24914550970576	0.000194331983805668	-4.31761900583903	-1.50486264797665
Color2 [A=255, R=169, G=169, B=169]	9	9		P05453	P05453	Eukaryotic peptide chain release factor GTP-binding subunit	SUP35	1	99				25	25	76.55	0	120.91	16	17	17	15	14	16	10	12	12	11	15	16	0.0290183259302871	0.991338199513382	-0.0106468200683594	-0.00501415550532577	1.83527226584928	0.557742574257426	0.482611974080406	0.227954764425327	1.00101685317813	0.431160696008188	0.235982577006023	0.110784892885287
Color2 [A=255, R=169, G=169, B=169]	9	9		P05626	P05626	ATP synthase subunit 4, mitochondrial	ATP4	1	100				3	3	26.925	0	8.3418	0	0	0	3	3	3	1	0	0	0	1	0	NaN	NaN	NaN	NaN	NaN	NaN	NaN	NaN	1.17007061491124	0.0132462006079027	-1.86790466308594	-0.6415558632838
Color2 [A=255, R=169, G=169, B=169]	9	9		P05694	P05694	5-methyltetrahydropteroyltriglutamate--homocysteine methyltransferase	MET6	1	101	+	+	+	59	59	85.859	0	323.31	43	44	45	50	50	51	1	1	1	3	3	3	3.7776101044982	0	-12.6876277923584	-4.33087118016102	6.53579064516654	0	-10.929656346639	-5.05467699861457	8.8765740943383	0	-11.8086420694987	-4.6087814544723
Color2 [A=255, R=0, G=255, B=0]	9	9		P05737	P05737	60S ribosomal protein L7-A	RPL7A	1	102	+	+	+	22	22	27.638	0	323.31	19	19	20	18	18	18	17	17	17	16	18	17	4.31932579827235	0.00231775700934579	2.04615020751953	0.970060993417854	3.15180300452947	0.00617263157894737	1.61118380228679	0.742188878214747	7.699481397975	0.00394411177644711	1.82866700490316	0.864606658176095
Color2 [A=255, R=0, G=255, B=0]	9	9		P05738	P05738	60S ribosomal protein L9-A	RPL9A	1	103				19	19	21.569	0	272.71	9	12	12	14	14	14	13	13	13	14	12	14	3.90588452704857	0.0805925925925926	1.11514727274577	0.537214669920589	2.48930980717131	0.140587706146927	1.05506896972656	0.486784873452846	6.73107515955977	0.0274807947019868	1.08510812123616	0.52013966994858
Color2 [A=255, R=0, G=255, B=0]	9	9		P05739	P05739	60S ribosomal protein L6-B	RPL6B	1	104	+	+	+	18	18	19.986	0	233.54	14	15	14	17	17	16	15	15	15	15	15	15	3.93109639019583	0.00234700315457413	2.08735847473145	0.975492748268806	3.78487075664998	0.00447816091954023	1.67840131123861	0.790785344824535	7.24009748619893	0.00358024691358025	1.88287989298503	0.883062162540187
Color2 [A=255, R=0, G=255, B=0]	9	9		P05743	P05743	60S ribosomal protein L26-A	RPL26A	1	106		+		11	11	14.234	0	157.16	8	7	8	11	10	10	10	10	10	10	10	10	2.017906700851	0.169165247018739	1.02376302083333	0.461209675845359	3.95166415997476	0.00480709534368071	1.6315237681071	0.77398049029017	3.83034439261166	0.0172658959537572	1.32764339447021	0.596852687645257
Color2 [A=255, R=0, G=255, B=0]	9	9		P05744	P05744	60S ribosomal protein L33-A	RPL33A	1	107				11	2	12.154	0	17.542	7	7	7	11	10	11	8	8	8	10	11	9	0.567153551706812	0.311623672230653	-0.991556167602539	-0.357071641261889	2.68723598097574	0.0229684210526316	1.37984148661296	0.628987737183618	0.144390495663711	0.56050101010101	0.194142659505211	0.0770129923542592
Color2 [A=255, R=0, G=255, B=0]	9	9		P05745	P05745	60S ribosomal protein L36-A	RPL36A	1	108		+	+	9	2	11.124	0	6.3907	8	8	8	9	9	9	8	8	8	9	9	9	2.75483285029689	0.139021126760563	1.02993202209473	0.48155566147981	2.71493319094405	0	3.07838312784831	1.26944788417863	3.40389003653915	0.00401581027667984	2.05415757497152	0.857993367895441
Color2 [A=255, R=0, G=255, B=0]	9	9		P05747	P05747	60S ribosomal protein L29	RPL29	1	109	+			4	4	6.6687	0	14.629	3	3	3	3	3	3	2	2	2	1	3	3	2.38004259716018	0.00362011173184358	2.06314277648926	0.877710642203758	0.549439322788491	0.516943538268507	-0.614207585652668	-0.246207466425767	0.537037165061035	0.142444193912063	0.724467595418297	0.27349129906648
Color2 [A=255, R=0, G=255, B=0]	9	9		P05748	P05748	60S ribosomal protein L15-A	RPL15A	1	110	+		+	15	15	24.422	0	260.15	9	10	10	14	14	14	10	11	11	14	15	14	3.91412232131811	0.000532188841201717	2.55954233805339	1.17781271209201	3.7129894464265	0.0612224	1.15972455342611	0.555357116465255	4.46392419126896	0.00459510357815443	1.85963344573975	0.821677130111004
Color2 [A=255, R=0, G=255, B=0]	9	9		P05749	P05749	60S ribosomal protein L22-A	RPL22A	1	111				6	6	13.693	0	187.8	5	6	6	6	6	6	4	4	5	5	6	6	3.49741261838353	0.0486454183266932	1.26808293660482	0.601117538520246	0.757029915405529	0.434526867627785	0.709264119466145	0.291790814348733	2.60337577921119	0.0471751552795031	0.988673528035481	0.440041583178004
Color2 [A=255, R=0, G=255, B=255]	9	9		P05750	P05750	40S ribosomal protein S3	RPS3	1	112	+		+	27	27	26.502	0	323.31	24	24	24	21	20	20	22	24	23	23	21	21	3.90083554700155	0.00378201634877384	1.81770960489909	0.855831117477336	3.47016319184637	0.0245296167247387	1.31901741027832	0.62341619148702	4.16537276595981	0.00960262725779967	1.5683635075887	0.699843059526152
Color2 [A=255, R=0, G=255, B=255]	9	9		P05755	P05755	40S ribosomal protein S9-B	RPS9B	1	113	+	+	+	25	25	22.298	0	274.13	24	23	23	21	22	21	18	18	19	22	20	21	3.21795694149223	0.00147297297297297	2.28833325703939	1.0246535656542	3.58360647750188	0.00547234042553191	1.60219256083171	0.751655873307297	5.2036004923975	0.00373279352226721	1.94526290893555	0.873740059362693
Color2 [A=255, R=0, G=255, B=255]	9	9		P05756	P05756	40S ribosomal protein S13	RPS13	1	114	+	+	+	12	12	17.029	0	157.26	11	11	11	12	12	12	9	10	10	11	10	10	4.51324866418825	0.000753424657534247	2.16864140828451	1.03096352053553	4.51433134692406	0.00439729119638826	1.62543296813965	0.7823860051159	8.13326598443807	0.00328964059196617	1.89703718821208	0.900079281941368
Color2 [A=255, R=0, G=255, B=255]	9	9		P05759;P0CG63	P05759	Ubiquitin-40S ribosomal protein S31;Ubiquitin;40S ribosomal protein S31	RPS31	2	115				9	9	17.216	0	203.42	6	7	6	8	8	8	7	8	7	7	8	7	0.0618369137728514	0.973930864197531	0.0494562784830741	0.0217136268413308	1.76024953921742	0.459782945736434	0.595905939737957	0.276864595179698	0.878406235960211	0.330958158995816	0.322681109110512	0.146879492169667
Color2 [A=255, R=169, G=169, B=169]	9	9		P06101	P06101	Hsp90 co-chaperone Cdc37	CDC37	1	117				12	12	58.384	0	65.569	9	9	9	11	10	10	1	0	0	0	0	0	NaN	NaN	NaN	NaN	NaN	NaN	NaN	NaN	NaN	NaN	NaN	NaN
Color2 [A=255, R=169, G=169, B=169]	9	9		P06103	P06103	Eukaryotic translation initiation factor 3 subunit B	PRT1	1	118				34	34	88.129	0	265.09	20	21	22	26	29	27	15	14	16	20	17	21	0.469565948926001	0.891587421383648	-0.143007914225262	-0.067080674565042	0.0328235329717464	0.992856230031949	-0.00854619344075758	-0.00409324098723744	0.477479724473663	0.767815324165029	-0.0757770538330078	-0.0365278778291901
Color2 [A=255, R=169, G=169, B=169]	9	9		P06105	P06105	Protein SCP160	SCP160	1	120				85	85	134.81	0	323.31	54	59	53	69	70	69	43	52	45	52	53	56	1.3239753869924	0.615785419532325	-0.435593287150066	-0.202224118974294	0.474079961398308	0.920053215077605	-0.116158167521156	-0.0551494776926228	1.49604797542923	0.372260599793175	-0.275875727335613	-0.13070158329695
Color2 [A=255, R=169, G=169, B=169]	9	9		P06168	P06168	Ketol-acid reductoisomerase, mitochondrial	ILV5	1	121	+	+	+	33	33	44.368	0	323.31	30	29	28	30	28	30	6	10	7	5	6	9	4.03288114123472	0	-7.45865948994955	-3.01881861066508	4.43056496379941	0	-7.26133028666179	-3.07212716318214	9.95539831962069	0	-7.35999488830566	-3.2391095270659
Color2 [A=255, R=169, G=169, B=169]	9	9		P06169;Q07471	P06169	Pyruvate decarboxylase isozyme 1	PDC1	2	122	+	+	+	50	50	61.495	0	323.31	38	39	39	40	38	38	19	20	15	22	17	22	6.39218800261234	0	-6.32355372111002	-3.00836291766319	4.53241495412141	0	-6.42158190409343	-2.78821682253757	11.9015742881923	0	-6.37256781260173	-2.96395843411926
Color2 [A=255, R=169, G=169, B=169]	9	9		P06208	P06208	2-isopropylmalate synthase	LEU4	1	123		+	+	25	25	68.408	0	217.35	21	20	21	21	20	19	1	0	0	5	3	7	NaN	NaN	NaN	NaN	3.86460286709506	0	-6.00575574239095	-2.48359209834687	7.9438748636116	0	-6.71961752573649	-2.80125924359102
Color2 [A=255, R=169, G=169, B=169]	9	9		P06245;P06244;P05986	P06245;P06244;P05986	cAMP-dependent protein kinase type 2;cAMP-dependent protein kinase type 1;cAMP-dependent protein kinase type 3	TPK2;TPK1;TPK3	3	124				3	3	44.219	0.0068886	2.0588	1	0	1	2	2	2	0	0	0	0	0	1	NaN	NaN	NaN	NaN	NaN	NaN	NaN	NaN	NaN	NaN	NaN	NaN
Color2 [A=255, R=0, G=255, B=255]	9	9		P06367	P06367	40S ribosomal protein S14-A	RPS14A	1	125		+		16	16	14.536	0	245.92	15	14	14	12	12	12	12	12	13	11	12	12	3.41817267750788	0.0592	1.20666058858236	0.57208566825501	4.03685404997805	0.00445965770171149	1.75365257263184	0.830950307763656	5.92906389828178	0.0101558441558442	1.48015658060709	0.690609890559218
Color2 [A=255, R=169, G=169, B=169]	9	9		P06634;P24784	P06634	ATP-dependent RNA helicase DED1	DED1	2	126				35	35	65.552	0	323.31	25	27	26	34	34	34	26	28	28	30	30	31	2.383302551515	0.0228950749464668	1.48221143086752	0.658362863732342	2.53998364269436	0.0451830065359477	1.26151275634766	0.574990197841791	5.53609795572933	0.0134402420574887	1.37186209360759	0.639086641820579
Color2 [A=255, R=169, G=169, B=169]	9	9		P06780	P06780	GTP-binding protein RHO1	RHO1	1	129				7	7	23.152	0	17.699	3	3	3	5	5	4	0	0	0	0	0	0	NaN	NaN	NaN	NaN	NaN	NaN	NaN	NaN	NaN	NaN	NaN	NaN
Color2 [A=255, R=169, G=169, B=169]	9	9		P06782	P06782	Carbon catabolite-derepressing protein kinase	SNF1	1	131				3	3	72.045	0	7.0964	1	0	2	3	3	2	1	2	0	3	2	3	0.105694085945351	0.811953125	-0.379210154215496	-0.115137653930502	0.66435872948982	0.49826835443038	-0.615922927856445	-0.254491610208821	0.7193872963989	0.100703703703704	-0.850893656412762	-0.326467846192039
Color2 [A=255, R=169, G=169, B=169]	9	9		P06785	P06785	Thymidylate synthase	CDC21	1	132				7	7	35.047	0	16.245	5	3	4	5	5	6	0	0	0	0	0	0	NaN	NaN	NaN	NaN	NaN	NaN	NaN	NaN	NaN	NaN	NaN	NaN
Color2 [A=255, R=169, G=169, B=169]	9	9		P06786	P06786	DNA topoisomerase 2	TOP2	1	133				6	6	164.21	0	25.949	1	1	1	3	4	3	0	0	0	3	2	2	NaN	NaN	NaN	NaN	0.140147161718297	0.931181619256018	-0.10093879699707	-0.0445335582821172	0.307896724513429	0.173821782178218	-0.732197125752769	-0.241893155687185
Color2 [A=255, R=169, G=169, B=169]	9	9		P06787	P06787	Calmodulin	CMD1	1	134			+	8	8	16.135	0	99.414	4	4	4	8	8	8	0	1	0	2	0	0	NaN	NaN	NaN	NaN	NaN	NaN	NaN	NaN	6.5077958059253	0	-6.27986526489258	-2.48535832557888
Color2 [A=255, R=169, G=169, B=169]	9	9		P07149	P07149	Fatty acid synthase subunit beta;3-hydroxyacyl-[acyl-carrier-protein] dehydratase;Enoyl-[acyl-carrier-protein] reductase [NADH];[Acyl-carrier-protein] acetyltransferase;[Acyl-carrier-protein] malonyltransferase;S-acyl fatty acid synthase thioesterase	FAS1	1	135	+	+	+	120	120	228.69	0	323.31	79	82	78	102	99	100	23	37	35	54	24	50	3.4491980123194	0.000639175257731959	-3.11785888671875	-1.36921756528699	2.53516645740262	0	-3.28274027506511	-1.30981017197422	6.43197437126812	0.00032	-3.20029958089193	-1.40766852081595
Color2 [A=255, R=169, G=169, B=169]	9	9		P07170	P07170	Adenylate kinase	ADK1	1	136	+	+	+	28	28	24.254	0	288.67	21	22	20	26	24	24	0	3	2	2	0	1	4.15230116924637	0	-8.4676342010498	-3.38912500790393	4.59023474261293	0	-8.57900937398275	-3.5871420743928	9.9037380668359	0	-8.05513540903727	-3.49987407887809
Color2 [A=255, R=169, G=169, B=169]	9	9		P07172	P07172	Histidinol-phosphate aminotransferase	HIS5	1	137				3	3	42.646	0	9.1569	2	1	2	1	1	1	0	1	0	0	0	1	NaN	NaN	NaN	NaN	NaN	NaN	NaN	NaN	NaN	NaN	NaN	NaN
Color2 [A=255, R=169, G=169, B=169]	9	9		P07213	P07213	Mitochondrial import receptor subunit TOM70	TOM70	1	138	+	+	+	27	27	70.122	0	151.18	12	12	13	21	21	22	0	3	2	6	1	6	4.3410818198012	0	-5.28626950581868	-2.31972657065884	4.49223614681192	0	-5.03838539123535	-2.24583879154035	9.10392652171285	0	-5.21141656239828	-2.33150414761129
Color2 [A=255, R=169, G=169, B=169]	9	9		P07244	P07244	Bifunctional purine biosynthetic protein ADE5,7;Phosphoribosylamine--glycine ligase;Phosphoribosylformylglycinamidine cyclo-ligase	ADE5,7	1	139	+	+	+	40	40	86.067	0	323.31	24	26	25	34	30	33	4	9	9	10	5	12	2.63260491835015	0	-5.64877128601074	-2.00293834295907	2.92175478332552	0	-5.45410283406575	-2.04731939398672	5.50586062429556	0	-5.55143706003825	-2.13696820301187
Color2 [A=255, R=169, G=169, B=169]	9	9		P07245	P07245	C-1-tetrahydrofolate synthase, cytoplasmic;Methylenetetrahydrofolate dehydrogenase;Methenyltetrahydrofolate cyclohydrolase;Formyltetrahydrofolate synthetase	ADE3	1	140				57	57	102.2	0	323.31	41	46	44	41	46	45	37	45	42	44	39	44	2.22978574187712	0.614179310344828	0.422852834065754	0.203386621792075	2.4814260017041	0.322126721763085	0.760826746622723	0.358656089018667	3.31314906611756	0.136767494356659	0.591839790344238	0.279594453198188
Color2 [A=255, R=169, G=169, B=169]	9	9		P07246	P07246	Alcohol dehydrogenase 3, mitochondrial	ADH3	1	141	+	+	+	19	17	40.369	0	80.053	15	15	15	16	17	16	0	3	3	3	4	3	2.27811712735249	0	-7.87300109863281	-2.2972262646601	7.09543531880747	0	-8.69854354858398	-4.15488673830023	5.77804857816513	0	-8.52259985605876	-2.9833720711843
Color2 [A=255, R=169, G=169, B=169]	9	9		P07251	P07251	ATP synthase subunit alpha, mitochondrial	ATP1	1	142	+	+	+	30	30	58.607	0	248.06	22	22	21	22	23	21	1	4	4	5	2	5	3.97928443274332	0	-7.34861373901367	-2.9649322315445	3.50569402698023	0	-7.49131711324056	-2.83335022771674	8.79627033958164	0	-7.41996542612711	-3.14405963032578
Color2 [A=255, R=169, G=169, B=169]	9	9		P07256	P07256	Cytochrome b-c1 complex subunit 1, mitochondrial	COR1	1	143	+	+	+	10	10	50.227	0	57.693	3	3	4	8	10	8	0	1	1	1	1	1	1.44287469937944	0.00355068493150685	-2.39354705810547	-0.863776198746689	1.73103985823356	0.00430922693266833	-2.17808151245117	-0.848063389398492	2.43996137792734	0.00289380530973451	-2.46347045898438	-0.928714358343495
Color2 [A=255, R=169, G=169, B=169]	9	9		P07257	P07257	Cytochrome b-c1 complex subunit 2, mitochondrial	QCR2	1	144				12	12	40.478	0	64.005	8	9	8	9	9	10	0	0	0	1	0	0	NaN	NaN	NaN	NaN	NaN	NaN	NaN	NaN	NaN	NaN	NaN	NaN
Color2 [A=255, R=169, G=169, B=169]	9	9		P07259	P07259	Protein URA2;Glutamine-dependent carbamoyl-phosphate synthase;Aspartate carbamoyltransferase	URA2	1	146				125	125	245.04	0	323.31	81	73	75	102	98	99	39	50	60	66	67	67	2.99776214937251	0.0686907020872865	-1.18757629394531	-0.55543253141642	6.81737128747824	0.111152073732719	-1.02509943644206	-0.509254338690798	7.47453463587071	0.0250806451612903	-1.10633786519368	-0.533577054097987
Color2 [A=255, R=169, G=169, B=169]	9	9		P07260	P07260	Eukaryotic translation initiation factor 4E	CDC33	1	147				17	17	24.254	0	137.84	10	12	11	13	12	12	9	10	11	10	10	10	0.986896465898648	0.725185580774366	-0.333125432332356	-0.154349795317985	0.982976435409424	0.710575866188769	0.364286422729492	0.167587196244189	0.0180228625836649	0.952718146718147	0.0155804951985665	0.00677964135892235
Color2 [A=255, R=169, G=169, B=169]	9	9		P07262;P39708	P07262	NADP-specific glutamate dehydrogenase 1	GDH1	2	148	+	+	+	28	28	49.569	0	323.31	7	8	7	28	28	26	2	2	1	2	1	3	3.08210517332496	0.00052991452991453	-2.70499102274577	-1.17656759011867	6.73550651468197	0	-9.20436350504557	-4.33796399206913	2.48355649790145	3.65296803652968E-05	-5.95467726389567	-1.67635871952882
Color2 [A=255, R=169, G=169, B=169]	9	9		P07263	P07263	Histidine--tRNA ligase, mitochondrial	HTS1	1	149		+	+	30	30	59.952	0	203.55	20	21	22	19	21	20	0	0	1	2	1	2	NaN	NaN	NaN	NaN	5.14448014994959	0	-7.8231258392334	-3.46289567667864	7.38154819716277	0	-6.93669700622559	-2.80744678200255
Color2 [A=255, R=169, G=169, B=169]	9	9		P07264	P07264	3-isopropylmalate dehydratase	LEU1	1	150	+	+	+	52	52	85.793	0	323.31	39	36	34	43	43	44	2	4	2	14	9	14	5.15172620416445	0	-9.44700940450032	-4.08676675777245	4.01359741172137	0	-7.15870920817057	-2.91371342854928	7.65259371384104	0	-8.30285930633545	-3.28416665139039
Color2 [A=255, R=169, G=169, B=169]	9	9		P07267	P07267	Saccharopepsin	PEP4	1	151				19	19	44.498	0	143.25	14	12	14	14	13	14	0	0	0	1	0	0	NaN	NaN	NaN	NaN	NaN	NaN	NaN	NaN	NaN	NaN	NaN	NaN
Color2 [A=255, R=169, G=169, B=169]	9	9		P07273	P07273	Transcription elongation factor S-II	DST1	1	152				3	3	34.843	0	3.6728	1	3	2	1	1	1	0	0	0	0	0	0	NaN	NaN	NaN	NaN	NaN	NaN	NaN	NaN	NaN	NaN	NaN	NaN
Color2 [A=255, R=169, G=169, B=169]	9	9		P07274	P07274	Profilin	PFY1	1	153	+	+	+	7	7	13.677	0	146.4	7	7	7	7	7	7	3	5	4	5	5	5	4.36618496552324	0	-2.9793841044108	-1.38262342292824	3.71204285272297	0.00352506596306069	-1.88862546284994	-0.880972485612742	5.86098147429656	0.00152533333333333	-2.43400478363037	-1.08678970098192
Color2 [A=255, R=169, G=169, B=169]	9	9		P07275	P07275	Delta-1-pyrroline-5-carboxylate dehydrogenase, mitochondrial	PUT2	1	154				8	8	64.434	0	27.679	2	3	3	7	6	7	0	0	0	0	0	0	NaN	NaN	NaN	NaN	NaN	NaN	NaN	NaN	NaN	NaN	NaN	NaN
Color2 [A=255, R=169, G=169, B=169]	9	9		P07277	P07277	Mevalonate kinase	ERG12	1	155				8	8	48.459	0	31.974	3	2	5	6	5	4	0	0	0	0	0	0	NaN	NaN	NaN	NaN	NaN	NaN	NaN	NaN	NaN	NaN	NaN	NaN
Color2 [A=255, R=169, G=169, B=169]	9	9		P07278	P07278	cAMP-dependent protein kinase regulatory subunit	BCY1	1	156		+	+	11	11	47.218	0	81.689	8	7	8	9	9	9	0	0	0	2	1	0	NaN	NaN	NaN	NaN	1.23654370709219	0.00104234527687296	-3.41912015279134	-1.03654770199307	2.9697070058827	0.000324723247232472	-4.12894694010417	-1.41929123798482
Color2 [A=255, R=0, G=255, B=255]	9	9		P07281;P07280	P07281;P07280	40S ribosomal protein S19-B;40S ribosomal protein S19-A	RPS19B;RPS19A	2	157	+			15	15	15.891	0	223.63	13	14	13	13	13	13	11	11	11	13	11	12	5.06242229068091	0.00507	1.65141995747884	0.802690091764069	3.13000806732325	0.0200851063829787	1.37204360961914	0.638931940321785	4.91384735006308	0.0101359223300971	1.51173178354899	0.690375769839299
Color2 [A=255, R=169, G=169, B=169]	9	9		P07283	P07283	Phosphomannomutase	SEC53	1	158			+	20	20	29.063	0	315.54	15	15	16	19	18	19	0	1	0	2	0	0	NaN	NaN	NaN	NaN	NaN	NaN	NaN	NaN	8.97115051419061	0	-9.59841426213582	-3.92262708672713
Color2 [A=255, R=169, G=169, B=169]	9	9		P07284	P07284	Serine--tRNA ligase, cytoplasmic	SES1	1	159	+		+	41	41	53.309	0	323.31	28	31	26	33	28	35	1	0	1	2	0	0	2.20089805051801	0	-6.68227577209473	-2.04177542131029	NaN	NaN	NaN	NaN	5.92940995748848	0	-7.09552828470866	-2.64098655757911
Color2 [A=255, R=169, G=169, B=169]	9	9		P07285	P07285	Anthranilate phosphoribosyltransferase	TRP4	1	160				5	5	41.374	0	12.088	2	2	3	2	3	4	0	0	0	0	0	1	NaN	NaN	NaN	NaN	NaN	NaN	NaN	NaN	NaN	NaN	NaN	NaN
Color2 [A=255, R=169, G=169, B=169]	9	9		P07342	P07342	Acetolactate synthase catalytic subunit, mitochondrial	ILV2	1	161				36	36	74.936	0	257.88	25	25	28	29	30	28	29	31	29	20	24	21	3.19250085323473	0.0129090909090909	1.55262247721354	0.718575588685769	1.28277247233154	0.459984455958549	-0.617413202921547	-0.277401274048604	0.317610547960589	0.266294803817603	0.467604637145996	0.177173226362134
Color2 [A=255, R=169, G=169, B=169]	9	9		P07347	P07347	N-terminal acetyltransferase A complex catalytic subunit ARD1	ARD1	1	162	+	+	+	9	9	27.603	0	42.762	2	2	2	5	4	5	5	7	7	7	6	7	2.70521792109809	0.00254970760233918	2.11444218953451	0.921869989507685	4.04473499628693	0.0010223642172524	2.17479832967123	1.01801747819464	6.65463821390699	0.00218352941176471	2.14462025960287	0.986693409837349
Color2 [A=255, R=169, G=169, B=169]	9	9		P07560	P07560	Ras-related protein SEC4	SEC4	1	163				7	7	23.505	0	35.972	4	4	6	4	3	4	0	0	1	0	0	0	NaN	NaN	NaN	NaN	NaN	NaN	NaN	NaN	NaN	NaN	NaN	NaN
Color2 [A=255, R=169, G=169, B=169]	9	9		P07702	P07702	L-aminoadipate-semialdehyde dehydrogenase	LYS2	1	164		+	+	18	18	155.34	0	81.427	8	8	10	14	13	14	0	1	0	0	1	1	NaN	NaN	NaN	NaN	2.06640516812303	0.000380952380952381	-3.28709920247396	-1.22501372089133	4.71163591329059	3.52422907488987E-05	-4.12102858225505	-1.61884812696504
Color2 [A=255, R=169, G=169, B=169]	9	9		P07703	P07703	DNA-directed RNA polymerases I and III subunit RPAC1	RPC40	1	165				15	15	37.686	0	154.47	9	10	9	13	11	14	10	11	11	14	10	13	3.48338495512424	0.0426909090909091	1.29596519470215	0.613363901383447	2.72767591544737	0.101260869565217	1.11401049296061	0.517519099289523	5.36820564175156	0.0210581717451524	1.20498784383138	0.564554981714378
Color2 [A=255, R=169, G=169, B=169]	9	9		P07806	P07806	Valine--tRNA ligase, mitochondrial	VAS1	1	166	+	+	+	61	61	125.77	0	323.31	44	44	42	49	48	50	2	3	4	9	4	4	4.89163839838681	0	-4.19975407918294	-1.94342705935172	3.96304619884075	0	-5.34539159138997	-2.27329560939795	7.68703851790466	0	-4.77257283528646	-2.0740404072121
Color2 [A=255, R=169, G=169, B=169]	9	9		P07807	P07807	Dihydrofolate reductase	DFR1	1	167				2	2	24.261	0.00061501	3.1427	2	2	1	0	1	0	0	0	0	0	0	0	NaN	NaN	NaN	NaN	NaN	NaN	NaN	NaN	NaN	NaN	NaN	NaN
Color2 [A=255, R=169, G=169, B=169]	9	9		P07991	P07991	Ornithine aminotransferase	CAR2	1	168	+	+	+	23	23	46.085	0	205.15	14	13	13	22	22	22	0	1	1	1	1	2	2.63378589009251	0	-7.22074063618978	-2.3692103931659	5.86854963452425	0	-9.69649855295817	-4.38460567099326	6.42683116509639	0	-8.30149825414022	-3.06296157560917
Color2 [A=255, R=169, G=169, B=169]	9	9		P08417	P08417	Fumarate hydratase, mitochondrial	FUM1	1	169			+	14	14	53.151	0	101.81	7	9	11	11	12	10	0	0	1	0	1	2	NaN	NaN	NaN	NaN	0.66654107014957	0.0179964221824687	-2.33647537231445	-0.650931326585186	2.76557358752841	0.000207171314741036	-4.61425717671712	-1.49416029124974
Color2 [A=255, R=169, G=169, B=169]	9	9		P08518	P08518	DNA-directed RNA polymerase II subunit RPB2	RPB2	1	170				23	23	138.75	0	66.521	12	10	14	18	16	17	4	5	5	11	5	11	0.431550150844575	0.555753846153846	-0.586917241414387	-0.227320343069996	0.962304846151649	0.355049932523617	-0.801870981852215	-0.33548255413234	1.27899644372545	0.119585893060296	-0.694394111633301	-0.299838481900974
Color2 [A=255, R=169, G=169, B=169]	9	9		P08524	P08524	Farnesyl pyrophosphate synthase	ERG20	1	171	+	+	+	18	18	40.483	0	139.9	14	14	12	17	17	17	0	1	1	0	1	1	4.75653645295031	0	-6.36852010091146	-2.81294872809902	6.40143265335954	0	-6.45930926005046	-3.0705570805912	7.32170838731009	0	-6.59697182973226	-2.68798812165368
Color2 [A=255, R=169, G=169, B=169]	9	9		P08536	P08536	Sulfate adenylyltransferase	MET3	1	172		+	+	7	7	57.724	0	52.871	5	3	5	4	3	2	0	0	0	1	0	1	NaN	NaN	NaN	NaN	2.17403131977785	0.00573248407643312	-1.75536918640137	-0.750096007321486	3.52491716408625	0.000318339100346021	-3.69975821177164	-1.37829638478296
Color2 [A=255, R=169, G=169, B=169]	9	9		P08566	P08566	Pentafunctional AROM polypeptide;3-dehydroquinate synthase;3-phosphoshikimate 1-carboxyvinyltransferase;Shikimate kinase;3-dehydroquinate dehydratase;Shikimate dehydrogenase	ARO1	1	174				47	47	174.75	0	179.81	28	27	27	38	38	37	9	17	14	21	19	19	2.72691557002094	0.0844428044280443	-1.14996910095215	-0.532986121978836	1.33820455438746	0.387978751660027	-0.702998479207356	-0.313035668226211	3.81249270188692	0.0508776266996292	-0.926483790079754	-0.429442127661614
Color2 [A=255, R=169, G=169, B=169]	9	9		P08964	P08964	Myosin-1	MYO1	1	175	+	+	+	3	3	223.63	0.0029744	2.5774	3	3	3	1	1	1	3	3	3	2	1	2	2.93690735760043	0.00254227405247813	2.07412719726563	0.921744206737638	3.49832669088634	0	3.83459854125977	1.64499475099601	3.5932172583614	0.00104347826086957	2.9543628692627	1.16525874836698
Color2 [A=255, R=169, G=169, B=169]	9	9		P09032	P09032	Translation initiation factor eIF-2B subunit gamma	GCD1	1	176		+	+	9	9	65.699	0	63.563	6	4	5	7	7	5	1	1	2	0	1	1	2.60152556699398	0.0122379862700229	-1.61991882324219	-0.723251019754425	1.67457884437502	0	-4.99478340148926	-1.48817458565873	3.01920771969833	0.00102325581395349	-3.13338883717855	-1.16968010117925
Color2 [A=255, R=169, G=169, B=169]	9	9		P09064	P09064	Eukaryotic translation initiation factor 2 subunit beta	SUI3	1	177				19	19	31.574	0	105.55	11	11	12	15	16	16	10	13	9	14	13	16	1.33348039537495	0.482632183908046	-0.573118845621742	-0.260378269615773	0.195163408418135	0.960508620689655	-0.0494105021158866	-0.0235600414281988	0.665342628447729	0.349993756503642	-0.311264673868816	-0.139223283104833
Color2 [A=255, R=169, G=169, B=169]	9	9		P09436	P09436	Isoleucine--tRNA ligase, cytoplasmic	ILS1	1	178	+	+	+	80	80	122.98	0	323.31	57	55	56	65	66	60	2	3	5	4	2	1	2.6379896946122	0	-4.05944760640462	-1.56886234868899	5.50960798063323	0	-4.61129315694173	-2.17133892034612	7.47720620648186	0	-4.33537038167318	-1.89517169311519
Color2 [A=255, R=169, G=169, B=169]	9	9		P09440	P09440	C-1-tetrahydrofolate synthase, mitochondrial;Methylenetetrahydrofolate dehydrogenase;Methenyltetrahydrofolate cyclohydrolase;Formyltetrahydrofolate synthetase	MIS1	1	179		+		44	40	106.22	0	160.57	25	24	22	32	31	30	25	31	30	36	33	37	2.72252977160321	0.152966956521739	1.0105717976888	0.472480404561901	3.91228032628425	0.0060956340956341	1.55307515462239	0.737744802682409	6.20014732071782	0.0164040995607613	1.2818234761556	0.605783171726185
Color2 [A=255, R=169, G=169, B=169]	9	9		P09457	P09457	ATP synthase subunit 5, mitochondrial	ATP5	1	180				4	4	22.814	0	9.704	1	1	2	3	3	2	0	0	0	0	0	0	NaN	NaN	NaN	NaN	NaN	NaN	NaN	NaN	NaN	NaN	NaN	NaN
Color2 [A=255, R=169, G=169, B=169]	9	9		P09624	P09624	Dihydrolipoyl dehydrogenase, mitochondrial	LPD1	1	181				26	26	54.009	0	147.06	14	16	13	23	22	23	5	8	9	19	15	17	1.25687945435478	0.011751724137931	-1.99092038472494	-0.725694601312834	0.328797328613215	0.889086419753086	-0.1656182607015	-0.0750328873087729	1.04813038063905	0.0542521419828641	-1.07826932271322	-0.418986462666387
Color2 [A=255, R=169, G=169, B=169]	9	9		P09733	P09733	Tubulin alpha-1 chain	TUB1	1	182				23	23	49.799	0	300.37	12	13	13	20	21	19	8	6	10	10	9	13	2.15763500859656	0.151463414634146	-1.04263877868652	-0.473019337632866	1.94937270523656	0.0344242424242424	-1.3775774637858	-0.596486791310265	4.35577365433152	0.0221652892561983	-1.21010812123617	-0.556009123260317
Color2 [A=255, R=169, G=169, B=169]	9	9		P09734	P09734	Tubulin alpha-3 chain	TUB3	1	183		+	+	17	8	49.693	0	92.236	8	8	8	14	16	13	4	4	5	4	4	8	NaN	NaN	NaN	NaN	1.38718416224238	0.000767123287671233	-3.34631856282552	-1.07068792230746	3.58045583945831	0.000330827067669173	-3.91145102183024	-1.44253536856296
Color2 [A=255, R=169, G=169, B=169]	9	9		P09938	P09938	Ribonucleoside-diphosphate reductase small chain 1	RNR2	1	184	+	+	+	17	17	46.147	0	95.179	14	11	11	12	12	13	0	1	1	5	0	3	2.81795424641285	0	-5.67129389444987	-2.07339480549242	1.84369887414708	0	-5.06419436136882	-1.57170450402336	4.56959806577267	0	-5.43206787109375	-1.97732758242336
Color2 [A=255, R=169, G=169, B=169]	9	9		P09950	P09950	5-aminolevulinate synthase, mitochondrial	HEM1	1	185				10	10	59.362	0	62.123	5	4	5	8	9	8	0	0	0	0	0	1	NaN	NaN	NaN	NaN	NaN	NaN	NaN	NaN	NaN	NaN	NaN	NaN
Color2 [A=255, R=0, G=255, B=255]	9	9		Q3E792;P0C0T4	Q3E792;P0C0T4	40S ribosomal protein S25-A;40S ribosomal protein S25-B	RPS25A;RPS25B	2	186	+	+	+	10	10	12.039	0	125.51	5	6	7	7	7	8	6	6	6	8	7	6	2.31302215276803	0.00528358208955224	1.86697959899902	0.80093441062515	4.1115599107494	0.00337874659400545	1.90783373514811	0.902045995221365	6.42557305853261	0.00374193548387097	1.88740666707357	0.8731774908861
Color2 [A=255, R=0, G=255, B=0]	9	9		Q3E757;P0C0W9	Q3E757;P0C0W9	60S ribosomal protein L11-B;60S ribosomal protein L11-A	RPL11B;RPL11A	2	188				14	14	19.749	0	323.31	13	13	12	11	11	11	9	9	9	10	9	11	3.43376415820066	0.0721433962264151	1.15802256266276	0.550426019692025	5.3984947108371	0.0208056537102473	1.29545021057129	0.635942578126286	9.2044559839542	0.0172908827785818	1.22673638661703	0.597219724523504
Color2 [A=255, R=0, G=255, B=0]	9	9		P0C2H6;P0C2H7	P0C2H6;P0C2H7	60S ribosomal protein L27-A;60S ribosomal protein L27-B	RPL27A;RPL27B	2	189		+	+	12	12	15.531	0	216.86	10	10	10	11	11	11	9	11	10	12	9	11	3.32471516337759	0.0334327122153209	1.35418955485026	0.635900750566468	3.60619049310697	0.00477533039647577	1.64249928792318	0.770012994547355	6.91378721896433	0.00908970099667774	1.49834442138672	0.708825597151801
Color2 [A=255, R=0, G=255, B=0]	9	9		P0C2H8	P0C2H8	60S ribosomal protein L31-A	RPL31A	1	190	+			13	13	12.953	0	103.48	10	10	10	10	9	9	7	8	9	9	11	11	5.1161838781901	0.00527047146401985	1.64419682820638	0.799956003552049	1.88509474353044	0.124431610942249	1.13068771362305	0.499140137711797	5.59878716650525	0.0128488549618321	1.38744227091471	0.646548124400673
Color2 [A=255, R=169, G=169, B=169]	9	9		P0C2J1	P0C2J1	Transposon Ty1-PR3 Gag-Pol polyprotein;Capsid protein;Ty1 protease;Integrase;Reverse transcriptase/ribonuclease H	TY1B-PR3	1	195	+		+	69	2	198.37	0	10.083	46	47	47	52	53	53	40	43	38	45	43	46	1.36592947023909	0.0036	-2.49107233683268	-0.873489472192567	NaN	NaN	NaN	NaN	1.42083734508826	0.00529650092081031	-2.38202095031738	-0.794913574178698
Color2 [A=255, R=169, G=169, B=169]	9	9		P0CS90;P39987	P0CS90	Heat shock protein SSC1, mitochondrial	SSC1	2	197	+	+	+	42	42	70.627	0	323.31	34	31	34	36	38	37	19	18	24	18	17	21	4.04827990224081	0.00048062015503876	-2.3569393157959	-1.09756882246577	4.31808865183287	0.000814545454545455	-2.38848050435384	-1.12257568502095	8.24570242295394	0.00138842975206612	-2.37270991007487	-1.11338164755884
Color2 [A=255, R=169, G=169, B=169]	9	9		P0CT04	P0CT04	Protease B inhibitor 2	PBI2	1	198	+	+	+	6	6	8.5897	0	27.247	3	4	4	4	4	4	0	1	1	1	1	1	2.20822517183412	0	-4.25783475240072	-1.51676793865516	4.14502250697412	0	-2.94858487447103	-1.35609871045512	6.46514427988462	0.000195121951219512	-3.45122241973877	-1.50542354013062
Color2 [A=255, R=0, G=255, B=0]	9	9		P0CX24;P0CX23	P0CX24;P0CX23	60S ribosomal protein L20-B;60S ribosomal protein L20-A	RPL20B;RPL20A	2	201	+		+	14	13	20.437	0	128.91	12	11	11	12	13	13	10	10	10	13	11	12	4.56426914926382	0.000563636363636364	2.60580571492513	1.22871932551425	3.20297609028014	0.0448903436988543	1.22350947062175	0.5755406264754	4.77573675496148	0.0041328125	1.91465759277344	0.851251889461722
Color2 [A=255, R=0, G=255, B=0]	9	9		P0CX26;P0CX25	P0CX26;P0CX25	60S ribosomal protein L43-B;60S ribosomal protein L43-A	RPL43B;RPL43A	2	202		+		11	11	10.091	0	116.76	7	6	7	9	9	10	8	8	8	10	9	10	1.21432259397922	0.143073684210526	1.17344856262207	0.478165091763518	3.26256472542135	0.00354376657824934	1.93494097391764	0.882694848127622	3.40416826796362	0.0110175438596491	1.55419476826986	0.676270291459415
Color2 [A=255, R=0, G=255, B=0]	9	9		P0CX28;P0CX27	P0CX28;P0CX27	60S ribosomal protein L42-B;60S ribosomal protein L42-A	RPL42B;RPL42A	2	203				6	6	12.211	0	28.688	3	3	4	6	6	6	3	3	3	5	6	6	0.552383743947943	0.620225274725275	0.47715950012207	0.200274886662651	2.05113930683719	0.1168	1.12965138753255	0.504939963675377	2.24080585901236	0.0808632075471698	0.803405443827312	0.360326052912505
Color2 [A=255, R=0, G=255, B=255]	9	9		P0CX30;P0CX29	P0CX30;P0CX29	40S ribosomal protein S23-B;40S ribosomal protein S23-A	RPS23B;RPS23A	2	204				11	11	16.038	0	142.24	10	9	9	11	10	11	10	11	11	11	11	11	3.99734086827786	0.0773457943925234	1.12412261962891	0.542417499356364	0.80938389834946	0.488478371501272	0.609379450480141	0.25949695513625	3.09012397446855	0.0632397094430993	0.866751035054527	0.396952620673853
Color2 [A=255, R=0, G=255, B=255]	9	9		P0CX32;P0CX31	P0CX32;P0CX31	40S ribosomal protein S24-B;40S ribosomal protein S24-A	RPS24B;RPS24A	2	205		+	+	14	14	15.329	0	155.45	13	12	11	12	11	12	9	11	11	10	11	11	3.35455112982354	0.0191808278867102	1.44913482666016	0.678365855551728	3.68335601313958	0.00394858611825193	1.86766115824381	0.870861008761161	7.43112574470146	0.00550630630630631	1.65839799245198	0.78551218617009
Color2 [A=255, R=0, G=255, B=255]	9	9		P0CX34;P0CX33	P0CX34;P0CX33	40S ribosomal protein S30-B;40S ribosomal protein S30-A	RPS30B;RPS30A	2	206				7	7	7.1184	0	62.364	6	6	6	5	5	5	4	4	4	4	4	4	1.92795324362257	0.0544078431372549	1.34601211547852	0.583503907017488	1.75770493258551	0.0818301886792453	1.23765500386556	0.534172965914157	4.1173598399816	0.0182076813655761	1.29183355967204	0.586873795180974
Color2 [A=255, R=0, G=255, B=255]	9	9		P0CX36;P0CX35	P0CX36;P0CX35	40S ribosomal protein S4-B;40S ribosomal protein S4-A	RPS4B;RPS4A	2	207	+		+	27	27	29.41	0	323.31	24	26	25	23	23	23	23	23	22	23	23	23	5.26663052117341	0.00521867321867322	1.63696606953939	0.798314396426007	3.0146319785244	0.0103313840155945	1.52874628702799	0.702550882127656	8.02960804994127	0.00677622377622378	1.58285617828369	0.756607812142092
Color2 [A=255, R=0, G=255, B=255]	9	9		P0CX38;P0CX37	P0CX38;P0CX37	40S ribosomal protein S6-B;40S ribosomal protein S6-A	RPS6B;RPS6A	2	208		+	+	26	26	26.996	0	323.31	23	24	24	16	15	16	14	16	15	15	14	15	3.88633580308131	0.0441935483870968	1.27409172058105	0.610316145952407	3.54894134804354	0.00440723981900453	1.6830628712972	0.786095867436811	7.32860947147883	0.00936633663366337	1.47857729593913	0.703534878249326
Color2 [A=255, R=0, G=255, B=255]	9	9		P0CX40;P0CX39	P0CX40;P0CX39	40S ribosomal protein S8-B;40S ribosomal protein S8-A	RPS8B;RPS8A	2	209	+	+	+	18	18	22.489	0	323.31	13	14	14	17	15	16	12	13	12	14	13	14	3.77370389303347	0.00509547738693467	1.71164067586263	0.805215233945681	5.25667938347001	0.00514533622559653	1.56337229410807	0.763166180651024	9.11272122998897	0.00542545454545455	1.63750648498535	0.789633031618169
Color2 [A=255, R=0, G=255, B=0]	9	9		P0CX42;P0CX41	P0CX42;P0CX41	60S ribosomal protein L23-B;60S ribosomal protein L23-A	RPL23B;RPL23A	2	210				13	13	14.473	0	122.67	10	10	10	13	12	13	10	11	9	11	11	11	2.63442346660537	0.275035993740219	0.813788731892906	0.384218600010565	2.72479371891114	0.0298875638841567	1.33328755696615	0.610771431107563	4.49419616123645	0.0310685640362225	1.07353814442953	0.499155990715422
Color2 [A=255, R=0, G=255, B=0]	9	9		P0CX44;P0CX43	P0CX44;P0CX43	60S ribosomal protein L1-B;60S ribosomal protein L1-A	RPL1B;RPL1A	2	211				19	19	24.485	0	285.3	17	16	17	17	17	16	13	14	14	15	13	14	3.10353830967552	0.242248788368336	0.856499354044594	0.409126326043302	4.86194777373571	0.0357114093959732	1.21694564819336	0.594367937894982	5.85727558021897	0.0323505154639175	1.03672250111898	0.493170047413167
Color2 [A=255, R=0, G=255, B=0]	9	9		P0CX46;P0CX45	P0CX46;P0CX45	60S ribosomal protein L2-B;60S ribosomal protein L2-A	RPL2B;RPL2A	2	212				29	29	27.408	0	323.31	26	25	27	27	27	26	20	24	24	23	21	25	3.635987710859	0.0450581162324649	1.27547836303711	0.606923245206528	3.61194204497689	0.0332567567567568	1.26287651062012	0.600804355278325	5.11299854118321	0.0178742857142857	1.26917743682861	0.589985887926434
Color2 [A=255, R=0, G=255, B=255]	9	9		P0CX48;P0CX47	P0CX48;P0CX47	40S ribosomal protein S11-B;40S ribosomal protein S11-A	RPS11B;RPS11A	2	213	+	+	+	14	14	17.749	0	183.92	11	12	11	13	14	14	12	12	13	13	14	14	4.43385532588393	0.0036051948051948	1.72958056131998	0.828960628993114	3.57081835643936	0.00427722772277228	1.80487569173177	0.839745781454914	7.55312311361113	0.00437404580152672	1.76722812652588	0.83552212014663
Color2 [A=255, R=0, G=255, B=0]	9	9		P0CX50;P0CX49	P0CX50;P0CX49	60S ribosomal protein L18-B;60S ribosomal protein L18-A	RPL18B;RPL18A	2	214				13	13	20.563	0	122.85	10	9	10	10	9	10	11	11	11	11	12	11	4.18677241380215	0.0247881355932203	1.35974502563477	0.654209487856317	2.34245211429299	0.231171223021583	0.912142435709637	0.422537201220712	5.48208497299709	0.0248840970350404	1.1359437306722	0.535048274156869
Color2 [A=255, R=0, G=255, B=255]	9	9		P0CX52;P0CX51	P0CX52;P0CX51	40S ribosomal protein S16-B;40S ribosomal protein S16-A	RPS16B;RPS16A	2	215	+	+	+	19	19	15.847	0	229.73	16	14	16	12	12	12	10	12	10	14	13	13	3.71390892387344	0.00458163265306122	1.72736167907715	0.810445139997973	3.38759771226964	0.00481777777777778	1.67301114400228	0.776623864991676	6.74766635619646	0.00523475046210721	1.70018641153971	0.796528635303983
Color2 [A=255, R=0, G=255, B=0]	9	9		P0CX54;P0CX53	P0CX54;P0CX53	60S ribosomal protein L12-B;60S ribosomal protein L12-A	RPL12B;RPL12A	2	216				12	12	17.822	0	323.31	12	11	12	10	10	10	10	10	10	10	10	10	2.66182691717054	0.392248888888889	0.651082356770836	0.31109724463651	3.45451842421246	0.0529126213592233	1.18719164530436	0.563937114169219	5.17440602062115	0.0486352357320099	0.919137001037598	0.436071264506326
Color2 [A=255, R=0, G=255, B=255]	9	9		P0CX56;P0CX55	P0CX56;P0CX55	40S ribosomal protein S18-B;40S ribosomal protein S18-A	RPS18B;RPS18A	2	217	+	+	+	19	19	17.037	0	323.31	16	16	16	15	15	15	14	14	14	14	14	14	4.43129306131848	0.000488188976377953	2.33023897806804	1.10091463057213	4.79435696525366	0.00307438016528926	1.88852945963541	0.909436923284888	7.04212814181579	0.00227102803738318	2.10938421885173	0.978667050510222
Color2 [A=255, R=169, G=169, B=169]	9	9		P0CX63;P0CX64;P25384;P0C2J3;Q03494;Q12501;Q12113;Q12439;Q12392;P25383;Q12293;Q03483;P0CX61;P0CX62;Q99303;P0C2J4;Q12260	P0CX63;P0CX64;P25384;P0C2J3;Q03494;Q12501;Q12113	Transposon Ty2-F Gag-Pol polyprotein;Capsid protein;Ty2 protease;Integrase;Reverse transcriptase/ribonuclease H;Transposon Ty2-GR2 Gag-Pol polyprotein;Capsid protein;Ty2 protease;Integrase;Reverse transcriptase/ribonuclease H;Transposon Ty2-C Gag-Pol polyprotein;Capsid protein;Ty2 protease;Integrase;Reverse transcriptase/ribonuclease H;Transposon Ty2-LR1 Gag-Pol polyprotein;Capsid protein;Ty2 pro…	TY2B-F;TY2B-GR2;TY2B-C;TY2B-LR1;TY2B-DR2;TY2B-OR2;TY2B-OR1	17	218				18	2	202.04	0	4.3059	11	10	12	14	13	14	13	11	11	11	10	11	0.800976977729771	0.845557840616967	0.204156875610352	0.0964000955731918	1.70209300241163	0.724133174791914	0.337807337443031	0.161633680430451	1.30232188648151	0.379118434603502	0.270982106526695	0.127730020541454
Color2 [A=255, R=0, G=255, B=0]	9	9		P0CX83;P0CX82	P0CX83;P0CX82	60S ribosomal protein L19-B;60S ribosomal protein L19-A	RPL19B;RPL19A	2	219	+		+	14	14	21.704	0	177.95	14	14	14	11	11	11	11	11	12	11	11	11	3.16132250238032	0.00362402088772846	1.81990432739258	0.830288557855951	3.67476399854426	0.016804347826087	1.39264424641927	0.660528429233921	6.55295634844714	0.00696684118673647	1.60627428690593	0.752970549178667
Color2 [A=255, R=0, G=255, B=0]	9	9		P0CX85;P0CX84	P0CX85;P0CX84	60S ribosomal protein L35-B;60S ribosomal protein L35-A	RPL35B;RPL35A	2	220	+	+	+	12	12	13.909	0	185.87	9	9	9	8	8	8	8	9	9	7	6	7	5.31134277103865	0.00253488372093023	1.89449882507324	0.921006776341132	4.4928081046607	0.00610833333333333	1.53111267089844	0.738258584105273	9.10570152924192	0.00457466918714556	1.71280574798584	0.82454451330615
Color2 [A=255, R=169, G=169, B=169]	9	9		P10080	P10080	Single-stranded nucleic acid-binding protein	SBP1	1	221				21	21	32.989	0	282.54	16	15	17	13	14	16	13	13	13	11	13	13	3.22799776278771	0.0515108481262327	1.25622812906901	0.59052759300807	2.13354931851573	0.10253023255814	1.15167808532715	0.516648766891097	4.58848780632928	0.0222154696132597	1.20395310719808	0.55615958642802
Color2 [A=255, R=169, G=169, B=169]	9	9		P10081	P10081	ATP-dependent RNA helicase eIF4A	TIF1	1	222				36	36	44.697	0	323.31	28	29	31	29	29	29	20	22	22	29	25	30	0.62746212350706	0.875466327827192	0.168972015380859	0.0796578246473262	0.48053220540788	0.927104740904079	0.104249318440754	0.049778859305569	0.670300346026931	0.615527054108217	0.136610666910808	0.064964252679019
Color2 [A=255, R=169, G=169, B=169]	9	9		P10363	P10363	DNA primase small subunit	PRI1	1	223	+	+	+	4	4	47.69	0	24.628	0	0	0	3	3	3	1	1	1	1	1	1	3.27578599043102	0	3.34889793395996	1.43738982316672	4.37551215505027	0.00102564102564103	2.15376536051432	1.02008706540883	3.69848124454697	0.00121590909090909	2.87002754211426	1.14611646675582
Color2 [A=255, R=169, G=169, B=169]	9	9		P10591	P10591	Heat shock protein SSA1	SSA1	1	224	+	+	+	57	14	69.656	0	323.31	51	50	51	48	48	48	32	34	35	37	41	36	4.16963291691844	0	-3.07869338989258	-1.41262266933496	3.44275797936075	0.00348825065274151	-1.90513292948405	-0.8779534202588	6.14151877816925	0.00138121546961326	-2.49191315968832	-1.11807037590935
Color2 [A=255, R=169, G=169, B=169]	9	9		P10592	P10592	Heat shock protein SSA2	SSA2	1	225	+	+	+	58	58	69.469	0	323.31	49	49	50	48	50	50	34	38	38	40	39	39	4.47217013066897	0.000797101449275362	-2.2484130859375	-1.0656466088363	4.49761383032129	0.00349738219895288	-1.83751996358236	-0.879825955623023	7.9529327501722	0.00239260969976905	-2.04296652475993	-0.963217359469057
Color2 [A=255, R=169, G=169, B=169]	9	9		P10614	P10614	Lanosterol 14-alpha demethylase	ERG11	1	226	+	+	+	15	15	60.719	0	53.437	10	9	11	10	12	11	1	1	2	3	1	1	3.52516339052606	0	-4.35951360066732	-1.83908406572906	2.50197465604735	0	-4.53236516316732	-1.67026203214945	6.13853549753761	0	-4.44593938191732	-1.84597714456665
Color2 [A=255, R=0, G=255, B=0]	9	9		P10622	P10622	60S acidic ribosomal protein P1-beta	RPP1B	1	227	+		+	2	2	10.667	0	99.747	1	2	2	2	2	2	2	2	2	2	2	2	3.55502843008539	0	3.14746030171712	1.39095064808358	0.49116655269282	0.734160756501182	0.363723119099937	0.156594994368106	2.36602299578869	0.00907462686567164	1.75559171040853	0.70843064571506
Color2 [A=255, R=169, G=169, B=169]	9	9		P10659	P10659	S-adenosylmethionine synthase 1	SAM1	1	228	+		+	28	28	41.818	0	323.31	20	20	20	25	25	25	14	16	15	18	18	17	3.90870950109936	0.00949532710280374	-1.56573867797852	-0.743379235971387	3.56091863434404	0.0107081712062257	-1.48994127909342	-0.701485881489458	6.25102118982344	0.00882412060301507	-1.52783997853597	-0.71511055080328
Color2 [A=255, R=0, G=255, B=0]	9	9		P10664	P10664	60S ribosomal protein L4-A	RPL4A	1	229				24	24	39.092	0	323.31	21	20	20	19	20	21	19	20	20	20	22	21	2.88370490341364	0.182300168634064	0.957450866699219	0.451781347520197	2.29907470159772	0.0630430622009569	1.22878837585449	0.553559398276852	4.83605690233515	0.0290471204188482	1.09311962127686	0.510796027981467
Color2 [A=255, R=169, G=169, B=169]	9	9		P10869	P10869	Aspartokinase	HOM3	1	230		+	+	11	11	58.109	0	54.077	6	7	7	8	9	8	0	0	0	1	0	1	NaN	NaN	NaN	NaN	2.47328610301515	0	-4.29121843973796	-1.59655859484667	5.18881186694688	0	-5.63350868225098	-2.11940274544164
Color2 [A=255, R=169, G=169, B=169]	9	9		P10962	P10962	Protein MAK16	MAK16	1	231				5	5	35.695	0	23.042	1	2	1	2	2	2	4	4	4	3	3	2	0.141503597290659	0.938420921544209	-0.093299229939781	-0.0415720223745439	0.197142605676466	0.850846681922197	0.249479293823242	0.100332690873725	0.11871656688259	0.77881452404318	0.0780900319417341	0.0347127030901257
Color2 [A=255, R=169, G=169, B=169]	9	9		P10964	P10964	DNA-directed RNA polymerase I subunit RPA190	RPA190	1	232		+		67	67	186.43	0	323.31	38	37	40	46	46	38	48	55	52	44	35	41	3.36208965245396	0.0413251533742331	1.31224886576335	0.618169520707816	4.55472191047829	0.00931474103585657	1.47364870707194	0.712366724825478	7.51056987194293	0.011582554517134	1.39294878641764	0.665951779363067
Color2 [A=255, R=169, G=169, B=169]	9	9		P11075	P11075	Protein transport protein SEC7	SEC7	1	233				14	14	226.88	0	41.893	3	1	3	10	10	10	1	3	2	7	4	8	1.06660181796487	0.229673202614379	-1.02664502461751	-0.418631819744697	1.65682333491098	0.248656205420827	-0.921361923217773	-0.408879125639041	1.2749128740516	0.0627135922330097	-0.974003473917644	-0.39849307496011
Color2 [A=255, R=169, G=169, B=169]	9	9		P11076	P11076	ADP-ribosylation factor 1	ARF1	1	234				11	11	20.529	0	182.34	7	9	7	10	10	10	6	8	8	9	9	8	2.93344704509124	0.0303236514522822	-1.38873608907064	-0.6405947701662	2.03443254677566	0.065140127388535	-1.24885686238607	-0.551338978218967	5.10770502762935	0.015858407079646	-1.31879647572835	-0.611310359323063
Color2 [A=255, R=169, G=169, B=169]	9	9		P11154	P11154	Pyruvate carboxylase 1	PYC1	1	235				34	10	130.1	0	31.937	17	13	17	26	26	25	0	0	0	2	0	0	NaN	NaN	NaN	NaN	NaN	NaN	NaN	NaN	NaN	NaN	NaN	NaN
Color2 [A=255, R=169, G=169, B=169]	9	9		P11353	P11353	Oxygen-dependent coproporphyrinogen-III oxidase	HEM13	1	236				9	9	37.711	0	28.262	6	5	6	5	5	6	0	0	0	0	0	0	NaN	NaN	NaN	NaN	NaN	NaN	NaN	NaN	NaN	NaN	NaN	NaN
Color2 [A=255, R=169, G=169, B=169]	9	9		P11412	P11412	Glucose-6-phosphate 1-dehydrogenase	ZWF1	1	237				25	25	57.521	0	194.83	10	10	12	20	20	21	0	1	0	0	0	0	NaN	NaN	NaN	NaN	NaN	NaN	NaN	NaN	NaN	NaN	NaN	NaN
Color2 [A=255, R=169, G=169, B=169]	9	9		P11484	P11484	Heat shock protein SSB1	SSB1	1	238	+	+	+	45	4	66.601	0	86.232	44	44	45	38	38	37	34	36	35	37	35	34	2.5582267196139	0.000475095785440613	-2.62850189208984	-1.09538349644617	3.12292088008891	0.00600819672131148	-1.58805465698242	-0.731373255683066	4.17714533727566	0.00315565031982942	-2.10827827453613	-0.90759387374209
Color2 [A=255, R=169, G=169, B=169]	9	9		P11491	P11491	Repressible alkaline phosphatase;Soluble alkaline phosphatase	PHO8	1	239				7	7	63.003	0	18.274	1	1	0	7	6	7	0	2	2	7	5	5	0.429309010198046	0.248244372990354	1.35749117533366	0.40499238745917	0.587601100876757	0.72562945368171	-0.366233189900715	-0.160751961344306	0.0421214297096353	0.761329400196657	0.11015796661377	0.0376603216743224
Color2 [A=255, R=169, G=169, B=169]	9	9		P11632	P11632	Non-histone chromosomal protein 6A	NHP6A	1	240				5	5	10.802	0	20.953	2	2	2	4	5	3	0	0	0	0	0	1	NaN	NaN	NaN	NaN	NaN	NaN	NaN	NaN	NaN	NaN	NaN	NaN
Color2 [A=255, R=169, G=169, B=169]	9	9		P11633	P11633	Non-histone chromosomal protein 6B	NHP6B	1	241				3	3	11.476	0	10.039	1	1	2	3	2	2	0	0	0	0	0	0	NaN	NaN	NaN	NaN	NaN	NaN	NaN	NaN	NaN	NaN	NaN	NaN
Color2 [A=255, R=169, G=169, B=169]	9	9		P11745	P11745	Ran GTPase-activating protein 1	RNA1	1	242	+	+	+	21	21	45.815	0	193.98	13	13	14	20	19	19	3	8	7	12	6	11	1.20380669366399	0.00593704600484261	-2.25181261698405	-0.782114956578783	2.90976789606198	0.00604536082474227	-1.6110782623291	-0.733118183385611	2.94011349654075	0.00530627306273063	-1.93144543965657	-0.795008193529533
Color2 [A=255, R=169, G=169, B=169]	9	9		P11938	P11938	DNA-binding protein RAP1	RAP1	1	243			+	4	4	92.412	0	13.588	3	2	1	3	3	3	0	0	0	2	1	1	NaN	NaN	NaN	NaN	0.162232324788442	0.850533791523482	0.263077418009441	0.100813154162973	1.00115074607831	0.00774570446735395	-2.47538757324219	-0.735728850173355
Color2 [A=255, R=169, G=169, B=169]	9	9		P11972	P11972	Protein SST2	SST2	1	244				4	4	79.715	0	6.9681	2	2	2	1	1	2	2	2	3	3	1	2	0.555953099114642	0.809100391134289	0.256497701009113	0.116352875160467	1.67996548919466	0.387760638297872	0.68579610188802	0.313791851452597	0.773614262188998	0.222716738197425	0.471146901448567	0.203316335689885
Color2 [A=255, R=169, G=169, B=169]	9	9		P12385	P12385	Eukaryotic peptide chain release factor subunit 1	SUP45	1	245	+		+	30	30	49.005	0	245.08	13	15	20	22	22	22	19	20	21	24	20	25	6.16192941427315	0.00330878186968838	1.79994583129883	0.885299046946982	4.07766293621096	0.0229281961471103	1.30801137288411	0.628724077459093	5.02980721808671	0.00908	1.55397860209147	0.70984331784508
Color2 [A=255, R=169, G=169, B=169]	9	9		P12612	P12612	T-complex protein 1 subunit alpha	TCP1	1	247				27	27	60.48	0	124.31	18	15	16	19	20	22	10	11	13	14	14	17	2.08345029265121	0.344524886877828	-0.725423812866211	-0.337544101950559	3.87679794053422	0.472297817715019	-0.549551010131836	-0.269653095048084	4.67040718501414	0.115514318442153	-0.637487411499023	-0.305699048245351
Color2 [A=255, R=169, G=169, B=169]	9	9		P12683;P12684	P12683;P12684	3-hydroxy-3-methylglutaryl-coenzyme A reductase 1;3-hydroxy-3-methylglutaryl-coenzyme A reductase 2	HMG1;HMG2	2	248				2	2	115.62	0	3.6248	1	1	1	2	2	2	0	1	0	2	2	2	NaN	NaN	NaN	NaN	0.374305816489862	0.898954189944134	0.150118509928387	0.0692389217398832	0.346442454655036	0.202908695652174	-0.603652954101563	-0.218045488844416
Color2 [A=255, R=169, G=169, B=169]	9	9		P12687	P12687	54S ribosomal protein L2, mitochondrial	MRP7	1	249				3	3	43.226	0	16.668	0	0	0	2	2	1	1	0	1	3	3	3	0.00750960006484715	0.988126829268293	0.0254993438720703	0.00818473682456564	1.5711081182506	0.115614678899083	1.18742243448893	0.505829796934323	0.339222084326637	0.215784250269687	0.570437749226887	0.208279942744362
Color2 [A=255, R=169, G=169, B=169]	9	9		P12695	P12695	Dihydrolipoyllysine-residue acetyltransferase component of pyruvate dehydrogenase complex, mitochondrial	LAT1	1	251				16	16	51.817	0	108.2	12	12	10	13	11	12	9	10	10	12	12	10	0.0902362506596983	0.96275092936803	-0.0634339650471993	-0.0281897825147181	1.88267013775372	0.357067385444744	0.724571863810223	0.333862230092757	0.348160583699492	0.356701973001038	0.330568949381512	0.136647883519757
Color2 [A=255, R=169, G=169, B=169]	9	9		P12709	P12709	Glucose-6-phosphate isomerase	PGI1	1	252	+	+	+	32	32	61.298	0	323.31	24	25	25	29	28	31	3	3	3	6	5	6	4.39330037396268	0	-12.8270155588786	-4.82877635923084	6.50079533280839	0	-12.2723356882731	-5.61423212047007	11.5096806093949	0	-12.5496756235758	-5.40119731099698
Color2 [A=255, R=169, G=169, B=169]	9	9		P12754	P12754	Translation initiation factor eIF-2B subunit delta	GCD2	1	253				6	6	70.851	0	23.021	1	2	1	4	4	1	1	1	1	0	1	1	NaN	NaN	NaN	NaN	NaN	NaN	NaN	NaN	NaN	NaN	NaN	NaN
Color2 [A=255, R=169, G=169, B=169]	9	9		P12904	P12904	5-AMP-activated protein kinase subunit gamma	SNF4	1	254			+	4	4	36.401	0	11.552	0	0	0	4	4	2	0	0	0	2	1	3	NaN	NaN	NaN	NaN	0.782800070961048	0.0118087954110899	-2.3505744934082	-0.694417375985685	1.59063085541416	0.00476722532588454	-2.36496067047119	-0.814605666752149
Color2 [A=255, R=169, G=169, B=169]	9	9		P12945	P12945	N-terminal acetyltransferase A complex subunit NAT1	NAT1	1	255	+	+	+	41	41	98.904	0	149.19	16	16	15	27	26	25	27	33	31	33	26	30	3.86361704253889	0.00566423357664234	1.66492080688477	0.786827109673962	4.53535805776765	0.0060703933747412	1.52821795145671	0.73755244643492	8.73247229837852	0.00615221238938053	1.59656937917073	0.768086427316689
Color2 [A=255, R=169, G=169, B=169]	9	9		P12962	P12962	Cap-associated protein CAF20	CAF20	1	256				4	4	18.223	0	17.122	3	2	2	3	4	3	3	1	1	2	3	3	2.13921309860336	0.232463295269168	-0.909024556477863	-0.416947385119625	1.88190259960103	0.0262689655172414	-1.449982325236	-0.619407368067486	3.68661988966593	0.0250444145356662	-1.17950344085693	-0.534217377832292
Color2 [A=255, R=169, G=169, B=169]	9	9		P13188	P13188	Glutamine--tRNA ligase	GLN4	1	257	+	+	+	47	47	93.132	0	323.31	29	28	29	42	37	40	1	1	0	1	2	1	2.4572975016472	0	-6.10947799682617	-2.04395110026902	3.8289546780796	0	-8.14933904012044	-3.15940777099141	6.37225778105365	0	-7.49676736195882	-2.82886766736173
Color2 [A=255, R=169, G=169, B=169]	9	9		P13298;P30402	P13298	Orotate phosphoribosyltransferase 1	URA5	2	258		+	+	17	17	24.664	0	132.91	10	11	10	15	13	12	0	0	0	2	0	1	NaN	NaN	NaN	NaN	3.73403197383348	0	-6.35450490315755	-2.56476293742707	6.76288082380916	0	-6.04307142893473	-2.44038610802667
Color2 [A=255, R=169, G=169, B=169]	9	9		P13382	P13382	DNA polymerase alpha catalytic subunit A	POL1	1	259				2	2	166.81	0.0085519	1.956	2	1	2	0	0	0	0	0	0	0	0	0	NaN	NaN	NaN	NaN	NaN	NaN	NaN	NaN	NaN	NaN	NaN	NaN
Color2 [A=255, R=169, G=169, B=169]	9	9		P13517	P13517	F-actin-capping protein subunit beta	CAP2	1	261				11	11	32.629	0	105.58	9	8	10	7	6	8	0	0	0	0	0	1	NaN	NaN	NaN	NaN	NaN	NaN	NaN	NaN	NaN	NaN	NaN	NaN
Color2 [A=255, R=169, G=169, B=169]	9	9		P13586	P13586	Calcium-transporting ATPase 1	PMR1	1	262				4	4	104.57	0	12.491	4	2	4	3	3	3	0	0	0	0	1	0	NaN	NaN	NaN	NaN	NaN	NaN	NaN	NaN	NaN	NaN	NaN	NaN
Color2 [A=255, R=169, G=169, B=169]	9	9		Q12691;Q01896;P13587	Q12691;Q01896;P13587	Sodium transport ATPase 5;Sodium transport ATPase 2;Sodium transport ATPase 1	ENA5;ENA2;ENA1	3	263				2	2	120.29	0.0035232	2.3907	0	0	2	1	2	1	0	0	0	0	0	0	NaN	NaN	NaN	NaN	NaN	NaN	NaN	NaN	NaN	NaN	NaN	NaN
Color2 [A=255, R=169, G=169, B=169]	9	9		P13663	P13663	Aspartate-semialdehyde dehydrogenase	HOM2	1	264	+	+	+	24	24	39.543	0	181.51	20	20	21	17	18	17	1	2	1	2	1	1	4.77932115543685	0	-7.28738657633463	-3.17100178418895	3.74920138622571	0	-8.62914021809896	-3.2650987021204	8.51471519726097	0	-7.9582633972168	-3.2986411167194
Color2 [A=255, R=169, G=169, B=169]	9	9		P14020	P14020	Dolichol-phosphate mannosyltransferase	DPM1	1	265	+	+	+	13	13	30.362	0	62.126	6	7	9	12	11	10	2	1	1	6	5	5	3.25198827884571	0	-4.393767674764	-1.80151770020826	3.29359916472964	0	-3.08333206176758	-1.34029144170074	3.34932144653919	0.000344827586206897	-3.73854986826579	-1.36970067364965
Color2 [A=255, R=0, G=255, B=0]	9	9		P14120	P14120	60S ribosomal protein L30	RPL30	1	267	+			8	8	11.415	0	135.15	6	7	7	7	7	7	6	6	6	7	7	7	3.83320070339505	0.00185430463576159	2.17088190714518	1.00785680917001	1.96432395054685	0.236873563218391	0.922923405965168	0.418506468263818	2.32206576987793	0.0135891238670695	1.54690265655518	0.636995150305166
Color2 [A=255, R=0, G=255, B=0]	9	9		P14126	P14126	60S ribosomal protein L3	RPL3	1	268	+	+	+	39	39	43.757	0	323.31	31	31	29	32	31	32	27	28	27	30	29	30	4.23183595069252	0.00375135135135135	1.7943286895752	0.854096325327819	4.42589790368875	0.00867469879518072	1.48404312133789	0.715368316141134	8.7507426824429	0.00540072202166065	1.63918590545654	0.787924316477769
Color2 [A=255, R=169, G=169, B=169]	9	9		P14164	P14164	ARS-binding factor 1	ABF1	1	269				2	2	81.752	0	4.4348	1	1	1	1	1	1	0	1	0	0	0	0	NaN	NaN	NaN	NaN	NaN	NaN	NaN	NaN	NaN	NaN	NaN	NaN
Color2 [A=255, R=169, G=169, B=169]	9	9		P14540	P14540	Fructose-bisphosphate aldolase	FBA1	1	270	+	+	+	31	31	39.62	0	323.31	27	27	27	27	27	27	8	10	11	11	13	13	6.67183861763405	0	-7.48741594950358	-3.56069749574717	6.11934974872398	0	-6.90592892964681	-3.2416904463991	13.4175085458442	0	-7.1966724395752	-3.39570010326554
Color2 [A=255, R=169, G=169, B=169]	9	9		P14682	P14682	Ubiquitin-conjugating enzyme E2-34 kDa	CDC34	1	271			+	2	2	34.064	0.00061576	3.1529	0	0	0	2	1	1	0	0	0	1	0	1	NaN	NaN	NaN	NaN	0.586409774651013	0.299263157894737	-1.04217020670573	-0.37310943949369	2.35502629102874	0.00403929273084479	-2.23753134409586	-0.856650862254359
Color2 [A=255, R=169, G=169, B=169]	9	9		P14741	P14741	Translation initiation factor eIF-2B subunit alpha	GCN3	1	272			+	4	4	34.025	0	39.995	3	3	4	2	2	2	1	1	0	2	0	0	0.952577260403228	0.0127198177676538	-2.23352940877279	-0.721099295989698	NaN	NaN	NaN	NaN	2.63953828653302	0.000373333333333333	-3.96704800923665	-1.33232081528192
Color2 [A=255, R=169, G=169, B=169]	9	9		P14742	P14742	Glutamine--fructose-6-phosphate aminotransferase [isomerizing]	GFA1	1	273	+	+	+	34	34	80.046	0	155.03	17	18	17	31	27	24	3	9	7	12	7	10	2.19491705142495	0.000536796536796537	-3.07163302103679	-1.18718956607573	2.1918144841425	0.00314366197183099	-2.23468971252441	-0.920329224407096	4.63669765998978	0.00137047353760446	-2.6531613667806	-1.12497753921179
Color2 [A=255, R=169, G=169, B=169]	9	9		P14743	P14743	Glycylpeptide N-tetradecanoyltransferase	NMT1	1	274		+	+	9	9	52.837	0	34.693	2	2	2	7	7	7	0	1	0	1	1	1	NaN	NaN	NaN	NaN	2.37493009477208	0	-3.41468938191732	-1.32242559330943	2.82883345978249	0.00123595505617978	-3.10468196868896	-1.14287356062443
Color2 [A=255, R=169, G=169, B=169]	9	9		P14832	P14832	Peptidyl-prolyl cis-trans isomerase	CPR1	1	277	+	+	+	16	16	17.39	0	323.31	14	14	14	15	15	15	0	4	2	3	2	2	5.23629558167781	0	-11.4845911661784	-4.86478841911626	7.13423679128116	0	-11.4138724009196	-5.38373725113501	11.3634560956323	0	-11.2946526209513	-4.90819816269125
Color2 [A=255, R=169, G=169, B=169]	9	9		P14843	P14843	Phospho-2-dehydro-3-deoxyheptonate aldolase, phenylalanine-inhibited	ARO3	1	278	+	+	+	13	12	41.069	0	97.242	7	6	8	11	11	11	1	0	1	1	0	1	1.44338881611403	0.000777385159010601	-3.13934644063314	-1.04267040866848	2.97331086842944	0	-5.54514503479004	-2.08900772076563	3.32646807721589	3.6697247706422E-05	-5.07407887776693	-1.69301215293654
Color2 [A=255, R=169, G=169, B=169]	9	9		P14904	P14904	Vacuolar aminopeptidase 1	APE1	1	279				7	7	57.092	0	14.167	0	1	2	6	7	5	1	1	1	1	1	1	0.346630905794698	0.287919876733436	1.34941864013672	0.373381739492346	0.645428840370108	0.647965853658537	0.444838841756187	0.192461045146738	0.577536067890957	0.124086363636364	0.784375508626301	0.294483782138885
Color2 [A=255, R=169, G=169, B=169]	9	9		P14906	P14906	Protein translocation protein SEC63	SEC63	1	280	+	+	+	9	9	75.344	0	67.985	5	5	8	8	7	6	1	1	0	0	2	1	2.16575209916953	0	-5.2362232208252	-1.73371377304775	1.1985031049581	0.000391836734693878	-4.93334197998047	-1.25379230729733	2.73814485856488	3.58744394618834E-05	-5.42492580413818	-1.64815158265348
Color2 [A=255, R=169, G=169, B=169]	9	9		P14907	P14907	Nucleoporin NSP1	NSP1	1	281	+	+	+	21	21	86.515	0	91.435	15	13	14	14	12	14	1	4	3	4	2	2	3.1666652577959	0.00263444108761329	-2.08389472961426	-0.939101699842569	2.9931296136604	0.000868217054263566	-2.78700701395671	-1.19870074745455	5.26147760494826	0.00167875647668394	-2.43545087178548	-1.0685542354009
Color2 [A=255, R=169, G=169, B=169]	9	9		P14922	P14922	General transcriptional corepressor CYC8	CYC8	1	282				3	3	107.2	0	14.455	2	1	2	2	2	2	0	0	0	0	0	0	NaN	NaN	NaN	NaN	NaN	NaN	NaN	NaN	NaN	NaN	NaN	NaN
Color2 [A=255, R=169, G=169, B=169]	9	9		P15019;P53228	P15019	Transaldolase	TAL1	2	283		+	+	29	29	37.036	0	251.8	26	24	25	24	23	24	0	0	1	1	3	2	NaN	NaN	NaN	NaN	3.18317927167158	0	-6.66401227315267	-2.47405215389214	5.48359540709443	0	-7.76408735911052	-2.73303023927554
Color2 [A=255, R=169, G=169, B=169]	9	9		P15108	P15108	ATP-dependent molecular chaperone HSC82	HSC82	1	284				61	61	80.899	0	323.31	53	53	54	49	50	52	28	36	33	41	42	44	3.45608102004578	0.0143176733780761	-1.50584983825684	-0.705880028252491	5.18325934122665	0.019303730017762	-1.3096669514974	-0.641233066884841	8.42597096546623	0.0109358974358974	-1.40775839487712	-0.678591877355378
Color2 [A=255, R=169, G=169, B=169]	9	9		P15180	P15180	Lysine--tRNA ligase, cytoplasmic	KRS1	1	285	+	+	+	41	41	67.958	0	323.31	30	27	27	36	34	36	1	1	2	3	3	4	6.64666859111199	0	-10.5851904551188	-4.92919896130269	2.71832833568849	0	-7.91987482706706	-2.56216378643928	6.45779116140705	0	-9.25253264109293	-3.32148475835386
Color2 [A=255, R=169, G=169, B=169]	9	9		P15274	P15274	AMP deaminase	AMD1	1	286				7	7	93.3	0	11.633	4	3	3	4	2	4	0	0	0	0	0	0	NaN	NaN	NaN	NaN	NaN	NaN	NaN	NaN	NaN	NaN	NaN	NaN
Color2 [A=255, R=169, G=169, B=169]	9	9		P15303	P15303	Protein transport protein SEC23	SEC23	1	287				23	23	85.384	0	224.35	15	14	14	18	17	16	9	10	11	14	5	14	0.996930834849942	0.672102564102564	0.384558995564781	0.176328724909936	2.13225854330638	0.286731843575419	-0.825537999471027	-0.381419652760617	0.383810682610616	0.47461116751269	-0.220489501953125	-0.0976368827466645
Color2 [A=255, R=169, G=169, B=169]	9	9		P15424	P15424	ATP-dependent RNA helicase MSS116, mitochondrial	MSS116	1	289	+	+	+	24	24	76.268	0	96.581	4	3	4	10	8	7	13	16	14	21	10	14	1.7029847992439	0.000525423728813559	3.42347526550293	1.17601589833924	4.56102564495939	0	3.5141970316569	1.6245743244914	5.04219879533625	0.000328358208955224	3.46883614857992	1.43284632173778
Color2 [A=255, R=169, G=169, B=169]	9	9		P15454	P15454	Guanylate kinase	GUK1	1	291			+	16	16	20.637	0	135.41	13	9	12	13	13	13	1	0	0	1	0	0	NaN	NaN	NaN	NaN	NaN	NaN	NaN	NaN	7.20889244295754	0	-7.73617235819498	-3.03696890433728
Color2 [A=255, R=169, G=169, B=169]	9	9		P15496	P15496	Isopentenyl-diphosphate Delta-isomerase	IDI1	1	292				9	9	33.351	0	104.4	5	4	5	6	7	7	0	0	0	0	0	0	NaN	NaN	NaN	NaN	NaN	NaN	NaN	NaN	NaN	NaN	NaN	NaN
Color2 [A=255, R=169, G=169, B=169]	9	9		P15565	P15565	tRNA (guanine(26)-N(2))-dimethyltransferase, mitochondrial	TRM1	1	293				4	4	64.052	0	12.936	2	2	3	3	3	3	0	0	0	0	0	0	NaN	NaN	NaN	NaN	NaN	NaN	NaN	NaN	NaN	NaN	NaN	NaN
Color2 [A=255, R=169, G=169, B=169]	9	9		P15624	P15624	Phenylalanine--tRNA ligase beta subunit	FRS1	1	294	+	+	+	34	34	67.364	0	258.01	25	28	25	31	29	32	2	1	1	3	3	6	4.86132098798263	0	-7.37838490804036	-3.22500610025048	4.97427063023259	0	-7.96984926859538	-3.47834099230587	10.619307794498	0	-7.67411708831787	-3.42104646898029
Color2 [A=255, R=169, G=169, B=169]	9	9		P15625	P15625	Phenylalanine--tRNA ligase alpha subunit	FRS2	1	295		+	+	31	31	57.511	0	259.05	22	20	22	25	25	25	0	1	0	4	1	0	NaN	NaN	NaN	NaN	4.36455712713946	0	-7.1620610555013	-3.01858126546817	8.54219450239123	0	-7.0226624806722	-2.97352371536797
Color2 [A=255, R=169, G=169, B=169]	9	9		P15646	P15646	rRNA 2-O-methyltransferase fibrillarin	NOP1	1	296	+	+	+	22	22	34.465	0	263.87	17	18	19	19	20	18	18	20	19	22	19	22	3.82098599023365	0.000808823529411765	2.32654762268066	1.07403127045795	4.73341849942616	0	2.73339335123698	1.29248398645942	8.79137443223844	0.000899408284023669	2.52997048695882	1.19175867569174
Color2 [A=255, R=169, G=169, B=169]	9	9		P15700	P15700	Uridylate kinase	URA6	1	297		+	+	12	12	22.933	0	99.463	8	8	8	9	9	9	0	0	0	3	0	3	NaN	NaN	NaN	NaN	2.87149958055279	0	-4.9284184773763	-1.8821270467229	6.06974043581969	0	-6.38650417327881	-2.45934218879064
Color2 [A=255, R=169, G=169, B=169]	9	9		P15703	P15703	Glucan 1,3-beta-glucosidase	BGL2	1	298				5	5	34.118	0	22.941	3	3	3	4	4	4	0	0	0	0	0	0	NaN	NaN	NaN	NaN	NaN	NaN	NaN	NaN	NaN	NaN	NaN	NaN
Color2 [A=255, R=169, G=169, B=169]	9	9		P15705	P15705	Heat shock protein STI1	STI1	1	299	+	+	+	38	38	66.264	0	323.31	28	28	27	34	34	32	3	4	5	3	5	1	4.12195764515459	0	-6.53878657023112	-2.7338490336926	3.15957270448634	0	-7.997984568278	-2.81203090206595	7.07790477266921	0	-7.26838556925456	-2.87204120306023
Color2 [A=255, R=169, G=169, B=169]	9	9		P15731;P15732	P15731	Ubiquitin-conjugating enzyme E2 4	UBC4	2	300		+	+	4	4	16.456	0	30.708	3	3	4	3	3	3	2	3	4	3	2	2	3.59576429589503	0.060642166344294	-1.19265365600586	-0.568681322480121	3.36772768683378	0	-3.16381708780924	-1.37852334196611	4.09225823493647	0.00286859688195991	-2.17823537190755	-0.930203475849344
Color2 [A=255, R=169, G=169, B=169]	9	9		P15873	P15873	Proliferating cell nuclear antigen	POL30	1	302		+	+	16	16	28.916	0	74.361	7	8	9	13	11	12	0	1	0	1	1	1	NaN	NaN	NaN	NaN	2.97076491402545	0	-7.82922744750977	-2.67626952273647	4.88709773743336	0	-6.70262463887532	-2.35416886194552
Color2 [A=255, R=169, G=169, B=169]	9	9		P15891	P15891	Actin-binding protein	ABP1	1	303	+	+	+	29	29	65.575	0	168	12	13	16	25	22	22	3	6	5	11	10	10	1.97163650536543	0.00264242424242424	-2.37114842732747	-0.939133177673262	4.50301811197619	0.00648979591836735	-1.51164944966634	-0.729356197709724	4.26602640734269	0.00421011673151751	-1.94139893849691	-0.847729146891999
Color2 [A=255, R=169, G=169, B=169]	9	9		P15992	P15992	Heat shock protein 26	HSP26	1	305	+	+	+	9	9	23.879	0	61.756	8	6	7	8	8	8	1	2	4	2	3	2	2.1089355287096	0.0005662100456621	-3.30315780639648	-1.23815837147073	3.10859620167149	0	-3.62108103434245	-1.51254379212364	5.55927822538345	0.000307692307692308	-3.46211942036947	-1.46217212767628
Color2 [A=255, R=169, G=169, B=169]	9	9		P16120	P16120	Threonine synthase	THR4	1	306				33	33	57.474	0	323.31	25	27	26	28	29	28	1	0	0	0	0	0	NaN	NaN	NaN	NaN	NaN	NaN	NaN	NaN	NaN	NaN	NaN	NaN
Color2 [A=255, R=169, G=169, B=169]	9	9		P16140	P16140	V-type proton ATPase subunit B	VMA2	1	307	+		+	45	45	57.749	0	323.31	36	35	36	37	38	39	20	23	23	29	26	31	5.42585863000346	0.00520588235294118	-1.63235155741374	-0.797841212217531	4.37065358256009	0.0158181818181818	-1.37507247924805	-0.663870840020111	9.07665514361452	0.00822372881355932	-1.50371201833089	-0.727026106914075
Color2 [A=255, R=169, G=169, B=169]	9	9		P16370	P16370	DNA-directed RNA polymerase II subunit RPB3	RPB3	1	308				3	3	35.297	0	33.322	1	2	2	3	3	2	0	0	0	0	0	0	NaN	NaN	NaN	NaN	NaN	NaN	NaN	NaN	NaN	NaN	NaN	NaN
Color2 [A=255, R=169, G=169, B=169]	9	9		P16387	P16387	Pyruvate dehydrogenase E1 component subunit alpha, mitochondrial	PDA1	1	309				26	26	46.343	0	133.08	12	12	13	22	23	22	11	14	12	23	18	20	1.22028134456341	0.404784660766962	-0.688499450683594	-0.303962614554647	2.17512665953896	0.347527815468114	0.727720260620117	0.339907962477162	0.0244495729117535	0.942050290135397	0.0196104049682617	0.00860660101265412
Color2 [A=255, R=169, G=169, B=169]	9	9		P16451	P16451	Pyruvate dehydrogenase complex protein X component, mitochondrial	PDX1	1	310	+			7	7	45.361	0	22.624	3	2	2	6	6	5	0	1	1	7	5	6	1.92890304452299	0.000473282442748092	-2.91715049743652	-1.09484798231259	0.207689068470425	0.814292343387471	-0.312485376993813	-0.121017585434078	1.50116867619257	0.0137315233785822	-1.70212999979655	-0.634812504006913
Color2 [A=255, R=169, G=169, B=169]	9	9		P16467	P16467	Pyruvate decarboxylase isozyme 2	PDC5	1	311				12	2	61.911	0	99.961	8	8	8	10	10	9	3	3	2	4	3	4	NaN	NaN	NaN	NaN	NaN	NaN	NaN	NaN	NaN	NaN	NaN	NaN
Color2 [A=255, R=169, G=169, B=169]	9	9		P16474	P16474	78 kDa glucose-regulated protein homolog	KAR2	1	312				42	39	74.467	0	283.12	27	24	28	34	33	35	20	19	20	25	26	26	1.30441227883115	0.533850070721358	-0.517743428548176	-0.236848695271438	1.47990606907355	0.704717208182912	-0.362896601359051	-0.171691685967835	2.56415918144968	0.215524838012959	-0.440320014953613	-0.208538304508796
Color2 [A=255, R=169, G=169, B=169]	9	9		P16521	P16521	Elongation factor 3A	YEF3	1	313				87	87	115.94	0	323.31	73	72	70	72	70	72	42	48	50	56	51	59	2.71832502523663	0.195006666666667	-0.944278081258137	-0.443304404802799	2.5383160392228	0.328174863387978	-0.746985753377277	-0.35318861342249	4.25986249250794	0.0630157575757576	-0.845631917317707	-0.397647922014722
Color2 [A=255, R=169, G=169, B=169]	9	9		P16550	P16550	Protein APA1;5,5-P-1,P-4-tetraphosphate phosphorylase;ADP-sulfurylase	APA1	1	314	+	+	+	23	23	36.492	0	138.3	17	16	16	22	21	21	5	14	14	14	10	13	3.48839398441437	0.000802919708029197	-2.35784975687663	-1.06943225841768	2.89845588950606	0.00305753424657534	-2.04059982299805	-0.906144020952606	5.32129652459779	0.00226573426573427	-2.19922478993734	-0.978185539797771
Color2 [A=255, R=169, G=169, B=169]	9	9		P16603	P16603	NADPH--cytochrome P450 reductase	NCP1	1	315				21	21	76.771	0	172.32	9	11	14	17	16	18	0	0	0	2	0	0	NaN	NaN	NaN	NaN	NaN	NaN	NaN	NaN	NaN	NaN	NaN	NaN
Color2 [A=255, R=169, G=169, B=169]	9	9		P16622	P16622	Ferrochelatase, mitochondrial	HEM15	1	316				7	7	44.596	0	60.498	2	2	2	5	5	4	0	0	0	0	0	0	NaN	NaN	NaN	NaN	NaN	NaN	NaN	NaN	NaN	NaN	NaN	NaN
Color2 [A=255, R=169, G=169, B=169]	9	9		P16649	P16649	General transcriptional corepressor TUP1	TUP1	1	317				21	21	78.307	0	121.05	13	9	10	18	13	16	0	0	1	0	0	0	NaN	NaN	NaN	NaN	NaN	NaN	NaN	NaN	NaN	NaN	NaN	NaN
Color2 [A=255, R=169, G=169, B=169]	9	9		P16861	P16861	ATP-dependent 6-phosphofructokinase subunit alpha	PFK1	1	319				74	74	107.97	0	323.31	56	58	56	59	58	59	42	46	44	38	37	43	0.103751911504628	0.982632478632479	-0.0259685516357422	-0.0124245531881693	1.777452284478	0.0908607198748044	-1.20984903971354	-0.524742533478308	1.16243632899011	0.146241071428571	-0.617908795674644	-0.268295696420388
Color2 [A=255, R=169, G=169, B=169]	9	9		P16862	P16862	ATP-dependent 6-phosphofructokinase subunit beta	PFK2	1	320				53	52	104.62	0	323.31	35	38	36	48	49	47	31	33	36	29	38	34	1.78755530491308	0.483828080229226	0.554553985595703	0.259246304632169	1.20884041984162	0.201444933920705	-1.07545789082845	-0.444756549194359	0.257736706978291	0.441770961145194	-0.260451952616375	-0.107463571772293
Color2 [A=255, R=0, G=255, B=0]	9	9		P17076	P17076	60S ribosomal protein L8-A	RPL8A	1	321				32	32	28.124	0	323.31	28	30	28	30	29	29	26	26	25	29	26	27	2.63532743683736	0.22247868852459	0.903276443481445	0.423885865693204	4.11057923523387	0.014502752293578	1.39778391520182	0.670622302425127	6.14942769863164	0.0234426229508197	1.15053017934163	0.54646269000809
Color2 [A=255, R=169, G=169, B=169]	9	9		P17106	P17106	Centromere-binding protein 1	CBF1	1	322				3	3	39.387	0	6.3269	3	3	3	2	2	2	0	0	0	0	0	0	NaN	NaN	NaN	NaN	NaN	NaN	NaN	NaN	NaN	NaN	NaN	NaN
Color2 [A=255, R=169, G=169, B=169]	9	9		P17157	P17157	Cyclin-dependent protein kinase PHO85	PHO85	1	323				3	2	34.906	0	3.7869	3	2	3	2	1	2	1	1	1	1	1	1	NaN	NaN	NaN	NaN	NaN	NaN	NaN	NaN	NaN	NaN	NaN	NaN
Color2 [A=255, R=169, G=169, B=169]	9	9		P17255	P17255	V-type proton ATPase catalytic subunit A;Endonuclease PI-SceI	VMA1	1	324	+	+	+	82	82	118.64	0	323.31	63	67	65	69	69	70	17	25	26	37	28	35	3.39894998220508	0	-3.87089157104492	-1.64410140836028	5.88942746897878	0	-3.06278800964355	-1.48247087095423	7.66587906540181	0.000135021097046414	-3.46683979034424	-1.56176011984031
Color2 [A=255, R=169, G=169, B=169]	9	9		P17423	P17423	Homoserine kinase	THR1	1	325	+	+	+	15	15	38.712	0	89.957	12	12	12	15	14	15	1	2	2	1	1	1	3.87100488525432	0	-7.70691871643066	-3.04066359450142	5.7100516582557	0	-7.30139541625977	-3.35775227383777	10.1633132601285	0	-7.50415706634521	-3.31392183099881
Color2 [A=255, R=169, G=169, B=169]	9	9		P17442	P17442	Phosphate system positive regulatory protein PHO81	PHO81	1	326				3	3	134.03	0	5.3055	2	1	1	3	2	3	1	1	0	3	1	1	NaN	NaN	NaN	NaN	0.423725881497753	0.270906515580737	-1.30895614624023	-0.394470663511073	0.475686437377086	0.146086956521739	-0.729614893595379	-0.268293977011581
Color2 [A=255, R=169, G=169, B=169]	9	9		P17505	P17505	Malate dehydrogenase, mitochondrial	MDH1	1	327				13	13	35.65	0	122.72	7	7	7	12	12	10	0	0	0	1	0	0	NaN	NaN	NaN	NaN	NaN	NaN	NaN	NaN	NaN	NaN	NaN	NaN
Color2 [A=255, R=169, G=169, B=169]	9	9		P17536	P17536	Tropomyosin-1	TPM1	1	328			+	21	21	23.54	0	184.66	16	14	15	15	14	15	0	0	1	1	0	0	NaN	NaN	NaN	NaN	NaN	NaN	NaN	NaN	6.84832716322953	0	-6.56691900889079	-2.61951097473611
Color2 [A=255, R=169, G=169, B=169]	9	9		P17555	P17555	Adenylyl cyclase-associated protein	SRV2	1	329	+	+	+	16	16	57.521	0	94.985	10	11	9	13	13	13	5	7	5	6	2	4	3.15834440576488	0	-3.50603421529134	-1.47912719642271	2.28851425378948	0.00085823754789272	-3.02599906921387	-1.18903744491962	5.8531781536076	0.000317689530685921	-3.26601664225261	-1.40645073235602
Color2 [A=255, R=169, G=169, B=169]	9	9		P17649	P17649	4-aminobutyrate aminotransferase	UGA1	1	330				4	4	52.946	0	5.4605	2	1	2	2	2	3	0	0	0	0	0	0	NaN	NaN	NaN	NaN	NaN	NaN	NaN	NaN	NaN	NaN	NaN	NaN
Color2 [A=255, R=169, G=169, B=169]	9	9		P17695	P17695	Glutaredoxin-2, mitochondrial	GRX2	1	331	+	+	+	5	5	15.861	0	57.052	4	4	4	5	5	5	1	1	1	1	2	1	5.45485320030551	0	-3.423370997111	-1.63423206016832	1.60556970238355	0.00142222222222222	-2.83668645222982	-1.00968360647007	5.01424581593668	0.000418300653594771	-3.13002872467041	-1.31369711234697
Color2 [A=255, R=169, G=169, B=169]	9	9		P17709	P17709	Glucokinase-1	GLK1	1	332	+	+	+	25	25	55.377	0	261.45	15	12	16	18	18	18	0	4	3	6	4	5	5.81001865231842	0	-6.41440391540527	-2.99081020825646	4.43213973413381	0	-5.44672139485677	-2.3967977521912	8.15955896935092	0	-6.17128054300944	-2.6283485180121
Color2 [A=255, R=169, G=169, B=169]	9	9		P17883	P17883	Superkiller protein 3	SKI3	1	333	+	+	+	18	18	163.72	0	39.553	1	0	3	4	3	4	6	10	7	11	6	8	2.74509886148153	0.000761245674740484	2.40033404032389	1.03226060376363	1.45431215579933	0.00984554455445544	1.83204650878906	0.708717075496987	3.27789298752075	0.0072998266897747	1.74674288431803	0.743781584046804
Color2 [A=255, R=169, G=169, B=169]	9	9		P17891	P17891	Clathrin light chain	CLC1	1	335	+	+	+	10	10	26.531	0	70.398	6	8	7	9	9	10	2	1	1	0	1	1	2.98841713621542	0.00365263157894737	-1.85847981770833	-0.838152474601606	1.25228302372035	0.00169512195121951	-3.09193166097005	-0.978762407602935	3.25627989459364	0.0025629290617849	-2.34842077891032	-0.950135992473859
Color2 [A=255, R=169, G=169, B=169]	9	9		P17967	P17967	Protein disulfide-isomerase	PDI1	1	336	+	+	+	29	29	58.226	0	323.31	23	22	23	26	26	25	2	2	4	9	4	8	5.05921586525769	0	-8.86680475870768	-3.84088506360142	2.78563998577974	0	-7.75541051228841	-2.56340850949947	7.69548410221144	0	-8.31110763549805	-3.2937609763803
Color2 [A=255, R=169, G=169, B=169]	9	9		P18239;P18238	P18239	ADP,ATP carrier protein 2	PET9	2	337		+	+	19	19	34.426	0	136.63	12	13	12	17	16	16	5	6	7	10	11	11	3.17613455948797	0.0257383966244726	-1.39950561523438	-0.652064772215216	4.4817334447592	0.00450925925925926	-1.65288798014323	-0.794524761730159	5.49405577920303	0.0093112582781457	-1.5261967976888	-0.704991537280974
Color2 [A=255, R=169, G=169, B=169]	9	9		P18562	P18562	Uracil phosphoribosyltransferase	FUR1	1	338	+		+	16	16	24.594	0	103.02	11	10	10	12	13	12	0	1	1	1	0	0	3.33863284023358	0	-7.03255144755046	-2.63657604752043	NaN	NaN	NaN	NaN	9.26359720764152	0	-7.98865127563477	-3.40330527977703
Color2 [A=255, R=169, G=169, B=169]	9	9		P18759	P18759	Vesicular-fusion protein SEC18	SEC18	1	339	+	+	+	11	11	84.055	0	31.314	5	4	5	10	9	9	1	2	1	4	1	2	3.44637828549332	0.00331818181818182	-1.93478775024414	-0.8906848518552	2.13348265057999	0.00313483146067416	-2.25071589152018	-0.919481616650403	4.78384477031491	0.00294091903719912	-2.09275182088216	-0.921177782606113
Color2 [A=255, R=169, G=169, B=169]	9	9		P18899	P18899	Stress protein DDR48	DDR48	1	341				4	4	46.233	0	7.6347	4	3	3	1	1	1	0	0	0	0	0	0	NaN	NaN	NaN	NaN	NaN	NaN	NaN	NaN	NaN	NaN	NaN	NaN
Color2 [A=255, R=169, G=169, B=169]	9	9		P18961	P18961	Serine/threonine-protein kinase YPK2/YKR2	YPK2	1	342				3	3	76.663	0	6.4252	3	3	3	2	2	2	1	2	2	1	1	1	0.635546950425896	0.786720626631854	-0.275174458821613	-0.125352279911854	0.897502297199314	0.482122448979592	0.607553482055664	0.262362840372297	0.334183299466925	0.569173387096774	0.166189511617027	0.074931187086461
Color2 [A=255, R=169, G=169, B=169]	9	9		P19073	P19073	Cell division control protein 42	CDC42	1	344				3	3	21.322	0	11.623	2	2	2	2	2	2	0	0	0	0	0	0	NaN	NaN	NaN	NaN	NaN	NaN	NaN	NaN	NaN	NaN	NaN	NaN
Color2 [A=255, R=169, G=169, B=169]	9	9		P19097	P19097	Fatty acid synthase subunit alpha;Acyl carrier;3-oxoacyl-[acyl-carrier-protein] reductase;3-oxoacyl-[acyl-carrier-protein] synthase	FAS2	1	345	+	+	+	111	111	206.94	0	323.31	80	79	79	99	96	99	13	19	19	35	25	22	5.85471614082258	0	-5.39651743570964	-2.54715614819241	3.61624485963139	0	-4.61907196044922	-1.94729620959451	9.29199384525555	0	-5.00779469807943	-2.25954977963408
Color2 [A=255, R=169, G=169, B=169]	9	9		P19146	P19146	ADP-ribosylation factor 2	ARF2	1	346		+	+	10	3	20.657	0	59.745	5	7	6	9	9	9	5	6	6	8	7	7	NaN	NaN	NaN	NaN	1.12500667652325	0.000797153024911032	-4.1183484395345	-1.10661513599427	3.15761736042163	0	-6.27849451700846	-1.90205831125213
Color2 [A=255, R=169, G=169, B=169]	9	9		P19211	P19211	Eukaryotic translation initiation factor 5A-2	ANB1	1	347				8	4	17.131	0	13.522	5	4	6	5	6	4	1	1	1	1	1	1	NaN	NaN	NaN	NaN	NaN	NaN	NaN	NaN	NaN	NaN	NaN	NaN
Color2 [A=255, R=169, G=169, B=169]	9	9		P19262	P19262	Dihydrolipoyllysine-residue succinyltransferase component of 2-oxoglutarate dehydrogenase complex, mitochondrial	KGD2	1	348			+	5	5	50.43	0	24.382	1	3	2	4	4	4	0	1	0	3	0	4	NaN	NaN	NaN	NaN	0.618907639516902	0.0175379061371841	-2.52678807576497	-0.658928980214876	2.16799837610421	0.00306493506493507	-2.50507132212321	-0.915199841779959
Color2 [A=255, R=169, G=169, B=169]	9	9		P19358	P19358	S-adenosylmethionine synthase 2	SAM2	1	350	+	+	+	27	15	42.255	0	140.36	19	19	19	22	21	22	8	9	8	9	12	10	3.48045620326042	0	-5.22703234354655	-2.12820665750487	2.65853624940644	0	-6.38318761189779	-2.19186404518568	6.05446153491117	0	-5.80510997772217	-2.28137480467612
Color2 [A=255, R=169, G=169, B=169]	9	9		P19414	P19414	Aconitate hydratase, mitochondrial	ACO1	1	351	+	+	+	44	44	85.367	0	307.37	32	34	32	36	36	36	1	2	5	8	6	6	4.4256296423368	0	-6.91479301452637	-2.94590401099461	2.62306179883703	0	-4.71936925252279	-1.75485191217669	6.43419298149261	0	-5.81708113352458	-2.32979930533241
Color2 [A=255, R=169, G=169, B=169]	9	9		P19454	P19454	Casein kinase II subunit alpha	CKA2	1	352				6	6	39.403	0	24.724	3	4	3	4	3	3	2	2	3	3	1	2	0.108397115774557	0.887853164556962	-0.190661112467446	-0.0723427472862014	0.627654563434474	0.68295652173913	-0.412132263183594	-0.179532141954612	0.434695401162719	0.373818181818182	-0.30139668782552	-0.129948166606694
Color2 [A=255, R=169, G=169, B=169]	9	9		P19524	P19524	Myosin-2	MYO2	1	353			+	10	10	180.68	0	30.904	7	5	7	4	4	4	0	1	0	1	2	2	NaN	NaN	NaN	NaN	0.0627884905897567	0.926799116997792	0.139803568522133	0.0504036612378111	1.29228084495158	0.004	-2.80871041615804	-0.859636232576935
Color2 [A=255, R=169, G=169, B=169]	9	9		P19812	P19812	E3 ubiquitin-protein ligase UBR1	UBR1	1	354				3	3	224.84	0	11.545	1	2	2	2	2	2	0	0	0	0	0	0	NaN	NaN	NaN	NaN	NaN	NaN	NaN	NaN	NaN	NaN	NaN	NaN
Color2 [A=255, R=169, G=169, B=169]	9	9		P19881	P19881	4-nitrophenylphosphatase	PHO13	1	355				6	6	34.624	0	24.702	3	3	3	5	5	5	0	0	0	0	0	0	NaN	NaN	NaN	NaN	NaN	NaN	NaN	NaN	NaN	NaN	NaN	NaN
Color2 [A=255, R=169, G=169, B=169]	9	9		P19882	P19882	Heat shock protein 60, mitochondrial	HSP60	1	356	+	+	+	48	48	60.751	0	323.31	36	38	39	40	40	40	8	17	17	24	19	20	4.01978294341327	0	-4.01751391092936	-1.78121332466925	3.87550539039026	0	-3.46702639261881	-1.54786931715423	8.836799960081	0	-3.74227015177409	-1.71676233287763
Color2 [A=255, R=169, G=169, B=169]	9	9		P20051	P20051	Dihydroorotase	URA4	1	358				10	10	40.313	0	73.53	4	0	6	9	8	8	0	0	0	0	1	0	NaN	NaN	NaN	NaN	NaN	NaN	NaN	NaN	NaN	NaN	NaN	NaN
Color2 [A=255, R=169, G=169, B=169]	9	9		P20081	P20081	FK506-binding protein 1	FPR1	1	359	+	+	+	13	13	12.158	0	105.56	12	11	12	11	11	11	6	6	7	8	10	9	3.97702851611646	0.000484375	-2.36886660257975	-1.09952083091092	3.26338942061844	0.00253295128939828	-2.07456143697103	-0.940484621279192	7.78600642665505	0.00185390428211587	-2.22171401977539	-1.03969124199092
Color2 [A=255, R=169, G=169, B=169]	9	9		P20107	P20107	Zinc/cadmium resistance protein	ZRC1	1	360				2	2	48.344	0	19.506	2	2	2	1	1	1	0	0	0	1	1	1	NaN	NaN	NaN	NaN	0.431794909846741	0.673313939393939	0.447750727335613	0.183226279784679	1.13340289068179	0.0132503793626707	-1.88762791951497	-0.641080372783753
Color2 [A=255, R=169, G=169, B=169]	9	9		P20424	P20424	Signal recognition particle subunit SRP54	SRP54	1	361				10	10	59.624	0	40.961	5	5	6	7	8	8	2	2	2	7	3	4	1.91071555234365	0.28702786377709	-0.821030934651692	-0.375017952048193	1.28721124823868	0.807427906976744	-0.262577056884766	-0.125296737227486	2.59962409901583	0.160756637168142	-0.541803995768227	-0.253723000707035
Color2 [A=255, R=169, G=169, B=169]	9	9		P20433	P20433	DNA-directed RNA polymerase II subunit RPB4	RPB4	1	362				4	4	25.414	0	13.406	4	4	4	3	2	1	0	0	0	0	0	0	NaN	NaN	NaN	NaN	NaN	NaN	NaN	NaN	NaN	NaN	NaN	NaN
Color2 [A=255, R=169, G=169, B=169]	9	9		P20434	P20434	DNA-directed RNA polymerases I, II, and III subunit RPABC1	RPB5	1	363				6	6	25.079	0	37.706	3	3	3	4	5	4	3	6	6	4	2	5	0.855320447575136	0.568973574408901	-0.504781087239586	-0.221952229768406	0.229927001420555	0.947185185185185	0.076567331949871	0.0359384399400382	0.636996140774268	0.470276422764228	-0.214106877644856	-0.09876920194064
Color2 [A=255, R=169, G=169, B=169]	9	9		P20435	P20435	DNA-directed RNA polymerases I, II, and III subunit RPABC2	RPO26	1	364				4	4	17.91	0	75.289	2	2	2	3	3	3	3	3	3	4	4	4	4.6478988256333	0.198677740863787	-0.898653666178387	-0.44058732002543	0.0159155591719379	0.988648879402348	-0.0156796773274728	-0.00673915760218831	1.19701175789484	0.219104413347686	-0.45716667175293	-0.206011044513849
Color2 [A=255, R=169, G=169, B=169]	9	9		P20436	P20436	DNA-directed RNA polymerases I, II, and III subunit RPABC3	RPB8	1	365				6	6	16.511	0	67.151	4	3	3	4	4	4	4	3	3	4	4	3	1.22847573648527	0.278363919129082	-0.89336649576823	-0.38152049549538	2.91176244938159	0.325722908093278	0.743162790934246	0.355405858936493	0.0827813383279221	0.793484818805093	-0.0751018524169922	-0.0321817918465433
Color2 [A=255, R=169, G=169, B=169]	9	9		P20447	P20447	ATP-dependent RNA helicase DBP3	DBP3	1	366				25	25	58.826	0	87.814	13	12	15	20	18	20	14	19	18	18	11	17	2.25721204651538	0.141898066783831	1.05132675170898	0.479370544521681	2.28288036473212	0.0497077922077922	1.26866022745768	0.569089957959122	4.96343094556775	0.0241469387755102	1.15999348958333	0.541118547070797
Color2 [A=255, R=169, G=169, B=169]	9	9		P20448	P20448	ATP-dependent RNA helicase HCA4	HCA4	1	367	+	+	+	29	29	87.192	0	125.73	3	3	2	14	9	10	15	20	17	25	22	24	4.40821513232328	0	3.85964775085449	1.75774210352039	4.69679066516038	0	3.57959238688151	1.66213396862739	10.1888408675759	0	3.719620068868	1.74605757244815
Color2 [A=255, R=169, G=169, B=169]	9	9		P20449	P20449	ATP-dependent RNA helicase DBP5	DBP5	1	368				20	20	53.873	0	75.971	17	17	15	15	14	13	11	11	11	12	9	10	0.197646571151183	0.920443890274314	-0.113491694132488	-0.0511033006121085	0.211394222395184	0.962922077922078	-0.0518925984700545	-0.0247675087270407	0.298843786353486	0.753665354330709	-0.0826921463012695	-0.0390263704956032
Color2 [A=255, R=169, G=169, B=169]	9	9		P20459	P20459	Eukaryotic translation initiation factor 2 subunit alpha	SUI2	1	369				17	17	34.717	0	137.45	10	11	11	15	15	15	9	10	10	12	11	14	0.287060066308963	0.976078335373317	0.0364844004313163	0.0177858683745509	2.73735289750274	0.458044213263979	-0.581637700398762	-0.279740656855314	1.54701773631111	0.375054695562435	-0.272576649983723	-0.12939915242669
Color2 [A=255, R=169, G=169, B=169]	9	9		P20484	P20484	Protein MAK11	MAK11	1	370	+		+	6	6	47.29	0	10.403	1	0	1	5	5	3	2	2	1	3	4	4	2.79261588751614	0.000599033816425121	3.15064938863118	1.30471557297762	1.80381617679503	0.308591977869986	0.80950101216634	0.367824671218747	2.42732905909865	0.00292747252747253	2.44810009002686	0.923272633340464
Color2 [A=255, R=169, G=169, B=169]	9	9		P20606	P20606	Small COPII coat GTPase SAR1	SAR1	1	372				14	14	21.45	0	174.29	11	11	11	11	10	11	7	8	6	9	8	8	2.84258496490627	0.27178021978022	-0.812511444091797	-0.386215660735635	1.40151923457597	0.472303341902314	-0.592998504638672	-0.269886637378367	2.43785795075533	0.103953810623557	-0.702754974365234	-0.321435507721464
Color2 [A=255, R=169, G=169, B=169]	9	9	+	P20967	P20967	2-oxoglutarate dehydrogenase, mitochondrial	KGD1	1	374		+	+	17	17	114.41	0	64.816	10	9	8	13	15	15	2	5	3	4	1	3	0.643982499594117	0.0303866943866944	2.32798258463541	0.640885281637254	1.13845451082895	0.00434285714285714	2.43378257751465	0.809810750230684	1.05400191155145	0.00805460750853242	2.38088258107503	0.730140718771916
Color2 [A=255, R=169, G=169, B=169]	9	9		P21147	P21147	Acyl-CoA desaturase 1	OLE1	1	375				7	7	58.402	0	30.096	3	2	4	6	5	5	0	0	0	0	0	0	NaN	NaN	NaN	NaN	NaN	NaN	NaN	NaN	NaN	NaN	NaN	NaN
Color2 [A=255, R=169, G=169, B=169]	9	9		P21182	P21182	S-adenosylmethionine decarboxylase proenzyme;S-adenosylmethionine decarboxylase alpha chain;S-adenosylmethionine decarboxylase beta chain	SPE2	1	376				3	3	46.232	0	4.9217	1	1	1	2	3	2	0	0	0	0	0	0	NaN	NaN	NaN	NaN	NaN	NaN	NaN	NaN	NaN	NaN	NaN	NaN
Color2 [A=255, R=169, G=169, B=169]	9	9		P21242	P21242	Probable proteasome subunit alpha type-7	PRE10	1	377		+	+	12	12	31.536	0	53.331	5	6	5	9	8	9	1	0	1	4	2	2	NaN	NaN	NaN	NaN	2.29045208828825	0	-3.2677059173584	-1.26277651489954	3.55239068385168	0.000131687242798354	-4.23192532857259	-1.52430598825218
Color2 [A=255, R=169, G=169, B=169]	9	9		P21243	P21243	Proteasome subunit alpha type-1	SCL1	1	378				16	16	28.001	0	139.21	11	11	10	12	15	13	0	1	0	0	0	0	NaN	NaN	NaN	NaN	NaN	NaN	NaN	NaN	NaN	NaN	NaN	NaN
Color2 [A=255, R=169, G=169, B=169]	9	9		P21264	P21264	Phosphoribosylaminoimidazole carboxylase	ADE2	1	379				15	15	62.339	0	52.456	9	8	8	12	11	12	1	1	1	0	1	1	2.72884647085641	0.0733932584269663	-1.18245061238607	-0.546960618585382	0.192219502239543	0.459127272727273	-1.25341733296712	-0.278578553989017	0.509780555275116	0.054078431372549	-1.37841860453288	-0.419403828567827
Color2 [A=255, R=169, G=169, B=169]	9	9		P21269	P21269	CCA tRNA nucleotidyltransferase, mitochondrial	CCA1	1	380				4	4	62.484	0	7.8726	1	2	2	2	2	1	0	0	0	0	0	0	NaN	NaN	NaN	NaN	NaN	NaN	NaN	NaN	NaN	NaN	NaN	NaN
Color2 [A=255, R=169, G=169, B=169]	9	9		P21304	P21304	Periodic tryptophan protein 1	PWP1	1	381		+	+	24	24	63.803	0	119.61	10	11	10	16	14	15	18	15	16	21	21	19	2.76885822539985	0.0516535433070866	1.28001085917155	0.589599472139681	4.47377559761828	0.00435264483627204	1.7756601969401	0.850935465383058	6.64088955784814	0.00863513513513513	1.52783552805583	0.719303666090976
Color2 [A=255, R=169, G=169, B=169]	9	9		P21524;P21672	P21524	Ribonucleoside-diphosphate reductase large chain 1	RNR1	2	383	+	+	+	30	30	99.56	0	216.89	14	11	14	27	27	24	1	2	2	10	8	13	2.13675543291488	0	-4.28354835510254	-1.50275835136155	1.97711579437188	0.000861538461538462	-3.24185498555502	-1.19408447583762	4.33298114226313	0.000311284046692607	-3.76270167032878	-1.474414108153
Color2 [A=255, R=169, G=169, B=169]	9	9		P21576	P21576	Vacuolar protein sorting-associated protein 1	VPS1	1	384				39	39	78.736	0	248.26	26	21	25	27	26	29	9	17	17	24	15	21	1.01254830125412	0.418875549048316	-0.685717264811199	-0.29584610657392	0.834871093625403	0.723285714285714	-0.357081731160481	-0.162428489762626	1.78643959027744	0.176803512623491	-0.52139949798584	-0.23906820025513
Color2 [A=255, R=169, G=169, B=169]	9	9		P21734	P21734	Ubiquitin-conjugating enzyme E2 1	UBC1	1	385	+	+	+	6	6	24.178	0	68.927	3	2	3	6	5	5	1	2	2	2	2	1	3.1345445103119	0.00269969040247678	-2.13234074910482	-0.956866511690336	2.07134716715907	0.00257725947521866	-2.37358029683431	-0.952549977561711	5.4353407906159	0.00204295942720764	-2.25296052296956	-1.002646767432
Color2 [A=255, R=169, G=169, B=169]	9	9		P21825	P21825	Translocation protein SEC62	SEC62	1	386				3	3	31.346	0	5.8953	1	1	2	1	1	1	0	0	0	0	0	0	NaN	NaN	NaN	NaN	NaN	NaN	NaN	NaN	NaN	NaN	NaN	NaN
Color2 [A=255, R=169, G=169, B=169]	9	9		P21827	P21827	Guanine nucleotide exchange factor SRM1	SRM1	1	387				9	9	53.013	0	36.485	6	3	7	8	7	7	0	0	0	0	0	0	NaN	NaN	NaN	NaN	NaN	NaN	NaN	NaN	NaN	NaN	NaN	NaN
Color2 [A=255, R=169, G=169, B=169]	9	9		P21951	P21951	DNA polymerase epsilon catalytic subunit A	POL2	1	388	+		+	12	12	255.67	0	31.007	1	1	1	2	2	2	7	9	9	8	6	6	1.48658179715031	0.00268307692307692	2.7200075785319	0.955200770866904	1.38875012332161	0.0261485319516408	1.56664403279622	0.620151165177517	2.88583142721838	0.004	2.14332580566406	0.862410933053479
Color2 [A=255, R=169, G=169, B=169]	9	9		P21954;P53982;P41939	P21954	Isocitrate dehydrogenase [NADP], mitochondrial	IDP1	3	389				21	21	48.19	0	116.08	15	15	15	20	20	20	13	15	17	17	13	20	0.127392167798849	0.977786503067485	-0.038718541463215	-0.0183374977293527	1.86631144622266	0.787093457943925	0.27854283650716	0.134809960031497	0.773401539272715	0.65438961038961	0.119912147521973	0.0576285684184677
Color2 [A=255, R=169, G=169, B=169]	9	9		P21965	P21965	Protein kinase MCK1	MCK1	1	390				15	15	43.135	0	42.727	10	7	7	9	9	9	0	4	4	6	4	4	0.674716441531865	0.0501306930693069	-1.99850654602051	-0.597469324584598	0.709563516328235	0.35671601615074	-0.849962870279949	-0.333711820716329	1.15168206593281	0.0253046979865772	-1.44397004445394	-0.532150213028343
Color2 [A=255, R=169, G=169, B=169]	9	9		P22133	P22133	Malate dehydrogenase, cytoplasmic	MDH2	1	391				2	2	40.73	0	3.9872	1	1	1	1	2	2	0	0	0	0	0	0	NaN	NaN	NaN	NaN	NaN	NaN	NaN	NaN	NaN	NaN	NaN	NaN
Color2 [A=255, R=169, G=169, B=169]	9	9		P22137	P22137	Clathrin heavy chain	CHC1	1	392	+	+	+	73	73	187.23	0	323.31	38	37	39	58	61	57	8	21	20	37	17	33	2.39952274451135	0.000558558558558558	-3.06942240397135	-1.22033124112408	1.98524684136376	0.00433082706766917	-2.08827145894368	-0.849567703354502	4.46533744462282	0.00152688172043011	-2.57884693145752	-1.09047889157294
Color2 [A=255, R=169, G=169, B=169]	9	9		P22138	P22138	DNA-directed RNA polymerase I subunit RPA135	RPA135	1	393		+		49	49	135.74	0	268.52	17	15	16	25	24	20	30	38	31	39	32	35	2.18323962923229	0.308510638297872	0.770725886027016	0.358730483812388	3.49222142671774	0.0100395256916996	1.50702349344889	0.707329359850605	3.91557825573136	0.0273793103448276	1.13887468973795	0.520549289783886
Color2 [A=255, R=169, G=169, B=169]	9	9		P22139	P22139	DNA-directed RNA polymerases I, II, and III subunit RPABC5	RPB10	1	394	+		+	2	2	8.2776	0	44.664	1	1	1	2	2	2	1	1	1	1	0	1	2.31636952505907	0.00512121212121212	-1.87948290506999	-0.805776597577214	0.76601850159155	0.0108648648648649	-2.40950393676758	-0.698857485709806	1.34644697069416	0.00437837837837838	-2.64283720652262	-0.837873559569911
Color2 [A=255, R=169, G=169, B=169]	9	9		P22141	P22141	Proteasome subunit beta type-4	PRE1	1	395	+	+	+	7	7	22.516	0	35.852	6	6	6	7	7	7	1	1	1	2	3	3	4.99834033658402	0	-6.69884363810221	-2.98862971958364	3.53688825340349	0	-4.11456553141276	-1.75292521231182	5.49555657154611	0	-5.40670458475748	-2.09257742015274
Color2 [A=255, R=169, G=169, B=169]	9	9		P22146	P22146	1,3-beta-glucanosyltransferase GAS1	GAS1	1	396	+	+	+	14	14	59.582	0	199.65	13	12	13	12	12	12	3	1	2	6	6	4	3.29136684624035	0	-5.9962329864502	-2.31948878371586	3.89659144554829	0	-4.9777348836263	-2.12708221185426	5.85491745625314	0	-5.48698393503825	-2.15936621201428
Color2 [A=255, R=128, G=0, B=64]	9	9	+	P22147	P22147	5-3 exoribonuclease 1	XRN1	1	397	+	+	+	105	105	175.46	0	323.31	40	35	45	55	51	53	87	87	87	99	92	97	5.28329536212315	0	5.71717071533203	2.62884865897948	6.84235425762972	0	5.89613723754883	2.84373775076894	13.7406224607673	0	5.80665397644043	2.77913205794396
Color2 [A=255, R=169, G=169, B=169]	9	9		P22202	P22202	Heat shock protein SSA4	SSA4	1	398			+	22	4	69.65	0	14.433	20	18	19	17	16	16	12	13	14	12	12	11	1.06443348123079	0.276523364485981	-0.921283086140949	-0.38278899585028	NaN	NaN	NaN	NaN	1.18180158967461	0.00530882352941176	-2.5791711807251	-0.793887183998045
Color2 [A=255, R=169, G=169, B=169]	9	9		P22203	P22203	V-type proton ATPase subunit E	VMA4	1	399	+	+	+	19	19	26.471	0	258.48	13	14	13	16	14	13	2	1	2	7	7	3	3.98482862472982	0	-6.67960739135742	-2.74480910835297	1.97057559567366	0	-4.80777168273926	-1.56865572990009	5.13026372456544	0	-5.74368953704834	-2.14221250393722
Color2 [A=255, R=169, G=169, B=169]	9	9		P22213	P22213	Protein SLY1	SLY1	1	400			+	9	9	74.678	0	32.753	5	3	6	5	5	4	0	0	1	0	0	1	NaN	NaN	NaN	NaN	NaN	NaN	NaN	NaN	3.14449445694397	0.00030188679245283	-4.15195401509603	-1.44976347390119
Color2 [A=255, R=169, G=169, B=169]	9	9		P22214	P22214	Protein transport protein SEC22	SEC22	1	401				2	2	25.057	0	8.2203	2	2	2	2	2	1	0	0	0	0	0	0	NaN	NaN	NaN	NaN	NaN	NaN	NaN	NaN	NaN	NaN	NaN	NaN
Color2 [A=255, R=169, G=169, B=169]	9	9		P22217	P22217	Thioredoxin-1	TRX1	1	402	+	+	+	8	6	11.235	0	102.1	6	7	7	7	6	7	5	6	6	5	5	5	1.91600961617959	0.0036622691292876	-2.08021354675293	-0.839493289003087	3.15202321558291	0.000805755395683453	-2.52125803629557	-1.11199643633401	3.24559598246563	0.00279464285714286	-2.30073579152425	-0.933876415945034
Color2 [A=255, R=169, G=169, B=169]	9	9		P22276	P22276	DNA-directed RNA polymerase III subunit RPC2	RET1	1	403				4	4	129.46	0	5.5728	1	2	3	1	1	2	0	0	2	0	0	1	NaN	NaN	NaN	NaN	NaN	NaN	NaN	NaN	NaN	NaN	NaN	NaN
Color2 [A=255, R=169, G=169, B=169]	9	9	+	P22336	P22336	Replication factor A protein 1	RFA1	1	404	+	+	+	8	8	70.347	0	30.372	4	5	3	7	5	7	1	1	1	3	4	3	1.86366628467085	0	9.54285430908203	2.2339633141999	2.33846969319426	0	6.99347432454427	2.17185613836392	4.24921060578567	0	8.26816431681315	2.55085018376048
Color2 [A=255, R=169, G=169, B=169]	9	9		P22515	P22515	Ubiquitin-activating enzyme E1 1	UBA1	1	405	+	+	+	61	61	114.26	0	323.31	41	40	40	47	47	47	5	13	10	12	11	14	2.93469131058982	0	-6.49014600118002	-2.33122203033375	2.6250534655984	0	-5.41303443908691	-1.94038133466749	6.29339991034699	0	-5.95159022013346	-2.35592106413937
Color2 [A=255, R=169, G=169, B=169]	9	9		P22696	P22696	Peptidyl-prolyl cis-trans isomerase ESS1	ESS1	1	407				3	3	19.404	0	8.2722	2	1	1	3	2	3	0	1	0	0	0	0	NaN	NaN	NaN	NaN	NaN	NaN	NaN	NaN	NaN	NaN	NaN	NaN
Color2 [A=255, R=169, G=169, B=169]	9	9		P22768	P22768	Argininosuccinate synthase	ARG1	1	408				2	2	46.927	0	9.2479	2	1	1	2	1	1	0	0	0	0	0	0	NaN	NaN	NaN	NaN	NaN	NaN	NaN	NaN	NaN	NaN	NaN	NaN
Color2 [A=255, R=169, G=169, B=169]	9	9		P22803	P22803	Thioredoxin-2	TRX2	1	409	+	+	+	10	10	11.204	0	117.63	7	5	6	7	7	6	4	4	4	6	5	6	3.12289228882742	0.00257988165680473	-2.06386884053548	-0.928553319702311	3.31774088841722	0.004287841191067	-1.83220736185709	-0.841998567989416	6.66350585604027	0.00325265392781316	-1.94803810119629	-0.903000506730876
Color2 [A=255, R=169, G=169, B=169]	9	9		P23180	P23180	Probable oxidoreductase AIM17	AIM17	1	411				4	4	53.134	0	7.8948	1	0	0	3	3	3	0	0	0	1	0	0	NaN	NaN	NaN	NaN	NaN	NaN	NaN	NaN	NaN	NaN	NaN	NaN
Color2 [A=255, R=169, G=169, B=169]	9	9		P23201	P23201	Protein SPA2	SPA2	1	412				3	3	163.14	0	7.5326	1	0	0	3	1	1	0	0	0	0	0	0	NaN	NaN	NaN	NaN	NaN	NaN	NaN	NaN	NaN	NaN	NaN	NaN
Color2 [A=255, R=169, G=169, B=169]	9	9		P23202	P23202	Transcriptional regulator URE2	URE2	1	413				2	2	40.27	0.0029797	2.5851	1	0	1	1	0	0	0	0	0	0	0	0	NaN	NaN	NaN	NaN	NaN	NaN	NaN	NaN	NaN	NaN	NaN	NaN
Color2 [A=255, R=0, G=255, B=255]	9	9		P23248	P23248	40S ribosomal protein S1-B	RPS1B	1	414				36	8	28.812	0	59.202	28	28	30	28	30	30	21	26	24	29	26	28	3.46826625664763	0.275613104524181	0.79412015279134	0.383671909211279	5.23482729500192	0.0148205128205128	1.36365572611491	0.667518912940456	5.76380552676018	0.0289986859395532	1.07888793945313	0.51160253522532
Color2 [A=255, R=169, G=169, B=169]	9	9		P23254	P23254	Transketolase 1	TKL1	1	416	+	+	+	45	45	73.805	0	323.31	32	36	34	34	33	34	0	2	2	2	0	1	6.57897299071002	0	-10.0684172312419	-4.69209620337233	5.49713336379821	0	-10.8503662745158	-4.73155750224525	8.72675516007179	0	-9.97199233373006	-4.00193798319399
Color2 [A=255, R=169, G=169, B=169]	9	9		P23291	P23291	Casein kinase I homolog 1	YCK1	1	418				2	2	61.714	0	16.733	2	1	1	1	0	1	0	0	0	0	0	0	NaN	NaN	NaN	NaN	NaN	NaN	NaN	NaN	NaN	NaN	NaN	NaN
Color2 [A=255, R=169, G=169, B=169]	9	9		P23292	P23292	Casein kinase I homolog 2	YCK2	1	419				7	7	62.078	0	16.175	2	3	3	5	5	4	0	1	0	0	0	0	NaN	NaN	NaN	NaN	NaN	NaN	NaN	NaN	NaN	NaN	NaN	NaN
Color2 [A=255, R=169, G=169, B=169]	9	9		P23293	P23293	Serine/threonine-protein kinase BUR1	SGV1	1	420				5	5	74.238	0	18.575	2	1	2	3	1	3	2	3	2	1	2	2	2.4862151329688	0.0736691729323308	1.19976043701172	0.547647884365374	0.932345175518056	0.670946601941747	0.405364354451496	0.183984913090429	2.45121115814907	0.0795324675324675	0.802562395731606	0.362869882446894
Color2 [A=255, R=169, G=169, B=169]	9	9		P23301	P23301	Eukaryotic translation initiation factor 5A-1	HYP2	1	421				16	16	17.114	0	323.31	15	14	14	11	12	11	4	6	7	9	7	9	1.88915759133965	0.139266313932981	-1.08614031473795	-0.48184702165775	3.99388470493987	0.0397766830870279	-1.21200879414877	-0.583186906023824	5.48503780606672	0.0241413043478261	-1.14907455444336	-0.540894530827605
Color2 [A=255, R=169, G=169, B=169]	9	9		P23542	P23542	Aspartate aminotransferase, cytoplasmic	AAT2	1	422				28	28	46.057	0	212.68	17	19	15	24	27	25	0	0	0	1	0	0	NaN	NaN	NaN	NaN	NaN	NaN	NaN	NaN	NaN	NaN	NaN	NaN
Color2 [A=255, R=169, G=169, B=169]	9	9		P23594	P23594	Serine/threonine-protein phosphatase PP2A-1 catalytic subunit	PPH21	1	424				2	2	41.937	0	10.092	1	0	1	1	1	1	0	0	0	0	0	0	NaN	NaN	NaN	NaN	NaN	NaN	NaN	NaN	NaN	NaN	NaN	NaN
Color2 [A=255, R=169, G=169, B=169]	9	9		P23615	P23615	Transcription elongation factor SPT6	SPT6	1	426	+	+	+	21	21	168.29	0	54.915	10	9	9	16	12	13	3	5	7	8	4	9	1.50888818831018	0.00519315403422983	-2.11161359151204	-0.797718725281397	2.14393109364679	0.0043746835443038	-2.0526065826416	-0.853251056771172	3.86136121724071	0.00356107660455487	-2.08211008707682	-0.886459611706433
Color2 [A=255, R=169, G=169, B=169]	9	9		P23638	P23638	Proteasome subunit alpha type-3	PRE9	1	427	+	+	+	12	12	28.714	0	52.233	9	10	10	8	9	9	3	6	5	4	3	5	2.23758554515602	0.00183006535947712	-2.46375846862793	-1.00220348321841	3.28462320057641	0.000751677852348993	-2.35251553853353	-1.05470528851453	5.61077984538882	0.00166233766233766	-2.40813700358073	-1.06909300539194
Color2 [A=255, R=169, G=169, B=169]	9	9		P23639	P23639	Proteasome subunit alpha type-2	PRE8	1	428	+	+	+	9	9	27.162	0	71.502	7	8	8	9	9	9	1	2	1	3	3	3	2.26714959058395	0.000548672566371681	-3.0966002146403	-1.20712065088589	4.78305474383265	0	-4.26913261413574	-1.96347210445747	5.73998150983401	0.000133891213389121	-3.68286641438802	-1.55148494850414
Color2 [A=255, R=169, G=169, B=169]	9	9		P23641	P23641	Mitochondrial phosphate carrier protein;Mitochondrial phosphate carrier protein, N-terminally processed	MIR1	1	429				14	14	32.812	0	188.85	8	8	9	10	11	10	6	8	10	8	8	9	1.14135591169708	0.408347569955817	-0.689524332682293	-0.301878724320492	1.20400654907733	0.806225844004657	-0.265700022379558	-0.12630041131077	1.99108496653805	0.197808278867102	-0.477612177530922	-0.222013280868668
Color2 [A=255, R=169, G=169, B=169]	9	9		P23644	P23644	Mitochondrial import receptor subunit TOM40	TOM40	1	430		+	+	11	11	42.038	0	148.96	5	7	4	7	6	7	0	0	1	3	2	1	NaN	NaN	NaN	NaN	2.85234845241308	0	-3.62496503194173	-1.47340824989307	3.46122717578929	0.000136170212765957	-4.44027773539225	-1.5650101717439
Color2 [A=255, R=169, G=169, B=169]	9	9		P23724	P23724	Proteasome subunit beta type-6	PRE7	1	431	+	+	+	11	11	26.871	0	48.594	4	4	6	10	10	10	1	4	4	2	0	1	1.85737034298172	0.0005	-3.09829966227213	-1.13046255976054	2.88687637749463	0	-5.09821510314941	-1.93560105200652	4.55590447238438	6.98689956331878E-05	-4.11429691314697	-1.60213245095864
Color2 [A=255, R=169, G=169, B=169]	9	9		P23776	P23776	Glucan 1,3-beta-glucosidase I/II	EXG1	1	432				12	12	51.31	0	120.52	6	6	7	11	11	9	0	0	0	0	0	0	NaN	NaN	NaN	NaN	NaN	NaN	NaN	NaN	NaN	NaN	NaN	NaN
Color2 [A=255, R=0, G=255, B=0]	9	9		P24000	P24000	60S ribosomal protein L24-B	RPL24B	1	433				17	17	17.547	0	181.09	12	12	12	15	16	17	11	11	11	14	13	15	3.04635981679841	0.0211130434782609	1.45972696940104	0.674277132834489	3.14843276807605	0.0676565977742448	1.16357549031575	0.547916335052994	5.34184779510894	0.0158821796759941	1.3116512298584	0.610839591709493
Color2 [A=255, R=169, G=169, B=169]	9	9		P24031	P24031	Constitutive acid phosphatase	PHO3	1	434				8	5	52.776	0	58.884	4	4	4	8	8	8	1	1	1	1	1	1	0.703702197269833	0.470868686868687	0.64703369140625	0.267425864192143	0.63344404215919	0.242991404011461	1.1724739074707	0.4136910115141	0.813637602253084	0.0852693208430913	0.909753799438477	0.351368785865201
Color2 [A=255, R=169, G=169, B=169]	9	9	+	P24276	P24276	Protein SSD1	SSD1	1	435	+	+	+	73	73	139.95	0	323.31	21	12	20	23	20	28	54	60	62	59	56	62	2.84691139717077	0	4.51397387186686	1.75298057023259	5.07859691148726	0	3.59598922729492	1.69323960385485	6.94274091774927	0	4.05498154958089	1.7584983795879
Color2 [A=255, R=169, G=169, B=169]	9	9		P24280;P33324	P24280	SEC14 cytosolic factor	SEC14	2	437		+	+	22	22	34.9	0	160.7	10	8	9	19	19	20	0	0	0	3	3	3	NaN	NaN	NaN	NaN	5.14510198119939	0	-7.77665710449219	-3.44481448292252	5.83822599461306	0	-8.09629058837891	-2.88983865331615
Color2 [A=255, R=169, G=169, B=169]	9	9		P24482	P24482	DNA polymerase epsilon subunit B	DPB2	1	438				2	2	78.339	0.0012151	2.9452	0	0	0	0	0	0	2	2	2	1	0	1	2.43906485880453	0.0131609977324263	1.62546157836914	0.717274744519268	0.00427029582367826	0.991791044776119	-0.0174115498860701	-0.0052215196718454	0.625455481505232	0.106350230414747	0.851474126180015	0.318103792729986
Color2 [A=255, R=169, G=169, B=169]	9	9		P24783	P24783	ATP-dependent RNA helicase DBP2	DBP2	1	440		+		32	31	60.999	0	178.56	22	21	21	30	26	27	13	15	18	18	7	17	3.15443066687012	0.0421987829614604	-1.31487147013346	-0.614651725884811	1.24884981821775	0.0099803536345776	-1.9203618367513	-0.705520540176418	2.68067100611666	0.0110127388535032	-1.61761665344238	-0.676011632286313
Color2 [A=255, R=169, G=169, B=169]	9	9		P25037	P25037	Ubiquitin carboxyl-terminal hydrolase 1	UBP1	1	441			+	6	6	92.768	0	21.46	1	1	3	5	4	5	0	0	0	1	2	1	NaN	NaN	NaN	NaN	1.66838611953504	0.133861445783133	-1.13779322306315	-0.49248067144295	1.78420367532826	0.00452272727272727	-2.32322565714518	-0.827601619248661
Color2 [A=255, R=169, G=169, B=169]	9	9		P25040	P25040	20S rRNA accumulation protein 4	TSR4	1	442				4	4	45.993	0	3.77	3	3	2	3	2	3	0	0	0	1	0	0	NaN	NaN	NaN	NaN	NaN	NaN	NaN	NaN	NaN	NaN	NaN	NaN
Color2 [A=255, R=169, G=169, B=169]	9	9		P25043	P25043	Proteasome subunit beta type-2	PUP1	1	444				3	3	28.268	0	6.5959	0	0	1	3	3	3	0	0	0	0	0	0	NaN	NaN	NaN	NaN	NaN	NaN	NaN	NaN	NaN	NaN	NaN	NaN
Color2 [A=255, R=169, G=169, B=169]	9	9		P25045	P25045	Serine palmitoyltransferase 1	LCB1	1	445				7	7	62.206	0	35.024	4	5	6	4	5	4	0	0	1	0	0	0	NaN	NaN	NaN	NaN	NaN	NaN	NaN	NaN	NaN	NaN	NaN	NaN
Color2 [A=255, R=169, G=169, B=169]	9	9		P25087	P25087	Sterol 24-C-methyltransferase	ERG6	1	446		+	+	21	21	43.43	0	191.39	13	11	13	17	18	17	0	0	0	3	1	4	NaN	NaN	NaN	NaN	3.80182592020295	0	-5.14871788024902	-2.17070033635355	5.74852011016796	0	-5.62033112843831	-2.18760226599676
Color2 [A=255, R=169, G=169, B=169]	9	9		P25270	P25270	rRNA methyltransferase 1, mitochondrial	MRM1	1	447	+		+	8	8	46.387	0	18.08	1	0	1	1	1	1	4	5	7	5	2	5	1.5751122583024	0.00184210526315789	2.84270286560059	1.00469489065784	1.70147507783362	0.0106873786407767	1.72507413228353	0.701369627297126	3.83781771002959	0.00377510040160643	2.04408327738444	0.871767073317052
Color2 [A=255, R=169, G=169, B=169]	9	9		P25293	P25293	Nucleosome assembly protein	NAP1	1	448	+			13	13	47.884	0	86.544	11	9	10	9	10	9	3	3	3	5	6	5	2.22444530359899	0.00590843373493976	-1.82075691223145	-0.777573218057298	1.8750364883943	0.191244837758112	-1.01152102152507	-0.451785646477682	3.90673942072531	0.0137804511278195	-1.41613896687826	-0.633859157540712
Color2 [A=255, R=169, G=169, B=169]	9	9		P25294	P25294	Protein SIS1	SIS1	1	449	+	+	+	19	19	37.59	0	110.19	17	15	16	17	17	17	1	2	0	6	3	3	4.61471651381529	0	-7.83876291910807	-3.33171750308005	5.01152609350026	0	-6.23323059082031	-2.80402884980269	8.71755856227403	0	-6.85056209564209	-2.92936481152542
Color2 [A=255, R=169, G=169, B=169]	9	9		P25296	P25296	Calcineurin subunit B	CNB1	1	450				2	2	19.639	0	17.365	1	0	0	1	2	1	0	0	0	0	0	0	NaN	NaN	NaN	NaN	NaN	NaN	NaN	NaN	NaN	NaN	NaN	NaN
Color2 [A=255, R=169, G=169, B=169]	9	9		P25297	P25297	Inorganic phosphate transporter PHO84	PHO84	1	451	+	+	+	9	9	64.381	0	87.165	7	6	8	7	8	6	1	2	4	1	5	4	2.12981591383594	0.00304597701149425	-2.20354588826498	-0.903288339570102	0.960453974726445	0.00592405063291139	-2.33040618896484	-0.743094259237225	2.64185602804346	0.00355371900826446	-2.26697603861491	-0.886173193991429
Color2 [A=255, R=169, G=169, B=169]	9	9		P25303	P25303	DnaJ-related protein SCJ1	SCJ1	1	452			+	4	4	41.543	0	12.561	2	1	3	3	2	4	0	0	1	1	0	1	NaN	NaN	NaN	NaN	0.709614188925318	0.123019786910198	-1.47506014506022	-0.500152676779287	1.71722775984639	0.00402376237623762	-2.48023573557536	-0.858354092908276
Color2 [A=255, R=169, G=169, B=169]	9	9		P25332	P25332	Probable ribokinase	RBK1	1	453				2	2	36.924	0.0012203	2.9841	0	0	0	2	1	1	0	0	0	0	0	0	NaN	NaN	NaN	NaN	NaN	NaN	NaN	NaN	NaN	NaN	NaN	NaN
Color2 [A=255, R=169, G=169, B=169]	9	9		P25340	P25340	Delta(24(24(1)))-sterol reductase	ERG4	1	455				4	4	56.039	0	8.0274	2	2	2	3	3	3	0	1	0	0	0	0	NaN	NaN	NaN	NaN	NaN	NaN	NaN	NaN	NaN	NaN	NaN	NaN
Color2 [A=255, R=169, G=169, B=169]	9	9		P25342	P25342	Cell division control protein 10	CDC10	1	456	+	+	+	7	7	37.024	0	30.455	3	4	3	6	6	6	1	1	1	4	2	2	3.16204594347427	0.00236942675159236	-2.195250193278	-0.983812299259797	2.10735803448507	0.00103896103896104	-2.62155914306641	-1.03596569195787	4.39382223751906	0.00184158415841584	-2.4084046681722	-1.02595676032528
Color2 [A=255, R=169, G=169, B=169]	9	9		P25343	P25343	Reduced viability upon starvation protein 161	RVS161	1	457				9	9	30.25	0	29.674	3	4	4	7	6	5	1	2	3	6	5	4	1.11956986501784	0.298143950995406	-0.866513570149738	-0.366549062467761	1.28521545561071	0.165163204747774	-1.12848218282064	-0.467917744774659	2.57632425254875	0.0461346633416459	-0.997497876485188	-0.443057461858875
Color2 [A=255, R=169, G=169, B=169]	9	9		P25349	P25349	Flavoprotein-like protein YCP4	YCP4	1	458				9	8	26.35	0	71.032	4	3	3	9	8	9	0	0	1	0	0	0	NaN	NaN	NaN	NaN	NaN	NaN	NaN	NaN	NaN	NaN	NaN	NaN
Color2 [A=255, R=169, G=169, B=169]	9	9		P25367	P25367	[PIN+] prion protein RNQ1	RNQ1	1	460				7	7	42.579	0	31.391	3	2	5	4	4	4	1	5	3	3	4	4	0.087262879419024	0.977043050430504	0.042092005411785	0.0193858114606404	0.634060053083432	0.884185101580135	0.170143127441406	0.0802203132964498	0.527296664345983	0.690828202581926	0.106117566426597	0.0506179771577969
Color2 [A=255, R=169, G=169, B=169]	9	9		P25368	P25368	Ribosomal RNA-processing protein 7	RRP7	1	461	+		+	8	8	34.47	0	11.275	2	2	1	4	3	2	3	3	5	3	4	3	4.01456044196484	0.000490118577075099	2.39205932617188	1.11124879605575	1.66914324437174	0.0356515912897822	1.4173755645752	0.593944416358443	4.37807759247509	0.00436711281070746	1.90471744537354	0.83687442595243
Color2 [A=255, R=169, G=169, B=169]	9	9		P25369	P25369	LAS seventeen-binding protein 5	LSB5	1	462				3	3	39.872	0	13.184	1	2	2	3	2	3	0	0	0	0	0	0	NaN	NaN	NaN	NaN	NaN	NaN	NaN	NaN	NaN	NaN	NaN	NaN
Color2 [A=255, R=169, G=169, B=169]	9	9		P25372	P25372	Thioredoxin-3, mitochondrial	TRX3	1	463	+			2	2	14.432	0	3.3199	0	1	0	0	0	1	1	1	1	0	0	0	3.29619186745813	0.000508196721311475	2.57221603393555	1.14305672659398	NaN	NaN	NaN	NaN	0.00761705522572052	0.944657004830918	-0.025446891784668	-0.00810687688080489
Color2 [A=255, R=169, G=169, B=169]	9	9		P25373	P25373	Glutaredoxin-1	GRX1	1	464		+	+	10	10	12.38	0	105.83	8	9	9	8	8	9	0	0	1	1	0	1	NaN	NaN	NaN	NaN	2.58872937034481	0	-5.2837511698405	-1.89498257113999	5.91210700556562	0	-6.00887330373128	-2.32536870585565
Color2 [A=255, R=169, G=169, B=169]	9	9		P25374	P25374	Cysteine desulfurase, mitochondrial	NFS1	1	465		+		3	3	54.466	0	10.011	1	2	1	2	2	3	0	1	1	2	0	1	0.405530265360896	0.350018018018018	-1.02749506632487	-0.33420599761685	1.49555455291797	0.00444748858447489	-2.08683331807454	-0.788705246853171	1.42495233537264	0.0111671924290221	-1.87197844187419	-0.67304038282186
Color2 [A=255, R=169, G=169, B=169]	9	9		P25375	P25375	Saccharolysin	PRD1	1	466				17	17	81.933	0	63.092	11	8	14	10	8	12	0	0	0	0	0	0	NaN	NaN	NaN	NaN	NaN	NaN	NaN	NaN	NaN	NaN	NaN	NaN
Color2 [A=255, R=169, G=169, B=169]	9	9		P25379	P25379	Catabolic L-serine/threonine dehydratase;L-serine dehydratase;L-threonine dehydratase	CHA1	1	467				10	10	39.301	0	34.991	5	4	5	7	7	7	5	6	6	6	7	3	0.194592095352352	0.900326223337516	-0.141622543334961	-0.0621324550990648	0.0820355620618101	0.962012958963283	0.0536778767903634	0.0240567508750751	0.082194281479226	0.871434697855751	-0.043972333272297	-0.0200178327218507
Color2 [A=255, R=169, G=169, B=169]	9	9		P25386	P25386	Intracellular protein transport protein USO1	USO1	1	469				4	4	206.45	0	4.2308	3	2	3	2	1	1	0	0	0	0	0	1	NaN	NaN	NaN	NaN	NaN	NaN	NaN	NaN	NaN	NaN	NaN	NaN
Color2 [A=255, R=169, G=169, B=169]	9	9		P25441	P25441	DNA-directed RNA polymerase III subunit RPC4	RPC53	1	470				3	3	46.667	0	16.259	1	1	1	1	2	2	0	2	1	1	1	1	0.248000574987443	0.533078014184397	-0.767945607503254	-0.238072799958518	0.225880732810654	0.92601546961326	-0.111860275268555	-0.0509928647254114	0.318555709609594	0.323441176470588	-0.378211975097656	-0.15033581145966
Color2 [A=255, R=0, G=255, B=255]	9	9		P25443	P25443	40S ribosomal protein S2	RPS2	1	471				23	23	27.449	0	323.31	17	19	20	21	21	22	18	21	21	22	21	22	3.84530488684608	0.023002132196162	1.37897237141927	0.657559610068375	2.79819008565222	0.0972461059190031	1.11673863728841	0.520252298750815	6.76734926131909	0.0173870503597122	1.24785550435384	0.594714984257365
Color2 [A=255, R=169, G=169, B=169]	9	9		P25451	P25451	Proteasome subunit beta type-3	PUP3	1	472		+	+	7	7	22.605	0	105.39	5	4	4	6	5	6	0	0	1	1	0	1	NaN	NaN	NaN	NaN	2.10157059444235	0	-5.11200014750163	-1.68242338755108	5.33398904471964	0	-5.39198112487793	-2.06849463178523
Color2 [A=255, R=169, G=169, B=169]	9	9		P25491	P25491	Mitochondrial protein import protein MAS5	YDJ1	1	473				24	24	44.67	0	250.15	20	19	19	20	20	19	14	13	12	13	16	15	3.85374121893141	0.278894409937888	-0.782208124796547	-0.380671508135589	2.35047033752919	0.414619235836627	-0.634037017822266	-0.300523661266075	3.53382939602444	0.0969802555168409	-0.70812257130941	-0.332354835336741
Color2 [A=255, R=169, G=169, B=169]	9	9		P25555	P25555	Single-strand telomeric DNA-binding protein GBP2	GBP2	1	475	+	+	+	20	20	48.728	0	140.71	8	6	7	9	10	9	17	20	19	19	14	18	4.03153422356877	0	3.12799453735352	1.42339105853236	5.82454383975062	0	2.79294522603353	1.3541674923409	9.91857621216788	0.000315412186379928	2.96046988169352	1.4027707243616
Color2 [A=255, R=169, G=169, B=169]	9	9		P25567	P25567	RNA-binding protein SRO9	SRO9	1	477				17	17	48.059	0	201.45	7	8	8	15	13	14	11	11	11	15	14	16	2.56867060254108	0.0298288100208768	1.42151578267416	0.641847943238256	4.50011301970238	0.0140296296296296	1.39481608072916	0.674774803562413	5.69552213493878	0.0122095531587057	1.40816593170166	0.656633514518587
Color2 [A=255, R=169, G=169, B=169]	9	9		P25574	P25574	ER membrane protein complex subunit 1	EMC1	1	478				4	4	87.18	0	11.007	0	0	1	3	3	2	0	0	0	0	0	0	NaN	NaN	NaN	NaN	NaN	NaN	NaN	NaN	NaN	NaN	NaN	NaN
Color2 [A=255, R=169, G=169, B=169]	9	9		P25582	P25582	27S pre-rRNA (guanosine(2922)-2-O)-methyltransferase	SPB1	1	479				5	5	96.484	0	18.823	3	1	1	3	2	3	3	3	3	3	2	3	0.0775848263264896	0.963691925465838	0.0663172403971366	0.0288211826883343	1.7721392986297	0.550696517412935	0.491174697875977	0.231192334067068	0.619796190630751	0.385592592592593	0.278745969136555	0.125385219627997
Color2 [A=255, R=169, G=169, B=169]	9	9		P25586	P25586	KRR1 small subunit processome component	KRR1	1	480	+	+	+	21	21	37.159	0	91.407	3	2	3	8	9	8	14	14	15	16	15	14	3.84713731904165	0	7.4066842397054	2.93797763235029	5.37572511210988	0	5.15576553344727	2.39866897778603	6.37604364741483	0	6.28122488657633	2.46886041159381
Color2 [A=255, R=169, G=169, B=169]	9	9		P25605	P25605	Acetolactate synthase small subunit, mitochondrial	ILV6	1	481	+			20	20	33.986	0	210.76	12	10	13	13	13	12	15	15	14	8	9	8	4.0889427705611	0.000553571428571429	2.62216567993164	1.21387278123511	0.827069231079275	0.50289898989899	-0.588473002115887	-0.252587290330497	0.752653848746839	0.0725095238095238	1.01684633890788	0.376665606628668
Color2 [A=255, R=169, G=169, B=169]	9	9		P25617	P25617	Uncharacterized protein YCR016W		1	482	+			4	4	33.593	0	11.827	1	0	2	3	3	3	2	3	3	4	3	4	1.82137270167769	0.00053448275862069	3.3344243367513	1.1836414684156	0.520561697234384	0.84157603686636	0.237088521321617	0.107763978380833	1.80205574473016	0.0132606060606061	1.64455858866374	0.640738879987863
Color2 [A=255, R=169, G=169, B=169]	9	9		P25623	P25623	Suppressor of yeast profilin deletion	SYP1	1	483				9	9	96.136	0	22.552	5	3	5	4	3	5	1	0	3	1	0	1	0.929282005790496	0.0143820224719101	-2.20517285664877	-0.709265116352196	0.357642464821446	0.318044198895028	-1.24957466125488	-0.36166062650077	1.21271002020148	0.018950634696756	-1.60277048746745	-0.580624353062937
Color2 [A=255, R=169, G=169, B=169]	9	9		P25631	P25631	Ankyrin repeat-containing protein YCR051W		1	484				5	5	24.694	0	62.777	4	5	4	3	2	2	0	0	0	1	0	0	NaN	NaN	NaN	NaN	NaN	NaN	NaN	NaN	NaN	NaN	NaN	NaN
Color2 [A=255, R=169, G=169, B=169]	9	9		P25635	P25635	Periodic tryptophan protein 2	PWP2	1	486	+	+	+	12	12	103.98	0	23.803	0	0	0	5	6	4	5	8	9	6	8	8	2.14288400027775	0.00182410423452769	2.49701309204102	1.00129316863661	2.41921608922435	0.00195180722891566	2.30205281575521	0.966569505423903	5.78937362135206	0.00226291079812207	2.17585817972819	0.980956882405323
Color2 [A=255, R=169, G=169, B=169]	9	9		P25638	P25638	TPR repeat-containing protein associated with Hsp90	TAH1	1	487				2	2	12.511	0	6.1088	2	1	2	1	1	1	0	0	0	0	0	0	NaN	NaN	NaN	NaN	NaN	NaN	NaN	NaN	NaN	NaN	NaN	NaN
Color2 [A=255, R=128, G=0, B=64]	9	9	+	P25644	P25644	DNA topoisomerase 2-associated protein PAT1	PAT1	1	488	+	+	+	28	28	88.51	0	266.89	3	2	4	10	6	5	19	20	19	26	23	21	4.56528515819557	0	5.1004695892334	2.28085511642348	3.80980168407698	0	5.26971626281738	2.21520698151718	9.73827801415402	0	5.18509292602539	2.35498895731643
Color2 [A=255, R=169, G=169, B=169]	9	9		P25654	P25654	UPF0587 protein YCR090C		1	489				2	2	20.703	0	5.1061	1	1	1	1	1	1	0	1	0	0	0	0	NaN	NaN	NaN	NaN	NaN	NaN	NaN	NaN	NaN	NaN	NaN	NaN
Color2 [A=255, R=169, G=169, B=169]	9	9		P25655	P25655	General negative regulator of transcription subunit 1	CDC39	1	490				7	7	240.28	0	12.072	1	1	3	2	3	2	3	4	4	4	0	2	0.226236808428055	0.754274406332454	-0.371103286743164	-0.140486968294018	0.558208209902725	0.0386864686468647	-2.1903444925944	-0.585648395900861	0.688147923168698	0.0518179581795818	-1.24267832438151	-0.426057412096342
Color2 [A=255, R=169, G=169, B=169]	9	9		P25694	P25694	Cell division control protein 48	CDC48	1	491	+		+	55	55	91.995	0	323.31	39	37	40	45	43	43	15	23	24	28	31	33	2.36353015922097	0.00261861861861862	-2.22121365865072	-0.93273066691478	3.82438979560911	0.0126315789473684	-1.44097391764323	-0.685289763310334	5.0541971538462	0.00456603773584906	-1.83109378814697	-0.824257350292936
Color2 [A=255, R=169, G=169, B=169]	9	9		P25719	P25719	Peptidyl-prolyl cis-trans isomerase C, mitochondrial	CPR3	1	492			+	8	7	19.919	0	43.724	4	5	4	7	7	8	0	0	1	1	0	0	NaN	NaN	NaN	NaN	NaN	NaN	NaN	NaN	5.31420667142589	0	-5.12042744954427	-1.98535667134339
Color2 [A=255, R=169, G=169, B=169]	9	9		P25847	P25847	DNA mismatch repair protein MSH2	MSH2	1	494			+	4	4	108.88	0	45.037	2	3	3	2	2	2	0	0	0	1	0	1	NaN	NaN	NaN	NaN	0.76557590696363	0.0947332293291732	-1.52207247416178	-0.522146346333264	2.23668683729863	0.00858206429780034	-1.815598487854	-0.72051779122629
Color2 [A=255, R=0, G=255, B=0]	9	9		P26321	P26321	60S ribosomal protein L5	RPL5	1	496				24	24	33.714	0	323.31	20	19	18	21	20	21	14	16	16	16	16	17	2.76034020918815	0.242640776699029	0.866357803344727	0.409367887278923	1.35314881753242	0.467628865979381	0.602299372355144	0.272773390994152	2.80190344293221	0.0935897435897436	0.734328587849934	0.338238142028169
Color2 [A=255, R=169, G=169, B=169]	9	9		P26570;P33329	P26570;P33329	Serine/threonine-protein phosphatase PP-Z1;Serine/threonine-protein phosphatase PP-Z2	PPZ1;PPZ2	2	497			+	3	3	77.49	0	10.035	0	0	0	3	2	3	1	0	2	1	0	0	NaN	NaN	NaN	NaN	NaN	NaN	NaN	NaN	1.79103512152346	0.00314163090128755	-2.66226355234782	-0.911099846305256
Color2 [A=255, R=169, G=169, B=169]	9	9		P26637	P26637	Leucine--tRNA ligase, cytoplasmic	CDC60	1	498		+	+	61	61	124.14	0	323.31	42	42	43	53	50	51	0	0	1	4	1	4	NaN	NaN	NaN	NaN	5.24907220790496	0	-9.16164779663086	-4.00829217289822	7.54823503287581	0	-9.22010167439779	-3.54441310882906
Color2 [A=255, R=169, G=169, B=169]	9	9		P26754	P26754	Replication factor A protein 2	RFA2	1	499				6	6	29.936	0	31.944	4	4	4	3	2	2	1	1	2	2	2	2	1.57270824658145	0.104318264014467	-1.20309829711914	-0.511597823772724	0.30132676774732	0.883291995490417	-0.17945671081543	-0.0800404389106042	1.57087946645412	0.115922285714286	-0.691277503967285	-0.30497036734504
Color2 [A=255, R=169, G=169, B=169]	9	9		P26755	P26755	Replication factor A protein 3	RFA3	1	500			+	4	4	13.816	0	23.156	4	4	2	4	3	3	0	0	0	1	1	1	NaN	NaN	NaN	NaN	2.59843892284699	0.125572078907436	-1.07649421691895	-0.49845949265272	2.90130839615878	0.00158311345646438	-2.85666656494141	-1.08066160500555
Color2 [A=255, R=0, G=255, B=255]	9	9		P26783	P26783	40S ribosomal protein S5	RPS5	1	501				19	19	25.038	0	323.31	17	17	16	18	17	17	16	16	16	17	15	17	2.7287153477675	0.2753125	0.810595830281578	0.383992953118906	4.52956781493338	0.0124821092278719	1.41921170552572	0.686571071359214	4.88615058369075	0.0273731739707835	1.11490376790365	0.52075300987595
Color2 [A=255, R=0, G=255, B=0]	9	9		P26784	P26784	60S ribosomal protein L16-A	RPL16A	1	502		+	+	23	23	22.201	0	206.02	21	21	22	19	19	18	16	16	17	18	19	19	3.48322673476718	0.0151946902654867	1.49326578776042	0.701037785966427	4.61566125077278	0.00553118279569893	1.56658426920573	0.756634863530394	9.04393155442218	0.00753103448275862	1.52992502848307	0.739082872546488
Color2 [A=255, R=0, G=255, B=0]	9	9		P26785	P26785	60S ribosomal protein L16-B	RPL16B	1	503		+	+	20	11	22.249	0	134.71	17	17	18	18	18	19	16	16	16	18	20	17	2.77812472477949	0.0250063424947146	1.43071492513021	0.653282977029972	4.2871632399558	0.00436363636363636	1.78793970743815	0.85249197426146	4.74611847872406	0.00814940577249576	1.60932731628418	0.727827684789949
Color2 [A=255, R=0, G=255, B=255]	9	9		P26786	P26786	40S ribosomal protein S7-A	RPS7A	1	504				23	23	21.622	0	261.87	20	21	20	18	18	18	14	17	16	17	16	17	3.27702310673844	0.112222621184919	1.06325976053874	0.505196036312791	1.89004112817089	0.0981399688958009	1.18244552612305	0.519417242787308	4.15208071166894	0.0281635883905013	1.12285264333089	0.516681905286121
Color2 [A=255, R=169, G=169, B=169]	9	9		P27476	P27476	Nuclear localization sequence-binding protein	NSR1	1	505	+	+	+	23	23	44.535	0	243.72	15	15	16	19	19	19	13	14	14	18	19	16	4.09260476638389	0.000782918149466192	2.23207600911459	1.04495624809327	4.28327746546258	0.0033695652173913	1.89567375183105	0.901239829143872	6.28964095444236	0.00263636363636364	2.06387488047282	0.94558104071096
Color2 [A=255, R=169, G=169, B=169]	9	9		P27614	P27614	Carboxypeptidase S	CPS1	1	506	+	+	+	17	17	64.596	0	62.612	9	8	9	13	12	11	2	2	3	6	2	5	1.73064209434284	0.00079136690647482	-2.89552688598633	-1.05073878736936	5.0556662060098	0	-2.95175679524739	-1.40364604356272	5.18316810679184	0.000732919254658385	-2.92364184061686	-1.24834347319052
Color2 [A=255, R=169, G=169, B=169]	9	9		P27616	P27616	Phosphoribosylaminoimidazole-succinocarboxamide synthase	ADE1	1	507				19	19	34.603	0	105.53	10	12	11	14	14	15	0	0	0	0	1	0	NaN	NaN	NaN	NaN	NaN	NaN	NaN	NaN	NaN	NaN	NaN	NaN
Color2 [A=255, R=169, G=169, B=169]	9	9		P27692	P27692	Transcription elongation factor SPT5	SPT5	1	508	+			16	16	115.65	0	59.927	11	10	11	9	10	9	0	6	5	8	6	7	0.989608863512332	0.0056504854368932	-2.48949686686198	-0.782978195045116	0.659906767495176	0.760988290398126	-0.320074717203777	-0.144199343970706	1.04541765681993	0.0205013927576602	-1.62941773732503	-0.56805383306334
Color2 [A=255, R=169, G=169, B=169]	9	9		P27809	P27809	Glycolipid 2-alpha-mannosyltransferase	KRE2	1	511				11	11	51.386	0	43.646	3	3	4	10	10	10	0	0	0	0	0	0	NaN	NaN	NaN	NaN	NaN	NaN	NaN	NaN	NaN	NaN	NaN	NaN
Color2 [A=255, R=169, G=169, B=169]	9	9		P27810	P27810	Alpha-1,2 mannosyltransferase KTR1	KTR1	1	512		+		11	11	46.022	0	24.371	5	3	4	8	6	8	1	1	1	2	2	3	0.828138744242567	0.770724183006536	-0.284163792928059	-0.131614760208859	2.10981706400525	0.00251851851851852	-2.28478495279948	-0.928152151311014	2.10727896974735	0.0244925575101488	-1.28447437286377	-0.538009415578152
Color2 [A=255, R=169, G=169, B=169]	9	9		P28000	P28000	DNA-directed RNA polymerases I and III subunit RPAC2	RPC19	1	514				5	5	16.151	0	63.056	4	4	4	5	5	5	2	4	5	5	3	5	0.859948329859503	0.633710382513661	0.432405471801758	0.193575299006203	0.0370636575857845	0.971369774919614	0.0377578735351563	0.0160992227187926	0.454344033770982	0.449351020408163	0.235081672668457	0.104926395923661
Color2 [A=255, R=169, G=169, B=169]	9	9		P28007	P28007	H/ACA ribonucleoprotein complex subunit 1	GAR1	1	515	+	+	+	6	6	21.48	0	67.077	4	3	4	5	5	5	4	6	5	5	4	4	3.39450919390664	0.00358656330749354	1.78493817647298	0.824887829129507	4.02258329627728	0.00141772151898734	2.15728632609049	1.00950793569745	7.26963870113744	0.00294736842105263	1.97111225128174	0.922186985670507
Color2 [A=255, R=169, G=169, B=169]	9	9		P28241	P28241	Isocitrate dehydrogenase [NAD] subunit 2, mitochondrial	IDH2	1	516				14	14	39.739	0	95.906	9	10	10	14	14	12	7	6	8	8	6	8	2.98278720547318	0.0219393939393939	-1.45318984985352	-0.669509150422324	2.15766900600914	0.224831168831169	-0.928825378417969	-0.425691040294314	3.92884260708995	0.0240654843110505	-1.19100761413574	-0.542430766771574
Color2 [A=255, R=169, G=169, B=169]	9	9		P28272	P28272	Dihydroorotate dehydrogenase (fumarate)	URA1	1	517		+	+	17	17	34.801	0	203.02	13	12	14	14	13	13	0	1	0	1	1	1	NaN	NaN	NaN	NaN	6.06679101114849	0	-8.95981597900391	-4.12075149096805	9.92268713345909	0	-9.42320473988851	-4.00781184333318
Color2 [A=255, R=169, G=169, B=169]	9	9		P28273	P28273	5-oxoprolinase	OXP1	1	518				4	4	140.43	0	16.348	1	1	1	4	3	3	0	0	0	0	0	1	NaN	NaN	NaN	NaN	NaN	NaN	NaN	NaN	NaN	NaN	NaN	NaN
Color2 [A=255, R=169, G=169, B=169]	9	9		P28274	P28274	CTP synthase 1	URA7	1	519				32	32	64.71	0	301.66	20	18	21	27	25	25	12	12	11	18	14	20	0.771470987880721	0.763795006570302	-0.295215606689453	-0.135653298532775	1.05526660262184	0.929791437980242	-0.0950508117675781	-0.0465405335740327	1.17746132513255	0.491720081135903	-0.195133209228516	-0.0931532999720801
Color2 [A=255, R=169, G=169, B=169]	9	9		P28321	P28321	Monoglyceride lipase	YJU3	1	520				4	4	35.562	0	8.5703	1	0	0	4	3	3	0	0	0	1	0	0	NaN	NaN	NaN	NaN	NaN	NaN	NaN	NaN	NaN	NaN	NaN	NaN
Color2 [A=255, R=169, G=169, B=169]	9	9		P28495	P28495	F-actin-capping protein subunit alpha	CAP1	1	521		+	+	13	13	30.699	0	48.298	6	6	7	8	9	9	0	0	0	2	1	1	NaN	NaN	NaN	NaN	2.25383116371448	0	-5.26774470011393	-1.77374927818988	4.69787317287599	0	-6.46705118815104	-2.26165159878407
Color2 [A=255, R=169, G=169, B=169]	9	9		P28496	P28496	Sphingosine N-acyltransferase LAC1	LAC1	1	522				3	3	48.991	0	5.7236	1	2	3	1	1	1	0	0	0	0	0	0	NaN	NaN	NaN	NaN	NaN	NaN	NaN	NaN	NaN	NaN	NaN	NaN
Color2 [A=255, R=169, G=169, B=169]	9	9		P28625	P28625	Protein YIM1	YIM1	1	523				2	2	41.637	0.0085616	1.9612	1	0	1	2	2	2	0	0	1	0	0	0	NaN	NaN	NaN	NaN	NaN	NaN	NaN	NaN	NaN	NaN	NaN	NaN
Color2 [A=255, R=169, G=169, B=169]	9	9		P28707	P28707	Co-chaperone protein SBA1	SBA1	1	524	+	+	+	8	8	24.081	0	32.36	4	5	3	6	7	6	0	1	2	2	0	2	2.19171080367893	0	-4.41266949971517	-1.55076737123332	1.40343512637882	0	-4.5206298828125	-1.29117056031772	3.93630691990574	7.01754385964912E-05	-4.35412406921387	-1.60439727197372
Color2 [A=255, R=169, G=169, B=169]	9	9		P28777	P28777	Chorismate synthase	ARO2	1	525	+	+	+	20	20	40.838	0	151.73	14	15	17	17	16	17	0	1	1	1	0	1	3.99929453886356	0	-8.77622159322103	-3.4217504267778	4.9495176932632	0	-9.58533032735189	-4.06956262618962	8.66961127969933	0	-8.63666311899821	-3.55168933981609
Color2 [A=255, R=169, G=169, B=169]	9	9		P28789	P28789	Porphobilinogen deaminase	HEM3	1	526				4	4	36.674	0	12.544	1	2	2	1	1	2	0	0	0	0	0	0	NaN	NaN	NaN	NaN	NaN	NaN	NaN	NaN	NaN	NaN	NaN	NaN
Color2 [A=255, R=169, G=169, B=169]	9	9		P28817	P28817	3-hydroxyisobutyryl-CoA hydrolase, mitochondrial	EHD3	1	528				4	4	56.288	0	7.601	0	0	0	4	4	4	0	0	0	0	0	0	NaN	NaN	NaN	NaN	NaN	NaN	NaN	NaN	NaN	NaN	NaN	NaN
Color2 [A=255, R=169, G=169, B=169]	9	9		P28834	P28834	Isocitrate dehydrogenase [NAD] subunit 1, mitochondrial	IDH1	1	529	+	+	+	14	14	39.324	0	88.759	10	12	9	10	10	10	0	1	1	2	3	4	4.99994846891366	0	-5.16716893513998	-2.36368528815116	3.82901067738447	0	-3.85945192972819	-1.69692192792186	5.41847679609628	0	-4.84883880615234	-1.91357255223083
Color2 [A=255, R=128, G=0, B=64]	9	9	+	P29295;P39962	P29295	Casein kinase I homolog HRR25	HRR25	2	530		+		3	3	57.339	0	5.8108	1	1	2	2	1	1	1	2	2	2	1	2	2.06682252832129	0.345765060240964	0.724695841471355	0.336972671061029	2.22364307853332	0.008888	1.64926592508952	0.714099216965127	2.55828472507552	0.0206435506241331	1.32392247517904	0.566787464751567
Color2 [A=255, R=169, G=169, B=169]	9	9		P29311	P29311	Protein BMH1	BMH1	1	531	+	+	+	22	22	30.091	0	323.31	17	18	18	20	20	21	11	13	13	14	14	16	5.7372310108253	0.000523206751054852	-2.41158103942871	-1.17252840353145	5.14948641905484	0.000385542168674699	-2.57079569498698	-1.23305023901654	11.4725603154584	0.000864864864864865	-2.49118836720784	-1.20652032944042
Color2 [A=255, R=0, G=255, B=0]	9	9		P29453	P29453	60S ribosomal protein L8-B	RPL8B	1	532				32	6	28.111	0	71.596	27	29	28	30	29	29	25	25	24	29	26	27	1.85924607769761	0.0142392776523702	1.71798006693522	0.712793736296124	1.5709111748448	0.231504322766571	0.964783986409508	0.422712475552155	3.45406483825252	0.0173487031700288	1.34138202667236	0.595251809832544
Color2 [A=255, R=169, G=169, B=169]	9	9		P29478	P29478	Signal recognition particle subunit SEC65	SEC65	1	534		+		5	5	31.169	0	19.738	1	1	2	2	2	4	1	1	1	0	1	2	1.64794923787459	0.203299173553719	-0.993527094523113	-0.436720228613581	0.990313941267355	0.0064765784114053	-2.22739092508952	-0.729188209947914	1.53000910503139	0.0147696879643388	-1.64990552266439	-0.62253032673653
Color2 [A=255, R=169, G=169, B=169]	9	9		P29509;P38816	P29509	Thioredoxin reductase 1	TRR1	2	535	+		+	15	15	34.238	0	323.31	12	14	14	12	12	11	1	0	1	0	0	0	6.13912779233431	0	-8.70897674560547	-4.02724050267291	NaN	NaN	NaN	NaN	10.4285047554532	0	-8.6101655960083	-3.76771465984026
Color2 [A=255, R=169, G=169, B=169]	9	9		P29547	P29547	Elongation factor 1-gamma 1	CAM1	1	536	+	+	+	22	18	47.087	0	190.73	12	11	11	18	18	18	1	2	3	4	2	4	4.43815393159243	0	-7.16693878173828	-3.04030088535308	3.42829836310455	0	-6.93161137898763	-2.64189662081528	8.31551742953682	0	-7.06444644927979	-2.96340748081425
Color2 [A=255, R=169, G=169, B=169]	9	9		P29704	P29704	Squalene synthase	ERG9	1	537				7	7	51.719	0	23.914	3	2	2	6	7	6	0	0	0	1	0	0	NaN	NaN	NaN	NaN	NaN	NaN	NaN	NaN	NaN	NaN	NaN	NaN
Color2 [A=255, R=169, G=169, B=169]	9	9		P29952	P29952	Mannose-6-phosphate isomerase	PMI40	1	538		+	+	18	18	48.188	0	196.12	17	17	16	16	14	14	0	1	0	1	0	1	NaN	NaN	NaN	NaN	3.87722605736951	0	-8.76580301920573	-3.3638781287726	8.0849825279654	0	-8.01949755350748	-3.25963151363368
Color2 [A=255, R=169, G=169, B=169]	9	9		P30619	P30619	Protein transport protein SEC1	SEC1	1	539				3	3	83.479	0.00061125	3.0623	1	2	2	1	1	0	0	1	1	2	0	1	0.184924529327018	0.647261872455902	-0.607812245686851	-0.186787436904841	NaN	NaN	NaN	NaN	0.943328942824618	0.0172347826086957	-1.82566483815511	-0.597784425283854
Color2 [A=255, R=169, G=169, B=169]	9	9		P30624	P30624	Long-chain-fatty-acid--CoA ligase 1	FAA1	1	540	+	+	+	16	16	77.865	0	69.603	8	5	6	14	14	14	1	1	0	4	3	2	1.322985543952	0.000539130434782609	-4.10910733540853	-1.18966284249683	1.70227790111633	0.00430188679245283	-2.05189323425293	-0.805821504426031	2.34570227222836	0.00167441860465116	-3.02313423156738	-1.06833798137942
Color2 [A=255, R=169, G=169, B=169]	9	9		P30656	P30656	Proteasome subunit beta type-5	PRE2	1	541				6	6	31.636	0	48.315	5	4	4	6	6	5	0	0	0	2	1	0	NaN	NaN	NaN	NaN	NaN	NaN	NaN	NaN	NaN	NaN	NaN	NaN
Color2 [A=255, R=169, G=169, B=169]	9	9		P30657	P30657	Proteasome subunit beta type-7	PRE4	1	542				6	6	29.443	0	62.276	4	4	4	4	4	3	0	0	0	0	0	0	NaN	NaN	NaN	NaN	NaN	NaN	NaN	NaN	NaN	NaN	NaN	NaN
Color2 [A=255, R=169, G=169, B=169]	9	9		P30665	P30665	DNA replication licensing factor MCM4	MCM4	1	543				3	3	105	0.00061312	3.075	1	0	1	3	3	3	0	0	1	0	1	0	NaN	NaN	NaN	NaN	NaN	NaN	NaN	NaN	NaN	NaN	NaN	NaN
Color2 [A=255, R=128, G=0, B=64]	9	9	+	P30771	P30771	ATP-dependent helicase NAM7	NAM7	1	544	+	+	+	25	25	109.43	0	73.509	3	3	4	8	6	4	18	18	18	17	12	16	2.54928751080271	0	4.00653584798177	1.53359759374946	2.74339648707706	0	4.09957440694173	1.60378048732688	5.46977659051892	3.61990950226244E-05	4.05305512746175	1.66075709936929
Color2 [A=255, R=169, G=169, B=169]	9	9		P30822	P30822	Exportin-1	CRM1	1	545				18	18	124.1	0	57.631	3	5	6	15	16	11	2	4	6	11	9	12	0.764452015639891	0.293827692307692	-0.954250971476235	-0.370664691164285	0.703968423713465	0.628558139534884	-0.460465749104817	-0.200339170259963	0.934009589963621	0.12483541430193	-0.707358360290527	-0.293320000314023
Color2 [A=255, R=169, G=169, B=169]	9	9		P30902	P30902	ATP synthase subunit d, mitochondrial	ATP7	1	546				3	3	19.809	0	28.612	2	2	2	2	2	2	0	0	0	0	0	0	NaN	NaN	NaN	NaN	NaN	NaN	NaN	NaN	NaN	NaN	NaN	NaN
Color2 [A=255, R=169, G=169, B=169]	9	9		P31116	P31116	Homoserine dehydrogenase	HOM6	1	548			+	26	26	38.502	0	323.31	23	24	24	24	24	24	0	1	0	0	1	0	NaN	NaN	NaN	NaN	NaN	NaN	NaN	NaN	7.85085940067571	0	-8.97081247965495	-3.52585555027515
Color2 [A=255, R=169, G=169, B=169]	9	9		P31373	P31373	Cystathionine gamma-lyase	CYS3	1	549		+	+	20	20	42.542	0	323.31	17	17	15	17	16	17	0	0	1	4	3	2	NaN	NaN	NaN	NaN	4.30282093265169	0	-10.0572210947673	-3.95578057172801	9.3347310795379	0	-9.94535032908122	-4.10075366508809
Color2 [A=255, R=169, G=169, B=169]	9	9		P31382	P31382	Dolichyl-phosphate-mannose--protein mannosyltransferase 2	PMT2	1	551				8	8	86.869	0	39.065	3	3	5	7	7	7	0	0	0	0	0	0	NaN	NaN	NaN	NaN	NaN	NaN	NaN	NaN	NaN	NaN	NaN	NaN
Color2 [A=255, R=169, G=169, B=169]	9	9		P31383	P31383	Protein phosphatase PP2A regulatory subunit A	TPD3	1	552		+	+	11	11	70.907	0	58.646	4	5	6	9	9	8	0	1	0	2	1	1	NaN	NaN	NaN	NaN	3.26985270320688	0	-4.25645510355631	-1.75834516697856	4.05328422308857	0.000321678321678322	-3.5379467010498	-1.38142240144648
Color2 [A=255, R=169, G=169, B=169]	9	9		P31384	P31384	Glucose-repressible alcohol dehydrogenase transcriptional effector	CCR4	1	553				3	3	94.669	0	3.6687	1	1	1	2	2	2	0	1	0	0	0	0	NaN	NaN	NaN	NaN	NaN	NaN	NaN	NaN	NaN	NaN	NaN	NaN
Color2 [A=255, R=169, G=169, B=169]	9	9		P31412	P31412	V-type proton ATPase subunit C	VMA5	1	554				21	21	44.188	0	323.31	16	14	15	18	16	16	10	13	11	13	13	14	2.92394303494641	0.0772588454376164	-1.16045633951823	-0.541991815085361	3.40520161274483	0.396815894039735	-0.63732083638509	-0.30965916757734	5.09044612027555	0.0516699507389163	-0.89888858795166	-0.426475115913721
Color2 [A=255, R=169, G=169, B=169]	9	9		P31539	P31539	Heat shock protein 104	HSP104	1	555	+	+	+	46	46	102.03	0	302.37	26	28	29	41	38	39	5	8	12	25	22	22	2.47188796369595	0.00049402390438247	-2.74177360534668	-1.1237547129484	2.67567275383008	0.00548400852878465	-1.68645222981771	-0.753389177375602	4.15926157108137	0.00262414578587699	-2.21411291758219	-0.945862501641022
Color2 [A=255, R=169, G=169, B=169]	9	9		P31688	P31688	Trehalose-phosphatase	TPS2	1	556		+	+	7	7	102.98	0	47.447	2	1	1	7	7	7	0	0	0	1	1	0	NaN	NaN	NaN	NaN	1.1101976056549	0.00374093264248705	-2.77911631266276	-0.874717533515188	2.36130600811746	0.0012316384180791	-3.33003759384155	-1.14490377106273
Color2 [A=255, R=169, G=169, B=169]	9	9		P31787	P31787	Acyl-CoA-binding protein	ACB1	1	557	+	+	+	9	9	10.061	0	47.604	7	7	6	9	9	9	1	1	1	0	1	1	2.61753290615782	0	-8.93600336710612	-2.69996289988981	5.38208656175737	0	-10.4294891357422	-4.53226250833695	7.49711475639193	0	-9.61563237508138	-3.64944571165919
Color2 [A=255, R=169, G=169, B=169]	9	9		P32074	P32074	Coatomer subunit gamma	SEC21	1	558				34	34	104.83	0	257.02	13	14	15	28	24	23	8	13	11	19	15	19	1.55053961233903	0.201443708609272	-1.0078067779541	-0.438289050703303	2.76271406695291	0.0609373996789727	-1.20284080505371	-0.556541352043668	4.31627897835001	0.0290013106159895	-1.10532379150391	-0.511037651419739
Color2 [A=255, R=169, G=169, B=169]	9	9		P32178	P32178	Chorismate mutase	ARO7	1	559		+	+	12	12	29.747	0	55.544	8	7	8	11	10	11	0	0	0	1	0	1	NaN	NaN	NaN	NaN	2.58135036159391	0	-5.75566037495931	-2.01063066584693	6.20314289816849	0	-6.3475071589152	-2.46611736633222
Color2 [A=255, R=169, G=169, B=169]	9	9		P32179	P32179	3(2),5-bisphosphate nucleotidase	MET22	1	560			+	5	5	39.149	0	10.623	3	3	3	4	3	3	0	0	0	1	1	2	NaN	NaN	NaN	NaN	0.0389511606688034	0.970668094218415	0.0369351704915353	0.0159063566913188	1.61272603927951	0.00374949494949495	-2.60621611277262	-0.873340500826929
Color2 [A=255, R=169, G=169, B=169]	9	9		P32259	P32259	Mediator of RNA polymerase II transcription subunit 16	SIN4	1	561				2	2	111.3	0.0035294	2.3975	1	2	2	1	1	1	0	0	0	0	0	0	NaN	NaN	NaN	NaN	NaN	NaN	NaN	NaN	NaN	NaN	NaN	NaN
Color2 [A=255, R=169, G=169, B=169]	9	9		P32263	P32263	Pyrroline-5-carboxylate reductase	PRO3	1	562	+	+	+	15	15	30.131	0	162.11	12	11	11	14	14	15	0	3	1	2	1	1	3.86090490194233	0	-6.86585489908854	-2.7694994194995	3.64569353239425	0	-7.97615496317546	-3.03112787290452	7.71283881006688	0	-7.66953531901041	-3.09143534212053
Color2 [A=255, R=169, G=169, B=169]	9	9		P32264	P32264	Glutamate 5-kinase	PRO1	1	563				10	10	47.162	0	32.534	6	5	8	6	6	6	0	1	0	0	0	0	NaN	NaN	NaN	NaN	NaN	NaN	NaN	NaN	NaN	NaN	NaN	NaN
Color2 [A=255, R=169, G=169, B=169]	9	9		P32288	P32288	Glutamine synthetase	GLN1	1	564				16	16	41.766	0	175.47	11	11	11	16	16	15	1	0	0	0	0	0	NaN	NaN	NaN	NaN	NaN	NaN	NaN	NaN	NaN	NaN	NaN	NaN
Color2 [A=255, R=169, G=169, B=169]	9	9	+	P32319	P32319	Vacuolar protein sorting/targeting protein VPS10	PEP1	1	566	+	+	+	3	3	177.78	0	6.1809	2	1	1	2	2	2	1	1	1	1	1	1	1.22292343477796	0	6.55379994710287	1.45070135794042	5.05616171372078	0	10.7452182769775	4.52515219012366	3.64520560095881	0	8.6495091120402	2.44102581334735
Color2 [A=255, R=169, G=169, B=169]	9	9		P32324	P32324	Elongation factor 2	EFT1	1	567	+	+	+	78	78	93.288	0	323.31	58	59	62	72	68	71	38	42	42	52	43	50	3.88514530296255	0.00361458333333333	-1.75908724466959	-0.829358961645611	4.35596255039713	0.00195770392749245	-2.03653081258138	-0.966786182987621	7.18108304290395	0.00352598752598753	-1.89780902862549	-0.888831851106069
Color2 [A=255, R=169, G=169, B=169]	9	9		P32327	P32327	Pyruvate carboxylase 2	PYC2	1	568				40	40	130.17	0	194.1	20	17	23	33	36	31	0	0	0	3	0	0	NaN	NaN	NaN	NaN	NaN	NaN	NaN	NaN	NaN	NaN	NaN	NaN
Color2 [A=255, R=169, G=169, B=169]	9	9		P32329	P32329	Aspartic proteinase 3;Aspartic proteinase 3 subunit alpha;Aspartic proteinase 3 subunit beta	YPS1	1	569				2	2	60.009	0	8.6571	1	1	1	1	1	1	0	0	1	0	0	0	NaN	NaN	NaN	NaN	NaN	NaN	NaN	NaN	NaN	NaN	NaN	NaN
Color2 [A=255, R=169, G=169, B=169]	9	9		P32332	P32332	Mitochondrial oxaloacetate transport protein	OAC1	1	570				6	6	35.153	0	36.951	2	2	3	5	5	5	1	2	2	3	3	3	2.52983908763164	0.102610909090909	-1.11659049987793	-0.513900959909596	1.35361037120784	0.322261348005502	-0.817672729492188	-0.358258709674114	3.54426437000097	0.04587265917603	-0.967131614685059	-0.444078030382671
Color2 [A=255, R=169, G=169, B=169]	9	9		P32337	P32337	Importin subunit beta-3	PSE1	1	571	+			14	14	121.03	0	67.147	7	9	8	9	10	10	0	3	5	5	3	5	0.857007909555402	0.00947319347319347	-2.4892406463623	-0.743035470163346	1.06366176433661	0.125993939393939	-1.27760759989421	-0.498191725514379	1.34710704898414	0.0111329113924051	-1.91035556793213	-0.674086019605956
Color2 [A=255, R=169, G=169, B=169]	9	9		P32342	P32342	Signal recognition particle subunit SRP21	SRP21	1	572				4	4	18.425	0	44.235	3	2	3	2	4	3	3	4	4	3	0	2	1.7031868422135	0.267198738170347	-0.867857615152996	-0.389012052786875	0.555665621340323	0.10883950617284	-1.72589683532715	-0.511148319137524	0.99200417116572	0.0281475625823452	-1.44763247172038	-0.516325897805646
Color2 [A=255, R=169, G=169, B=169]	9	9		P32349	P32349	DNA-directed RNA polymerase III subunit RPC3	RPC82	1	574				2	2	74.016	0.0035357	2.4057	1	0	1	2	2	1	1	0	0	0	0	0	NaN	NaN	NaN	NaN	NaN	NaN	NaN	NaN	NaN	NaN	NaN	NaN
Color2 [A=255, R=169, G=169, B=169]	9	9		P32352	P32352	C-8 sterol isomerase	ERG2	1	575				2	2	24.895	0	3.3263	1	1	1	2	2	2	0	0	0	0	0	0	NaN	NaN	NaN	NaN	NaN	NaN	NaN	NaN	NaN	NaN	NaN	NaN
Color2 [A=255, R=169, G=169, B=169]	9	9		P32353	P32353	C-5 sterol desaturase	ERG3	1	576		+	+	4	4	42.73	0	42.047	4	4	4	4	4	4	0	0	0	1	0	1	NaN	NaN	NaN	NaN	2.4070180074536	0	-5.61807759602864	-1.91180561881599	6.09986299974919	0	-6.04556528727214	-2.36084768455639
Color2 [A=255, R=169, G=169, B=169]	9	9		P32356	P32356	Neutral trehalase	NTH1	1	577	+			4	4	85.878	0	5.6984	1	1	2	1	0	1	1	1	1	1	0	0	4.05692067357839	0	3.31573677062988	1.50281856278228	NaN	NaN	NaN	NaN	0.618214404706983	0.0512543209876543	1.30267906188965	0.42783873766816
Color2 [A=255, R=169, G=169, B=169]	9	9		P32366	P32366	V-type proton ATPase subunit d	VMA6	1	578	+			15	15	39.79	0	242.14	8	6	8	12	12	11	2	3	5	11	9	10	2.60698912052505	0.00373118279569892	-1.93710327148438	-0.847466728855815	0.527243551152746	0.849827784156142	-0.224239985148113	-0.102525770024383	1.55534371087228	0.045145	-1.08067162831625	-0.446499741851929
Color2 [A=255, R=169, G=169, B=169]	9	9		P32368	P32368	Phosphoinositide phosphatase SAC1	SAC1	1	579		+	+	14	14	71.124	0	72.061	10	7	10	10	10	9	1	0	0	2	1	2	NaN	NaN	NaN	NaN	2.8403254676203	0	-4.58222262064616	-1.77189416190007	5.41236330561223	0	-4.85248406728109	-1.91407656784231
Color2 [A=255, R=169, G=169, B=169]	9	9		P32377	P32377	Diphosphomevalonate decarboxylase	MVD1	1	580				19	19	44.115	0	167.13	12	12	12	17	16	14	0	0	0	1	0	0	NaN	NaN	NaN	NaN	NaN	NaN	NaN	NaN	NaN	NaN	NaN	NaN
Color2 [A=255, R=169, G=169, B=169]	9	9		P32379	P32379	Proteasome subunit alpha type-5	PUP2	1	581	+	+	+	14	14	28.617	0	143.45	10	9	11	13	11	12	2	1	3	4	3	4	3.33647602851103	0	-5.08697064717611	-2.04846381032006	4.32894357816441	0	-5.64324378967285	-2.45383081137	8.56866927654928	0	-5.36510721842448	-2.35867069219258
Color2 [A=255, R=169, G=169, B=169]	9	9		P32380	P32380	Spindle pole body component 110	SPC110	1	582	+	+	+	2	2	111.78	0	7.5671	2	2	2	1	1	1	1	1	1	1	1	1	3.08161822408429	0.000616915422885572	3.14890670776367	1.34096923828314	3.99811396078078	0.00255491329479769	2.01085789998372	0.944283228632224	4.33998210676866	0.0015531914893617	2.5798823038737	1.08501104609138
Color2 [A=255, R=169, G=169, B=169]	9	9		P32381	P32381	Actin-related protein 2	ARP2	1	583	+		+	13	13	44.073	0	85.562	6	7	8	11	10	10	1	2	5	7	4	7	1.98870171335799	0.00111945392491468	-2.6551202138265	-1.02870387332197	2.3892816482751	0.0117638095238095	-1.57138379414877	-0.693620704557366	3.64536018380772	0.00353333333333333	-2.11325200398763	-0.889017430515991
Color2 [A=255, R=169, G=169, B=169]	9	9		P32386	P32386	ATP-dependent bile acid permease	YBT1	1	584				8	8	189.16	0	14.702	2	2	5	5	5	5	1	1	1	1	0	1	1.24762683062722	0.560106145251397	0.494104385375977	0.226038122314082	0.393010152306665	0.167531851851852	-1.86851755777995	-0.466307077518776	0.268866703367907	0.217068965517241	-0.614681243896484	-0.207314741564792
Color2 [A=255, R=169, G=169, B=169]	9	9		P32419	P32419	Malate dehydrogenase, peroxisomal	MDH3	1	585			+	15	15	37.186	0	38.39	7	6	7	13	11	13	0	0	2	0	0	5	NaN	NaN	NaN	NaN	NaN	NaN	NaN	NaN	5.28992132471141	0	-4.98571077982585	-1.94193448800846
Color2 [A=255, R=169, G=169, B=169]	9	9		P32445	P32445	Single-stranded DNA-binding protein RIM1, mitochondrial	RIM1	1	586	+			7	7	15.386	0	83.262	4	5	5	5	5	6	2	2	1	4	4	4	3.35165855523533	0.000814814814814815	-2.39232571919759	-1.07507833312701	0.228398713276068	0.913541202672606	-0.135296503702801	-0.0606176722025151	1.68536095758413	0.0285526315789474	-1.2638111114502	-0.513677710759117
Color2 [A=255, R=169, G=169, B=169]	9	9		P32447	P32447	Histone chaperone ASF1	ASF1	1	587	+	+	+	4	4	31.603	0	14.313	3	2	3	2	2	2	0	2	1	2	1	1	1.53687339943367	0.000476923076923077	-3.26583480834961	-1.09587629262786	2.10472328551965	0.00602053388090349	-1.717466990153	-0.731404662154299	2.98482518657672	0.00218867924528302	-2.51855595906575	-0.986966285877445
Color2 [A=255, R=169, G=169, B=169]	9	9		P32449	P32449	Phospho-2-dehydro-3-deoxyheptonate aldolase, tyrosine-inhibited	ARO4	1	589		+	+	18	18	39.749	0	211.78	14	17	15	14	14	14	1	0	0	1	1	0	NaN	NaN	NaN	NaN	3.62317212360989	0	-7.10593287150065	-2.76493094354458	6.29138870245928	0	-8.29446442921957	-3.03410629036109
Color2 [A=255, R=169, G=169, B=169]	9	9		P32454	P32454	Aminopeptidase 2, mitochondrial	APE2	1	590		+	+	38	38	107.75	0	155.82	23	25	23	33	33	33	1	0	0	1	2	2	NaN	NaN	NaN	NaN	1.76731625385677	0.00513419913419913	-1.89007123311361	-0.761878500578511	2.5868711723414	0.000321167883211679	-4.36269919077555	-1.40942794101307
Color2 [A=255, R=169, G=169, B=169]	9	9		P32457	P32457	Cell division control protein 3	CDC3	1	591	+	+	+	16	16	60.054	0	59.714	10	11	11	13	10	11	0	1	2	6	2	4	3.71747367135846	0	-4.76386324564616	-2.01725504292415	2.08485460601768	0.000802867383512545	-2.87791570027669	-1.11070978522586	3.96309913481495	0.000133333333333333	-4.13509813944499	-1.54710784247542
Color2 [A=255, R=169, G=169, B=169]	9	9		P32458	P32458	Cell division control protein 11	CDC11	1	592		+	+	6	6	47.648	0	24.198	3	3	3	5	5	5	0	0	0	1	1	1	NaN	NaN	NaN	NaN	2.68656182989245	0.00570824524312896	-1.6611582438151	-0.74379773314574	2.10196624510683	0.00277752808988764	-2.61342493693034	-0.936692213711288
Color2 [A=255, R=169, G=169, B=169]	9	9		P32463	P32463	Acyl carrier protein, mitochondrial	ACP1	1	593				3	3	13.943	0	5.6456	2	2	2	2	2	2	0	0	0	1	0	0	NaN	NaN	NaN	NaN	NaN	NaN	NaN	NaN	NaN	NaN	NaN	NaN
Color2 [A=255, R=169, G=169, B=169]	9	9		P32465	P32465	Low-affinity glucose transporter HXT1	HXT1	1	594				3	2	63.261	0	3.3252	2	1	2	2	1	1	0	0	0	0	0	0	NaN	NaN	NaN	NaN	NaN	NaN	NaN	NaN	NaN	NaN	NaN	NaN
Color2 [A=255, R=169, G=169, B=169]	9	9		P32466	P32466	Low-affinity glucose transporter HXT3	HXT3	1	595				6	6	62.557	0	27.799	5	4	5	3	4	4	0	0	0	0	0	1	NaN	NaN	NaN	NaN	NaN	NaN	NaN	NaN	NaN	NaN	NaN	NaN
Color2 [A=255, R=169, G=169, B=169]	9	9		P32468	P32468	Cell division control protein 12	CDC12	1	596		+	+	9	9	46.667	0	26.538	5	5	3	5	6	6	1	0	0	2	1	1	NaN	NaN	NaN	NaN	2.32285598211856	0.00393846153846154	-2.057066599528	-0.870740441033686	2.37398150368498	0.00158730158730159	-3.062287012736	-1.08150199775
Color2 [A=255, R=169, G=169, B=169]	9	9		P32469	P32469	Diphthine synthase	DPH5	1	597				9	9	33.847	0	79.449	4	4	4	8	6	8	0	0	0	0	1	0	NaN	NaN	NaN	NaN	NaN	NaN	NaN	NaN	NaN	NaN	NaN	NaN
Color2 [A=255, R=169, G=169, B=169]	9	9		P32471	P32471	Elongation factor 1-beta	EFB1	1	598	+	+	+	17	17	22.627	0	323.31	15	14	15	14	15	14	3	5	4	7	4	6	7.03944682781767	0	-7.06957054138184	-3.40122177416489	3.17489703164787	0	-6.18668174743652	-2.33717950362237	7.86120901423156	0	-6.62812614440918	-2.76037967200436
Color2 [A=255, R=169, G=169, B=169]	9	9		P32472	P32472	Peptidyl-prolyl cis-trans isomerase FPR2	FPR2	1	599		+	+	6	6	14.487	0	47.377	5	5	5	6	6	6	0	1	0	0	2	1	NaN	NaN	NaN	NaN	3.35208343599548	0	-5.0635445912679	-2.04451004037061	6.46171168295943	0	-5.07704512278239	-2.0887230358667
Color2 [A=255, R=169, G=169, B=169]	9	9		P32473	P32473	Pyruvate dehydrogenase E1 component subunit beta, mitochondrial	PDB1	1	600				16	16	40.053	0	198.73	13	14	14	14	13	14	7	10	10	12	8	12	2.40460918634796	0.158577319587629	-1.01463063557943	-0.467620574065214	2.16306064609427	0.510073139974779	0.524983723958332	0.24969889758691	0.374230269934274	0.443783452502554	-0.244823455810547	-0.106784048649054
Color2 [A=255, R=169, G=169, B=169]	9	9		P32474	P32474	Protein disulfide-isomerase EUG1	EUG1	1	601				3	3	58.981	0	10.195	1	1	1	3	2	3	0	0	0	0	0	0	NaN	NaN	NaN	NaN	NaN	NaN	NaN	NaN	NaN	NaN	NaN	NaN
Color2 [A=255, R=169, G=169, B=169]	9	9		P32476	P32476	Squalene monooxygenase	ERG1	1	602	+	+	+	15	15	55.125	0	82.406	10	11	12	12	11	12	0	3	2	4	1	4	2.8990479520089	0	-4.9407901763916	-1.89314086903474	2.49498658573422	0	-4.15299479166666	-1.56322138130983	6.18819532874553	0	-4.48195870717366	-1.86226702802605
Color2 [A=255, R=169, G=169, B=169]	9	9		P32477	P32477	Glutamate--cysteine ligase	GSH1	1	603				4	4	78.253	0	10.986	3	2	1	2	2	2	0	0	0	0	0	0	NaN	NaN	NaN	NaN	NaN	NaN	NaN	NaN	NaN	NaN	NaN	NaN
Color2 [A=255, R=169, G=169, B=169]	9	9		P32481	P32481	Eukaryotic translation initiation factor 2 subunit gamma	GCD11	1	605				30	30	57.865	0	225.79	17	18	19	22	22	22	18	19	19	24	19	22	0.141557964864933	0.976720588235294	0.0379422505696638	0.0180736986801041	0.282048474529816	0.963258938244854	-0.0519663492838554	-0.0250535982427766	0.040620902712399	0.975903567984571	-0.00701204935709754	-0.00340231365310806
Color2 [A=255, R=169, G=169, B=169]	9	9		P32485	P32485	Mitogen-activated protein kinase HOG1	HOG1	1	606				9	9	48.858	0	16.743	2	3	2	6	7	7	4	6	4	4	3	6	1.49864694534525	0.597123098201936	-0.449281056722008	-0.210068620698613	0.689450878219245	0.849100917431193	0.219518025716148	0.102342732856487	0.268126910453335	0.68090438247012	-0.11488151550293	-0.0526794609407359
Color2 [A=255, R=169, G=169, B=169]	9	9		P32486	P32486	Beta-glucan synthesis-associated protein KRE6	KRE6	1	607				5	5	80.122	0	13.71	1	1	1	4	4	4	0	0	0	0	0	0	NaN	NaN	NaN	NaN	NaN	NaN	NaN	NaN	NaN	NaN	NaN	NaN
Color2 [A=255, R=169, G=169, B=169]	9	9		P32495	P32495	H/ACA ribonucleoprotein complex subunit 2	NHP2	1	609	+	+	+	7	7	17.122	0	35.453	3	4	3	4	4	3	4	5	3	4	5	4	5.69032212457057	0	4.41408475240071	2.09526504735678	4.76662346161008	0	3.24981562296549	1.52292235698057	7.8188139790607	0	3.83195018768311	1.71507181882073
Color2 [A=255, R=169, G=169, B=169]	9	9		P32496	P32496	26S proteasome regulatory subunit RPN12	RPN12	1	610	+	+	+	12	12	31.919	0	74.242	5	3	5	10	11	10	1	2	3	2	1	3	2.01285375192251	0.000521008403361345	-3.08650906880696	-1.15829896385254	3.12216811355054	0	-4.59466616312663	-1.84086017498444	4.33144103570382	0.000192	-3.8405876159668	-1.49808619481304
Color2 [A=255, R=169, G=169, B=169]	9	9		P32497	P32497	Eukaryotic translation initiation factor 3 subunit C	NIP1	1	611				30	30	93.203	0	229.92	16	13	15	26	25	19	12	15	13	20	12	19	0.483623994504349	0.838511627906977	0.222636540730797	0.101190488311882	0.114035117944822	0.972163090128755	-0.0344740549723319	-0.0163406053490215	0.276443020401288	0.726877470355731	0.0940812428792306	0.0438749507697707
Color2 [A=255, R=169, G=169, B=169]	9	9		P32499	P32499	Nucleoporin NUP2	NUP2	1	612		+	+	16	16	77.88	0	52.707	8	6	9	10	8	6	0	0	0	1	0	1	NaN	NaN	NaN	NaN	2.63960092118519	0.00083271375464684	-2.74396705627441	-1.1448787039787	3.82483791827922	0.000134453781512605	-4.22783104578654	-1.55677850471993
Color2 [A=255, R=169, G=169, B=169]	9	9		P32501	P32501	Translation initiation factor eIF-2B subunit epsilon	GCD6	1	613				13	13	81.16	0	25.978	6	6	5	8	5	7	3	2	2	5	4	3	1.86434694745201	0.0692121212121212	-1.27786000569661	-0.554612620393233	0.535406874628817	0.590538745387454	-0.522172927856445	-0.214879546499191	1.96191971456181	0.0648464328899637	-0.900016466776531	-0.393247210334304
Color2 [A=255, R=169, G=169, B=169]	9	9		P32502	P32502	Translation initiation factor eIF-2B subunit beta	GCD7	1	614				3	3	42.569	0	6.4102	1	1	1	2	3	3	1	3	2	2	2	2	2.1633380303174	0.349485714285714	-0.716133117675781	-0.334680607394666	0.935280345617038	0.621004901960784	-0.453423817952473	-0.203632958294552	2.20008246804636	0.145175418994413	-0.584778467814129	-0.269497278554414
Color2 [A=255, R=169, G=169, B=169]	9	9		P32521	P32521	Actin cytoskeleton-regulatory complex protein PAN1	PAN1	1	615				9	9	160.27	0	16.761	6	3	6	4	2	5	0	0	0	0	0	0	NaN	NaN	NaN	NaN	NaN	NaN	NaN	NaN	NaN	NaN	NaN	NaN
Color2 [A=255, R=169, G=169, B=169]	9	9		P32527	P32527	Zuotin	ZUO1	1	616				27	27	49.019	0	323.31	20	20	20	22	20	20	11	17	14	15	14	17	0.879843458924037	0.826287937743191	-0.229316711425781	-0.108097723538762	0.940709547037696	0.348654054054054	-0.813831965128578	-0.338443966153433	1.08332320800942	0.188179234972678	-0.521574338277183	-0.229732345439157
Color2 [A=255, R=169, G=169, B=169]	9	9		P32528	P32528	Urea amidolyase;Urea carboxylase;Allophanate hydrolase	DUR1,2	1	617				5	5	201.83	0	13.822	3	5	5	2	1	2	0	0	0	0	0	0	NaN	NaN	NaN	NaN	NaN	NaN	NaN	NaN	NaN	NaN	NaN	NaN
Color2 [A=255, R=169, G=169, B=169]	9	9		P32529	P32529	DNA-directed RNA polymerase I subunit RPA12	RPA12	1	618				5	5	13.66	0	30.875	1	0	0	2	2	2	4	3	4	3	4	4	0.804601752518232	0.0292301255230126	2.04084587097168	0.643225856787721	2.27830773758554	0.0766192733017378	1.19498380025228	0.539108067526288	1.93041364101584	0.014311377245509	1.57969983418782	0.628435478734473
Color2 [A=255, R=169, G=169, B=169]	9	9		P32558	P32558	FACT complex subunit SPT16	SPT16	1	619	+	+	+	32	32	118.63	0	164.88	16	18	16	23	21	18	2	6	8	14	9	12	2.21836249202275	0.000512396694214876	-2.95046679178874	-1.15446578014567	1.93706615540884	0.00738461538461539	-1.72599283854167	-0.721878251090294	3.90146837102011	0.00227634660421546	-2.3382298151652	-0.979484712122046
Color2 [A=255, R=169, G=169, B=169]	9	9		P32563	P32563	V-type proton ATPase subunit a, vacuolar isoform	VPH1	1	620	+			26	26	95.528	0	224.57	14	14	16	19	20	19	2	4	4	21	16	19	3.91408473681027	0	-4.2870610555013	-1.87208675791628	0.643275904378792	0.866395454545455	0.19630241394043	0.0918251070725145	1.11030946912462	0.0111622047244094	-2.04537932078044	-0.672820044616074
Color2 [A=255, R=169, G=169, B=169]	9	9		P32565	P32565	26S proteasome regulatory subunit RPN2	RPN2	1	621	+	+	+	29	29	104.23	0	112.79	13	12	12	27	23	23	1	6	5	10	8	7	1.96161277121418	0.00385567010309278	-2.02076021830241	-0.824706698576252	2.85628625077025	0.00252571428571429	-2.13362185160319	-0.939814706964061	5.30377724819685	0.00290022172949002	-2.0771910349528	-0.92916265731069
Color2 [A=255, R=169, G=169, B=169]	9	9		P32568;P53756	P32568	Protein SNQ2	SNQ2	2	623				9	9	168.76	0	30.976	0	3	2	7	7	9	0	0	0	0	0	0	NaN	NaN	NaN	NaN	NaN	NaN	NaN	NaN	NaN	NaN	NaN	NaN
Color2 [A=255, R=169, G=169, B=169]	9	9		P32582	P32582	Cystathionine beta-synthase	CYS4	1	624	+	+	+	39	39	56.021	0	323.31	35	35	32	35	34	32	3	3	3	9	5	6	6.55471904785359	0	-9.77418073018392	-4.55979898565447	4.66073268891664	0	-9.01497077941895	-3.76403537222271	11.6946405845327	0	-9.39457575480143	-4.20901364563775
Color2 [A=255, R=169, G=169, B=169]	9	9		P32583	P32583	Suppressor protein SRP40	SRP40	1	625				3	3	41.015	0	18.678	2	2	2	3	3	3	3	3	3	2	2	3	2.84916254828101	0.0230512820512821	1.43541018168131	0.657659128934597	1.18208792118817	0.285295932678822	0.904053370157875	0.383145000547226	2.63450909598307	0.0290393700787402	1.16973177591959	0.511077851157786
Color2 [A=255, R=169, G=169, B=169]	9	9		P32588	P32588	Nuclear and cytoplasmic polyadenylated RNA-binding protein PUB1	PUB1	1	626				10	10	50.762	0	28.768	7	7	6	7	6	6	5	6	6	5	5	6	0.240651458242828	0.889570707070707	-0.15855598449707	-0.070165001427547	1.24751668736752	0.347181571815718	-0.779170989990234	-0.339769711988374	1.34658430676858	0.209683982683983	-0.468863487243652	-0.21266037341591
Color2 [A=255, R=169, G=169, B=169]	9	9		P32589	P32589	Heat shock protein homolog SSE1	SSE1	1	627	+	+	+	62	62	77.365	0	323.31	52	47	50	52	51	50	21	29	29	33	25	30	6.80210461093742	0	-3.15461667378743	-1.54624498472284	4.77012402723206	0.000791519434628975	-2.30552546183268	-1.10058155954249	8.42354489232748	0.000628930817610063	-2.73007106781006	-1.27298781037693
Color2 [A=255, R=169, G=169, B=169]	9	9		P32598	P32598	Serine/threonine-protein phosphatase PP1-2	GLC7	1	630		+	+	12	12	35.907	0	60.043	5	4	5	9	8	8	3	2	2	4	1	1	1.51839905056201	0.0285702306079665	-1.60410372416179	-0.644718536430897	1.8319708901005	0.00432	-2.14083925882975	-0.849269514876715	3.36496030788518	0.00534306569343066	-1.87247149149577	-0.792211875410219
Color2 [A=255, R=169, G=169, B=169]	9	9		P32599	P32599	Fimbrin	SAC6	1	631				26	26	71.772	0	299.98	15	16	16	19	20	16	10	13	13	14	9	10	2.46071870976178	0.193393634840871	-0.959939956665039	-0.445433101009726	1.59533956117137	0.811186991869919	-0.255149205525715	-0.123061128852927	2.9243688263746	0.132203389830508	-0.607544581095379	-0.284457901010719
Color2 [A=255, R=169, G=169, B=169]	9	9		P32602	P32602	Alpha-soluble NSF attachment protein	SEC17	1	632				10	10	32.802	0	41.067	6	6	7	8	8	7	0	0	0	0	0	0	NaN	NaN	NaN	NaN	NaN	NaN	NaN	NaN	NaN	NaN	NaN	NaN
Color2 [A=255, R=169, G=169, B=169]	9	9		P32605	P32605	U1 small nuclear ribonucleoprotein A	MUD1	1	633		+	+	5	5	34.378	0	25.612	0	1	0	0	0	0	3	4	3	4	3	3	1.03412426910209	0.0338930041152263	1.7794869740804	0.633695051954237	2.36821310002953	0.000749163879598662	2.56519444783529	1.05166478043387	2.709965787602	0.0037479674796748	2.21662839253744	0.875136111817264
Color2 [A=255, R=169, G=169, B=169]	9	9		P32608	P32608	Retrograde regulation protein 2	RTG2	1	634				3	3	65.571	0.0080229	2.0392	1	0	0	0	0	0	1	3	2	0	0	0	1.02146665344862	0.048152	1.6694138844808	0.60328177277498	NaN	NaN	NaN	NaN	0.169045230010518	0.338812957157785	-0.432886441548668	-0.143772662164188
Color2 [A=255, R=169, G=169, B=169]	9	9		P32610	P32610	V-type proton ATPase subunit D	VMA8	1	635				8	8	29.194	0	102.41	5	4	6	5	5	5	5	5	4	5	3	4	1.18159987684283	0.104101449275362	-1.2878958384196	-0.512608493073783	1.11764292835214	0.498661596958175	-0.570550918579102	-0.254702287138774	2.06567135641472	0.0593763702801462	-0.929223378499351	-0.406631464058653
Color2 [A=255, R=169, G=169, B=169]	9	9		P32614	P32614	Fumarate reductase 1	FRD1	1	636		+	+	29	29	50.843	0	275	17	20	19	24	23	22	0	0	0	1	1	1	NaN	NaN	NaN	NaN	5.45275303459902	0	-6.7666867574056	-3.09321783245946	8.58493966079022	0	-7.34862232208252	-3.09451543446572
Color2 [A=255, R=169, G=169, B=169]	9	9		P32621	P32621	Guanosine-diphosphatase	GDA1	1	637				7	7	56.821	0	44.054	3	3	3	7	7	7	1	0	0	0	0	0	NaN	NaN	NaN	NaN	NaN	NaN	NaN	NaN	NaN	NaN	NaN	NaN
Color2 [A=255, R=169, G=169, B=169]	9	9		P32623	P32623	Probable glycosidase CRH2	UTR2	1	638			+	4	4	49.906	0	12.863	1	2	2	4	4	4	0	0	1	0	1	0	NaN	NaN	NaN	NaN	NaN	NaN	NaN	NaN	2.71090552555746	0.00123512747875354	-3.15978717803955	-1.14510329037063
Color2 [A=255, R=169, G=169, B=169]	9	9		P32626	P32626	Enolase-phosphatase E1	UTR4	1	639	+			4	4	25.187	0	6.9315	4	3	4	1	1	1	0	1	2	0	0	0	1.14554253295566	0.00508270676691729	-2.40357844034831	-0.804750895643254	NaN	NaN	NaN	NaN	0.960693712404637	0.0152059259259259	-1.90600363413493	-0.617841266881006
Color2 [A=255, R=169, G=169, B=169]	9	9		P32628	P32628	UV excision repair protein RAD23	RAD23	1	640			+	8	8	42.366	0	54.41	5	5	5	6	6	7	0	1	0	0	0	1	NaN	NaN	NaN	NaN	NaN	NaN	NaN	NaN	4.35801971341531	0	-5.15650431315104	-1.87421546460071
Color2 [A=255, R=169, G=169, B=169]	9	9		P32642	P32642	Monothiol glutaredoxin-4	GRX4	1	643				5	3	27.493	0	6.4504	1	1	0	4	4	3	1	1	1	1	1	1	NaN	NaN	NaN	NaN	NaN	NaN	NaN	NaN	NaN	NaN	NaN	NaN
Color2 [A=255, R=169, G=169, B=169]	9	9		P32644	P32644	Putative ATP-dependent RNA helicase ECM32	ECM32	1	644				2	2	126.97	0.0046811	2.3103	0	0	0	0	0	0	1	2	2	1	1	0	1.26080717885324	0.0355811088295688	1.65017445882161	0.631228401831695	0.402577376709418	0.285085314685315	1.28096516927083	0.382618148194551	0.380490769732042	0.143789237668161	0.798266728719078	0.27137036020486
Color2 [A=255, R=169, G=169, B=169]	9	9		P32660;Q12675	P32660	Phospholipid-transporting ATPase DNF1	DNF1	2	646				3	3	177.8	0.005787	2.1686	1	0	0	0	1	1	0	0	0	0	1	1	NaN	NaN	NaN	NaN	0.133190032842707	0.703344578313253	0.659595489501953	0.172502675589118	0.126878644511791	0.410725409836066	-0.36055850982666	-0.116850578205642
Color2 [A=255, R=169, G=169, B=169]	9	9		P32767	P32767	Importin beta-like protein KAP122	KAP122	1	647				2	2	123.53	0	8.9851	2	2	2	1	1	1	0	0	0	0	0	0	NaN	NaN	NaN	NaN	NaN	NaN	NaN	NaN	NaN	NaN	NaN	NaN
Color2 [A=255, R=169, G=169, B=169]	9	9		P32769	P32769	Elongation factor 1 alpha-like protein	HBS1	1	648				2	2	68.729	0	4.5379	1	1	1	0	0	0	1	1	1	1	0	1	NaN	NaN	NaN	NaN	NaN	NaN	NaN	NaN	NaN	NaN	NaN	NaN
Color2 [A=255, R=169, G=169, B=169]	9	9		P32771	P32771	S-(hydroxymethyl)glutathione dehydrogenase	SFA1	1	649				6	6	41.042	0	49.215	5	4	4	4	2	4	1	0	0	0	0	0	NaN	NaN	NaN	NaN	NaN	NaN	NaN	NaN	NaN	NaN	NaN	NaN
Color2 [A=255, R=169, G=169, B=169]	9	9		P32774	P32774	Transcription initiation factor IIA subunit 2	TOA2	1	650				2	2	13.458	0	15.186	2	2	2	0	1	1	0	0	1	0	0	0	NaN	NaN	NaN	NaN	NaN	NaN	NaN	NaN	NaN	NaN	NaN	NaN
Color2 [A=255, R=169, G=169, B=169]	9	9		P32787	P32787	Mitochondrial genome maintenance protein MGM101	MGM101	1	651				5	5	30.09	0	9.5128	3	3	3	2	2	1	3	3	3	2	3	3	2.83127407882297	0.0415020408163265	1.34170913696289	0.617574055458172	0.184790162373342	0.753765258215963	0.424498875935875	0.14758076162335	1.09024172692618	0.0809552941176471	0.883104006449379	0.359645851737792
Color2 [A=255, R=169, G=169, B=169]	9	9		P32790	P32790	Actin cytoskeleton-regulatory complex protein SLA1	SLA1	1	652				9	9	135.85	0	19.339	2	4	4	6	5	5	0	0	0	0	0	0	NaN	NaN	NaN	NaN	NaN	NaN	NaN	NaN	NaN	NaN	NaN	NaN
Color2 [A=255, R=169, G=169, B=169]	9	9		P32794	P32794	ATPase family gene 2 protein	AFG2	1	653				3	3	84.747	0.0023966	2.6765	3	2	2	2	2	1	0	0	0	0	0	0	NaN	NaN	NaN	NaN	NaN	NaN	NaN	NaN	NaN	NaN	NaN	NaN
Color2 [A=255, R=169, G=169, B=169]	9	9		P32802	P32802	Transmembrane 9 superfamily member 1;Protein p24a	EMP70	1	654				2	2	75.962	0	12.409	1	1	1	2	2	2	0	0	0	0	0	0	NaN	NaN	NaN	NaN	NaN	NaN	NaN	NaN	NaN	NaN	NaN	NaN
Color2 [A=255, R=169, G=169, B=169]	9	9		P32803	P32803	Endosomal protein P24B	EMP24	1	655			+	4	4	23.332	0	8.8861	3	2	3	2	2	2	0	0	0	1	1	0	NaN	NaN	NaN	NaN	0.919933655571151	0.0157894736842105	-2.00197792053223	-0.663672542082575	2.86870848013514	0.000323943661971831	-4.03912862141927	-1.38337237787661
Color2 [A=255, R=169, G=169, B=169]	9	9		P32835;P32836	P32835;P32836	GTP-binding nuclear protein GSP1/CNR1;GTP-binding nuclear protein GSP2/CNR2	GSP1;GSP2	2	656	+	+	+	16	16	24.81	0	138.05	13	12	12	14	14	13	4	8	7	5	7	7	3.34896491964717	0.002325	-2.13596598307292	-0.970258530296074	4.67949827492519	0.00171604938271605	-2.06187311808268	-0.986838380257016	4.67931493089118	0.00294323144104804	-2.0989195505778	-0.920448595050819
Color2 [A=255, R=169, G=169, B=169]	9	9		P32855	P32855	Exocyst complex component SEC8	SEC8	1	658				2	2	122.22	0	33.894	0	1	1	1	1	1	0	0	0	0	0	0	NaN	NaN	NaN	NaN	NaN	NaN	NaN	NaN	NaN	NaN	NaN	NaN
Color2 [A=255, R=169, G=169, B=169]	9	9		P32860	P32860	NifU-like protein, mitochondrial	NFU1	1	659				4	4	29.174	0	35.237	2	3	3	1	2	2	1	0	0	0	0	0	NaN	NaN	NaN	NaN	NaN	NaN	NaN	NaN	NaN	NaN	NaN	NaN
Color2 [A=255, R=169, G=169, B=169]	9	9		P32861	P32861	UTP--glucose-1-phosphate uridylyltransferase	UGP1	1	660	+	+	+	29	29	55.987	0	310.78	16	14	18	25	23	23	1	1	2	8	5	6	4.08173857679607	0	-7.03915150960286	-2.89466260153782	3.58539614543062	0	-5.95208994547526	-2.39213486702314	6.71137011537666	0	-6.49562072753906	-2.57925989072861
Color2 [A=255, R=169, G=169, B=169]	9	9		P32867	P32867	Protein SSO1	SSO1	1	661				3	2	33.106	0	3.38	3	1	1	3	1	3	0	0	0	0	0	0	NaN	NaN	NaN	NaN	NaN	NaN	NaN	NaN	NaN	NaN	NaN	NaN
Color2 [A=255, R=169, G=169, B=169]	9	9		P32892	P32892	ATP-dependent RNA helicase DRS1	DRS1	1	663	+	+	+	18	18	84.842	0	61.127	4	5	4	8	11	10	13	15	14	15	13	14	2.90969055314887	0.000527659574468085	2.74978574117025	1.17651618324465	2.99427206093078	0.00612108559498956	1.61664136250814	0.738730565748967	3.71449969521819	0.00303478260869565	2.18321355183919	0.916665472607407
Color2 [A=255, R=169, G=169, B=169]	9	9		P32895	P32895	Ribose-phosphate pyrophosphokinase 1	PRS1	1	665				13	13	47.047	0	156.36	6	7	8	9	11	11	0	0	0	1	1	0	NaN	NaN	NaN	NaN	NaN	NaN	NaN	NaN	NaN	NaN	NaN	NaN
Color2 [A=255, R=169, G=169, B=169]	9	9		P32897	P32897	Mitochondrial import inner membrane translocase subunit TIM23	TIM23	1	666				7	7	23.243	0	53.49	2	2	7	5	6	4	0	0	0	0	0	0	NaN	NaN	NaN	NaN	NaN	NaN	NaN	NaN	NaN	NaN	NaN	NaN
Color2 [A=255, R=169, G=169, B=169]	9	9		P32899	P32899	U3 small nucleolar ribonucleoprotein protein IMP3	IMP3	1	667		+	+	5	5	21.885	0	14.416	2	1	2	3	3	3	2	3	3	4	5	3	2.04052518755911	0.0444819277108434	1.39972623189291	0.609644368142019	3.10324820056509	0.00498030634573304	1.67570622762044	0.767641160093734	5.573477760103	0.00900834724540901	1.53771622975667	0.710994264566413
Color2 [A=255, R=169, G=169, B=169]	9	9		P32902	P32902	37S ribosomal protein MRP4, mitochondrial	MRP4	1	669				3	3	44.151	0	5.6331	2	2	2	1	1	1	0	1	1	1	1	1	NaN	NaN	NaN	NaN	NaN	NaN	NaN	NaN	NaN	NaN	NaN	NaN
Color2 [A=255, R=0, G=255, B=255]	9	9		P32905	P32905	40S ribosomal protein S0-A	RPS0A	1	671		+		18	3	28.024	0	24.166	14	13	14	16	16	15	10	10	11	13	13	14	NaN	NaN	NaN	NaN	2.11509765272186	0.00605785123966942	1.72718048095703	0.735664352721644	0.117469862838039	0.311978947368421	0.621981143951416	0.155218381972513
Color2 [A=255, R=169, G=169, B=169]	9	9		P32908	P32908	Structural maintenance of chromosomes protein 1	SMC1	1	672				3	3	141.28	0.0096208	1.9095	1	2	1	2	1	1	1	1	1	0	1	2	1.0865778915115	0.615790633608815	0.444513320922852	0.2027582328468	0.440209074388772	0.115215926493109	-1.99798901875814	-0.506146837491914	0.408471500848278	0.0791431952662722	-1.22396310170491	-0.363911480893847
Color2 [A=255, R=169, G=169, B=169]	9	9		P32911	P32911	Eukaryotic translation initiation factor eIF-1	SUI1	1	674	+	+	+	6	6	12.312	0	123.92	4	4	4	5	5	5	0	2	2	2	1	1	1.96812481004482	0	-4.99591191609701	-1.60723780243418	2.86820894366412	0	-4.2985413869222	-1.69196559483232	5.25007709409971	0	-4.59606806437175	-1.81774297282985
Color2 [A=255, R=169, G=169, B=169]	9	9		P32914	P32914	Transcription elongation factor SPT4	SPT4	1	675				2	2	11.158	0	4.0409	2	2	2	0	0	0	0	0	0	0	0	0	NaN	NaN	NaN	NaN	NaN	NaN	NaN	NaN	NaN	NaN	NaN	NaN
Color2 [A=255, R=169, G=169, B=169]	9	9		P32915	P32915	Protein transport protein SEC61	SEC61	1	676		+	+	3	3	52.936	0	12.222	2	2	2	1	2	2	0	0	0	1	0	2	NaN	NaN	NaN	NaN	2.00596689764145	0	-6.26514371236165	-1.86718388869952	7.01648329962252	0	-6.27398490905762	-2.54525043872734
Color2 [A=255, R=169, G=169, B=169]	9	9		P32939	P32939	GTP-binding protein YPT7	YPT7	1	677		+	+	6	6	23.042	0	61.56	4	4	5	5	5	5	0	0	0	2	1	2	NaN	NaN	NaN	NaN	2.6367875709922	0.000387096774193548	-3.01532745361328	-1.23745272991459	3.41457194535222	0.000132231404958678	-4.33218701680501	-1.53160499531152
Color2 [A=255, R=169, G=169, B=169]	9	9		P33201	P33201	Ribosome assembly factor MRT4	MRT4	1	678				12	12	27.058	0	68.792	10	10	7	9	8	8	8	9	8	10	8	10	1.27969968005053	0.721625668449198	0.329856236775719	0.155527486259319	3.60042090313984	0.128699849170437	1.03417778015137	0.496228226993036	3.40339667101269	0.104890426758939	0.682017008463543	0.320063275705219
Color2 [A=255, R=169, G=169, B=169]	9	9		P33203	P33203	Pre-mRNA-processing protein PRP40	PRP40	1	679	+			6	6	69.064	0	8.7944	0	0	0	1	1	0	4	5	5	3	3	2	2.35157236035085	0.00256470588235294	2.2056827545166	0.926129011075746	0.245405738475839	0.831801156069364	0.276507695515949	0.113074190927658	1.75108545008608	0.026288	1.2941697438558	0.52679117047369
Color2 [A=255, R=169, G=169, B=169]	9	9		P33204	P33204	Actin-related protein 2/3 complex subunit 4	ARC19	1	680			+	5	5	19.916	0	30.396	3	3	2	3	4	3	0	0	0	1	1	1	NaN	NaN	NaN	NaN	2.05227489538216	0.0158469945355191	-1.54408645629883	-0.664415149387786	2.89331093642555	0.00088622754491018	-3.30915419260661	-1.20448702783442
Color2 [A=255, R=169, G=169, B=169]	9	9		P33297	P33297	26S protease regulatory subunit 6A	RPT5	1	681	+	+	+	20	20	48.255	0	114.85	11	9	12	13	15	13	1	5	3	9	8	10	1.75720892603357	0.000551111111111111	-3.51173337300618	-1.21109133324494	5.09960909341205	0.00427166276346604	-1.65203793843587	-0.803458508839601	3.03782988580774	0.00200961538461538	-2.58188565572103	-1.01013607632182
Color2 [A=255, R=169, G=169, B=169]	9	9		P33298	P33298	26S protease regulatory subunit 6B homolog	RPT3	1	682	+	+	+	11	10	47.893	0	43.239	5	5	6	8	6	7	0	1	3	3	2	4	2.58765652381734	0.000604878048780488	-3.27292823791504	-1.31516148051495	3.57260421238644	0	-3.1071408589681	-1.37680612380898	4.58330317770667	0.000322344322344322	-3.52260653177897	-1.41883533466654
Color2 [A=255, R=169, G=169, B=169]	9	9		P33299	P33299	26S protease regulatory subunit 7 homolog	RPT1	1	683				17	17	51.982	0	52.649	8	8	6	15	14	14	2	7	9	10	10	10	1.25870395338598	0.0604084778420039	-1.4403247833252	-0.567716529654605	3.52512184667686	0.0510534846029173	-1.19192695617676	-0.567234468878394	3.43741094860998	0.0183682719546742	-1.31612586975098	-0.584955100589118
Color2 [A=255, R=169, G=169, B=169]	9	9		P33302	P33302	Pleiotropic ABC efflux transporter of multiple drugs	PDR5	1	684	+	+	+	53	53	170.44	0	323.31	36	32	39	46	42	43	3	12	10	17	11	13	2.65102225288415	0	-4.12676684061686	-1.59181927388852	3.83544800287596	0	-2.99524815877279	-1.35400270592227	5.59267021954934	0.000192771084337349	-3.56100749969482	-1.49930464794158
Color2 [A=255, R=169, G=169, B=169]	9	9		P33307	P33307	Importin alpha re-exporter	CSE1	1	685				2	2	109.35	0	5.0883	2	1	2	0	0	1	0	0	0	0	0	0	NaN	NaN	NaN	NaN	NaN	NaN	NaN	NaN	NaN	NaN	NaN	NaN
Color2 [A=255, R=169, G=169, B=169]	9	9		P33309	P33309	Protein DOM34	DOM34	1	686				2	2	44.057	0	10.513	0	0	0	2	1	2	0	0	0	0	0	0	NaN	NaN	NaN	NaN	NaN	NaN	NaN	NaN	NaN	NaN	NaN	NaN
Color2 [A=255, R=169, G=169, B=169]	9	9		P33317	P33317	Deoxyuridine 5-triphosphate nucleotidohydrolase	DUT1	1	690		+	+	4	4	15.307	0	10.154	3	2	3	4	3	2	0	0	0	1	1	0	NaN	NaN	NaN	NaN	0.876420007232172	0.00512311015118791	-2.55868403116862	-0.761674249451809	3.00052874439141	0.00143956043956044	-2.93160661061605	-1.11087105045519
Color2 [A=255, R=169, G=169, B=169]	9	9		P33322	P33322	H/ACA ribonucleoprotein complex subunit 4	CBF5	1	691	+	+	+	32	32	54.704	0	303.52	17	14	15	22	22	21	24	25	25	27	25	25	4.85939408315212	0.000794223826714801	2.21336555480957	1.06082817974826	5.73144571210369	0	2.98785845438639	1.44304156439022	6.78452896944807	0.000929411764705882	2.60061200459798	1.18001129816567
Color2 [A=255, R=169, G=169, B=169]	9	9		P33330	P33330	Phosphoserine aminotransferase	SER1	1	692	+	+	+	20	20	43.415	0	169.72	15	12	16	14	15	13	2	5	3	2	1	1	3.04076866925074	0	-4.35184160868327	-1.74548820113644	2.9480655358776	0	-7.06438954671224	-2.48176193656459	5.12482077043492	0	-5.70811557769775	-2.1315373796543
Color2 [A=255, R=169, G=169, B=169]	9	9		P33331	P33331	Nuclear transport factor 2	NTF2	1	693	+		+	8	8	14.453	0	323.31	6	6	6	8	8	8	1	1	1	0	0	0	3.46585765451578	0	-5.07678286234538	-2.07486809561749	NaN	NaN	NaN	NaN	4.22349343165588	0	-8.13261953989665	-2.51804991244811
Color2 [A=255, R=169, G=169, B=169]	9	9		P33333	P33333	Probable 1-acyl-sn-glycerol-3-phosphate acyltransferase	SLC1	1	694	+		+	5	5	33.887	0	20.075	3	3	3	3	3	3	1	1	0	1	0	2	0.960898804449895	0.0036816976127321	-2.85458755493164	-0.841809590410889	0.641434553399056	0.0834976452119309	-1.70066197713216	-0.53200266879314	1.88280118097012	0.0076144578313253	-1.9531774520874	-0.737408284427237
Color2 [A=255, R=169, G=169, B=169]	9	9		P33338	P33338	Protein SLA2	SLA2	1	695				7	7	108.91	0	10.841	1	2	3	6	5	5	0	2	3	3	2	3	0.457533614809096	0.262171974522293	-1.25608698527018	-0.394444544353495	0.933046447944168	0.539935242839352	-0.536944071451824	-0.236640296297602	0.883456965855201	0.101526011560694	-0.810432751973469	-0.325167329639707
Color2 [A=255, R=169, G=169, B=169]	9	9		P33399	P33399	La protein homolog	LHP1	1	696				13	13	32.104	0	100.97	9	9	9	10	10	12	2	4	5	5	4	7	0.660360430360809	0.531392045454546	-0.571880976359047	-0.239056097655699	0.801658257584431	0.246729613733906	-1.07618268330892	-0.410674295163382	1.02483572567053	0.0943096623981374	-0.824031829833984	-0.336883795203693
Color2 [A=255, R=169, G=169, B=169]	9	9		P33401	P33401	Phosphoglucomutase 1	PGM1	1	697				11	11	63.111	0	54.078	7	7	7	8	9	9	0	1	0	0	0	0	NaN	NaN	NaN	NaN	NaN	NaN	NaN	NaN	NaN	NaN	NaN	NaN
Color2 [A=255, R=169, G=169, B=169]	9	9		P33416	P33416	Heat shock protein 78, mitochondrial	HSP78	1	698		+	+	2	2	91.335	0	8.0104	0	0	0	2	1	2	0	0	0	1	0	1	NaN	NaN	NaN	NaN	2.33766531240572	0.00192284866468843	-2.30886077880859	-0.960825502713637	3.01416202385002	0.00183838383838384	-2.69176896413167	-1.04165475648391
Color2 [A=255, R=0, G=255, B=255]	9	9		P33442	P33442	40S ribosomal protein S1-A	RPS1A	1	699				36	36	28.743	0	323.31	27	27	29	28	29	30	20	25	23	29	25	28	2.34706151534106	0.204784184514003	0.941585540771484	0.435239511065015	2.84359174664182	0.0359933333333333	1.28253746032715	0.592749317365666	5.47418649835228	0.0267446808510638	1.11206150054932	0.524378444559972
Color2 [A=255, R=169, G=169, B=169]	9	9		P33734	P33734	Imidazole glycerol phosphate synthase hisHF;Glutamine amidotransferase;Cyclase	HIS7	1	701				21	21	61.067	0	97.166	13	11	11	13	13	11	0	1	0	1	0	0	NaN	NaN	NaN	NaN	NaN	NaN	NaN	NaN	NaN	NaN	NaN	NaN
Color2 [A=255, R=169, G=169, B=169]	9	9		P33750	P33750	Protein SOF1	SOF1	1	702		+		6	6	56.788	0	19.324	1	0	1	2	4	2	2	1	1	6	4	5	1.07420662077811	0.10064116575592	1.33322588602702	0.516075235906128	1.72583552671722	0.00615966386554622	1.84030723571777	0.74148291975085	1.57861838123804	0.0244864864864865	1.35593350728353	0.537844957713595
Color2 [A=255, R=169, G=169, B=169]	9	9		P33754	P33754	Translocation protein SEC66	SEC66	1	703				2	2	24.231	0	4.9481	2	1	2	2	2	2	0	0	0	0	0	0	NaN	NaN	NaN	NaN	NaN	NaN	NaN	NaN	NaN	NaN	NaN	NaN
Color2 [A=255, R=169, G=169, B=169]	9	9		P33767	P33767	Dolichyl-diphosphooligosaccharide--protein glycosyltransferase subunit WBP1	WBP1	1	704		+	+	6	6	49.391	0	24.678	2	2	2	6	6	6	0	0	0	3	3	5	NaN	NaN	NaN	NaN	3.37954144452615	0.00173208722741433	-2.19106801350911	-0.994616341726372	2.1975326064919	0.00185536159600997	-2.94681231180827	-1.03144951166891
Color2 [A=255, R=169, G=169, B=169]	9	9		P33775	P33775	Dolichyl-phosphate-mannose--protein mannosyltransferase 1	PMT1	1	705				11	11	92.674	0	55.543	5	7	6	7	5	6	0	0	0	0	0	0	NaN	NaN	NaN	NaN	NaN	NaN	NaN	NaN	NaN	NaN	NaN	NaN
Color2 [A=255, R=169, G=169, B=169]	9	9		P33892	P33892	Translational activator GCN1	GCN1	1	706	+	+	+	78	78	296.69	0	323.31	44	42	47	60	62	60	16	22	23	39	23	36	1.78813433951481	0.00210322580645161	-2.65571784973145	-0.99618942277523	1.63579914373883	0.0035531914893617	-2.34932390848795	-0.884563335661226	3.82815689088384	0.00184	-2.5025208791097	-1.03270806703214
Color2 [A=255, R=169, G=169, B=169]	9	9		P34078	P34078	Protein LTV1	LTV1	1	707				5	5	53.39	0	9.6704	0	0	2	2	2	2	1	1	1	3	2	3	0.885206729206241	0.119964285714286	1.3485418955485	0.497653992043268	1.86820285478288	0.482419437340153	0.560595194498699	0.262815111847459	1.23577097852151	0.0448410513141427	1.13180987040202	0.447521028870757
Color2 [A=255, R=169, G=169, B=169]	9	9		P34087	P34087	DNA-directed RNA polymerase II subunit RPB7	RPB7	1	708				2	2	19.058	0	11.92	2	2	2	2	2	2	0	0	0	0	0	0	NaN	NaN	NaN	NaN	NaN	NaN	NaN	NaN	NaN	NaN	NaN	NaN
Color2 [A=255, R=169, G=169, B=169]	9	9		P34160	P34160	Nuclear cap-binding protein complex subunit 1	STO1	1	709	+			10	10	100.02	0	22.905	1	0	0	6	6	7	6	7	7	8	7	6	2.59870344843476	0.000811808118081181	2.55693244934082	1.07473560407651	0.133171125282639	0.927650055370986	0.119439442952476	0.0512555265124097	1.78505484553001	0.0182784090909091	1.47254498799642	0.586340523249216
Color2 [A=255, R=169, G=169, B=169]	9	9		P34167	P34167	Eukaryotic translation initiation factor 4B	TIF3	1	710		+	+	26	26	48.521	0	185.26	19	17	20	19	20	21	0	1	0	2	1	1	NaN	NaN	NaN	NaN	3.75918269453254	0	-6.40752983093262	-2.58936678431595	8.03961467521344	0	-6.72724119822184	-2.8144376509677
Color2 [A=255, R=169, G=169, B=169]	9	9		P34216	P34216	EH domain-containing and endocytosis protein 1	EDE1	1	711	+	+	+	21	21	150.78	0	184.66	14	12	16	14	11	14	0	1	2	2	1	1	2.22832753716209	0	-4.99699529012045	-1.70247003542464	2.76539677437651	0	-3.59415435791016	-1.44860098168033	4.65779165410422	3.6036036036036E-05	-4.27282110850016	-1.66002102510304
Color2 [A=255, R=169, G=169, B=169]	9	9		P34217	P34217	RNA-binding protein PIN4	PIN4	1	712				3	3	73.775	0	16.822	2	1	3	2	2	2	0	0	0	0	0	0	NaN	NaN	NaN	NaN	NaN	NaN	NaN	NaN	NaN	NaN	NaN	NaN
Color2 [A=255, R=169, G=169, B=169]	9	9		P34221	P34221	Protein phosphatase 2C homolog 3	PTC3	1	713				7	5	51.331	0	24.813	3	2	3	5	5	5	0	0	1	0	0	0	NaN	NaN	NaN	NaN	NaN	NaN	NaN	NaN	NaN	NaN	NaN	NaN
Color2 [A=255, R=169, G=169, B=169]	9	9		P34223	P34223	UBX domain-containing protein 1	SHP1	1	715				11	11	46.987	0	43.498	5	5	5	7	7	7	0	0	0	0	0	0	NaN	NaN	NaN	NaN	NaN	NaN	NaN	NaN	NaN	NaN	NaN	NaN
Color2 [A=255, R=169, G=169, B=169]	9	9		P34227	P34227	Mitochondrial peroxiredoxin PRX1	PRX1	1	716				7	7	29.495	0	18.778	3	2	3	5	5	4	0	0	0	0	0	0	NaN	NaN	NaN	NaN	NaN	NaN	NaN	NaN	NaN	NaN	NaN	NaN
Color2 [A=255, R=169, G=169, B=169]	9	9		P34241	P34241	Nucleolar pre-ribosomal-associated protein 1	URB1	1	718	+		+	25	25	203.28	0	87.662	4	2	1	7	9	7	15	20	15	14	13	15	2.7564523222702	0	5.10317357381185	1.89930875450502	1.5378385634955	0.0108230769230769	1.76178868611654	0.696812549014812	3.2801608019737	0.000593059936908517	3.43248112996419	1.27873914668438
Color2 [A=255, R=169, G=169, B=169]	9	9		P34730	P34730	Protein BMH2	BMH2	1	720	+		+	20	4	31.061	0	43.771	17	17	17	18	19	19	8	12	11	14	11	12	1.5979672708008	0.000504065040650406	-3.36389287312825	-1.13444041494057	NaN	NaN	NaN	NaN	3.77571427038353	0.000283464566929134	-3.96506118774414	-1.47899523760489
Color2 [A=255, R=169, G=169, B=169]	9	9		P34760;Q04120	P34760	Peroxiredoxin TSA1	TSA1	2	721	+	+	+	17	17	21.589	0	323.31	13	14	13	15	14	14	5	5	5	7	5	7	4.2281589044673	0	-5.36988194783529	-2.33223554727565	4.84901964493486	0	-5.48827934265137	-2.47704697579087	9.97891968612248	0	-5.42908064524333	-2.46808922588923
Color2 [A=255, R=169, G=169, B=169]	9	9		P35127	P35127	Ubiquitin carboxyl-terminal hydrolase YUH1	YUH1	1	722				2	2	26.385	0	3.3555	0	1	0	2	1	1	0	0	0	0	0	0	NaN	NaN	NaN	NaN	NaN	NaN	NaN	NaN	NaN	NaN	NaN	NaN
Color2 [A=255, R=169, G=169, B=169]	9	9		P35176	P35176	Peptidyl-prolyl cis-trans isomerase D	CPR5	1	723				10	10	25.326	0	107.1	7	7	7	9	9	9	0	0	0	0	0	0	NaN	NaN	NaN	NaN	NaN	NaN	NaN	NaN	NaN	NaN	NaN	NaN
Color2 [A=255, R=169, G=169, B=169]	9	9		P35178	P35178	Ribosomal RNA-processing protein 1	RRP1	1	724			+	5	5	33.202	0	30.345	4	3	4	3	4	4	1	1	1	0	0	0	0.982015727904576	0.23430243902439	1.03698921203613	0.41563386107157	NaN	NaN	NaN	NaN	1.08999090150976	0.00534065934065934	-2.68294620513916	-0.792822646711067
Color2 [A=255, R=169, G=169, B=169]	9	9		P35179	P35179	Protein transport protein SSS1	SSS1	1	725				2	2	8.9435	0	11.927	2	1	2	2	2	2	1	1	1	1	2	2	1.78846908677029	0.287314814814815	-0.825551350911457	-0.374069733898713	2.13312729528866	0.262331914893617	-0.867129007975262	-0.399126548405998	1.23208114297127	0.0843990610328639	-0.846340179443359	-0.353148408332199
Color2 [A=255, R=169, G=169, B=169]	9	9		P35180	P35180	Mitochondrial import receptor subunit TOM20	TOM20	1	726				3	3	20.317	0	17.308	3	3	2	3	3	3	0	0	0	0	0	0	NaN	NaN	NaN	NaN	NaN	NaN	NaN	NaN	NaN	NaN	NaN	NaN
Color2 [A=255, R=169, G=169, B=169]	9	9		P35184	P35184	Ribosome assembly protein SQT1	SQT1	1	727		+	+	3	3	47.166	0	8.4887	1	2	1	3	3	3	0	1	1	2	1	2	NaN	NaN	NaN	NaN	0.735115947889496	0.00933333333333333	-2.56657282511393	-0.71287199752262	2.37134982778907	0.00153513513513514	-3.10831864674886	-1.09261099097234
Color2 [A=255, R=169, G=169, B=169]	9	9		P35189	P35189	Transcription initiation factor TFIID subunit 14	TAF14	1	728				6	6	27.44	0	10.408	2	3	4	4	4	3	1	2	1	4	2	3	2.52068595784955	0.0167224669603524	-1.55398750305176	-0.693179686442675	2.33639261217947	0.0303809523809524	-1.36142158508301	-0.608369814990645	5.50158833440792	0.0109904761904762	-1.45770454406738	-0.675756525212414
Color2 [A=255, R=169, G=169, B=169]	9	9		P35191	P35191	DnaJ homolog 1, mitochondrial	MDJ1	1	729				2	2	55.56	0.0046702	2.2837	2	2	2	1	1	1	1	1	2	0	1	2	0.305877212309129	0.370008968609865	-1.1397590637207	-0.324000471353401	0.687851297333069	0.0121363636363636	-2.5334587097168	-0.689171835475695	0.914826271351169	0.0164736842105263	-1.88498369852702	-0.605217378470813
Color2 [A=255, R=169, G=169, B=169]	9	9		P35194	P35194	U3 small nucleolar RNA-associated protein 20	UTP20	1	730	+	+	+	24	24	287.56	0	51.014	1	0	2	5	8	6	5	15	15	21	16	19	2.13086126316743	0.00062	3.69582939147949	1.35052435010443	1.81562093541669	0.00192857142857143	2.5173511505127	0.961072374132946	2.69998482856372	0.00185749385749386	2.7138074239095	1.02226826048694
Color2 [A=255, R=169, G=169, B=169]	9	9		P35197	P35197	ADP-ribosylation factor GTPase-activating protein GCS1	GCS1	1	732				7	7	39.296	0	16.101	6	5	6	2	3	4	1	0	0	0	0	0	NaN	NaN	NaN	NaN	NaN	NaN	NaN	NaN	NaN	NaN	NaN	NaN
Color2 [A=255, R=169, G=169, B=169]	9	9		P35207	P35207	Antiviral helicase SKI2	SKI2	1	733				14	14	146.06	0	30.849	5	5	4	4	1	1	7	11	8	6	2	4	1.79360659690404	0.0545127201565558	1.36229451497396	0.582107308928333	0.218766421310655	0.890438695163105	-0.174722671508789	-0.0756036150636484	1.03307611241814	0.15849500554939	0.593785921732582	0.256007178355555
Color2 [A=255, R=169, G=169, B=169]	9	9		P35691	P35691	Translationally-controlled tumor protein homolog	TMA19	1	734	+	+	+	14	14	18.741	0	120.42	11	13	11	11	12	13	1	3	5	5	5	5	3.09687832202698	0	-5.60549481709798	-2.1441968462643	6.077309187531	0	-5.12760098775228	-2.44269632994771	7.18143969147208	0	-5.36654790242513	-2.25276819095703
Color2 [A=255, R=169, G=169, B=169]	9	9		P35719	P35719	Uncharacterized protein MRP8	MRP8	1	735				9	9	25.097	0	40.943	4	4	5	9	8	7	0	0	0	0	0	0	NaN	NaN	NaN	NaN	NaN	NaN	NaN	NaN	NaN	NaN	NaN	NaN
Color2 [A=255, R=169, G=169, B=169]	9	9		P35732	P35732	RNA polymerase II degradation factor 1	DEF1	1	736		+		15	15	83.972	0	78.856	8	9	9	11	9	11	9	9	8	10	11	11	1.36819709948064	0.440679245283019	0.625169118245442	0.282446767489016	3.09833549530686	0.00437752808988764	1.70780436197916	0.780895473261489	1.96125811669467	0.0327876447876448	1.1664867401123	0.491306252057293
Color2 [A=255, R=169, G=169, B=169]	9	9		P35817	P35817	Bromodomain-containing factor 1	BDF1	1	737				2	2	76.977	0	5.7379	1	1	1	1	1	0	0	0	0	0	0	1	NaN	NaN	NaN	NaN	NaN	NaN	NaN	NaN	NaN	NaN	NaN	NaN
Color2 [A=255, R=169, G=169, B=169]	9	9		P35842	P35842	Acid phosphatase PHO11	PHO11	1	738				12	12	52.757	0	90.877	7	7	7	11	10	10	0	0	0	1	0	0	NaN	NaN	NaN	NaN	NaN	NaN	NaN	NaN	NaN	NaN	NaN	NaN
Color2 [A=255, R=169, G=169, B=169]	9	9		P35844	P35844	Protein KES1	KES1	1	739		+	+	20	20	49.491	0	120.88	11	9	10	17	15	15	0	0	1	0	3	2	NaN	NaN	NaN	NaN	2.73819334492876	0	-4.59688186645508	-1.75075984262895	5.36982990665332	0	-5.15810648600261	-2.00307815252099
Color2 [A=255, R=0, G=255, B=255]	9	9		P38711;P35997	P38711;P35997	40S ribosomal protein S27-B;40S ribosomal protein S27-A	RPS27B;RPS27A	2	741	+	+	+	5	5	8.8653	0	73.826	5	5	5	5	5	5	5	5	5	5	5	5	3.61341791991316	0.000785714285714286	2.29071744283041	1.048472923574	4.69744657607418	0.00433254156769596	1.67760531107584	0.809668990426709	5.51042339181171	0.00336134453781513	1.98416137695313	0.896424308410456
Color2 [A=255, R=169, G=169, B=169]	9	9		P36008	P36008	Elongation factor 1-gamma 2	TEF4	1	743	+	+	+	31	31	46.52	0	323.31	25	22	22	29	29	29	13	17	16	19	18	21	5.34313483864579	0.000576744186046512	-2.63140932718913	-1.26649279193899	4.5911581060169	0.00194594594594595	-2.01814524332682	-0.964663567925164	5.71588239640087	0.00184924623115578	-2.32477728525797	-1.03906452593022
Color2 [A=255, R=169, G=169, B=169]	9	9		P36010	P36010	Nucleoside diphosphate kinase	YNK1	1	744				8	8	17.166	0	60.687	1	1	1	8	8	8	0	0	0	0	0	0	NaN	NaN	NaN	NaN	NaN	NaN	NaN	NaN	NaN	NaN	NaN	NaN
Color2 [A=255, R=169, G=169, B=169]	9	9		P36013	P36013	NAD-dependent malic enzyme, mitochondrial	MAE1	1	745		+		19	19	74.375	0	152.98	14	16	16	17	12	14	6	10	10	5	4	9	2.21121679576078	0.192335570469799	-0.974671045939129	-0.446192686070627	2.42100937751411	0.00442727272727273	-1.81211916605631	-0.78784163635037	1.94359477999214	0.0204916201117318	-1.39339510599772	-0.56861454168642
Color2 [A=255, R=169, G=169, B=169]	9	9		P36015	P36015	Synaptobrevin homolog YKT6	YKT6	1	746				12	12	22.707	0	58.547	9	8	9	8	8	10	4	6	7	6	6	6	1.54299028115248	0.432460641399417	-0.629526138305664	-0.287707934092095	0.81083829030315	0.854872146118722	-0.206410090128582	-0.097464975135082	2.17509093861347	0.232629550321199	-0.417968114217125	-0.196908860096878
Color2 [A=255, R=169, G=169, B=169]	9	9		P36016	P36016	Heat shock protein 70 homolog LHS1	LHS1	1	747				4	4	99.57	0	17.403	1	2	3	2	3	3	0	0	0	0	0	0	NaN	NaN	NaN	NaN	NaN	NaN	NaN	NaN	NaN	NaN	NaN	NaN
Color2 [A=255, R=169, G=169, B=169]	9	9		P36017	P36017	Vacuolar protein sorting-associated protein 21	VPS21	1	748				4	4	23.081	0	11.943	1	1	1	4	4	4	0	0	0	0	0	0	NaN	NaN	NaN	NaN	NaN	NaN	NaN	NaN	NaN	NaN	NaN	NaN
Color2 [A=255, R=169, G=169, B=169]	9	9		P36018	P36018	GTP-binding protein YPT52	YPT52	1	749				2	2	26.132	0	10.433	0	0	0	2	2	2	0	0	0	0	0	0	NaN	NaN	NaN	NaN	NaN	NaN	NaN	NaN	NaN	NaN	NaN	NaN
Color2 [A=255, R=169, G=169, B=169]	9	9		P36036	P36036	RNA annealing protein YRA2	YRA2	1	750	+			3	3	23.777	0	4.9145	1	0	0	1	2	1	3	3	2	0	0	0	1.95183296310384	0.00354098360655738	2.13919766743978	0.862649762992949	NaN	NaN	NaN	NaN	0.185654032678031	0.252972281449893	-0.614551862080894	-0.184957323448751
Color2 [A=255, R=169, G=169, B=169]	9	9		P36041	P36041	Protein EAP1	EAP1	1	751				3	3	69.761	0	8.2244	1	2	1	3	1	2	2	1	2	0	0	0	1.13985571632927	0.286914728682171	-0.888659159342446	-0.375493304311499	NaN	NaN	NaN	NaN	1.30005386191325	0.0192281690140845	-1.5620797475179	-0.578229664552669
Color2 [A=255, R=169, G=169, B=169]	9	9		P36047	P36047	Protein phosphatase 1 regulatory subunit SDS22	SDS22	1	752	+	+	+	8	8	38.887	0	39.306	5	4	5	6	5	6	1	1	1	2	1	1	3.47756086859077	0.000492063492063492	-2.48139635721843	-1.11931955299472	2.16197763773193	0.0031614730878187	-2.24844551086426	-0.921810319955394	5.47579722209096	0.00183120204603581	-2.36492093404134	-1.04798993312545
Color2 [A=255, R=169, G=169, B=169]	9	9		P36049	P36049	rRNA-processing protein EBP2	EBP2	1	753	+	+	+	13	13	49.734	0	65.156	5	3	5	8	8	6	8	9	8	10	10	8	2.19137867051603	0.000518828451882845	2.97561391194662	1.15771169014902	3.27052999170485	0	3.2669849395752	1.40649456733684	5.52812743199071	0.000348993288590604	3.1212994257609	1.33719139680393
Color2 [A=255, R=169, G=169, B=169]	9	9		P36060	P36060	NADH-cytochrome b5 reductase 2;NADH-cytochrome b5 reductase p34 form;NADH-cytochrome b5 reductase p32 form	MCR1	1	755				7	7	34.137	0	32.889	4	4	3	6	5	6	0	1	0	0	0	0	NaN	NaN	NaN	NaN	NaN	NaN	NaN	NaN	NaN	NaN	NaN	NaN
Color2 [A=255, R=169, G=169, B=169]	9	9		P36069	P36069	Probable phosphomutase PMU1	PMU1	1	757				6	6	33.776	0	22.269	3	3	3	5	5	4	0	0	0	0	0	0	NaN	NaN	NaN	NaN	NaN	NaN	NaN	NaN	NaN	NaN	NaN	NaN
Color2 [A=255, R=169, G=169, B=169]	9	9		P36080	P36080	Ribosomal RNA-processing protein 14	RRP14	1	758	+		+	5	5	50.481	0	13.225	0	1	1	3	3	1	4	3	4	4	3	3	1.90838341329633	0.00951756440281031	1.80060895284017	0.745336459115481	1.31502074749408	0.0106460348162476	1.86355717976888	0.699623364561908	3.34309491057281	0.00453130929791271	1.97631708780924	0.828172079195359
Color2 [A=255, R=169, G=169, B=169]	9	9		P36081	P36081	Uncharacterized protein YKL077W	YKL077W	1	759				2	2	46.036	0	4.5792	0	0	0	2	2	1	0	0	0	1	0	1	NaN	NaN	NaN	NaN	0.555570459152383	0.0454616639477977	-2.12357393900553	-0.574881661116067	1.18738013020079	0.0151988130563798	-1.76095676422119	-0.617993976875426
Color2 [A=255, R=169, G=169, B=169]	9	9		P36101	P36101	tRNA threonylcarbamoyladenosine dehydratase 2	TCD2	1	761				3	3	50.265	0.00061275	3.0719	2	1	1	1	1	1	0	0	0	0	0	0	NaN	NaN	NaN	NaN	NaN	NaN	NaN	NaN	NaN	NaN	NaN	NaN
Color2 [A=255, R=128, G=0, B=255]	9	9	+	P36103	P36103	Uncharacterized protein YKL023W	YKL023W	1	762	+	+	+	9	9	32.293	0	97.48	3	2	3	1	1	1	5	7	8	8	8	9	2.77034990008163	0	4.43836466471354	1.71210912287328	5.04351702453446	0	4.05815569559733	1.89412541698632	7.4743796275344	0	4.24826018015544	1.86163937555847
Color2 [A=255, R=0, G=255, B=0]	9	9		P36105	P36105	60S ribosomal protein L14-A	RPL14A	1	763	+			14	14	15.167	0	269.1	11	13	12	13	12	13	12	12	12	12	12	12	5.16442999642519	0.00269135802469136	1.97364870707194	0.955935788657047	2.23161263865352	0.205535766423358	0.961086273193359	0.440970391674167	3.91544286976269	0.0123440860215054	1.46736749013265	0.65448465791607
Color2 [A=255, R=169, G=169, B=169]	9	9		P36108	P36108	DOA4-independent degradation protein 4	DID4	1	764				2	2	26.29	0	3.3692	2	2	2	1	1	1	0	0	0	0	0	0	NaN	NaN	NaN	NaN	NaN	NaN	NaN	NaN	NaN	NaN	NaN	NaN
Color2 [A=255, R=169, G=169, B=169]	9	9		P36114	P36114	Mitochondrial outer membrane protein YKR018C	YKR018C	1	765			+	9	9	81.753	0	14.169	4	3	3	3	3	2	1	2	1	0	0	0	0.177709230641706	0.671589189189189	0.568419774373375	0.176816972131829	NaN	NaN	NaN	NaN	1.32157497591078	0.00991162029459902	-2.00985368092855	-0.695238263745182
Color2 [A=255, R=169, G=169, B=169]	9	9		P36120	P36120	ATP-dependent RNA helicase DBP7	DBP7	1	766	+	+	+	10	10	83.307	0	18.014	0	0	1	1	0	0	6	7	6	4	4	1	1.86742182314249	0.00377173913043478	2.14313125610352	0.854219189367726	1.44797967014123	0.0045625	2.0712718963623	0.777325520217618	3.74469616175525	0.00288741721854305	2.21262200673421	0.928336820290885
Color2 [A=255, R=169, G=169, B=169]	9	9		P36136	P36136	Sedoheptulose 1,7-bisphosphatase	SHB17	1	767				12	12	31.022	0	98.611	7	8	9	8	8	8	0	0	0	0	0	0	NaN	NaN	NaN	NaN	NaN	NaN	NaN	NaN	NaN	NaN	NaN	NaN
Color2 [A=255, R=169, G=169, B=169]	9	9		P36139	P36139	Protein PET10	PET10	1	768				2	2	31.246	0	3.464	1	0	1	1	1	0	0	0	0	0	0	0	NaN	NaN	NaN	NaN	NaN	NaN	NaN	NaN	NaN	NaN	NaN	NaN
Color2 [A=255, R=169, G=169, B=169]	9	9		P36149	P36149	Trafficking protein particle complex subunit BET3	BET3	1	772		+	+	2	2	22.129	0	6.263	0	0	0	2	2	2	0	1	0	0	1	1	NaN	NaN	NaN	NaN	2.06794010953612	0.000764505119453925	-2.7530320485433	-1.07050280511506	1.5651490381526	0.00359183673469388	-2.66760603586833	-0.879741859535055
Color2 [A=255, R=169, G=169, B=169]	9	9		P36152	P36152	Fe-S cluster assembly protein DRE2	DRE2	1	774				2	2	38.542	0	10.019	1	1	1	2	2	2	0	0	0	0	0	0	NaN	NaN	NaN	NaN	NaN	NaN	NaN	NaN	NaN	NaN	NaN	NaN
Color2 [A=255, R=169, G=169, B=169]	9	9		P36154	P36154	Altered inheritance rate of mitochondria protein 29	AIM29	1	775		+	+	2	2	18.436	0	3.9401	2	1	2	2	2	2	0	0	0	1	1	0	NaN	NaN	NaN	NaN	2.17339046526367	0	-3.81468327840169	-1.39242518126807	3.49948680994666	0.000323529411764706	-3.85861841837565	-1.41904255298205
Color2 [A=255, R=169, G=169, B=169]	9	9		P36160	P36160	Ribosome biogenesis protein RPF2	RPF2	1	776	+	+	+	11	11	39.598	0	43.058	1	1	2	7	8	6	5	7	8	9	6	10	3.5086042452782	0.000780141843971631	2.29053115844727	1.04277915022882	3.31129832727627	0.000777777777777778	2.41243743896484	1.08052509008982	7.69630511828452	0.00153929539295393	2.35148429870605	1.09471857644436
Color2 [A=255, R=169, G=169, B=169]	9	9		P36161	P36161	Nucleoporin NUP133	NUP133	1	777				2	2	133.32	0.008547	1.9513	0	0	0	2	2	1	0	0	0	0	0	0	NaN	NaN	NaN	NaN	NaN	NaN	NaN	NaN	NaN	NaN	NaN	NaN
Color2 [A=255, R=169, G=169, B=169]	9	9		P36421	P36421	Tyrosine--tRNA ligase, cytoplasmic	TYS1	1	778		+	+	29	29	44.019	0	323.31	20	20	21	20	21	20	1	0	0	1	2	0	NaN	NaN	NaN	NaN	4.11891640725901	0	-8.33458455403646	-3.33346985688861	6.27564617136302	0	-8.38874530792236	-3.05604191128441
Color2 [A=255, R=169, G=169, B=169]	9	9		P36519	P36519	54S ribosomal protein L7, mitochondrial	MRPL7	1	779	+		+	3	3	33.099	0	3.6966	0	1	0	1	1	1	3	3	3	2	1	1	1.45905381924799	0.00836104513064133	2.00127919514974	0.758993421577071	2.13258467567566	0.0147934186471664	1.53814061482747	0.666955410975722	4.30998961068813	0.00541048824593128	1.78445307413737	0.788378909778862
Color2 [A=255, R=169, G=169, B=169]	9	9		P36523	P36523	54S ribosomal protein L15, mitochondrial	MRPL15	1	780				3	3	28.167	0.0035253	2.3948	1	0	2	0	0	0	2	2	2	2	1	0	0.419197300045861	0.49050643776824	0.69529088338216	0.256876986712375	0.219377326922199	0.489438373570521	0.95788892110189	0.258815020327382	0.222714090709249	0.246764957264957	0.577980677286785	0.188649637192833
Color2 [A=255, R=169, G=169, B=169]	9	9		P36527	P36527	54S ribosomal protein L28, mitochondrial	MRPL28	1	781	+			2	2	17.342	0.0035191	2.3508	0	0	0	1	1	0	1	1	1	1	1	1	2.13669952966184	0.00541463414634146	1.8816598256429	0.792745466012095	NaN	NaN	NaN	NaN	0.157959715531876	0.367941968911917	-0.394122441609699	-0.132397479557623
Color2 [A=255, R=169, G=169, B=169]	9	9		P36775	P36775	Lon protease homolog, mitochondrial	PIM1	1	783				6	6	127.11	0	19.94	2	2	5	3	2	3	0	1	0	0	0	0	NaN	NaN	NaN	NaN	NaN	NaN	NaN	NaN	NaN	NaN	NaN	NaN
Color2 [A=255, R=169, G=169, B=169]	9	9		P37262;P50278	P37262;P50278	6-phosphogluconolactonase-like protein 2;6-phosphogluconolactonase-like protein 1	SOL2;SOL1	2	786				4	4	34.501	0	7.3351	2	1	2	2	3	4	0	0	0	0	0	0	NaN	NaN	NaN	NaN	NaN	NaN	NaN	NaN	NaN	NaN	NaN	NaN
Color2 [A=255, R=169, G=169, B=169]	9	9		P37263	P37263	UPF0743 protein YCR087C-A		1	787	+		+	3	3	17.738	0	5.1641	0	1	2	2	1	2	3	2	3	1	2	3	2.20322824862949	0	4.06656074523926	1.46627330455485	2.54612589418096	0.323131868131868	0.756169001261394	0.357386829296338	2.43059359690768	0.00436571428571429	2.14805889129639	0.835496553391051
Color2 [A=255, R=169, G=169, B=169]	9	9		P37291	P37291	Serine hydroxymethyltransferase, cytosolic	SHM2	1	788	+	+	+	39	39	52.218	0	323.31	26	24	27	31	31	30	3	9	7	6	6	4	4.05264622003649	0	-5.4895388285319	-2.3434748699042	3.54464076812316	0	-5.54821014404297	-2.24977484292477	7.62348796563334	0	-5.51887448628744	-2.34495822395985
Color2 [A=255, R=169, G=169, B=169]	9	9		P37292	P37292	Serine hydroxymethyltransferase, mitochondrial	SHM1	1	789				27	26	53.686	0	131.89	18	19	17	24	23	24	20	17	19	20	19	18	1.90305551899628	0.40269423929099	-0.658865610758465	-0.306063673866138	0.95032936941959	0.857148063781321	-0.20056660970052	-0.095564122648559	2.45183824411649	0.222943071965628	-0.429716110229492	-0.203336138540574
Color2 [A=255, R=169, G=169, B=169]	9	9		P37297	P37297	Phosphatidylinositol 4-kinase STT4	STT4	1	790				2	2	214.6	0.0035377	2.4081	2	1	2	0	0	0	1	1	1	1	0	1	0.016149541441244	0.99330255164034	-0.00829188028971473	-0.00382064306376146	0.164485068558482	0.673176755447942	0.629505793253578	0.182953868852993	0.198125323607205	0.327928721174004	0.424758593241371	0.148298051749763
Color2 [A=255, R=169, G=169, B=169]	9	9		P37302	P37302	Aminopeptidase Y	APE3	1	791	+		+	15	15	60.137	0	261.32	11	11	13	14	14	14	1	0	1	0	1	0	3.74045331618359	0	-3.95146497090657	-1.72110777701468	NaN	NaN	NaN	NaN	5.77494946103315	0	-6.56877040863037	-2.46870696007916
Color2 [A=255, R=169, G=169, B=169]	9	9		P37303	P37303	Low specificity L-threonine aldolase	GLY1	1	792	+	+	+	17	17	42.815	0	177.78	13	15	15	14	14	13	3	3	3	2	1	2	3.79653012743697	0	-5.82071367899577	-2.40350261832357	7.13590077440909	0	-7.63483492533366	-3.67017817048179	7.78205663056307	0	-6.72777430216471	-2.78589332725565
Color2 [A=255, R=169, G=169, B=169]	9	9		P37838	P37838	Nucleolar protein 4	NOP4	1	794	+	+	+	20	20	77.824	0	59.519	8	7	6	14	12	13	15	15	17	17	16	17	2.61523562657878	0.000788530465949821	2.47857220967611	1.04856354537754	3.05317655195999	0.000739273927392739	2.38047790527344	1.04969576485375	6.2815223930366	0.00151086956521739	2.42952505747477	1.09663138782533
Color2 [A=255, R=169, G=169, B=169]	9	9		P37898	P37898	Alanine/arginine aminopeptidase	AAP1	1	795				28	25	97.661	0	225.38	16	18	16	23	25	23	1	0	0	1	1	1	NaN	NaN	NaN	NaN	NaN	NaN	NaN	NaN	NaN	NaN	NaN	NaN
Color2 [A=255, R=169, G=169, B=169]	9	9		P38009	P38009	Bifunctional purine biosynthesis protein ADE17;Phosphoribosylaminoimidazolecarboxamide formyltransferase;IMP cyclohydrolase	ADE17	1	796	+	+	+	33	33	65.262	0	317.88	28	28	27	24	21	24	1	1	1	1	1	2	4.43474612788359	0	-6.60264714558919	-2.83395974191233	2.41052719014307	0	-4.94508298238118	-1.75086511738481	5.00469438749122	0	-5.77386506398519	-2.13250137985293
Color2 [A=255, R=0, G=255, B=255]	9	9		P38011	P38011	Guanine nucleotide-binding protein subunit beta-like protein	ASC1	1	797				22	22	34.805	0	323.31	20	20	22	18	18	18	18	18	19	18	17	17	2.15688058819167	0.267254344391785	0.842578252156574	0.389160912517557	1.9194829290401	0.298575799721836	0.818517049153645	0.374158949430183	3.54768171964639	0.0683176895306859	0.830547650655109	0.38584014071005
Color2 [A=255, R=169, G=169, B=169]	9	9		P38013	P38013	Peroxiredoxin type-2	AHP1	1	798	+	+	+	15	15	19.114	0	323.31	14	15	15	11	11	11	2	2	1	2	0	1	2.93376875179516	0	-9.46700731913249	-3.01089309902854	3.38326477980762	0	-11.0781173706055	-3.66370003093397	6.75996036615302	0	-10.1887690226237	-3.634192580316
Color2 [A=255, R=0, G=255, B=0]	9	9		P38061	P38061	60S ribosomal protein L32	RPL32	1	799	+			15	15	14.771	0	138.25	10	10	11	13	14	14	12	11	12	10	10	12	3.35684709759479	0.00524444444444444	1.72838846842448	0.799349997478729	3.02150213788115	0.0556	1.2015806833903	0.562074734322893	3.80561394234052	0.0124655436447167	1.46498457590739	0.651277178210147
Color2 [A=255, R=169, G=169, B=169]	9	9		P38063	P38063	Ribose-phosphate pyrophosphokinase 4	PRS4	1	800				3	2	35.72	0	4.9059	3	3	2	1	1	1	1	0	0	0	1	0	NaN	NaN	NaN	NaN	NaN	NaN	NaN	NaN	0.333798052448538	0.0915280373831776	-1.23483180999756	-0.341062007612968
Color2 [A=255, R=169, G=169, B=169]	9	9		P38069	P38069	Alpha-1,2-mannosyltransferase MNN2	MNN2	1	803				7	7	67.773	0	16.124	4	5	5	6	5	5	0	0	0	0	0	0	NaN	NaN	NaN	NaN	NaN	NaN	NaN	NaN	NaN	NaN	NaN	NaN
Color2 [A=255, R=169, G=169, B=169]	9	9		P38071	P38071	Enoyl-[acyl-carrier protein] reductase [NADPH, B-specific], mitochondrial	ETR1	1	804				7	7	42.066	0	40.592	5	4	4	4	5	4	6	7	7	5	3	6	1.65591282451533	0.519059829059829	0.524898529052734	0.244771049505575	0.453314713274121	0.889577528089888	0.162718454996746	0.0755192448696111	1.93308869378157	0.295645195353749	0.343808492024738	0.16281340882427
Color2 [A=255, R=169, G=169, B=169]	9	9		P38074	P38074	Protein arginine N-methyltransferase 1	HMT1	1	805				5	5	39.786	0	29.307	2	2	1	4	4	5	0	0	0	0	0	0	NaN	NaN	NaN	NaN	NaN	NaN	NaN	NaN	NaN	NaN	NaN	NaN
Color2 [A=255, R=169, G=169, B=169]	9	9		P38075	P38075	Pyridoxamine 5-phosphate oxidase	PDX3	1	806				10	10	26.908	0	97.843	5	6	5	9	9	9	0	0	0	0	0	0	NaN	NaN	NaN	NaN	NaN	NaN	NaN	NaN	NaN	NaN	NaN	NaN
Color2 [A=255, R=169, G=169, B=169]	9	9		P38077	P38077	ATP synthase subunit gamma, mitochondrial	ATP3	1	807	+	+	+	9	9	34.35	0	40.306	4	6	5	5	5	5	1	1	1	1	1	2	3.93175925959372	0.00257227138643068	-1.975617090861	-0.92653491402834	1.82415886496179	0.00551931330472103	-1.85512606302897	-0.75604550486285	5.00440136175465	0.00403149606299213	-1.91537157694499	-0.857090699826872
Color2 [A=255, R=169, G=169, B=169]	9	9		P38081	P38081	Uncharacterized glycosyl hydrolase YBR056W		1	808				2	2	57.821	0.0041008	2.3256	0	0	0	2	2	1	0	0	0	0	0	0	NaN	NaN	NaN	NaN	NaN	NaN	NaN	NaN	NaN	NaN	NaN	NaN
Color2 [A=255, R=169, G=169, B=169]	9	9		P38086	P38086	DNA repair and recombination protein RDH54;DNA topoisomerase;Putative helicase	RDH54	1	809	+	+		2	2	107.94	0	3.3677	0	0	0	0	1	0	1	1	1	2	2	1	2.28764229993151	0.00260298507462687	2.23694229125977	0.930877407817434	2.34502843188981	0.00438738738738739	1.80780919392904	0.78122346002082	3.03995934506808	0.0172987012987013	1.36736138661702	0.59599725102076
Color2 [A=255, R=169, G=169, B=169]	9	9		P38088;Q06817	P38088	Glycine--tRNA ligase 1, mitochondrial	GRS1	2	810		+	+	53	53	78.183	0	323.31	38	36	38	42	42	42	0	1	0	4	3	2	NaN	NaN	NaN	NaN	6.94057426255071	0	-9.52392641703288	-4.50942565405835	9.05926593689448	0	-8.86886024475098	-3.68842615914364
Color2 [A=255, R=169, G=169, B=169]	9	9		P38109	P38109	Putative serine carboxypeptidase YBR139W		1	811				2	2	57.638	0	9.8472	0	0	0	2	2	2	0	0	0	0	0	0	NaN	NaN	NaN	NaN	NaN	NaN	NaN	NaN	NaN	NaN	NaN	NaN
Color2 [A=255, R=169, G=169, B=169]	9	9		P38112	P38112	ATP-dependent RNA helicase MAK5	MAK5	1	812		+	+	15	15	87.047	0	37.934	4	6	4	1	2	1	9	10	10	6	6	4	0.731634792153539	0.176912162162162	1.27304840087891	0.455121358863313	2.79355905580948	0.000794326241134752	2.58878008524577	1.10601128346042	2.02597367802626	0.00735751295336788	1.93091424306234	0.741927997582291
Color2 [A=255, R=169, G=169, B=169]	9	9		P38115	P38115	D-arabinose dehydrogenase [NAD(P)+] heavy chain	ARA1	1	814				16	16	38.883	0	110.2	10	9	10	13	12	12	0	0	0	0	0	0	NaN	NaN	NaN	NaN	NaN	NaN	NaN	NaN	NaN	NaN	NaN	NaN
Color2 [A=255, R=169, G=169, B=169]	9	9		P38116	P38116	ADP-ribosylation factor-like protein 1	ARL1	1	815		+	+	5	5	20.434	0	40.569	3	4	2	4	5	5	0	1	0	1	1	1	NaN	NaN	NaN	NaN	2.65508115763195	0.0026	-2.21052996317545	-0.954222362547042	2.29724929498787	0.00203809523809524	-2.78147157033284	-1.00132917533801
Color2 [A=255, R=169, G=169, B=169]	9	9		P38130	P38130	Probable mannosyltransferase KTR3	KTR3	1	817				7	7	47.482	0	24.912	3	3	3	4	4	4	2	3	2	3	1	2	0.101124827420994	0.888267002518892	-0.184566497802734	-0.069500814420002	0.106080738484976	0.947489640130862	-0.0826784769694022	-0.0362452141687353	0.16124855034471	0.654510978043912	-0.133622487386067	-0.0574663327974059
Color2 [A=255, R=169, G=169, B=169]	9	9		P38131	P38131	Probable mannosyltransferase KTR4	KTR4	1	818				2	2	54.555	0	7.2906	0	0	1	2	1	2	0	0	0	0	0	0	NaN	NaN	NaN	NaN	NaN	NaN	NaN	NaN	NaN	NaN	NaN	NaN
Color2 [A=255, R=169, G=169, B=169]	9	9		P38137	P38137	Peroxisomal-coenzyme A synthetase	PCS60	1	819				6	6	60.488	0	31.183	2	1	4	6	6	6	0	0	0	0	0	0	NaN	NaN	NaN	NaN	NaN	NaN	NaN	NaN	NaN	NaN	NaN	NaN
Color2 [A=255, R=169, G=169, B=169]	9	9		P38143	P38143	Glutathione peroxidase 2	GPX2	1	821			+	7	6	18.406	0	29.711	3	4	4	7	7	7	1	0	0	0	0	1	NaN	NaN	NaN	NaN	NaN	NaN	NaN	NaN	3.06090029389681	0.000163934426229508	-4.49631500244141	-1.51850873019524
Color2 [A=255, R=169, G=169, B=169]	9	9		P38144	P38144	ISWI chromatin-remodeling complex ATPase ISW1	ISW1	1	822				5	5	131.1	0	9.2551	1	1	3	2	1	1	0	0	0	1	1	1	NaN	NaN	NaN	NaN	1.48482965977517	0.437673202614379	-0.637770970662434	-0.290028063559813	0.862687662395065	0.0305903771131339	-1.45761203765869	-0.502271722930409
Color2 [A=255, R=169, G=169, B=169]	9	9		P38145	P38145	Riboflavin synthase	RIB5	1	823				2	2	26.195	0	4.7687	2	2	2	0	1	1	0	0	0	0	0	0	NaN	NaN	NaN	NaN	NaN	NaN	NaN	NaN	NaN	NaN	NaN	NaN
Color2 [A=255, R=169, G=169, B=169]	9	9		P38174	P38174	Methionine aminopeptidase 2	MAP2	1	826			+	6	6	47.518	0	23.814	2	2	2	5	5	5	0	1	0	0	0	1	NaN	NaN	NaN	NaN	NaN	NaN	NaN	NaN	2.72617483895222	0.000282352941176471	-4.57385158538818	-1.47857291395937
Color2 [A=255, R=169, G=169, B=169]	9	9		P38197	P38197	UPF0001 protein YBL036C		1	827		+	+	10	10	29.123	0	31.348	6	7	6	9	9	8	0	3	0	4	1	2	NaN	NaN	NaN	NaN	3.52158885829539	0	-3.03900337219238	-1.34540266206138	5.67552611644343	3.53982300884956E-05	-3.94293753306071	-1.63830281906373
Color2 [A=255, R=169, G=169, B=169]	9	9		P38199	P38199	Heterogeneous nuclear rnp K-like protein 2	HEK2	1	828				9	9	41.682	0	43.377	5	5	4	6	5	4	4	4	7	4	4	4	1.50656214873799	0.0602923076923077	-1.37409973144531	-0.567387446704177	1.13036382168067	0.284896358543417	-0.911122004191082	-0.382974004372987	2.45015042118938	0.0317054263565891	-1.1426108678182	-0.496457376422246
Color2 [A=255, R=128, G=0, B=64]	9	9	+	P38203	P38203	U6 snRNA-associated Sm-like protein LSm2	LSM2	1	829	+	+	+	7	7	11.163	0	73.393	2	2	3	5	5	5	5	5	5	7	5	6	4.56981239943665	0	3.18144353230794	1.48184292577022	3.51240557447104	0.00039344262295082	2.81698735555013	1.25690970933515	7.46815480103272	0.000353741496598639	2.99921544392904	1.36366094018871
Color2 [A=255, R=169, G=169, B=169]	9	9		P38205	P38205	Multisite-specific tRNA:(cytosine-C(5))-methyltransferase	NCL1	1	830	+	+	+	28	28	77.878	0	122.76	15	18	14	24	23	23	3	5	2	0	2	2	2.27055090174989	0.00488549618320611	-1.89085706075032	-0.80653393979278	3.7721799953288	0	-5.69578997294108	-2.35495492378198	2.6212584504456	0.000325088339222615	-4.23495356241862	-1.38835376045485
Color2 [A=255, R=169, G=169, B=169]	9	9		P38217	P38217	Importin subunit beta-2	KAP104	1	832				7	7	103.68	0	63.575	1	1	4	6	4	6	2	3	2	4	3	3	0.318185472976557	0.439662790697674	0.891447703043617	0.28322082921167	0.697761266869592	0.380491978609626	-0.806253433227539	-0.319097144497084	0.0191564565635148	0.900112730806608	0.0425971349080392	0.0153902500802302
Color2 [A=255, R=169, G=169, B=169]	9	9		P38219	P38219	Obg-like ATPase 1	OLA1	1	833				39	39	44.174	0	323.31	24	24	25	32	32	31	17	24	23	26	24	26	1.70139784827262	0.502154285714286	-0.540293375651043	-0.252008607151192	0.922336482409457	0.841192174913694	0.227248509724937	0.107440808037858	0.506818545835885	0.577722334004024	-0.156522432963055	-0.0729105586353615
Color2 [A=255, R=169, G=169, B=169]	9	9		P38221	P38221	Phosphatidate cytidylyltransferase	CDS1	1	834	+	+	+	2	2	51.822	0	3.8487	1	1	1	2	2	2	1	1	1	1	1	1	2.67301629193996	0.00459335038363171	1.84205563863118	0.814738305523572	3.81978849222293	0.00442718446601942	1.74603462219238	0.821738939067642	5.49228876969304	0.00470544090056285	1.79404513041178	0.81775675001698
Color2 [A=255, R=169, G=169, B=169]	9	9		P38230	P38230	Probable quinone oxidoreductase	ZTA1	1	835				3	3	37.018	0	4.1568	1	1	1	1	1	0	0	0	0	0	0	0	NaN	NaN	NaN	NaN	NaN	NaN	NaN	NaN	NaN	NaN	NaN	NaN
Color2 [A=255, R=169, G=169, B=169]	9	9		P38235	P38235	Uncharacterized protein YBR053C		1	836				4	4	40.295	0	17.553	2	1	1	3	3	4	0	0	0	0	0	0	NaN	NaN	NaN	NaN	NaN	NaN	NaN	NaN	NaN	NaN	NaN	NaN
Color2 [A=255, R=169, G=169, B=169]	9	9		P38241	P38241	Pre-mRNA-splicing factor SLT11	ECM2	1	837			+	3	3	40.924	0.00061162	3.0632	2	2	2	1	1	2	0	0	0	1	0	1	NaN	NaN	NaN	NaN	0.184804507943488	0.409445910290237	-1.61436907450358	-0.302732533990824	1.67159226656182	0.000342465753424658	-5.49166774749756	-1.36820219750105
Color2 [A=255, R=169, G=169, B=169]	9	9		P38248	P38248	Cell wall protein ECM33	ECM33	1	838		+	+	6	6	43.768	0	86.3	5	5	5	6	6	6	0	2	0	3	3	4	NaN	NaN	NaN	NaN	4.86779171855716	0	-3.11128489176432	-1.46694169425617	3.82761656326445	0	-5.10945542653402	-1.78383062509803
Color2 [A=255, R=169, G=169, B=169]	9	9		P38249	P38249	Eukaryotic translation initiation factor 3 subunit A	RPG1	1	839				46	46	110.34	0	150.07	30	28	31	30	34	30	19	25	25	28	25	27	0.36393940151122	0.888359039190898	-0.155041376749676	-0.0711896729753427	0.37904157976084	0.930081408140814	0.0997473398844413	0.0472620958687552	0.0908777630897263	0.913955383123181	-0.0276470184326172	-0.0130860470153445
Color2 [A=255, R=169, G=169, B=169]	9	9		P38250	P38250	Increased sodium tolerance protein 2	IST2	1	840			+	6	6	105.85	0	40.605	2	3	3	3	3	4	0	0	0	1	2	2	NaN	NaN	NaN	NaN	0.544132668428475	0.418047368421053	-0.790092468261719	-0.299084851179573	1.4958237910501	0.000947368421052632	-4.44924036661784	-1.17517214962846
Color2 [A=255, R=169, G=169, B=169]	9	9		P38251	P38251	Replication factor C subunit 5	RFC5	1	841				4	4	39.941	0.0023981	2.6884	2	1	2	0	0	1	2	4	2	0	0	0	1.87827168992565	0.131773851590106	1.10112953186035	0.487325504827649	NaN	NaN	NaN	NaN	0.262163150456649	0.204729641693811	-0.663401285807289	-0.216534741915214
Color2 [A=255, R=128, G=0, B=64]	9	9	+	P38254	P38254	Probable tubulin--tyrosine ligase PBY1	PBY1	1	842	+			6	6	86.352	0	10.338	0	0	0	3	3	3	1	2	2	4	5	4	1.74843292906633	0.00266666666666667	2.52829933166504	0.953467933190581	0.723172223616975	0.159564828614009	1.35181617736816	0.473434160175905	1.52379977043125	0.0308326848249027	1.24981276194255	0.501078200746761
Color2 [A=255, R=169, G=169, B=169]	9	9		P38256	P38256	Uncharacterized protein YBR096W		1	843				2	2	27.092	0	5.0299	0	1	1	1	1	1	0	0	0	0	0	0	NaN	NaN	NaN	NaN	NaN	NaN	NaN	NaN	NaN	NaN	NaN	NaN
Color2 [A=255, R=169, G=169, B=169]	9	9		P38260	P38260	Hsp70 nucleotide exchange factor FES1	FES1	1	844				6	6	32.604	0	41.238	2	1	2	5	5	5	0	0	0	0	0	0	NaN	NaN	NaN	NaN	NaN	NaN	NaN	NaN	NaN	NaN	NaN	NaN
Color2 [A=255, R=169, G=169, B=169]	9	9		P38264	P38264	Inorganic phosphate transport protein PHO88	PHO88	1	845		+	+	11	11	21.137	0	75.466	7	6	8	9	9	9	0	0	0	1	1	3	NaN	NaN	NaN	NaN	3.00311938921151	0	-6.46162223815918	-2.35049607602774	6.50273811136727	0	-6.79293791453044	-2.64266604263707
Color2 [A=255, R=169, G=169, B=169]	9	9		P38286	P38286	Very-long-chain 3-oxoacyl-CoA reductase	IFA38	1	846				8	8	38.708	0	50.072	2	1	2	6	6	6	1	2	2	5	3	4	0.52287061446571	0.475493525179856	0.680171966552734	0.264474262275053	0.432829919612361	0.707741007194245	-0.406855265299477	-0.169357092407182	0.0806062589785557	0.683450746268657	0.136658350626629	0.0521135855132059
Color2 [A=255, R=169, G=169, B=169]	9	9		P38288	P38288	Protein TOS1	TOS1	1	847	+			2	2	47.994	0	5.1641	2	2	2	1	1	1	1	1	1	0	0	0	2.87746714770526	0.00369148936170213	1.88520940144857	0.843211929359671	NaN	NaN	NaN	NaN	0.12211465535456	0.352054054054054	-0.486066818237305	-0.13829520119799
Color2 [A=255, R=169, G=169, B=169]	9	9		P38295	P38295	Medium-chain fatty acid ethyl ester synthase/esterase 2	EHT1	1	848				10	10	51.255	0	45.549	1	2	2	8	9	8	0	0	0	0	0	0	NaN	NaN	NaN	NaN	NaN	NaN	NaN	NaN	NaN	NaN	NaN	NaN
Color2 [A=255, R=169, G=169, B=169]	9	9		P38328	P38328	Actin-related protein 2/3 complex subunit 1	ARC40	1	851				9	9	42.474	0	63.661	2	3	3	9	9	9	0	0	0	0	0	0	NaN	NaN	NaN	NaN	NaN	NaN	NaN	NaN	NaN	NaN	NaN	NaN
Color2 [A=255, R=169, G=169, B=169]	9	9		P38333	P38333	Essential nuclear protein 1	ENP1	1	852		+		11	11	55.136	0	23.214	4	2	2	5	5	6	6	7	7	9	7	7	2.24923369022845	0.271566037735849	0.832839965820313	0.386686759648579	2.7848695363195	0.00256231884057971	2.17437108357747	0.950489606127874	3.74552071181101	0.0116205287713841	1.50360552469889	0.66516577768508
Color2 [A=255, R=169, G=169, B=169]	9	9		P38351	P38351	RNA polymerase II-associated protein 1	PAF1	1	856				3	3	51.8	0	4.1797	1	2	2	1	1	1	0	0	0	0	0	0	NaN	NaN	NaN	NaN	NaN	NaN	NaN	NaN	NaN	NaN	NaN	NaN
Color2 [A=255, R=169, G=169, B=169]	9	9		P38353	P38353	Sec sixty-one protein homolog	SSH1	1	857				7	7	53.311	0	41.89	6	6	5	5	6	5	1	2	2	4	2	3	0.523758448316178	0.0607596899224806	-2.17841974894206	-0.568983653157444	0.746988678381669	0.120420731707317	-1.45081520080566	-0.501715255940007	1.14216149876408	0.0188926553672316	-1.63492902119954	-0.581185676292514
Color2 [A=255, R=169, G=169, B=169]	9	9		P38426	P38426	Trehalose synthase complex regulatory subunit TPS3	TPS3	1	858				15	15	118.83	0	45.231	6	5	6	12	12	9	0	0	0	1	0	0	NaN	NaN	NaN	NaN	NaN	NaN	NaN	NaN	NaN	NaN	NaN	NaN
Color2 [A=255, R=169, G=169, B=169]	9	9		P38431	P38431	Eukaryotic translation initiation factor 5	TIF5	1	860	+	+	+	23	23	45.261	0	192.97	12	11	14	17	19	18	4	6	4	12	6	8	2.22259352330893	0	-4.88796615600586	-1.67504299935077	4.11988523457631	0	-2.76231575012207	-1.27547755705934	4.19456510904121	0.000284584980237154	-3.82514095306396	-1.48085052568239
Color2 [A=255, R=169, G=169, B=169]	9	9		P38439	P38439	RNA polymerase-associated protein LEO1	LEO1	1	861				3	3	53.919	0	9.5684	1	1	2	1	0	1	0	0	0	0	0	0	NaN	NaN	NaN	NaN	NaN	NaN	NaN	NaN	NaN	NaN	NaN	NaN
Color2 [A=255, R=169, G=169, B=169]	9	9		P38523	P38523	GrpE protein homolog, mitochondrial	MGE1	1	862				7	7	26.066	0	64.825	4	4	5	6	6	6	0	0	0	1	0	0	NaN	NaN	NaN	NaN	NaN	NaN	NaN	NaN	NaN	NaN	NaN	NaN
Color2 [A=255, R=169, G=169, B=169]	9	9		P38555	P38555	GTP-binding protein YPT31/YPT8	YPT31	1	863		+		9	9	24.469	0	21.913	3	3	4	9	8	8	1	1	1	2	1	1	0.328301177103097	0.771167539267016	-0.315694173177082	-0.131780187045847	2.2418011810062	0.00306593406593407	-2.18022473653157	-0.906726618774533	1.89584992349343	0.0280740740740741	-1.24795945485433	-0.51738007117787
Color2 [A=255, R=169, G=169, B=169]	9	9		P38616	P38616	Protein YGP1	YGP1	1	864				4	4	37.327	0	7.8316	3	3	3	3	4	2	0	1	0	0	0	0	NaN	NaN	NaN	NaN	NaN	NaN	NaN	NaN	NaN	NaN	NaN	NaN
Color2 [A=255, R=169, G=169, B=169]	9	9		P38623	P38623	Serine/threonine-protein kinase RCK2	RCK2	1	866			+	8	8	68.061	0	17.315	4	3	4	5	5	6	0	0	0	3	1	1	NaN	NaN	NaN	NaN	1.24837403078847	0.270659123055163	-0.925869623819985	-0.394290253645579	2.28532477664414	0.00185074626865672	-2.89185969034831	-1.02825475225441
Color2 [A=255, R=169, G=169, B=169]	9	9		P38624	P38624	Proteasome subunit beta type-1	PRE3	1	867	+		+	9	9	23.547	0	35.655	6	6	6	7	7	6	1	0	2	0	0	0	4.17251065599238	0	-3.76318740844727	-1.69593941833728	NaN	NaN	NaN	NaN	4.88551805800914	0	-5.14374351501465	-1.94075906496302
Color2 [A=255, R=169, G=169, B=169]	9	9		P38625	P38625	GMP synthase [glutamine-hydrolyzing]	GUA1	1	868	+	+	+	40	40	58.482	0	323.31	29	29	29	32	34	33	2	7	7	13	10	14	3.52292350470763	0	-5.96853256225586	-2.37990307430051	3.50853923781255	0	-4.61869557698568	-1.92736941972551	7.31036568174877	0	-5.29361406962077	-2.23784902537526
Color2 [A=255, R=169, G=169, B=169]	9	9		P38626	P38626	NADH-cytochrome b5 reductase 1	CBR1	1	869	+	+	+	12	12	31.493	0	41.045	7	6	6	11	11	10	1	3	1	3	3	4	2.57161317080057	0.000561085972850679	-2.9921932220459	-1.22072731769732	3.13046006654457	0.000811594202898551	-2.54825973510742	-1.12075879567796	5.90724650829118	0.000838905775075988	-2.77022647857666	-1.22058529082225
Color2 [A=255, R=169, G=169, B=169]	9	9		P38628	P38628	Phosphoacetylglucosamine mutase	PCM1	1	870				8	8	62.066	0	19.084	4	3	4	5	6	4	0	1	0	0	0	0	NaN	NaN	NaN	NaN	NaN	NaN	NaN	NaN	NaN	NaN	NaN	NaN
Color2 [A=255, R=169, G=169, B=169]	9	9		P38629	P38629	Replication factor C subunit 3	RFC3	1	871				7	7	38.203	0	11.598	3	3	2	5	3	4	3	5	5	4	3	3	2.42202110901884	0.234707792207792	0.891572952270508	0.415156233187742	0.117128119630294	0.929462555066079	-0.111998875935871	-0.0477022967444722	0.792071396349121	0.2752	0.38978703816732	0.172643854432971
Color2 [A=255, R=169, G=169, B=169]	9	9		P38631;P40989	P38631;P40989	1,3-beta-glucan synthase component FKS1;1,3-beta-glucan synthase component GSC2	FKS1;GSC2	2	872	+	+	+	37	37	214.85	0	197.94	22	18	20	29	29	27	4	6	5	15	14	15	2.38602279048699	0	-4.75344657897949	-1.69479740944089	3.0144220743064	0.000875	-2.79646555582682	-1.20434637552694	4.59075852752883	0.000193548387096774	-3.77495606740316	-1.50020708100587
Color2 [A=255, R=169, G=169, B=169]	9	9		P38636	P38636	Metal homeostasis factor ATX1	ATX1	1	873				2	2	8.2206	0	11.024	2	2	2	1	1	1	0	0	0	0	0	0	NaN	NaN	NaN	NaN	NaN	NaN	NaN	NaN	NaN	NaN	NaN	NaN
Color2 [A=255, R=169, G=169, B=169]	9	9		P38682	P38682	ADP-ribosylation factor GTPase-activating protein GLO3	GLO3	1	874			+	5	5	55.093	0	8.5477	2	1	2	4	4	4	0	1	1	0	1	0	0.899296646560323	0.0772014925373134	-1.5086243947347	-0.542191340215851	NaN	NaN	NaN	NaN	1.64272483307262	0.00471910112359551	-2.34821764628093	-0.817200553763984
Color2 [A=255, R=169, G=169, B=169]	9	9		P38687	P38687	Signal recognition particle subunit SRP68	SRP68	1	875				7	7	69.005	0	23.025	0	1	2	5	5	4	0	0	1	3	2	2	NaN	NaN	NaN	NaN	0.949870828144911	0.791869311551925	0.282581329345703	0.132095823205696	0.103106487799523	0.461568228105906	-0.320545832316082	-0.101303369367264
Color2 [A=255, R=169, G=169, B=169]	9	9		P38688	P38688	Signal recognition particle subunit SRP72	SRP72	1	876				3	3	73.54	0.00061538	3.1489	1	0	1	3	3	3	0	2	1	1	2	1	0.282776918541978	0.53309604519774	-0.714965184529625	-0.236846251794113	0.0235641526190571	0.989384615384615	-0.0160090128580741	-0.00718824248487071	0.462871170174831	0.193078602620087	-0.584588050842285	-0.225786265435045
Color2 [A=255, R=169, G=169, B=169]	9	9		P38689	P38689	Ribose-phosphate pyrophosphokinase 3	PRS3	1	877				10	10	35.123	0	24.592	3	4	3	8	8	7	0	1	0	0	0	0	NaN	NaN	NaN	NaN	NaN	NaN	NaN	NaN	NaN	NaN	NaN	NaN
Color2 [A=255, R=169, G=169, B=169]	9	9		P38694	P38694	Putative aldehyde dehydrogenase-like protein YHR039C	MSC7	1	879				6	6	71.32	0	9.9933	0	1	1	5	3	4	0	0	0	0	0	0	NaN	NaN	NaN	NaN	NaN	NaN	NaN	NaN	NaN	NaN	NaN	NaN
Color2 [A=255, R=169, G=169, B=169]	9	9		P38697	P38697	Inosine-5-monophosphate dehydrogenase 2	IMD2	1	880				17	6	56.529	0	11.349	12	11	11	14	13	12	14	13	15	14	15	15	1.6660707792696	0.0491746031746032	1.43459828694662	0.599765795523661	3.91624008113845	0.0178886894075404	1.36666870117188	0.653180440694513	2.34543094553544	0.022222833562586	1.31173706054688	0.555804883053256
Color2 [A=255, R=169, G=169, B=169]	9	9		P38698	P38698	Exopolyphosphatase	PPX1	1	881	+		+	8	8	45.051	0	22.572	6	4	5	5	5	5	1	1	0	1	0	1	2.06880599272814	0.000769230769230769	-2.65016873677572	-1.03926378716163	0.791500148719767	0.0144059040590406	-2.2099723815918	-0.671902326134465	2.13810881578057	0.00217494089834515	-2.80107084910075	-0.988263637253113
Color2 [A=255, R=0, G=255, B=255]	9	9		P38701	P38701	40S ribosomal protein S20	RPS20	1	882		+		17	17	13.907	0	242.49	15	15	15	14	14	14	12	14	14	14	12	13	4.11164704240428	0.0775167286245353	1.11995124816895	0.541691122138054	3.98662493950469	0.00446788990825688	1.66545995076497	0.790072448034955	6.62415181830932	0.0120061728395062	1.39270559946696	0.658944639837988
Color2 [A=255, R=169, G=169, B=169]	9	9		P38707	P38707	Asparagine--tRNA ligase, cytoplasmic	DED81	1	883		+	+	32	32	62.206	0	323.31	19	21	19	28	27	28	0	0	0	2	1	2	NaN	NaN	NaN	NaN	5.02980172906481	0	-7.6660525004069	-3.37514717382645	10.0198964081652	0	-7.82303237915039	-3.42359158853216
Color2 [A=255, R=169, G=169, B=169]	9	9		P38708	P38708	Putative proline--tRNA ligase YHR020W	YHR020W	1	884	+	+	+	40	40	77.385	0	323.31	24	29	24	34	34	35	5	8	14	8	3	6	2.66675761066141	0	-3.88595390319824	-1.52238545140728	3.36400540647272	0	-5.65907859802246	-2.23770523487672	5.38771873996859	0	-4.77251625061035	-1.88661841089738
Color2 [A=255, R=169, G=169, B=169]	9	9		P38712	P38712	ATP-dependent rRNA helicase RRP3	RRP3	1	885				7	7	55.968	0	12.603	3	2	5	4	4	4	4	6	5	4	6	4	2.80289064100422	0.0533752455795678	1.27354049682617	0.587797751727951	1.57099110016845	0.479631241997439	0.573780059814453	0.264668573622941	3.68173328981815	0.0514722564734895	0.923660278320313	0.427018203335452
Color2 [A=255, R=169, G=169, B=169]	9	9		P38715	P38715	NADPH-dependent aldose reductase GRE3	GRE3	1	887				12	12	37.118	0	60.607	9	9	10	11	10	11	0	0	0	0	0	0	NaN	NaN	NaN	NaN	NaN	NaN	NaN	NaN	NaN	NaN	NaN	NaN
Color2 [A=255, R=169, G=169, B=169]	9	9		P38719	P38719	ATP-dependent RNA helicase DBP8	DBP8	1	888		+	+	6	6	47.878	0	10.99	1	1	2	3	3	3	2	4	3	2	2	2	2.46060513071774	0.0124566210045662	1.63560612996419	0.722364777786171	3.47466063966654	0.0050021978021978	1.64703877766927	0.768136251689143	5.86785550339889	0.00664561403508772	1.64132245381673	0.759410803359922
Color2 [A=255, R=169, G=169, B=169]	9	9		P38720;P53319	P38720	6-phosphogluconate dehydrogenase, decarboxylating 1	GND1	2	889	+	+	+	39	39	53.543	0	323.31	33	33	35	32	32	32	1	1	3	2	0	1	4.03867045921638	0	-3.96892356872559	-1.76425047249024	4.88902522063288	0	-10.4364083607992	-4.34723283107048	2.89115969925358	0	-7.47974427541097	-2.02676855375601
Color2 [A=255, R=169, G=169, B=169]	9	9		P38732	P38732	Protein-lysine N-methyltransferase EFM1	EFM1	1	890			+	3	3	67.452	0	7.6939	2	2	2	2	2	2	0	0	1	1	0	0	NaN	NaN	NaN	NaN	NaN	NaN	NaN	NaN	2.16307231453092	0.00359918200408998	-2.37666861216227	-0.879989885791767
Color2 [A=255, R=169, G=169, B=169]	9	9		P38736	P38736	Golgi SNAP receptor complex member 1	GOS1	1	891			+	2	2	25.394	0.0057904	2.1751	1	1	1	2	2	1	0	0	1	1	0	0	NaN	NaN	NaN	NaN	NaN	NaN	NaN	NaN	3.64908898831067	0.000560509554140127	-3.35126876831055	-1.29028797188292
Color2 [A=255, R=169, G=169, B=169]	9	9		P38737	P38737	Proteasome component ECM29	ECM29	1	892				5	5	210.43	0	13.161	0	1	2	3	3	2	0	0	0	1	0	0	NaN	NaN	NaN	NaN	NaN	NaN	NaN	NaN	NaN	NaN	NaN	NaN
Color2 [A=255, R=0, G=255, B=0]	9	9		P38754	P38754	60S ribosomal protein L14-B	RPL14B	1	893				14	2	15.153	0	9.2984	11	12	11	13	12	13	11	11	11	12	12	12	0.299212162804405	0.767045871559633	0.326611200968422	0.133678716800765	3.56065706552114	0.0106666666666667	1.48731867472331	0.70031678956589	1.45715900387118	0.069911377245509	0.906964937845867	0.382388675334216
Color2 [A=255, R=169, G=169, B=169]	9	9		P38755	P38755	Oxysterol-binding protein homolog 7	OSH7	1	894	+		+	5	5	49.804	0	7.5797	4	3	3	2	2	3	0	1	1	0	0	0	2.48057552184642	0.00145819397993311	-2.42890930175781	-1.01732872677472	NaN	NaN	NaN	NaN	1.78995231840713	0.00403944773175542	-2.43850199381511	-0.857129809187099
Color2 [A=255, R=169, G=169, B=169]	9	9		P38764	P38764	26S proteasome regulatory subunit RPN1	RPN1	1	895	+	+	+	34	34	109.49	0	242.42	18	21	20	27	26	24	4	12	11	14	10	14	1.06698425503553	0.00372117962466488	-2.70429611206055	-0.847421657332277	3.13621428513049	0.00356266666666667	-1.95821189880371	-0.886230560541598	2.72226653102875	0.00314838709677419	-2.33125400543213	-0.911335288485904
Color2 [A=255, R=169, G=169, B=169]	9	9		P38765	P38765	Uncharacterized isomerase YHI9	YHI9	1	896				4	4	32.563	0	9.5371	2	1	3	3	2	3	0	0	0	0	0	0	NaN	NaN	NaN	NaN	NaN	NaN	NaN	NaN	NaN	NaN	NaN	NaN
Color2 [A=255, R=169, G=169, B=169]	9	9		P38773;P38774	P38773;P38774	2-deoxyglucose-6-phosphate phosphatase 2;2-deoxyglucose-6-phosphate phosphatase 1	DOG2;DOG1	2	898				3	3	27.165	0	10.784	1	1	1	2	3	3	0	0	0	0	0	0	NaN	NaN	NaN	NaN	NaN	NaN	NaN	NaN	NaN	NaN	NaN	NaN
Color2 [A=255, R=169, G=169, B=169]	9	9		P38777	P38777	Family of serine hydrolases 1	FSH1	1	899				10	10	27.339	0	50.283	6	6	6	8	8	8	0	0	0	0	0	0	NaN	NaN	NaN	NaN	NaN	NaN	NaN	NaN	NaN	NaN	NaN	NaN
Color2 [A=255, R=169, G=169, B=169]	9	9		P38779	P38779	Proteasome-interacting protein CIC1	CIC1	1	900				13	13	42.529	0	78.726	5	5	4	10	10	9	9	8	8	9	10	11	1.36266080235272	0.250638977635783	0.933009465535484	0.402179746490634	2.36527826158901	0.0189537366548043	1.44819831848145	0.644102006372258	3.6881210844849	0.0244396200814111	1.19060389200846	0.538790116110101
Color2 [A=255, R=169, G=169, B=169]	9	9		P38787	P38787	2-dehydropantoate 2-reductase	PAN5	1	902				12	12	42.821	0	66.054	7	6	5	10	10	10	0	1	0	0	0	0	NaN	NaN	NaN	NaN	NaN	NaN	NaN	NaN	NaN	NaN	NaN	NaN
Color2 [A=255, R=169, G=169, B=169]	9	9		P38788	P38788	Ribosome-associated complex subunit SSZ1	SSZ1	1	903				32	32	58.237	0	323.31	29	29	29	30	30	29	25	27	25	24	21	28	3.058817888588	0.126586145648313	-1.04089291890462	-0.4917540545386	1.47376490561871	0.205036603221083	-1.02561060587565	-0.441559964891277	4.10034233228711	0.0360102040816326	-1.03325176239014	-0.477979558789853
Color2 [A=255, R=169, G=169, B=169]	9	9		P38789;Q12153	P38789;Q12153	Ribosome biogenesis protein SSF1;Ribosome biogenesis protein SSF2	SSF1;SSF2	2	904	+			6	6	51.763	0	33.974	2	2	2	3	2	3	4	4	4	4	3	5	2.34192898755471	0.00928638497652582	1.71487681070964	0.746080651588608	1.73409098245194	0.0611474358974359	1.29975191752116	0.555828879048412	3.99652418815689	0.0112264150943396	1.5073143641154	0.672031440755395
Color2 [A=255, R=169, G=169, B=169]	9	9		P38791	P38791	Deoxyhypusine synthase	DYS1	1	905	+		+	29	29	42.892	0	194.57	18	21	22	25	24	23	1	1	0	0	0	0	5.40754081744234	0	-7.66082255045573	-3.45394742020177	NaN	NaN	NaN	NaN	9.6321886961469	0	-8.16564019521077	-3.51106262004241
Color2 [A=255, R=169, G=169, B=169]	9	9		P38795	P38795	Glutamine-dependent NAD(+) synthetase	QNS1	1	907				14	14	80.685	0	47.347	5	4	5	11	10	10	0	0	0	1	1	1	NaN	NaN	NaN	NaN	NaN	NaN	NaN	NaN	NaN	NaN	NaN	NaN
Color2 [A=255, R=169, G=169, B=169]	9	9		P38805	P38805	Ribosome production factor 1	RPF1	1	908				7	7	35.121	0	9.0445	3	3	2	2	2	3	3	3	4	2	3	3	2.22063011855674	0.158526678141136	1.02643839518229	0.468043475672711	2.8678217443832	0.0393673805601318	1.26135381062825	0.584323114424481	5.47941922174462	0.0244227642276423	1.14389610290527	0.538554059457375
Color2 [A=255, R=169, G=169, B=169]	9	9		P38810	P38810	SED5-binding protein 3	SFB3	1	909				7	7	103.95	0	32.672	3	3	5	4	4	3	1	3	3	2	2	1	0.00880038574036024	0.98968574908648	0.0167948404947929	0.00639112413070335	1.12811903171264	0.104976816074189	1.30905787150065	0.514220614482868	0.825283647937542	0.142378378378378	0.662926355997723	0.273415540333896
Color2 [A=255, R=169, G=169, B=169]	9	9		P38817	P38817	ADP-ribosylation factor-binding protein GGA2	GGA2	1	910	+		+	11	11	64.346	0	50.012	8	7	9	7	7	7	0	1	1	4	2	1	3.04289675895209	0	-4.44123395284017	-1.77458910541177	1.37250787365042	0.0145294117647059	-1.73774019877116	-0.670636999559743	4.0152321677691	0.00121937321937322	-2.81293964385986	-1.14769862535982
Color2 [A=255, R=169, G=169, B=169]	9	9		P38821	P38821	Aspartyl aminopeptidase 4	APE4	1	911				6	6	54.173	0	10.509	1	2	1	5	5	6	0	0	0	0	0	0	NaN	NaN	NaN	NaN	NaN	NaN	NaN	NaN	NaN	NaN	NaN	NaN
Color2 [A=255, R=169, G=169, B=169]	9	9		P38825	P38825	Protein TOM71	TOM71	1	913				2	2	71.855	0	5.0305	2	1	2	1	1	1	0	1	0	0	0	0	NaN	NaN	NaN	NaN	NaN	NaN	NaN	NaN	NaN	NaN	NaN	NaN
Color2 [A=255, R=169, G=169, B=169]	9	9		P38828	P38828	Protein LSM12	LSM12	1	914				7	7	21.313	0	38.108	5	5	5	5	5	6	5	5	7	6	5	4	1.47799165128834	0.286584234930448	0.849800745646156	0.374935066799486	1.90930784468921	0.0701079365079365	1.24618848164877	0.544754248281565	3.07314782884699	0.0376721728081321	1.04799461364746	0.471410381505771
Color2 [A=255, R=169, G=169, B=169]	9	9		P38833	P38833	Uncharacterized protein YHR127W	YHR127W	1	915	+	+	+	4	4	27.132	0	26.112	2	1	0	1	1	1	4	4	4	2	2	2	2.14814761957621	0.00147796610169492	2.57097816467285	1.02565032099953	1.94815913951536	0.00445766590389016	1.91753768920898	0.788739227054523	4.71413155518951	0.00246082949308756	2.19737815856934	0.959237289150408
Color2 [A=255, R=169, G=169, B=169]	9	9		P38836	P38836	Putative metallocarboxypeptidase ECM14	ECM14	1	916				6	6	49.829	0	32.486	4	3	4	5	5	5	3	2	4	3	1	4	0.729311859108094	0.544123943661972	-0.544654846191406	-0.232557090493224	2.19873641273292	0.12632980332829	-1.10026105244954	-0.497887358445815	2.48970473531899	0.0750462633451957	-0.822457949320476	-0.37149750474108
Color2 [A=255, R=169, G=169, B=169]	9	9		P38837	P38837	Protein NSG1	NSG1	1	917				3	3	32.214	0	3.5309	1	0	0	2	2	2	1	1	0	0	1	0	0.348166717807467	0.430269005847953	0.883023579915363	0.289307795510976	NaN	NaN	NaN	NaN	0.48615341248198	0.0919766627771295	-1.01539389292399	-0.340268614421827
Color2 [A=255, R=169, G=169, B=169]	9	9		P38840	P38840	Aromatic amino acid aminotransferase 2	ARO9	1	918				3	3	58.527	0	5.6528	3	2	2	1	1	1	0	0	0	0	0	0	NaN	NaN	NaN	NaN	NaN	NaN	NaN	NaN	NaN	NaN	NaN	NaN
Color2 [A=255, R=169, G=169, B=169]	9	9		P38845	P38845	Cruciform DNA-recognizing protein 1;CRP1 short N-terminal subpeptide;CRP1 short C-terminal subpeptide	CRP1	1	919				15	15	51.115	0	47.644	7	9	7	12	11	12	0	0	0	1	0	0	NaN	NaN	NaN	NaN	NaN	NaN	NaN	NaN	NaN	NaN	NaN	NaN
Color2 [A=255, R=169, G=169, B=169]	9	9		P38858	P38858	6-phosphogluconolactonase 3	SOL3	1	922		+	+	10	10	27.784	0	80.728	5	6	5	8	8	8	0	0	0	1	1	0	NaN	NaN	NaN	NaN	1.74562755949475	0	-6.21263694763184	-1.72357881039883	4.56934700063119	0	-6.70939636230469	-2.29543166643684
Color2 [A=255, R=169, G=169, B=169]	9	9		P38861	P38861	60S ribosomal export protein NMD3	NMD3	1	923		+	+	11	11	59.095	0	75.088	5	7	6	7	9	9	0	0	0	3	1	0	NaN	NaN	NaN	NaN	0.891027250383661	0.00425615763546798	-2.97706476847331	-0.836857541496338	2.82572320266445	0.000341296928327645	-3.99829037984212	-1.36750965283455
Color2 [A=255, R=169, G=169, B=169]	9	9		P38879	P38879	Nascent polypeptide-associated complex subunit alpha	EGD2	1	924		+	+	9	9	18.709	0	181.12	9	9	9	7	7	7	6	6	7	6	7	7	3.30018650030274	0.0239574468085106	-1.40038744608561	-0.655628831841452	3.19639220557518	0.000848484848484849	-2.63566462198893	-1.15998379982728	4.70923485629729	0.00351464435146444	-2.01802603403727	-0.890028289646789
Color2 [A=255, R=169, G=169, B=169]	9	9		P38882	P38882	U3 small nucleolar RNA-associated protein 9	UTP9	1	925	+		+	9	9	65.271	0	18.206	2	2	2	2	2	1	6	7	7	4	3	3	1.69100709572565	0.00698564593301435	1.93998781840007	0.769628448481609	1.93744198767355	0.0108439306358382	1.65638796488444	0.697393255709085	3.98552635171187	0.00551079136690647	1.79818789164225	0.784992288480021
Color2 [A=255, R=169, G=169, B=169]	9	9		P38883	P38883	Pre-rRNA-processing protein RIX1	RIX1	1	926		+		3	3	86.738	0	14.205	2	1	2	2	2	2	1	1	1	2	0	1	1.51137385936609	0.294341013824885	-0.83374849955241	-0.369731215842961	1.02277761283552	0.00310863509749304	-3.16825040181478	-0.9172050847513	1.37843486526798	0.010411575562701	-1.94058704376221	-0.685282158229508
Color2 [A=255, R=169, G=169, B=169]	9	9		P38886	P38886	26S proteasome regulatory subunit RPN10	RPN10	1	927				6	6	29.747	0	52.372	5	5	5	5	5	5	2	4	5	5	4	5	2.30987696458831	0.204547854785479	-0.944796244303387	-0.43582370118306	2.29074484235453	0.0259792387543253	-1.39673614501953	-0.620450648826317	4.52361293176031	0.024158038147139	-1.17076619466146	-0.541256853969158
Color2 [A=255, R=169, G=169, B=169]	9	9		P38891	P38891	Branched-chain-amino-acid aminotransferase, mitochondrial	BAT1	1	928	+	+	+	24	24	43.596	0	223.43	19	18	16	22	21	21	1	2	1	2	3	2	2.18377303702636	0	-7.21549606323242	-2.12871634281699	8.01160819321059	0	-9.86272811889648	-4.7816929261958	6.1251427934275	0	-8.53911209106445	-3.06380159929815
Color2 [A=255, R=169, G=169, B=169]	9	9		P38902	P38902	DNA-directed RNA polymerase II subunit RPB11	RPB11	1	929				2	2	13.615	0	17.641	1	1	1	1	1	1	0	0	1	0	0	0	NaN	NaN	NaN	NaN	NaN	NaN	NaN	NaN	NaN	NaN	NaN	NaN
Color2 [A=255, R=169, G=169, B=169]	9	9		P38910	P38910	10 kDa heat shock protein, mitochondrial	HSP10	1	930				5	5	11.372	0	104.01	4	4	4	5	5	5	0	0	0	0	0	1	NaN	NaN	NaN	NaN	NaN	NaN	NaN	NaN	NaN	NaN	NaN	NaN
Color2 [A=255, R=169, G=169, B=169]	9	9		P38911	P38911	FK506-binding nuclear protein	FPR3	1	931				10	10	46.553	0	83.461	9	8	7	10	10	10	10	9	9	10	10	10	1.39903759519147	0.414966226138032	0.662434895833332	0.298295823197459	3.31144111584155	0.010978886756238	1.49219004313151	0.696018895912864	3.45594837802012	0.0332836970474968	1.07731246948242	0.488919794332429
Color2 [A=255, R=169, G=169, B=169]	9	9		P38912	P38912	Eukaryotic translation initiation factor 1A	TIF11	1	932		+	+	7	7	17.435	0	37.453	3	4	4	6	6	6	0	0	0	2	1	1	NaN	NaN	NaN	NaN	3.77972313194233	0	-5.93250338236491	-2.43723092249465	5.51728094225756	0	-5.59114329020182	-2.15015981521441
Color2 [A=255, R=169, G=169, B=169]	9	9		P38922	P38922	Protein HRB1	HRB1	1	933	+	+	+	9	9	52.141	0	26.23	1	1	1	2	2	2	6	8	8	7	6	6	4.71045675033132	0	3.48276456197103	1.62118820828477	2.52168518341341	0.00102893890675241	2.43122418721517	1.02233811210143	6.20545146040858	0.000415584415584416	2.97594388326009	1.31162086405298
Color2 [A=255, R=169, G=169, B=169]	9	9		P38930	P38930	Casein kinase II subunit beta	CKB2	1	934			+	2	2	29.842	0	5.1885	0	1	0	1	2	0	0	0	0	0	1	1	NaN	NaN	NaN	NaN	0.468636693623331	0.201147058823529	-1.51333745320638	-0.445367710493145	1.33028580456467	0.00647183098591549	-2.29081535339355	-0.7610338136373
Color2 [A=255, R=169, G=169, B=169]	9	9		P38934	P38934	Nuclear segregation protein BFR1	BFR1	1	936				37	37	54.639	0	250.15	28	28	27	32	28	31	22	27	26	27	26	26	0.473842258582589	0.844622908622909	-0.213340759277344	-0.0971845312503303	1.10445696336243	0.649325183374083	0.419860204060871	0.192706189945992	0.245566277490718	0.707266600594648	0.103259722391762	0.0474770850783814
Color2 [A=255, R=169, G=169, B=169]	9	9		P38961	P38961	25S rRNA (adenine(645)-N(1))-methyltransferase	RRP8	1	937		+		5	5	45.985	0	7.7515	1	1	1	0	0	0	3	4	4	2	2	2	1.22332492746329	0.380517857142857	0.724486033121746	0.318005132546384	2.47617188959604	0.00309141274238227	2.14373143513998	0.914960532189237	1.91008477921452	0.0267589880159787	1.26702340443929	0.524488048930193
Color2 [A=255, R=169, G=169, B=169]	9	9		P38968	P38968	Protein transport protein SEC31	SEC31	1	938		+	+	30	30	138.72	0	280.17	19	20	19	26	22	25	0	4	0	9	8	8	NaN	NaN	NaN	NaN	3.44541688179533	0	-3.37798627217611	-1.46811457359593	5.07885554986653	0	-4.99392509460449	-1.92055953222197
Color2 [A=255, R=169, G=169, B=169]	9	9		P38972	P38972	Phosphoribosylformylglycinamidine synthase	ADE6	1	939			+	65	65	148.9	0	323.31	52	47	49	55	49	54	0	2	0	1	0	0	NaN	NaN	NaN	NaN	NaN	NaN	NaN	NaN	9.98218071307889	0	-10.7620515823364	-4.4924545949082
Color2 [A=255, R=169, G=169, B=169]	9	9		P38985	P38985	Signal recognition particle subunit SRP14	SRP14	1	940				3	3	16.43	0	16.191	2	2	2	2	3	2	2	3	2	2	1	3	1.22367899337631	0.871445292620865	0.16994349161784	0.0822873979411611	1.17890108502881	0.486634394904459	0.581965128580727	0.260726135626283	1.26426767097271	0.274525423728814	0.375954310099285	0.173043203975904
Color2 [A=255, R=169, G=169, B=169]	9	9		P38986	P38986	L-asparaginase 1	ASP1	1	941				13	13	41.395	0	72.479	7	6	6	10	9	10	0	0	1	0	0	0	NaN	NaN	NaN	NaN	NaN	NaN	NaN	NaN	NaN	NaN	NaN	NaN
Color2 [A=255, R=169, G=169, B=169]	9	9		P38988	P38988	Mitochondrial GTP/GDP carrier protein 1	GGC1	1	942			+	5	5	33.215	0	17.58	2	2	2	5	5	3	0	0	0	1	2	1	NaN	NaN	NaN	NaN	1.78896920725076	0.024	-1.48225847880046	-0.625046691112381	2.62780010636433	0.00166666666666667	-2.90748914082845	-1.06915131870192
Color2 [A=255, R=169, G=169, B=169]	9	9		P38993	P38993	Iron transport multicopper oxidase FET3	FET3	1	943				8	8	72.359	0	46.087	4	4	4	6	8	7	0	0	0	0	0	1	NaN	NaN	NaN	NaN	NaN	NaN	NaN	NaN	NaN	NaN	NaN	NaN
Color2 [A=255, R=169, G=169, B=169]	9	9		P38996	P38996	Nuclear polyadenylated RNA-binding protein 3	NAB3	1	944				3	3	90.438	0	5.084	0	0	0	3	2	2	0	0	0	1	1	1	NaN	NaN	NaN	NaN	0.11974893380001	0.961324703344121	-0.0512599945068359	-0.023775002073391	0.991193109228301	0.0308549222797927	-1.38721656799316	-0.500679752610973
Color2 [A=255, R=169, G=169, B=169]	9	9		P38998	P38998	Saccharopine dehydrogenase [NAD(+), L-lysine-forming]	LYS1	1	945				7	7	41.464	0	28.087	6	6	5	6	6	6	1	1	1	1	1	1	0.457754537527229	0.819068920676203	0.249479929606121	0.111616478098757	0.509880935991314	0.87465306122449	-0.18758265177409	-0.086797548569782	0.0671648878821035	0.906485436893204	0.0309486389160156	0.0142815523349574
Color2 [A=255, R=169, G=169, B=169]	9	9		P38999	P38999	Saccharopine dehydrogenase [NADP(+), L-glutamate-forming]	LYS9	1	946	+		+	19	19	48.917	0	150.56	13	13	13	18	17	18	0	1	1	0	0	0	3.27757379442065	0	-6.73108545939128	-2.5283271702162	NaN	NaN	NaN	NaN	6.27429822318948	0	-6.36132176717122	-2.47993985555572
Color2 [A=255, R=169, G=169, B=169]	9	9		P39002	P39002	Long-chain-fatty-acid--CoA ligase 3	FAA3	1	947	+			3	2	77.946	0.004662	2.2592	1	1	1	1	1	0	1	1	3	2	2	2	1.70249644941234	0.00930823529411765	1.86270078023275	0.746308403196873	2.39613839803273	0.0362995008319468	1.3146800994873	0.591890513708733	2.03126339741225	0.0183659574468085	1.43103885650635	0.585154888624549
Color2 [A=255, R=169, G=169, B=169]	9	9		P39007	P39007	Dolichyl-diphosphooligosaccharide--protein glycosyltransferase subunit STT3	STT3	1	949				5	5	81.528	0	43.215	0	0	1	4	3	3	0	0	0	0	0	0	NaN	NaN	NaN	NaN	NaN	NaN	NaN	NaN	NaN	NaN	NaN	NaN
Color2 [A=255, R=169, G=169, B=169]	9	9		P39010	P39010	Palmitoyltransferase AKR1	AKR1	1	950				4	4	85.839	0	3.884	1	2	3	3	3	3	1	1	0	0	0	0	NaN	NaN	NaN	NaN	NaN	NaN	NaN	NaN	NaN	NaN	NaN	NaN
Color2 [A=255, R=169, G=169, B=169]	9	9		P39013	P39013	Actin cytoskeleton-regulatory complex protein END3	END3	1	951				5	5	40.297	0	70.456	3	2	4	3	2	2	0	0	0	0	0	0	NaN	NaN	NaN	NaN	NaN	NaN	NaN	NaN	NaN	NaN	NaN	NaN
Color2 [A=255, R=169, G=169, B=169]	9	9		P39015	P39015	Suppressor protein STM1	STM1	1	952				25	25	29.995	0	323.31	15	15	16	19	21	22	16	17	19	20	18	20	0.584325672807232	0.865814012738854	0.181482950846352	0.0848623523119172	1.19035610493246	0.369965194109772	0.746606190999348	0.32534083615546	1.64432314812577	0.20861105092091	0.464044570922852	0.21360152937023
Color2 [A=255, R=169, G=169, B=169]	9	9		P39076	P39076	T-complex protein 1 subunit beta	CCT2	1	953				21	21	57.203	0	143.66	15	16	16	18	19	16	8	9	11	14	12	16	2.02161703871587	0.0842872928176796	-1.20311737060547	-0.532919543169588	2.80115500674871	0.0808503937007874	-1.15009943644206	-0.534771202729903	5.09533911673438	0.0229931600547196	-1.17660840352377	-0.549607204132108
Color2 [A=255, R=169, G=169, B=169]	9	9		P39077	P39077	T-complex protein 1 subunit gamma	CCT3	1	954				31	31	58.814	0	122.89	19	19	21	24	24	24	6	12	10	18	14	16	3.4378388011248	0.0443219315895372	-1.29021135965983	-0.609900984700396	4.19401480478353	0.133804511278195	-1.0135612487793	-0.492441982257577	7.27908413874892	0.022478021978022	-1.15188630421956	-0.553756610528505
Color2 [A=255, R=169, G=169, B=169]	9	9		P39078	P39078	T-complex protein 1 subunit delta	CCT4	1	955				25	25	57.603	0	163.36	16	17	17	22	20	21	7	13	11	14	12	12	2.41936495988487	0.0861831501831502	-1.16142272949219	-0.529715071773691	2.40055720692391	0.285078651685393	-0.819349924723308	-0.383330990306031	5.08473071399144	0.0387291139240506	-0.990386327107746	-0.467415255096034
Color2 [A=255, R=169, G=169, B=169]	9	9		P39079	P39079	T-complex protein 1 subunit zeta	CCT6	1	956	+	+	+	19	19	59.923	0	314.94	12	11	12	16	17	17	5	3	7	13	7	11	2.44007547079304	0	-4.58361562093099	-1.66672411589952	3.61840926467952	0.000864864864864865	-2.6466859181722	-1.19602244860692	4.71959333718316	0.000306513409961686	-3.61515076955159	-1.45910003066516
Color2 [A=255, R=169, G=169, B=169]	9	9		P39081	P39081	Protein PCF11	PCF11	1	957				3	3	71.897	0	5.7497	2	2	3	2	1	0	0	1	0	0	0	0	NaN	NaN	NaN	NaN	NaN	NaN	NaN	NaN	NaN	NaN	NaN	NaN
Color2 [A=255, R=169, G=169, B=169]	9	9		P39101	P39101	Protein CAJ1	CAJ1	1	958				12	12	44.854	0	52.149	3	3	3	10	9	9	0	0	0	0	0	0	NaN	NaN	NaN	NaN	NaN	NaN	NaN	NaN	NaN	NaN	NaN	NaN
Color2 [A=255, R=169, G=169, B=169]	9	9		P39107	P39107	Mannan polymerase complexes subunit MNN9	MNN9	1	959				7	7	45.954	0	42.767	4	4	4	5	4	6	0	1	0	1	2	2	NaN	NaN	NaN	NaN	1.10555677233782	0.649190765492102	0.416314442952473	0.191226604534851	0.937026528002649	0.0103263327948304	-2.28789679209391	-0.687505557286775
Color2 [A=255, R=169, G=169, B=169]	9	9		P39109	P39109	Metal resistance protein YCF1	YCF1	1	960			+	9	9	171.12	0	22.973	5	4	6	6	5	7	0	0	0	3	1	3	NaN	NaN	NaN	NaN	3.07876956945075	0.273692524682652	-0.819462458292644	-0.391941469555612	1.74015211687546	0.0026027397260274	-2.85793081919352	-0.948282834937978
Color2 [A=255, R=169, G=169, B=169]	9	9		P39111	P39111	V-type proton ATPase subunit F	VMA7	1	961		+	+	7	7	13.461	0	42.278	4	6	4	5	5	5	0	0	1	3	0	3	NaN	NaN	NaN	NaN	1.2145599407364	0.00082962962962963	-4.10019747416178	-1.14330967913452	2.63666174950655	0.000318840579710145	-4.30844529469808	-1.40672291004466
Color2 [A=255, R=169, G=169, B=169]	9	9		P39515	P39515	Mitochondrial import inner membrane translocase subunit TIM17	TIM17	1	962				2	2	16.584	0	6.288	1	1	2	0	0	0	0	0	0	0	0	0	NaN	NaN	NaN	NaN	NaN	NaN	NaN	NaN	NaN	NaN	NaN	NaN
Color2 [A=255, R=128, G=0, B=64]	9	9	+	P39517	P39517	ATP-dependent RNA helicase DHH1	DHH1	1	964				19	19	57.543	0	141.21	6	10	8	15	15	14	9	11	11	12	11	12	1.09252973804049	0.542583921015515	0.51851526896159	0.233235001926477	1.30761622002467	0.42772667542707	0.659548441569012	0.294929937432786	2.3699211364449	0.143005624296963	0.589031855265301	0.272676198140939
Color2 [A=255, R=169, G=169, B=169]	9	9		P39522	P39522	Dihydroxy-acid dehydratase, mitochondrial	ILV3	1	965	+	+	+	33	33	62.86	0	280.57	19	19	20	30	27	30	2	3	4	7	3	7	5.44585449099439	0	-8.1684430440267	-3.66733458877912	4.63347124038306	0	-7.2494691212972	-3.12110823179336	9.62764930863935	0	-7.70895608266195	-3.34039118876925
Color2 [A=255, R=169, G=169, B=169]	9	9		P39533	P39533	Homocitrate dehydratase, mitochondrial	ACO2	1	966				7	7	86.582	0	20.855	4	4	3	6	6	5	0	0	0	0	0	0	NaN	NaN	NaN	NaN	NaN	NaN	NaN	NaN	NaN	NaN	NaN	NaN
Color2 [A=255, R=169, G=169, B=169]	9	9		P39676	P39676	Flavohemoprotein	YHB1	1	968	+	+	+	23	23	44.646	0	291	18	19	17	21	22	19	6	10	11	14	7	13	2.68664732610061	0.000582159624413145	-3.10418383280436	-1.27428031378699	2.79471477228968	0.000842105263157895	-2.70395215352376	-1.1479068921095	6.17601654851865	0.000582278481012658	-2.90406799316406	-1.28252877311807
Color2 [A=255, R=169, G=169, B=169]	9	9		P39682	P39682	Pre-mRNA-processing factor 39	PRP39	1	969	+	+	+	11	11	74.747	0	28.81	1	2	1	0	0	0	8	8	9	3	3	3	2.22223721476764	0.000467924528301887	2.74831199645996	1.09218730946704	1.74468635932381	0.00359139784946237	2.31784057617188	0.891817283132495	3.02815067839769	0.00269977426636569	2.36325581868489	0.941347059096072
Color2 [A=255, R=169, G=169, B=169]	9	9		P39683	P39683	Nicotinate phosphoribosyltransferase	NPT1	1	970				19	19	49.018	0	79.113	5	6	8	19	17	19	0	0	0	0	0	0	NaN	NaN	NaN	NaN	NaN	NaN	NaN	NaN	NaN	NaN	NaN	NaN
Color2 [A=255, R=169, G=169, B=169]	9	9		P39692	P39692	Sulfite reductase [NADPH] flavoprotein component	MET10	1	971			+	7	7	114.83	0	27.499	6	6	5	5	4	4	0	0	1	1	0	0	NaN	NaN	NaN	NaN	NaN	NaN	NaN	NaN	4.07343618343628	0.000310077519379845	-3.82796637217204	-1.47023498478974
Color2 [A=255, R=169, G=169, B=169]	9	9		P39704;Q12450	P39704;Q12450	Protein ERP2;Protein ERP4	ERP2;ERP4	2	972				2	2	24.063	0.0023909	2.6491	1	1	1	2	1	2	0	0	0	1	0	0	NaN	NaN	NaN	NaN	NaN	NaN	NaN	NaN	NaN	NaN	NaN	NaN
Color2 [A=255, R=169, G=169, B=169]	9	9		P39714	P39714	(R,R)-butanediol dehydrogenase	BDH1	1	974				3	3	41.582	0	6.5306	2	2	2	2	2	3	0	0	0	0	0	0	NaN	NaN	NaN	NaN	NaN	NaN	NaN	NaN	NaN	NaN	NaN	NaN
Color2 [A=255, R=169, G=169, B=169]	9	9		P39715	P39715	Shuttling pre-60S factor ECM1	ECM1	1	975				2	2	23.891	0	10.108	0	0	2	1	1	1	0	0	0	0	0	0	NaN	NaN	NaN	NaN	NaN	NaN	NaN	NaN	NaN	NaN	NaN	NaN
Color2 [A=255, R=169, G=169, B=169]	9	9		P39721	P39721	Protein AIM2	AIM2	1	976			+	8	8	27.089	0	116.54	4	3	4	6	6	6	1	1	1	0	1	0	1.18456144028583	0.603149171270718	-0.453712463378906	-0.2081185411274	NaN	NaN	NaN	NaN	1.47280197848356	0.00374036511156187	-2.71578280131022	-0.874958434743036
Color2 [A=255, R=169, G=169, B=169]	9	9		P39726	P39726	Glycine cleavage system H protein, mitochondrial	GCV3	1	977				4	4	18.793	0	44.775	4	4	4	3	3	3	0	0	0	0	0	0	NaN	NaN	NaN	NaN	NaN	NaN	NaN	NaN	NaN	NaN	NaN	NaN
Color2 [A=255, R=169, G=169, B=169]	9	9		P39727	P39727	ER-derived vesicles protein ERV46	ERV46	1	978		+	+	2	2	46.235	0	4.8026	0	0	1	2	2	2	0	0	0	2	0	1	NaN	NaN	NaN	NaN	1.04095061626218	0.00428169014084507	-2.52093950907389	-0.80347798706406	1.61360512541106	0.00531376146788991	-2.26527849833171	-0.793425200953545
Color2 [A=255, R=169, G=169, B=169]	9	9		P39729	P39729	Ribosome-interacting GTPase 1	RBG1	1	979	+	+	+	21	21	40.701	0	134.57	3	7	5	10	10	10	12	15	15	18	13	16	2.57559491652602	0.000766550522648084	2.46209335327148	1.03871968604155	4.54357113459502	0.000826568265682657	2.41293017069499	1.14185779766195	7.18235104993999	0.00138888888888889	2.43751176198323	1.12143770343991
Color2 [A=255, R=169, G=169, B=169]	9	9		P39730	P39730	Eukaryotic translation initiation factor 5B	FUN12	1	980				55	55	112.27	0	323.31	36	33	36	36	37	35	24	33	29	37	29	34	2.82691752772351	0.297079754601227	0.771587371826172	0.367511590154464	5.02835465900074	0.0387504132231405	1.19619560241699	0.585689307376076	5.37361447183813	0.0389835651074589	0.983891487121582	0.466389874468295
Color2 [A=255, R=169, G=169, B=169]	9	9		P39742	P39742	Translocation protein SEC72	SEC72	1	981				5	5	21.607	0	36.1	1	1	2	4	3	3	0	0	0	0	0	0	NaN	NaN	NaN	NaN	NaN	NaN	NaN	NaN	NaN	NaN	NaN	NaN
Color2 [A=255, R=169, G=169, B=169]	9	9		P39743	P39743	Reduced viability upon starvation protein 167	RVS167	1	982				7	7	52.774	0	22.496	3	4	5	5	6	6	3	3	4	5	1	1	1.78241103477458	0.171489795918367	-1.03902308146159	-0.459428999844578	2.10310546933551	0.384325333333333	-0.67608960469564	-0.316342712363396	2.10245387659649	0.0711646778042959	-0.857556343078613	-0.379585187350091
Color2 [A=255, R=169, G=169, B=169]	9	9		P39744	P39744	Nucleolar complex protein 2	NOC2	1	983		+	+	20	20	81.6	0	52.209	8	8	9	12	11	13	12	16	14	17	12	14	3.38781205713334	0.0222967741935484	1.41760698954264	0.665339591823442	3.54454963559747	0.00362059620596206	1.93888282775879	0.896427910123938	6.9171329397701	0.00540579710144928	1.67824490865072	0.788869200186121
Color2 [A=255, R=169, G=169, B=169]	9	9		P39926	P39926	Protein SSO2	SSO2	1	984				8	8	33.733	0	62.689	8	7	7	5	4	5	1	0	0	0	0	0	NaN	NaN	NaN	NaN	NaN	NaN	NaN	NaN	NaN	NaN	NaN	NaN
Color2 [A=255, R=169, G=169, B=169]	9	9		P39927	P39927	Protein PTI1	PTI1	1	985				2	2	46.983	0	4.4131	2	2	2	0	0	1	1	1	1	0	0	0	0.991951812686073	0.267373417721519	-0.956204732259117	-0.38996544050822	NaN	NaN	NaN	NaN	0.477553398733293	0.0488029739776952	-1.5222282409668	-0.435373262014572
Color2 [A=255, R=169, G=169, B=169]	9	9		P39929	P39929	Vacuolar-sorting protein SNF7	SNF7	1	986				4	4	26.987	0	8.2315	3	2	4	3	3	3	0	0	0	0	0	0	NaN	NaN	NaN	NaN	NaN	NaN	NaN	NaN	NaN	NaN	NaN	NaN
Color2 [A=255, R=169, G=169, B=169]	9	9		P39931	P39931	Protein SSP120	SSP120	1	987				3	3	27.289	0	11.714	1	1	2	3	3	3	0	0	0	1	0	0	NaN	NaN	NaN	NaN	NaN	NaN	NaN	NaN	NaN	NaN	NaN	NaN
Color2 [A=255, R=169, G=169, B=169]	9	9		P39935	P39935	Eukaryotic initiation factor 4F subunit p150	TIF4631	1	988				29	29	107.1	0	288.15	16	14	15	18	19	18	17	19	22	19	16	18	2.54434667210717	0.063264367816092	1.23424593607585	0.56377130281915	3.83069793318443	0.0250573913043478	1.30246543884277	0.622442843103516	6.54263189246159	0.0167860262008734	1.26835568745931	0.602405841949294
Color2 [A=255, R=169, G=169, B=169]	9	9		P39936	P39936	Eukaryotic initiation factor 4F subunit p130	TIF4632	1	989		+	+	15	12	103.9	0	52.998	5	3	6	8	7	5	9	8	10	11	7	9	1.01377944615335	0.03045	1.82284164428711	0.640973443253929	3.11595718063598	0.0044373576309795	1.72391573588054	0.788340075813706	2.6827739394081	0.00808843537414966	1.77337869008382	0.729666219713021
Color2 [A=255, R=0, G=255, B=255]	9	9		P39938	P39938	40S ribosomal protein S26-A	RPS26A	1	990	+		+	7	7	13.505	0	115.52	4	5	4	7	7	7	6	6	6	6	7	7	3.41568045696241	0.000478764478764479	2.43416531880696	1.09613855863764	2.94487254936666	0.0260694444444444	1.34242502848307	0.621156009701091	4.88189655894259	0.00430947775628627	1.88829517364502	0.843371088925346
Color2 [A=255, R=169, G=169, B=169]	9	9		P39940	P39940	E3 ubiquitin-protein ligase RSP5	RSP5	1	992	+		+	3	3	91.815	0	8.2384	3	2	3	0	0	0	1	0	2	0	0	0	1.13059778474242	0.00525742574257426	-2.39750671386719	-0.799896634227934	NaN	NaN	NaN	NaN	1.6783834159979	0.00609964412811388	-2.1446205774943	-0.770390528032991
Color2 [A=255, R=169, G=169, B=169]	9	9		P39954	P39954	Adenosylhomocysteinase	SAH1	1	993	+	+	+	30	30	49.125	0	323.31	21	20	22	27	28	27	0	6	4	2	0	2	4.10577184591394	0	-8.2928524017334	-3.31502651122536	3.74581850679421	0	-9.51841036478679	-3.51168389848828	9.93436099127745	0	-9.25955104827881	-3.95003101846756
Color2 [A=255, R=169, G=169, B=169]	9	9		P39958	P39958	Rab GDP-dissociation inhibitor	GDI1	1	995				19	19	51.206	0	100.83	10	10	12	17	16	17	0	0	1	0	0	0	NaN	NaN	NaN	NaN	NaN	NaN	NaN	NaN	NaN	NaN	NaN	NaN
Color2 [A=255, R=169, G=169, B=169]	9	9		P39960	P39960	GTPase-activating protein BEM2/IPL2	BEM2	1	996				17	17	245.43	0	27.178	3	3	8	6	5	5	8	8	8	7	5	5	0.437797701888231	0.887228426395939	0.158983866373699	0.0737506758433678	0.708045455005928	0.707976047904192	0.379155476888023	0.168928516789818	0.836078749580471	0.389141683778234	0.269069671630859	0.123960274620208
Color2 [A=255, R=169, G=169, B=169]	9	9		P39966	P39966	Protein phosphatase 2C homolog 2	PTC2	1	998	+		+	9	9	50.388	0	29.199	4	4	6	7	6	7	1	0	2	1	0	0	1.59151348134854	0.00365070422535211	-2.36837959289551	-0.882804293002067	NaN	NaN	NaN	NaN	3.18129544214587	0.000327137546468401	-4.0607738494873	-1.4323304494958
Color2 [A=255, R=169, G=169, B=169]	9	9		P39968	P39968	Vacuolar protein 8	VAC8	1	999				9	9	63.207	0	55.099	4	4	5	5	7	6	0	0	1	2	2	2	NaN	NaN	NaN	NaN	0.366682792681418	0.739759433962264	-0.373117446899414	-0.153844100378746	1.05281289032224	0.0162647058823529	-1.79293982187907	-0.607707877844132
Color2 [A=255, R=169, G=169, B=169]	9	9		P39976	P39976	D-lactate dehydrogenase [cytochrome] 3	DLD3	1	1000	+	+	+	29	29	55.224	0	222.76	22	22	20	26	25	26	1	1	1	2	2	3	6.15793745465908	0	-9.58326530456543	-4.40224511364405	5.35620558905655	0	-9.31494839986165	-4.09802949078902	13.5396953990698	0	-9.44910685221354	-4.39014530640374
Color2 [A=255, R=169, G=169, B=169]	9	9		P39985	P39985	DNA polymerase V	POL5	1	1001		+		7	7	115.89	0	17.848	2	2	3	5	4	4	1	2	2	4	5	4	0.30639024808929	0.545730337078652	0.668849945068359	0.231484249759962	1.70193007798956	0.00850704225352113	1.7714958190918	0.716684079228914	1.46662708475901	0.0332974358974359	1.22017288208008	0.488528202119434
Color2 [A=255, R=169, G=169, B=169]	9	9		P39986	P39986	Manganese-transporting ATPase 1	SPF1	1	1002	+	+	+	23	23	135.27	0	108.74	12	12	13	17	17	16	1	4	1	2	0	1	2.76104270248452	0.00238461538461538	-2.27954419453939	-0.988546329455358	3.44640477691933	0	-4.54145177205404	-1.88888495920422	3.46925445574327	0.000316546762589928	-3.81835587819418	-1.40473448812733
Color2 [A=255, R=169, G=169, B=169]	9	9		P39990	P39990	13 kDa ribonucleoprotein-associated protein	SNU13	1	1003		+		7	7	13.569	0	147.33	5	5	5	6	6	6	6	6	6	5	6	5	0.478137713909772	0.57955	0.543595631917317	0.217999471427214	2.6845185043895	0.00996078431372549	1.5661449432373	0.705383054475662	2.20591831502613	0.0418994974874372	1.05487028757731	0.457497012522182
Color2 [A=255, R=169, G=169, B=169]	9	9		P39993	P39993	ARF guanine-nucleotide exchange factor 2	GEA2	1	1004				3	3	165.67	0	6.2765	0	0	0	2	2	1	0	1	1	0	0	1	NaN	NaN	NaN	NaN	NaN	NaN	NaN	NaN	NaN	NaN	NaN	NaN
Color2 [A=255, R=128, G=0, B=64]	9	9	+	P39998	P39998	Enhancer of mRNA-decapping protein 3	EDC3	1	1005	+	+	+	7	7	61.339	0	40.599	0	0	0	3	1	2	3	2	2	6	6	6	1.75927538546888	0.00513417721518987	2.0305118560791	0.805940402039206	1.79393821906153	0	3.75432141621907	1.27804162530119	3.92047083443923	0.000735202492211838	3.14505545298258	1.24903823864791
Color2 [A=255, R=169, G=169, B=169]	9	9		P40006	P40006	Increased recombination centers protein 22	IRC22	1	1007				2	2	24.992	0	11.782	2	2	2	1	2	2	0	0	0	0	0	0	NaN	NaN	NaN	NaN	NaN	NaN	NaN	NaN	NaN	NaN	NaN	NaN
Color2 [A=255, R=169, G=169, B=169]	9	9		P40007	P40007	Nucleolar protein 16	NOP16	1	1008		+		4	4	26.901	0	15.013	2	2	2	3	2	2	1	3	3	3	3	4	1.12499758456288	0.249232744783307	0.972306569417317	0.404041589218017	2.21403854107205	0.00608298755186722	1.71395111083984	0.737592990191826	3.04949363346243	0.0182108262108262	1.34312884012858	0.586997699045872
Color2 [A=255, R=169, G=169, B=169]	9	9		P40008	P40008	Protein FMP52, mitochondrial	FMP52	1	1009		+		7	7	25.086	0	26.131	4	2	2	5	5	4	1	2	1	1	0	1	0.775082866408682	0.766461942257218	0.292338689168293	0.134482924760822	1.14117469092492	0.00361081081081081	-2.84132639567057	-0.896057000165306	0.782369978855354	0.041474213836478	-1.32239119211832	-0.458708385147238
Color2 [A=255, R=169, G=169, B=169]	9	9		P40010	P40010	Nuclear GTP-binding protein NUG1	NUG1	1	1010				21	21	57.708	0	91.652	8	9	11	17	17	16	11	13	15	17	14	16	2.23759252620083	0.220019704433498	0.925012588500977	0.425864382355609	2.49622984689924	0.368932975871314	0.688155492146809	0.326336468108255	4.84975679617953	0.0694405762304922	0.806584040323891	0.383548475358226
Color2 [A=255, R=169, G=169, B=169]	9	9		P40016	P40016	26S proteasome regulatory subunit RPN3	RPN3	1	1012	+		+	10	10	60.392	0	58.373	5	6	5	8	9	7	0	2	1	3	3	4	0.794315979114581	0.00366101694915254	-3.64129066467285	-0.884407816762369	1.08341597278474	0.0398421052631579	-1.56362724304199	-0.583770932289255	1.5139759833848	0.00438461538461539	-2.50881703694661	-0.837016278107642
Color2 [A=255, R=169, G=169, B=169]	9	9		P40018	P40018	Small nuclear ribonucleoprotein-associated protein B	SMB1	1	1013		+		5	5	22.379	0	9.2976	1	2	1	1	1	0	4	4	5	4	3	3	0.63526890102043	0.74393642384106	0.323749542236328	0.145195019640844	2.47856665976597	0	3.2167714436849	1.27960181887077	1.4681264742295	0.0177453505007153	1.55768140157064	0.591199273199449
Color2 [A=255, R=169, G=169, B=169]	9	9		P40024	P40024	ABC transporter ATP-binding protein ARB1	ARB1	1	1015				27	27	68.376	0	323.31	18	17	18	24	24	24	13	16	16	22	17	20	0.398885731417658	0.921593008739076	-0.108245213826496	-0.0511845404880807	0.0133150644797614	0.997051063829787	0.00371742248535156	0.00177670924931503	0.247959219448756	0.840645792563601	-0.0522638956705741	-0.0250327402167196
Color2 [A=255, R=169, G=169, B=169]	9	9		P40029	P40029	Peptide methionine sulfoxide reductase	MXR1	1	1016				5	5	21.141	0	14.01	2	2	2	3	4	2	0	0	0	0	0	0	NaN	NaN	NaN	NaN	NaN	NaN	NaN	NaN	NaN	NaN	NaN	NaN
Color2 [A=255, R=169, G=169, B=169]	9	9		P40032	P40032	Prolyl 3,4-dihydroxylase TPA1	TPA1	1	1017				19	19	74.041	0	89.533	8	8	10	14	11	13	0	0	0	1	0	0	NaN	NaN	NaN	NaN	NaN	NaN	NaN	NaN	NaN	NaN	NaN	NaN
Color2 [A=255, R=169, G=169, B=169]	9	9		P40037	P40037	Protein HMF1	HMF1	1	1018		+	+	10	10	13.906	0	92.75	8	8	6	9	9	9	0	1	0	1	1	0	NaN	NaN	NaN	NaN	2.95389928922559	0	-6.30606905619304	-2.29061750818936	4.04294432003416	0	-5.35315291086833	-1.87734350587465
Color2 [A=255, R=169, G=169, B=169]	9	9		P40040	P40040	Protein THO1	THO1	1	1019				7	7	24.137	0	17.922	2	4	3	4	4	4	0	0	0	0	0	0	NaN	NaN	NaN	NaN	NaN	NaN	NaN	NaN	NaN	NaN	NaN	NaN
Color2 [A=255, R=169, G=169, B=169]	9	9		P40046	P40046	Vacuolar transporter chaperone 1	VTC1	1	1020				3	3	14.371	0	9.327	2	2	2	3	2	3	3	2	3	3	3	3	1.79657853700636	0.0223448275862069	-1.59537887573242	-0.665383459458828	1.73489103955738	0.321693793103448	0.791798273722332	0.358923441606791	0.285044669064802	0.313451104100946	-0.401790301005047	-0.154490847942568
Color2 [A=255, R=169, G=169, B=169]	9	9		P40047	P40047	Aldehyde dehydrogenase 5, mitochondrial	ALD5	1	1021	+	+	+	30	30	56.692	0	317.1	17	16	20	22	26	23	22	24	24	26	25	27	4.43050295419285	0	3.52880986531575	1.6211636871875	4.42436116400283	0	2.96688397725423	1.38052080020711	9.01152593005814	0.000195918367346939	3.24784692128499	1.51076412899383
Color2 [A=255, R=169, G=169, B=169]	9	9		P40053	P40053	Altered inheritance of mitochondria protein 9, mitochondrial	AIM9	1	1022			+	12	12	72.413	0	20.483	6	6	5	8	7	7	0	1	2	2	2	3	NaN	NaN	NaN	NaN	1.45732129201267	0.140282282282282	-1.15323766072591	-0.487129662729423	2.29866148253255	0.00280717488789238	-2.52827453613281	-0.934117395686436
Color2 [A=255, R=169, G=169, B=169]	9	9		P40055;REV__P69850	P40055	U3 small nucleolar RNA-associated protein 7	UTP7	2	1023	+	+	+	12	12	62.316	0	43.38	4	3	4	4	4	3	5	7	8	9	7	8	1.71567392536342	0.00592270531400966	1.9679381052653	0.7812220762661	3.45287869282931	0.000741721854304636	2.31650606791179	1.0503600980169	3.48473039917519	0.00348846960167715	2.14222208658854	0.892201349218736
Color2 [A=255, R=169, G=169, B=169]	9	9		P40069	P40069	Importin subunit beta-4	KAP123	1	1025				47	47	122.6	0	323.31	35	34	34	41	41	41	29	36	30	36	33	34	3.34952416062134	0.16498976109215	-0.969256718953449	-0.463453406872949	2.11959481431695	0.561389369592089	-0.474882125854492	-0.226637055452777	4.42625185406162	0.0900397660818714	-0.722069422403969	-0.343310042741504
Color2 [A=255, R=128, G=0, B=64]	9	9	+	P40070	P40070	U6 snRNA-associated Sm-like protein LSm4	LSM4	1	1026	+	+	+	5	5	21.276	0	44.861	2	1	2	3	4	4	4	4	4	4	4	4	1.58913866777915	0.000805860805860806	3.09984397888184	1.07067733817835	3.15081792831093	0	3.46347935994466	1.46293149769322	4.64982662981209	0.000351351351351351	3.28166166941325	1.34397489368129
Color2 [A=255, R=169, G=169, B=169]	9	9		P40075	P40075	Vesicle-associated membrane protein-associated protein SCS2	SCS2	1	1027	+	+	+	11	11	26.925	0	106.01	10	10	9	9	8	8	3	2	1	6	2	4	3.22300559031791	0	-3.641908009847	-1.53657570508506	1.95537095854476	0.0008715953307393	-3.29456265767416	-1.20363142816924	5.43050768783756	0.000305343511450382	-3.46823533376058	-1.45679800203997
Color2 [A=255, R=169, G=169, B=169]	9	9		P40078	P40078	Ribosome biogenesis protein NSA2	NSA2	1	1029				6	6	29.722	0	12.057	5	5	5	5	4	5	4	4	5	5	4	4	0.134412587370485	0.971207920792079	0.0507767995198591	0.0237359203669783	0.502038411016802	0.852233142857143	0.21618143717448	0.0987933828255948	0.568157567485732	0.624684684684685	0.133479118347168	0.0631291614202844
Color2 [A=255, R=169, G=169, B=169]	9	9		P40079	P40079	U3 small nucleolar ribonucleoprotein protein LCP5	LCP5	1	1030	+	+	+	11	11	40.794	0	58.117	2	1	1	5	4	1	10	10	10	10	9	8	5.77318475069393	0	6.49060694376628	3.01949530868156	3.57611522999985	0	6.37331771850586	2.52348244739738	7.29832851294181	0	6.43196233113607	2.63025646563929
Color2 [A=255, R=169, G=169, B=169]	9	9		P40087	P40087	DNA damage-inducible protein 1	DDI1	1	1032				3	3	47.354	0	9.0266	3	2	2	2	2	2	0	0	0	0	0	0	NaN	NaN	NaN	NaN	NaN	NaN	NaN	NaN	NaN	NaN	NaN	NaN
Color2 [A=255, R=128, G=0, B=64]	9	9	+	P40089	P40089	U6 snRNA-associated Sm-like protein LSm5	LSM5	1	1033	+	+	+	5	5	10.423	0	61.498	4	4	4	4	4	3	5	5	5	4	4	4	5.06006920977417	0	3.08484522501628	1.46389340290277	2.58802475753376	0.000808664259927798	2.68029022216797	1.116765419822	7.35909442344079	0.000416938110749186	2.88256772359212	1.31222147714559
Color2 [A=255, R=169, G=169, B=169]	9	9		P40093	P40093	UPF0160 protein YER156C	YER156C	1	1034				9	9	38.174	0	31.628	3	2	3	8	8	8	0	0	0	0	0	0	NaN	NaN	NaN	NaN	NaN	NaN	NaN	NaN	NaN	NaN	NaN	NaN
Color2 [A=255, R=169, G=169, B=169]	9	9		P40106	P40106	Glycerol-1-phosphate phosphohydrolase 2	GPP2	1	1035				16	9	27.813	0	30.728	10	9	8	12	12	11	1	2	2	2	3	2	NaN	NaN	NaN	NaN	NaN	NaN	NaN	NaN	NaN	NaN	NaN	NaN
Color2 [A=255, R=169, G=169, B=169]	9	9		P40150	P40150	Heat shock protein SSB2	SSB2	1	1036				46	45	66.594	0	323.31	44	44	45	39	38	38	33	35	35	37	34	33	1.66474452955689	0.682944818304172	-0.361560185750324	-0.172264090866416	1.92618895960956	0.760567409144197	-0.299125671386719	-0.144627013596116	3.70731944329538	0.300417721518987	-0.33034292856852	-0.160526187219318
Color2 [A=255, R=169, G=169, B=169]	9	9		P40159	P40159	Uncharacterized protein YNL208W		1	1037				4	4	20.151	0	56.799	4	4	4	3	3	3	0	0	0	0	0	0	NaN	NaN	NaN	NaN	NaN	NaN	NaN	NaN	NaN	NaN	NaN	NaN
Color2 [A=255, R=169, G=169, B=169]	9	9		P40160	P40160	Serine/threonine-protein kinase RIO2	RIO2	1	1038		+		8	8	49.124	0	17.598	2	2	3	4	4	4	5	4	5	7	6	6	2.44123877225533	0.300048929663609	0.777626673380535	0.365570349485381	3.53954131977415	0.00479646017699115	1.65244928995768	0.772445514596651	4.44180304717258	0.0217814661134163	1.21503798166911	0.559147695251392
Color2 [A=255, R=169, G=169, B=169]	9	9		P40185	P40185	Protein MMF1, mitochondrial	MMF1	1	1040	+		+	12	12	15.908	0	119.39	11	10	11	10	9	10	1	1	1	3	0	0	3.38303346294587	0	-9.44062201182048	-3.28649937522657	NaN	NaN	NaN	NaN	8.24036464951347	0	-8.80272213617961	-3.53958669752134
Color2 [A=255, R=169, G=169, B=169]	9	9		P40202	P40202	Superoxide dismutase 1 copper chaperone	CCS1	1	1041		+	+	8	8	27.33	0	56.131	5	5	4	8	7	6	0	0	0	2	0	1	NaN	NaN	NaN	NaN	4.05932733000012	0	-5.05059560139974	-2.18274953555599	6.87729209068541	0	-5.90461667378743	-2.40748583527874
Color2 [A=255, R=0, G=255, B=0]	9	9		P40212	P40212	60S ribosomal protein L13-B	RPL13B	1	1042	+		+	15	15	22.525	0	323.31	11	11	12	14	14	14	13	13	13	12	14	14	3.79541297309894	0.00409254498714653	1.74074872334798	0.81870759290937	2.07485489750416	0.0378272425249169	1.33974774678548	0.588392185483691	5.88963031257829	0.00881618887015177	1.54024823506673	0.716210106814454
Color2 [A=255, R=169, G=169, B=169]	9	9		P40217	P40217	Eukaryotic translation initiation factor 3 subunit I	TIF34	1	1045				17	17	38.755	0	170.15	12	13	14	13	13	13	12	13	13	13	11	13	2.54967327042554	0.430884671532847	-0.603608449300129	-0.288496474761497	0.119554000957276	0.95957437567861	-0.0592301686604806	-0.0271626302250511	1.59532436518392	0.310912539515279	-0.331419308980308	-0.155869023440301
Color2 [A=255, R=169, G=169, B=169]	9	9		P40302	P40302	Proteasome subunit alpha type-6	PRE5	1	1046	+	+	+	10	10	25.604	0	93.2	8	9	9	9	9	9	0	4	1	4	4	5	1.72718732228888	0.000623115577889447	-4.20818138122559	-1.35705531268134	4.11213375118341	0.000382470119521912	-2.64971288045248	-1.22690331268065	3.48242502483294	0.000352542372881356	-3.59375445048014	-1.3443301561834
Color2 [A=255, R=169, G=169, B=169]	9	9		P40303	P40303	Proteasome subunit alpha type-4	PRE6	1	1047	+	+	+	12	12	28.439	0	110.62	7	8	6	11	11	10	0	1	2	2	4	1	3.14432483233483	0	-7.13636525472005	-2.58550276940996	3.45361361450361	0	-6.07112312316895	-2.39191481689993	6.40940552134184	0	-6.76486078898112	-2.6207267201628
Color2 [A=255, R=169, G=169, B=169]	9	9		P40312	P40312	Cytochrome b5	CYB5	1	1048			+	5	5	13.297	0	19.169	2	1	1	3	3	4	0	0	0	1	1	1	NaN	NaN	NaN	NaN	2.16078546417334	0.0260242634315425	-1.41320610046387	-0.6208515354283	2.10690410697688	0.00164397905759162	-3.18177509307861	-1.07495341812094
Color2 [A=255, R=169, G=169, B=169]	9	9		P40319	P40319	Elongation of fatty acids protein 3	ELO3	1	1049				4	4	39.465	0	20.37	3	3	3	3	3	3	0	0	0	0	0	0	NaN	NaN	NaN	NaN	NaN	NaN	NaN	NaN	NaN	NaN	NaN	NaN
Color2 [A=255, R=169, G=169, B=169]	9	9		P40327	P40327	26S protease regulatory subunit 4 homolog	RPT2	1	1050	+		+	14	14	48.828	0	80.886	10	11	12	9	9	9	2	5	6	6	3	5	1.65902288713857	0.00880378250591017	-1.8890126546224	-0.750000407063988	1.90014144967568	0.0222746478873239	-1.47990608215332	-0.631445506904039	3.75658759368599	0.00780821917808219	-1.68445936838786	-0.735286609230472
Color2 [A=255, R=169, G=169, B=169]	9	9		P40341	P40341	Mitochondrial respiratory chain complexes assembly protein YTA12	YTA12	1	1053				2	2	93.275	0	4.9904	1	1	1	1	0	0	0	0	0	0	0	0	NaN	NaN	NaN	NaN	NaN	NaN	NaN	NaN	NaN	NaN	NaN	NaN
Color2 [A=255, R=169, G=169, B=169]	9	9		P40347	P40347	Low molecular weight phosphotyrosine protein phosphatase	LTP1	1	1055				3	3	18.675	0	46.525	2	1	2	3	2	1	0	0	0	0	0	0	NaN	NaN	NaN	NaN	NaN	NaN	NaN	NaN	NaN	NaN	NaN	NaN
Color2 [A=255, R=169, G=169, B=169]	9	9		P40348	P40348	Replication factor C subunit 2	RFC2	1	1056				4	4	39.741	0	15.19	0	2	1	4	4	4	1	1	1	2	2	2	0.260023590003619	0.630694101508916	0.559403101603188	0.195804504413708	1.14531354468631	0.435293193717277	0.661921183268227	0.291365271263355	0.811325498059514	0.279890063424947	0.382911046346027	0.170294126999805
Color2 [A=255, R=169, G=169, B=169]	9	9		P40362	P40362	U3 small nucleolar RNA-associated protein 18	UTP18	1	1057	+	+	+	7	7	66.423	0	15.596	0	0	1	3	3	4	6	6	6	4	3	5	1.37077890330719	0.00962037037037037	1.97646077473958	0.739331950438189	2.80098409675014	0.00451972157772622	1.77386983235677	0.794615322144272	4.89572056622867	0.00210926365795724	2.2760051091512	0.995189678584996
Color2 [A=255, R=169, G=169, B=169]	9	9		P40363	P40363	S-formylglutathione hydrolase		1	1058				9	9	33.934	0	21.666	4	2	3	8	8	9	0	0	1	0	0	0	NaN	NaN	NaN	NaN	NaN	NaN	NaN	NaN	NaN	NaN	NaN	NaN
Color2 [A=255, R=169, G=169, B=169]	9	9		P40413	P40413	T-complex protein 1 subunit epsilon	CCT5	1	1061	+		+	29	29	61.913	0	207.63	14	15	15	23	22	23	9	12	12	18	12	16	2.08715510874534	0.000462686567164179	-2.79157638549805	-1.0851757453893	1.77702101338405	0.0597877813504823	-1.29686673482259	-0.557149048871023	3.40926173189245	0.00405479452054795	-2.04422156016032	-0.854753817635728
Color2 [A=255, R=169, G=169, B=169]	9	9		P40414	P40414	Tropomyosin-2	TPM2	1	1062				10	10	19.093	0	43.53	6	5	5	7	6	8	0	0	0	0	0	0	NaN	NaN	NaN	NaN	NaN	NaN	NaN	NaN	NaN	NaN	NaN	NaN
Color2 [A=255, R=169, G=169, B=169]	9	9		P40422	P40422	DNA-directed RNA polymerases I, II, and III subunit RPABC4	RPC10	1	1063				2	2	7.7159	0	21.334	1	1	1	2	2	2	2	2	2	2	2	2	0.501070102786034	0.844273548387097	-0.21556282043457	-0.0985208665889682	1.84156410110364	0.509687657430731	0.531346638997395	0.249644479450331	0.355506630419603	0.581223671013039	0.15789190928141	0.0718732380862594
Color2 [A=255, R=169, G=169, B=169]	9	9		P40459	P40459	Pantoate--beta-alanine ligase	PAN6	1	1064				6	6	35.032	0	21.113	4	3	3	3	2	3	1	0	0	0	0	0	NaN	NaN	NaN	NaN	NaN	NaN	NaN	NaN	NaN	NaN	NaN	NaN
Color2 [A=255, R=169, G=169, B=169]	9	9		P40460	P40460	Kinetochore protein NDC80	NDC80	1	1065	+			3	3	80.486	0.0046485	2.2415	0	0	0	1	0	2	1	1	1	0	0	0	3.44152213064721	0	6.68051401774089	2.57294020571919	NaN	NaN	NaN	NaN	0.404905535875454	0.035381074168798	2.08741283416748	0.480791925409884
Color2 [A=255, R=169, G=169, B=169]	9	9		P40462	P40462	Protein TMA108	TMA108	1	1066				9	9	107.72	0	48.338	3	4	3	5	6	6	1	0	0	2	1	1	NaN	NaN	NaN	NaN	0.722685952676992	0.495106598984772	-0.611073176066082	-0.256013374154006	1.0819740142129	0.0131506849315068	-1.93232599894205	-0.643552725577725
Color2 [A=255, R=169, G=169, B=169]	9	9		P40471	P40471	NADPH-dependent 1-acyldihydroxyacetone phosphate reductase	AYR1	1	1070				4	4	32.814	0	30.561	1	1	1	4	4	4	0	0	0	0	0	0	NaN	NaN	NaN	NaN	NaN	NaN	NaN	NaN	NaN	NaN	NaN	NaN
Color2 [A=255, R=169, G=169, B=169]	9	9		P40477	P40477	Nucleoporin NUP159	NUP159	1	1071				3	3	158.91	0	10.805	2	2	2	1	1	0	0	1	0	0	0	0	NaN	NaN	NaN	NaN	NaN	NaN	NaN	NaN	NaN	NaN	NaN	NaN
Color2 [A=255, R=169, G=169, B=169]	9	9		P40482	P40482	Protein transport protein SEC24	SEC24	1	1072		+		21	21	103.63	0	146.5	11	11	12	14	12	14	9	11	12	9	6	6	0.866276975295059	0.636922237380627	-0.428347269694008	-0.192081787636674	2.3314353582595	0.00426666666666667	-1.9645938873291	-0.838043175856901	1.7708091864845	0.0320309677419355	-1.19647057851156	-0.494753658386265
Color2 [A=255, R=169, G=169, B=169]	9	9		P40495	P40495	Homoisocitrate dehydrogenase, mitochondrial	LYS12	1	1074				14	14	40.068	0	78.928	6	7	6	12	11	14	10	8	10	12	10	10	0.253635609450132	0.904525657071339	-0.130480448404949	-0.0591953446158685	1.13424237477272	0.854184720638541	0.202649434407554	0.0972395085625163	0.114732554918735	0.890777020447907	0.0360844930013009	0.0170294209153601
Color2 [A=255, R=169, G=169, B=169]	9	9		P40506	P40506	Phosphopantothenate--cysteine ligase CAB2	CAB2	1	1077				5	5	41.866	0	10.566	2	1	2	3	4	3	0	0	0	0	0	0	NaN	NaN	NaN	NaN	NaN	NaN	NaN	NaN	NaN	NaN	NaN	NaN
Color2 [A=255, R=169, G=169, B=169]	9	9		P40509	P40509	Coatomer subunit epsilon	SEC28	1	1079		+		9	9	33.829	0	93.169	3	3	6	8	8	8	2	2	2	5	3	6	1.35457538719796	0.198276206322795	-1.04064432779948	-0.441124268056018	2.36770927416354	0.00375064935064935	-2.05895868937174	-0.875178079642596	3.38214069333495	0.0111153238546603	-1.54980150858561	-0.674015043006687
Color2 [A=255, R=169, G=169, B=169]	9	9		P40510;P40054	P40510	D-3-phosphoglycerate dehydrogenase 2	SER33	2	1080				12	12	51.188	0	66.936	8	8	8	6	6	7	0	0	0	0	1	0	NaN	NaN	NaN	NaN	NaN	NaN	NaN	NaN	NaN	NaN	NaN	NaN
Color2 [A=255, R=169, G=169, B=169]	9	9		P40513	P40513	Mitochondrial acidic protein MAM33	MAM33	1	1081			+	3	3	30.132	0	48.601	3	2	3	3	3	3	1	2	1	1	0	0	0.135616373557759	0.830949547218629	-0.292493184407551	-0.104624391915942	NaN	NaN	NaN	NaN	1.34569464975538	0.00400795228628231	-2.75621604919434	-0.860169252026592
Color2 [A=255, R=169, G=169, B=169]	9	9		P40516	P40516	Protein-lysine N-methyltransferase EFM4	EFM4	1	1082				2	2	28.689	0	4.0079	1	1	1	0	1	1	0	0	0	0	0	0	NaN	NaN	NaN	NaN	NaN	NaN	NaN	NaN	NaN	NaN	NaN	NaN
Color2 [A=255, R=169, G=169, B=169]	9	9		P40517	P40517	Ran-specific GTPase-activating protein 2	YRB2	1	1083				4	4	36.054	0	6.5329	2	1	2	3	3	3	1	1	1	1	0	0	3.30556675350022	0.0416700610997963	1.31123224894206	0.61650368441486	NaN	NaN	NaN	NaN	0.216464184559	0.253729499467519	-0.564766248067219	-0.184262032971381
Color2 [A=255, R=169, G=169, B=169]	9	9		P40518	P40518	Actin-related protein 2/3 complex subunit 5	ARC15	1	1084				8	8	17.134	0	47.082	2	3	1	7	6	7	0	0	0	0	0	0	NaN	NaN	NaN	NaN	NaN	NaN	NaN	NaN	NaN	NaN	NaN	NaN
Color2 [A=255, R=0, G=255, B=0]	9	9		P87262;P40525	P87262;P40525	60S ribosomal protein L34-A;60S ribosomal protein L34-B	RPL34A;RPL34B	2	1085		+		6	6	13.639	0	68.589	4	4	4	6	5	6	5	5	5	5	5	6	1.21412753236101	0.262302066772655	0.930116653442383	0.39412260629384	2.62127002194673	0.00499122807017544	1.72978909810384	0.767792704309981	3.63643198269648	0.0174195402298851	1.32995287577311	0.594278118300313
Color2 [A=255, R=169, G=169, B=169]	9	9		P40531	P40531	Protein GVP36	GVP36	1	1086	+	+	+	16	16	36.67	0	170.57	14	15	15	14	15	15	0	7	4	6	3	5	1.39313763086927	0.000514522821576763	-3.76567649841309	-1.15492054017319	2.33182131815049	0.00304918032786885	-2.15046819051107	-0.904796400206271	3.1857091639514	0.00143561643835616	-2.87099615732829	-1.10867100717811
Color2 [A=255, R=169, G=169, B=169]	9	9		P40545	P40545	1-(5-phosphoribosyl)-5-[(5-phosphoribosylamino)methylideneamino] imidazole-4-carboxamide isomerase	HIS6	1	1087				3	3	29.556	0	5.5843	1	2	1	2	2	1	0	0	0	0	0	0	NaN	NaN	NaN	NaN	NaN	NaN	NaN	NaN	NaN	NaN	NaN	NaN
Color2 [A=255, R=169, G=169, B=169]	9	9		P40553	P40553	Peroxiredoxin DOT5	DOT5	1	1089				2	2	24.119	0.0018018	2.7567	1	1	1	2	2	2	0	0	0	0	0	0	NaN	NaN	NaN	NaN	NaN	NaN	NaN	NaN	NaN	NaN	NaN	NaN
Color2 [A=255, R=169, G=169, B=169]	9	9		P40580	P40580	Benzil reductase ((S)-benzoin forming) IRC24	IRC24	1	1094				3	3	28.804	0	9.4389	2	2	2	3	3	2	0	0	0	0	0	0	NaN	NaN	NaN	NaN	NaN	NaN	NaN	NaN	NaN	NaN	NaN	NaN
Color2 [A=255, R=169, G=169, B=169]	9	9		P40581	P40581	Peroxiredoxin HYR1	HYR1	1	1095		+	+	10	10	18.641	0	111.02	8	8	9	6	5	5	0	0	0	1	1	1	NaN	NaN	NaN	NaN	1.05049659775328	0.00441646489104116	-2.59710184733073	-0.821469325716181	2.70884823899941	0.000303030303030303	-4.45229498545329	-1.44988862373642
Color2 [A=255, R=169, G=169, B=169]	9	9		P40693	P40693	Ribosome biogenesis protein RLP7	RLP7	1	1096				12	12	36.559	0	35.264	8	7	6	10	10	9	9	10	9	11	9	10	3.12566959100477	0.0941352833638026	1.10425758361816	0.521136544956349	3.75771173174303	0.0126078799249531	1.44115384419759	0.68403999903548	4.43366816665812	0.0185629420084866	1.27270571390788	0.583373249138891
Color2 [A=255, R=169, G=169, B=169]	9	9		P40825	P40825	Alanine--tRNA ligase, mitochondrial	ALA1	1	1097	+	+	+	63	63	110.06	0	323.31	41	43	44	54	52	53	1	2	2	3	2	0	2.45635498907683	0	-7.59263356526693	-2.35074564082457	4.90072866288214	0	-9.68608856201172	-4.08801955575541	6.86097973599648	0	-8.64825852711995	-3.2444618417256
Color2 [A=255, R=169, G=169, B=169]	9	9		P40850	P40850	Protein MKT1	MKT1	1	1098				3	3	94.493	0	8.8255	0	0	0	3	2	3	1	1	1	2	2	0	NaN	NaN	NaN	NaN	0.175928515369221	0.727217081850534	-0.487646102905273	-0.159808035887324	0.524592781043129	0.108667433831991	-0.884904225667317	-0.315195481534672
Color2 [A=255, R=169, G=169, B=169]	9	9		P40893	P40893	Regulation of enolase protein 1	REE1	1	1099				8	8	21.966	0	26.701	6	5	5	6	6	6	0	0	0	0	0	0	NaN	NaN	NaN	NaN	NaN	NaN	NaN	NaN	NaN	NaN	NaN	NaN
Color2 [A=255, R=169, G=169, B=169]	9	9		P40961	P40961	Prohibitin-1	PHB1	1	1101				8	8	31.427	0	21.905	5	5	4	6	6	7	0	2	0	5	3	3	NaN	NaN	NaN	NaN	0.408066279933828	0.840424452133795	-0.244878768920898	-0.108608001756032	0.891478358822786	0.0145194029850746	-2.01209799448649	-0.626071744453083
Color2 [A=255, R=169, G=169, B=169]	9	9		P40970	P40970	Serine palmitoyltransferase 2	LCB2	1	1102				4	4	63.11	0	12.775	1	1	1	3	2	3	0	0	0	0	0	1	NaN	NaN	NaN	NaN	NaN	NaN	NaN	NaN	NaN	NaN	NaN	NaN
Color2 [A=255, R=169, G=169, B=169]	9	9		P40991	P40991	25S rRNA (cytosine(2870)-C(5))-methyltransferase	NOP2	1	1103	+	+	+	26	26	69.811	0	139.72	8	9	6	19	18	17	19	20	20	22	19	21	2.70976083042628	0.00279768786127168	2.08259518941243	0.910058657166378	2.55244738378253	0.0036010781671159	2.06684939066569	0.892670318775069	6.00936062087792	0.00267573696145125	2.07472229003906	0.944419347810905
Color2 [A=255, R=0, G=255, B=0]	9	9		P41056	P41056	60S ribosomal protein L33-B	RPL33B	1	1104	+		+	11	11	12.168	0	77.614	7	7	7	10	10	10	7	7	7	10	11	9	3.42161457050045	0.00523152709359606	1.72286732991536	0.799236253348303	4.13916153019827	0.0117862595419847	1.44739977518718	0.693910354152245	8.06179321459839	0.00674605954465849	1.58513355255127	0.757902521299831
Color2 [A=255, R=0, G=255, B=255]	9	9		P41057	P41057	40S ribosomal protein S29-A	RPS29A	1	1105	+	+	+	6	5	6.6606	0	30.336	4	5	5	5	5	5	4	4	4	5	5	5	3.2048766756481	0	4.67422040303548	1.88459774364555	2.55109575657598	0.000754208754208754	2.52541605631511	1.05858795316905	3.81602962311245	0.000319444444444444	3.59981822967529	1.3787159959175
Color2 [A=255, R=0, G=255, B=255]	9	9		P41058	P41058	40S ribosomal protein S29-B	RPS29B	1	1106	+	+	+	6	6	6.7276	0	94.869	3	3	3	6	6	6	5	5	5	5	6	6	3.63355749803188	0.000607843137254902	2.94124412536621	1.31628511348558	3.62844119761182	0.00438578680203046	1.83158365885417	0.853299958519485	6.09878218336127	0.00163968668407311	2.38641389211019	1.07427753873059
Color2 [A=255, R=169, G=169, B=169]	9	9		P41277	P41277	Glycerol-1-phosphate phosphohydrolase 1	GPP1	1	1107	+	+	+	25	25	27.947	0	274.02	23	22	21	21	20	20	2	4	3	7	6	6	5.8460271944105	0	-7.80919202168783	-3.59448234414104	4.67474859928906	0	-6.76615333557129	-2.9493851925581	10.6889430486007	0	-7.28767267862956	-3.27204435972201
Color2 [A=255, R=169, G=169, B=169]	9	9		P41338	P41338	Acetyl-CoA acetyltransferase	ERG10	1	1108	+	+	+	23	23	41.728	0	310.25	20	20	19	19	18	18	1	1	0	1	1	2	3.66104556769468	0	-9.20787620544434	-3.38229372242667	4.58150768026165	0	-10.3245417277018	-4.17377940608465	6.42176737539572	0	-9.45703411102295	-3.36529997388506
Color2 [A=255, R=169, G=169, B=169]	9	9		P41543	P41543	Dolichyl-diphosphooligosaccharide--protein glycosyltransferase subunit 1	OST1	1	1109			+	3	3	54.071	0	11.94	2	1	1	3	3	3	0	1	0	0	1	0	NaN	NaN	NaN	NaN	NaN	NaN	NaN	NaN	2.71824734904299	0.000320557491289199	-4.12422720591227	-1.37996335354708
Color2 [A=255, R=169, G=169, B=169]	9	9		P41734	P41734	Isoamyl acetate-hydrolyzing esterase	IAH1	1	1110				2	2	27.346	0	3.6618	1	1	1	1	1	1	0	0	0	0	0	0	NaN	NaN	NaN	NaN	NaN	NaN	NaN	NaN	NaN	NaN	NaN	NaN
Color2 [A=255, R=0, G=255, B=0]	9	9		P41805	P41805	60S ribosomal protein L10	RPL10	1	1111				31	31	25.361	0	323.31	23	23	24	23	22	23	20	21	21	21	19	22	1.33639546105912	0.73560585885486	0.316574096679688	0.149976551408484	2.04202520026934	0.340119727891156	0.744337717692058	0.345042581626463	2.02038454321335	0.170650496141125	0.530455907185871	0.244909375976146
Color2 [A=255, R=169, G=169, B=169]	9	9		P41807	P41807	V-type proton ATPase subunit H	VMA13	1	1112				20	20	54.415	0	126.25	10	11	9	16	15	14	5	10	10	11	10	9	2.18038583066797	0.0795250463821892	-1.20384788513184	-0.539273513649245	2.54877330971634	0.468453024453024	-0.567173639933269	-0.271799480540713	3.62838383518478	0.0579559902200489	-0.885510762532551	-0.410187066890664
Color2 [A=255, R=169, G=169, B=169]	9	9		P41810	P41810	Coatomer subunit beta	SEC26	1	1113				25	25	109.02	0	102.53	13	12	15	17	17	17	5	7	8	18	12	16	0.689477333948745	0.74226525198939	-0.323035558064777	-0.145954148687089	0.136598418468234	0.95384347826087	-0.0665785471598319	-0.0305415077371408	0.550429664505777	0.505016194331984	-0.194807052612305	-0.0897253154897558
Color2 [A=255, R=169, G=169, B=169]	9	9		P41811	P41811	Coatomer subunit beta	SEC27	1	1114				34	34	99.444	0	245.69	13	16	13	24	24	26	7	11	10	18	15	19	1.94384164103953	0.163480341880342	-1.03854560852051	-0.464843027890238	1.53081623055208	0.64957856272838	-0.406583150227863	-0.191552312306087	2.99643491936283	0.0955162790697674	-0.722564379374187	-0.334875250739819
Color2 [A=255, R=169, G=169, B=169]	9	9		P41814	P41814	tRNA (adenine(58)-N(1))-methyltransferase non-catalytic subunit TRM6	GCD10	1	1115				2	2	54.389	0	7.7895	1	1	1	1	1	1	0	0	0	0	0	0	NaN	NaN	NaN	NaN	NaN	NaN	NaN	NaN	NaN	NaN	NaN	NaN
Color2 [A=255, R=169, G=169, B=169]	9	9		P41819	P41819	Dimethyladenosine transferase	DIM1	1	1117	+	+	+	12	12	35.95	0	43.601	6	5	6	9	6	8	9	8	8	10	10	9	2.98788756266655	0.00333714285714286	1.99875577290853	0.894765105094574	4.83981144672031	0.00258479532163743	1.97986221313477	0.952676008820386	8.11759799820954	0.00269369369369369	1.98930899302165	0.941333272271171
Color2 [A=255, R=169, G=169, B=169]	9	9		P41895	P41895	Transcription initiation factor IIF subunit alpha	TFG1	1	1118			+	3	3	82.193	0	4.8504	3	3	3	3	3	3	0	1	0	0	0	1	NaN	NaN	NaN	NaN	NaN	NaN	NaN	NaN	1.43609473972782	0.00507063197026022	-2.40965716044108	-0.803341523308091
Color2 [A=255, R=169, G=169, B=169]	9	9		P41911	P41911	Glycerol-3-phosphate dehydrogenase [NAD(+)] 2, mitochondrial	GPD2	1	1120	+			11	10	49.421	0	78.528	8	9	7	11	10	11	6	6	5	6	3	6	4.02776824853193	0.00514720812182741	-1.69956334431966	-0.806404750096899	1.27125309961069	0.0308	-1.5635560353597	-0.606734772396879	2.55812070206611	0.0109952305246423	-1.63155968983968	-0.675902550038285
Color2 [A=255, R=169, G=169, B=169]	9	9		P41920	P41920	Ran-specific GTPase-activating protein 1	YRB1	1	1121	+	+	+	9	9	22.953	0	46.104	7	6	6	8	8	8	1	0	1	2	1	2	3.84332814752797	0	-5.12924194335938	-2.17192074891547	5.54178646470772	0	-6.64278984069824	-3.05425280471162	6.71523231683747	0	-6.2475954691569	-2.50089739833302
Color2 [A=255, R=169, G=169, B=169]	9	9		P41921	P41921	Glutathione reductase	GLR1	1	1122				21	21	53.44	0	119.47	12	14	13	18	18	16	0	0	0	0	0	1	NaN	NaN	NaN	NaN	NaN	NaN	NaN	NaN	NaN	NaN	NaN	NaN
Color2 [A=255, R=169, G=169, B=169]	9	9		P41940	P41940	Mannose-1-phosphate guanyltransferase	PSA1	1	1123	+	+	+	27	27	39.565	0	323.31	23	23	23	22	23	22	16	17	17	14	14	16	5.58248642646239	0.00237699680511182	-2.02434158325195	-0.986486715698177	3.39757165108409	0.000734426229508197	-2.31545702616373	-1.04668945101854	8.38991415346115	0.00183703703703704	-2.16989930470784	-1.02553998419512
Color2 [A=255, R=169, G=169, B=169]	9	9		P42842	P42842	Essential for maintenance of the cell wall protein 1	EMW1	1	1124				4	4	102.34	0	16.833	0	1	1	4	4	4	0	0	0	2	1	1	NaN	NaN	NaN	NaN	NaN	NaN	NaN	NaN	NaN	NaN	NaN	NaN
Color2 [A=255, R=169, G=169, B=169]	9	9		P42846	P42846	Protein KRI1	KRI1	1	1125	+	+	+	26	26	68.653	0	252.24	8	6	7	10	10	12	21	21	23	24	21	22	5.47475640608886	0	4.36177571614583	2.05803087205956	5.56500777521246	0	4.24376424153646	2.0110072352087	12.1204105432504	0	4.30276997884115	2.05256205168954
Color2 [A=255, R=169, G=169, B=169]	9	9		P42935	P42935	Elongator complex protein 2	ELP2	1	1126				7	7	89.409	0	19.487	1	4	3	4	3	3	1	1	1	1	1	1	0.344965587458844	0.887548795944233	0.159588495890301	0.0728157982166089	1.50629682165648	0.459389391979301	0.606016159057617	0.277218052477428	1.41918578726767	0.26656050955414	0.382802327473957	0.177198333525123
Color2 [A=255, R=169, G=169, B=169]	9	9		P42940	P42940	Probable electron transfer flavoprotein subunit beta	CIR1	1	1127				6	6	28.758	0	14.583	2	2	3	5	5	6	0	0	0	0	0	0	NaN	NaN	NaN	NaN	NaN	NaN	NaN	NaN	NaN	NaN	NaN	NaN
Color2 [A=255, R=169, G=169, B=169]	9	9		P42941	P42941	Phosphoserine phosphatase	SER2	1	1128				5	5	34.207	0	65.049	3	4	4	4	4	4	0	0	0	0	0	0	NaN	NaN	NaN	NaN	NaN	NaN	NaN	NaN	NaN	NaN	NaN	NaN
Color2 [A=255, R=169, G=169, B=169]	9	9		P42942	P42942	Uncharacterized GTP-binding protein YGR210C		1	1129				10	10	45.213	0	42.179	6	5	6	6	6	5	5	6	7	6	5	5	2.5785243513613	0.151211169284468	1.01964823404948	0.47357560574513	0.579408022772525	0.916614015572859	0.12285041809082	0.0586542397165631	2.16326756421064	0.150953229398664	0.571249326070152	0.263439523296407
Color2 [A=255, R=169, G=169, B=169]	9	9		P42943	P42943	T-complex protein 1 subunit eta	CCT7	1	1130				27	27	59.735	0	199.85	16	16	16	21	21	20	6	10	10	11	11	14	2.61664108521469	0.0112609699769053	-1.62720553080241	-0.726879742974711	5.89693143410608	0.028513698630137	-1.24327596028646	-0.613455538660797	6.38292025864992	0.010973058637084	-1.43524074554443	-0.67568300066803
Color2 [A=255, R=169, G=169, B=169]	9	9		P42945	P42945	U3 small nucleolar RNA-associated protein 10	UTP10	1	1131	+	+	+	35	35	200.08	0	122.25	8	4	9	19	13	14	22	26	28	28	26	27	2.05348303162879	0.00267484662576687	2.38845252990723	0.955096815477793	3.34447891108552	0.00170552147239264	2.17009353637695	0.984078612650888	5.18546209234746	0.00202870813397129	2.27927303314209	1.00564510871271
Color2 [A=255, R=169, G=169, B=169]	9	9		P42949	P42949	Mitochondrial import inner membrane translocase subunit TIM16	PAM16	1	1132			+	2	2	16.216	0.0046784	2.3085	1	1	1	2	2	2	0	0	1	0	1	0	NaN	NaN	NaN	NaN	NaN	NaN	NaN	NaN	2.28929063379061	0.00533333333333333	-2.03706518809001	-0.792206320011875
Color2 [A=255, R=169, G=169, B=169]	9	9		P43123	P43123	UDP-N-acetylglucosamine pyrophosphorylase	QRI1	1	1133				13	13	53.475	0	45.402	8	6	4	8	7	9	1	0	0	0	0	0	NaN	NaN	NaN	NaN	NaN	NaN	NaN	NaN	NaN	NaN	NaN	NaN
Color2 [A=255, R=169, G=169, B=169]	9	9		P43321	P43321	Small nuclear ribonucleoprotein Sm D3	SMD3	1	1134	+	+	+	4	4	11.224	0	13.991	1	2	1	2	1	2	2	3	2	4	3	4	2.03450102326232	0.00255718475073314	2.29476420084635	0.922644317853717	1.7645709093237	0.00196363636363636	2.5993169148763	0.97627292937892	4.04473389542292	0.00185221674876847	2.44704055786133	1.02428653520517
Color2 [A=255, R=169, G=169, B=169]	9	9		P43535	P43535	Protein GCN20	GCN20	1	1135	+	+	+	28	28	85.026	0	156.71	14	15	15	24	23	17	2	2	3	10	0	6	3.27830371092761	0	-4.62029774983724	-1.88246132780079	1.48850455540217	0.00082051282051282	-3.48342831929525	-1.12955536612491	4.34506150609523	0.000137931034482759	-4.08888308207194	-1.57394219377602
Color2 [A=255, R=169, G=169, B=169]	9	9		P43555	P43555	Protein EMP47	EMP47	1	1137				6	6	50.33	0	22.437	4	3	4	5	3	5	0	0	0	0	1	0	NaN	NaN	NaN	NaN	NaN	NaN	NaN	NaN	NaN	NaN	NaN	NaN
Color2 [A=255, R=169, G=169, B=169]	9	9		P43577	P43577	Glucosamine 6-phosphate N-acetyltransferase	GNA1	1	1139				3	3	18.135	0	8.1237	3	2	3	1	1	1	0	0	0	0	0	0	NaN	NaN	NaN	NaN	NaN	NaN	NaN	NaN	NaN	NaN	NaN	NaN
Color2 [A=255, R=169, G=169, B=169]	9	9		P43582	P43582	WW domain-containing protein WWM1	WWM1	1	1140				4	4	22.655	0	13.203	4	3	2	3	3	3	0	1	0	0	0	0	NaN	NaN	NaN	NaN	NaN	NaN	NaN	NaN	NaN	NaN	NaN	NaN
Color2 [A=255, R=169, G=169, B=169]	9	9		P43583	P43583	Proteasome activator BLM10	BLM10	1	1141				3	3	245.99	0	7.9889	0	1	2	1	1	1	0	0	0	1	0	0	NaN	NaN	NaN	NaN	NaN	NaN	NaN	NaN	NaN	NaN	NaN	NaN
Color2 [A=255, R=169, G=169, B=169]	9	9		P43585	P43585	Vacuolar transporter chaperone 2	VTC2	1	1142	+			27	26	95.44	0	116.19	13	11	12	22	20	21	1	4	2	15	14	13	1.51151770087402	0.0011156462585034	-2.99583307902018	-1.02730196324994	0.318413633256431	0.718147971360382	-0.420149485270183	-0.165379722723895	1.20660450426799	0.0162697947214076	-1.70799128214518	-0.607053767782315
Color2 [A=255, R=169, G=169, B=169]	9	9		P43586	P43586	60S ribosomal subunit assembly/export protein LOC1	LOC1	1	1143	+	+	+	9	9	23.59	0	29.708	5	4	2	7	7	6	6	6	6	9	6	7	4.2766955583926	0.00183606557377049	2.12244033813477	1.00293925225024	3.93354659008171	0.000780487804878049	2.32953453063965	1.0805916447296	8.54102073309859	0.00177435897435897	2.22598743438721	1.05263047653672
Color2 [A=255, R=169, G=169, B=169]	9	9		P43588	P43588	Ubiquitin carboxyl-terminal hydrolase RPN11	RPN11	1	1144	+	+	+	12	12	34.398	0	63.76	6	6	7	11	9	11	1	2	3	4	3	4	2.27199844999053	0.000758620689655172	-2.540709177653	-1.03181541241366	2.57131617207865	0.00353439153439153	-2.03511428833008	-0.882183326787796	2.36780742667589	0.00376659959758551	-2.28791173299154	-0.872349900894109
Color2 [A=255, R=169, G=169, B=169]	9	9		P43590	P43590	Uncharacterized peptidase YFR006W	YFR006W	1	1145				8	8	61.753	0	16.695	3	4	3	7	6	5	1	0	0	0	0	0	NaN	NaN	NaN	NaN	NaN	NaN	NaN	NaN	NaN	NaN	NaN	NaN
Color2 [A=255, R=169, G=169, B=169]	9	9		P43593	P43593	Ubiquitin carboxyl-terminal hydrolase 6	UBP6	1	1146			+	11	11	57.11	0	36.726	4	4	5	8	9	9	1	0	1	0	0	0	0.628257503318255	0.013131221719457	-2.94354502360026	-0.716295731561495	NaN	NaN	NaN	NaN	2.35511888683691	0.000327402135231317	-4.49658409754435	-1.39224009361484
Color2 [A=255, R=169, G=169, B=169]	9	9		P43597	P43597	Uncharacterized protein YFR016C	YFR016C	1	1147				3	3	137.7	0	4.8205	0	0	2	1	1	1	0	0	0	0	0	0	NaN	NaN	NaN	NaN	NaN	NaN	NaN	NaN	NaN	NaN	NaN	NaN
Color2 [A=255, R=169, G=169, B=169]	9	9		P43603;P32793	P43603;P32793	LAS seventeen-binding protein 3;Protein YSC84	LSB3;YSC84	2	1148			+	8	8	49.343	0	16.11	1	2	3	6	7	7	0	0	0	4	2	3	NaN	NaN	NaN	NaN	0.858129875879623	0.51543216080402	-0.570166905721027	-0.246946327317855	1.71646546131372	0.00892307692307692	-1.91326363881429	-0.712194261781418
Color2 [A=255, R=169, G=169, B=169]	9	9		P43609	P43609	Chromatin structure-remodeling complex protein RSC8	RSC8	1	1149		+	+	5	5	63.167	0	12.33	3	1	3	2	2	1	0	0	0	2	0	1	NaN	NaN	NaN	NaN	0.82875991364442	0.00436363636363636	-2.98132069905599	-0.812878046027073	1.74743622332321	0.00327118644067797	-2.64843209584554	-0.901983173167985
Color2 [A=255, R=169, G=169, B=169]	9	9		P43613	P43613	ER-localized J domain-containing protein 5	ERJ5	1	1150				3	3	34.191	0	5.4573	1	1	0	2	2	1	0	2	0	1	1	1	NaN	NaN	NaN	NaN	1.72754565193852	0.0218059964726631	1.51447041829427	0.632050237740985	0.0875561936394722	0.573003021148036	0.215233484903973	0.0740133464172058
Color2 [A=255, R=169, G=169, B=169]	9	9		P43616	P43616	Cys-Gly metallodipeptidase DUG1	DUG1	1	1151	+	+	+	26	26	52.871	0	310.24	19	21	21	23	22	22	1	1	2	3	1	2	3.94140061056027	0	-4.76669756571452	-2.0569786743602	3.61048871869642	0	-5.63270696004232	-2.29417081426506	7.83529995831752	0	-5.19970226287842	-2.24448550596428
Color2 [A=255, R=169, G=169, B=169]	9	9		P43619	P43619	Nicotinate-nucleotide pyrophosphorylase [carboxylating]	BNA6	1	1152				3	3	32.365	0	4.9118	0	1	0	2	3	3	0	0	0	0	0	0	NaN	NaN	NaN	NaN	NaN	NaN	NaN	NaN	NaN	NaN	NaN	NaN
Color2 [A=255, R=169, G=169, B=169]	9	9		P43621	P43621	Coatomer subunit delta	RET2	1	1153				9	9	60.627	0	77.831	8	6	7	5	5	5	3	5	3	4	3	3	1.5956267740222	0.0143497757847534	-1.77361170450846	-0.706676601096439	1.58349788521891	0.161964285714286	-1.09037017822266	-0.470759731047253	2.59544015178638	0.0162760646108664	-1.43199094136556	-0.607177548641704
Color2 [A=255, R=169, G=169, B=169]	9	9		P45818	P45818	ATP-dependent RNA helicase ROK1	ROK1	1	1155				4	4	63.652	0	15.08	2	2	2	2	1	3	2	2	3	2	2	3	0.707768583010927	0.44031884057971	-0.689576466878254	-0.282060523754151	0.401010369668596	0.752273262661955	0.354834874471027	0.149427842937478	0.217860107065555	0.579441767068273	-0.167370796203613	-0.0723329710580887
Color2 [A=255, R=169, G=169, B=169]	9	9		P45978	P45978	Protein SCD6	SCD6	1	1156				4	4	39.189	0	11.066	2	2	1	3	3	3	0	0	0	2	0	0	NaN	NaN	NaN	NaN	NaN	NaN	NaN	NaN	NaN	NaN	NaN	NaN
Color2 [A=255, R=169, G=169, B=169]	9	9		P46367	P46367	Potassium-activated aldehyde dehydrogenase, mitochondrial	ALD4	1	1157			+	18	16	56.723	0	56.87	11	10	11	16	15	14	2	2	3	2	2	3	NaN	NaN	NaN	NaN	NaN	NaN	NaN	NaN	6.41648446953039	0	-4.1775598526001	-1.77139390137531
Color2 [A=255, R=0, G=255, B=255]	9	9		P46654	P46654	40S ribosomal protein S0-B	RPS0B	1	1158				19	19	27.962	0	323.31	15	14	15	15	15	14	12	12	13	14	12	15	3.59871403740646	0.0142857142857143	1.49703788757324	0.705541284267485	2.32053839517515	0.0379072847682119	1.30890655517578	0.586702344472068	4.84976888753758	0.0131463414634146	1.40297222137451	0.643838675443806
Color2 [A=255, R=169, G=169, B=169]	9	9		P46655	P46655	Glutamate--tRNA ligase, cytoplasmic	GUS1	1	1159	+	+	+	56	56	80.842	0	323.31	35	35	34	46	45	43	18	23	20	25	16	23	3.53734184018753	0.000756013745704467	-2.25899124145508	-1.03121985264855	5.41931807682708	0.00087843137254902	-2.50238609313965	-1.20845974365566	9.33389888532677	0.00129608938547486	-2.38068866729736	-1.13268242700094
Color2 [A=255, R=169, G=169, B=169]	9	9		P46669	P46669	DNA-directed RNA polymerase I subunit RPA43	RPA43	1	1160				7	7	36.224	0	18.953	5	6	5	5	4	4	4	4	4	5	6	6	1.31675278566408	0.637678474114441	0.410186767578125	0.191151391106734	3.39508002896568	0.0147664233576642	1.42065111796061	0.666856397324579	2.4636729374682	0.0585592185592186	0.915418942769367	0.408602030552139
Color2 [A=255, R=169, G=169, B=169]	9	9		P46672	P46672	tRNA-aminoacylation cofactor ARC1	ARC1	1	1161	+	+	+	24	24	42.083	0	249.51	18	17	18	20	21	18	4	6	5	9	6	7	6.540234417533	0	-4.48094685872396	-2.16851775262659	3.33707015967452	0	-3.94689178466797	-1.66194733354063	7.80567786976864	0	-4.21391932169596	-1.86585401983166
Color2 [A=255, R=169, G=169, B=169]	9	9		P46680	P46680	Actin-interacting protein 1	AIP1	1	1162			+	20	20	67.325	0	135.31	9	10	8	16	15	17	0	0	1	0	1	0	NaN	NaN	NaN	NaN	NaN	NaN	NaN	NaN	3.31827260533937	0.000329588014981273	-4.0223331451416	-1.44045207584965
Color2 [A=255, R=169, G=169, B=169]	9	9		P46681	P46681	D-lactate dehydrogenase [cytochrome] 2, mitochondrial	DLD2	1	1163				5	4	59.268	0	12.509	2	3	3	3	3	5	0	0	0	0	0	0	NaN	NaN	NaN	NaN	NaN	NaN	NaN	NaN	NaN	NaN	NaN	NaN
Color2 [A=255, R=169, G=169, B=169]	9	9		P46683	P46683	Ankyrin repeat-containing protein YAR1	YAR1	1	1164				4	4	22.355	0	13.222	2	1	2	2	4	3	0	0	0	0	0	0	NaN	NaN	NaN	NaN	NaN	NaN	NaN	NaN	NaN	NaN	NaN	NaN
Color2 [A=255, R=169, G=169, B=169]	9	9		P46956	P46956	Inorganic phosphate transporter PHO86	PHO86	1	1165		+	+	6	6	34.881	0	24.113	2	2	2	6	5	6	0	2	0	2	1	3	NaN	NaN	NaN	NaN	1.52090432099846	0.00439518072289157	-2.1759516398112	-0.817773433859086	2.10385634312329	0.0015149863760218	-3.28495597839355	-1.09780571642033
Color2 [A=255, R=169, G=169, B=169]	9	9		P46969	P46969	Ribulose-phosphate 3-epimerase	RPE1	1	1168				11	11	25.967	0	58.082	8	8	9	8	7	8	0	0	0	0	0	0	NaN	NaN	NaN	NaN	NaN	NaN	NaN	NaN	NaN	NaN	NaN	NaN
Color2 [A=255, R=169, G=169, B=169]	9	9		P46970	P46970	Nonsense-mediated mRNA decay protein 5	NMD5	1	1169				2	2	119.97	0	8.9531	2	0	1	1	0	1	0	0	0	1	0	1	NaN	NaN	NaN	NaN	0.453924659508065	0.247457142857143	-1.34238370259603	-0.409957005269909	1.80365618721255	0.0109632	-1.76919651031494	-0.678072853700662
Color2 [A=255, R=169, G=169, B=169]	9	9		P46971	P46971	Dolichyl-phosphate-mannose--protein mannosyltransferase 4	PMT4	1	1170			+	4	4	87.965	0	13.501	1	1	1	4	4	3	0	0	0	3	2	2	NaN	NaN	NaN	NaN	1.57002541063469	0.180496307237814	-1.06023406982422	-0.458876103036904	1.9057629274559	0.00357289527720739	-2.48855050404866	-0.883058299222489
Color2 [A=255, R=169, G=169, B=169]	9	9		P46982	P46982	Alpha-1,2-mannosyltransferase MNN5	MNN5	1	1171				7	7	67.204	0	22.806	4	2	3	5	4	4	0	0	0	0	0	0	NaN	NaN	NaN	NaN	NaN	NaN	NaN	NaN	NaN	NaN	NaN	NaN
Color2 [A=255, R=169, G=169, B=169]	9	9		P46985	P46985	Probable alpha-1,6-mannosyltransferase MNN11	MNN11	1	1173				3	3	47.858	0	12.856	1	1	2	2	2	1	0	1	1	2	1	1	0.669394157798735	0.058295719844358	-1.87975247701009	-0.574159024188479	0.804630364053201	0.260664772727273	-1.04080073038737	-0.400599799743556	0.870490165780647	0.0376446700507614	-1.32708358764648	-0.471342238382733
Color2 [A=255, R=169, G=169, B=169]	9	9		P46988	P46988	Prefoldin subunit 1	PFD1	1	1174				3	3	12.782	0	5.6851	1	1	1	2	2	2	0	0	0	1	1	1	NaN	NaN	NaN	NaN	2.38892895655121	0.102730650154799	-1.13120396931966	-0.516259099701475	1.50244402394409	0.0113981191222571	-1.82650089263916	-0.668902876678418
Color2 [A=255, R=169, G=169, B=169]	9	9		P46989	P46989	Autophagy-related protein 27	ATG27	1	1175				2	2	30.201	0	4.5854	0	0	0	2	2	1	0	0	0	0	0	0	NaN	NaN	NaN	NaN	NaN	NaN	NaN	NaN	NaN	NaN	NaN	NaN
Color2 [A=255, R=0, G=255, B=0]	9	9		P46990	P46990	60S ribosomal protein L17-B	RPL17B	1	1176	+	+	+	12	12	20.551	0	313.55	11	11	11	10	10	10	10	10	10	10	10	10	4.64047839237737	0.000464419475655431	2.28023147583008	1.08525750365756	4.05782454139083	0.01	1.47860272725423	0.706799838205707	4.76019161580603	0.00437547892720306	1.87941710154216	0.836914073310731
Color2 [A=255, R=169, G=169, B=169]	9	9		P46992	P46992	Cell wall protein YJL171C		1	1177				6	6	42.957	0	66.197	3	3	3	6	6	5	0	0	0	1	0	0	NaN	NaN	NaN	NaN	NaN	NaN	NaN	NaN	NaN	NaN	NaN	NaN
Color2 [A=255, R=169, G=169, B=169]	9	9		P46995	P46995	Histone-lysine N-methyltransferase, H3 lysine-36 specific	SET2	1	1178				2	2	84.46	0	4.6837	1	1	1	1	1	1	1	1	1	0	0	0	NaN	NaN	NaN	NaN	NaN	NaN	NaN	NaN	NaN	NaN	NaN	NaN
Color2 [A=255, R=169, G=169, B=169]	9	9		P47001	P47001	Cell wall mannoprotein CIS3	CIS3	1	1179		+	+	2	2	23.241	0	7.6627	2	2	1	2	2	2	1	0	0	1	0	1	NaN	NaN	NaN	NaN	1.00985856418806	0.0030828729281768	-3.16749382019043	-0.912337739520593	1.99937107606804	0.00184303797468354	-3.10813363393148	-1.04265754526952
Color2 [A=255, R=169, G=169, B=169]	9	9		P47006	P47006	DNA-directed RNA polymerase I subunit RPA34	RPA34	1	1180		+		7	7	26.875	0	17.924	4	2	3	5	5	4	4	4	4	6	5	4	1.89896563519354	0.174937394247039	1.02307383219401	0.457182824442591	3.48981795414876	0.00695334685598377	1.54916826883952	0.725801316560782	4.64636192394486	0.0177421203438395	1.28612105051677	0.591785019557909
Color2 [A=255, R=169, G=169, B=169]	9	9		P47008	P47008	Phosphatidylinositol transfer protein SFH5	SFH5	1	1181			+	7	7	34.388	0	19.954	3	2	2	5	4	6	0	0	0	1	0	1	NaN	NaN	NaN	NaN	0.797147775997119	0.0349915966386555	-1.81847190856934	-0.595453921884238	2.54284180023837	0.00437619961612284	-2.12826347351074	-0.836946579461597
Color2 [A=255, R=128, G=0, B=64]	9	9	+	P47017	P47017	Sm-like protein LSm1	LSM1	1	1183	+	+	+	11	11	20.307	0	78.155	0	1	1	4	5	5	6	9	10	11	10	11	3.21325646732013	0	4.57629839579264	1.85438879282912	4.73071563202278	0	5.45617802937825	2.44716878421708	8.30020608564548	0	5.3251895904541	2.32497486313585
Color2 [A=255, R=169, G=169, B=169]	9	9		P47018	P47018	Maintenance of telomere capping protein 1	MTC1	1	1184				11	11	53.477	0	63.857	6	4	6	9	8	9	0	1	0	0	0	0	NaN	NaN	NaN	NaN	NaN	NaN	NaN	NaN	NaN	NaN	NaN	NaN
Color2 [A=255, R=169, G=169, B=169]	9	9		P47035	P47035	Nucleolar protein NET1	NET1	1	1186				3	3	128.53	0.0023938	2.6608	2	2	2	0	0	1	0	1	0	1	1	1	NaN	NaN	NaN	NaN	NaN	NaN	NaN	NaN	NaN	NaN	NaN	NaN
Color2 [A=255, R=169, G=169, B=169]	9	9		P47039	P47039	Probable kynurenine--oxoglutarate transaminase BNA3	BNA3	1	1187				3	3	50.082	0.0063547	2.1271	1	1	0	1	1	2	0	0	0	0	0	0	NaN	NaN	NaN	NaN	NaN	NaN	NaN	NaN	NaN	NaN	NaN	NaN
Color2 [A=255, R=169, G=169, B=169]	9	9		P47044	P47044	LOG family protein YJL055W		1	1188				4	4	26.864	0	10.683	4	3	3	2	2	2	0	0	0	0	0	0	NaN	NaN	NaN	NaN	NaN	NaN	NaN	NaN	NaN	NaN	NaN	NaN
Color2 [A=255, R=169, G=169, B=169]	9	9		P47045	P47045	Mitochondrial import inner membrane translocase subunit TIM54	TIM54	1	1189				2	2	54.182	0	6.1404	1	1	1	0	0	1	0	0	0	0	0	0	NaN	NaN	NaN	NaN	NaN	NaN	NaN	NaN	NaN	NaN	NaN	NaN
Color2 [A=255, R=169, G=169, B=169]	9	9		P47047	P47047	ATP-dependent RNA helicase DOB1	MTR4	1	1190				15	15	122.05	0	31.029	8	8	6	10	10	9	7	3	7	8	5	5	0.948496962795199	0.373818181818182	-0.765395482381184	-0.321920466446016	0.163227618121224	0.929375684556408	0.102436065673828	0.0458110118515456	0.695454355754952	0.328913089005236	-0.33147970835368	-0.147815641086741
Color2 [A=255, R=169, G=169, B=169]	9	9		P47054	P47054	Nucleoporin NUP192	NUP192	1	1191				3	3	191.53	0.0012165	2.9679	2	0	1	0	0	0	1	0	1	0	0	0	NaN	NaN	NaN	NaN	NaN	NaN	NaN	NaN	NaN	NaN	NaN	NaN
Color2 [A=255, R=169, G=169, B=169]	9	9		P47068	P47068	Myosin tail region-interacting protein MTI1	BBC1	1	1192			+	8	8	128.29	0	22.883	2	2	4	5	3	4	1	3	2	2	2	1	NaN	NaN	NaN	NaN	1.73873630421617	0.0129477611940299	-1.65378634134929	-0.680800532818731	2.20360385072259	0.00423255813953488	-2.24101257324219	-0.845623022495041
Color2 [A=255, R=169, G=169, B=169]	9	9		P47075	P47075	Vacuolar transporter chaperone 4	VTC4	1	1193	+			37	37	83.154	0	196.27	24	23	22	30	31	31	8	13	11	25	23	27	2.18010529840327	0.00233228840125392	-2.38808441162109	-0.970371236297456	1.16359383451701	0.558739454094293	0.502443313598633	0.228067494126754	0.845742849006471	0.0791725768321513	-0.94282054901123	-0.363670137210105
Color2 [A=255, R=169, G=169, B=169]	9	9		P47076	P47076	DNA-directed RNA polymerase III subunit RPC9	RPC17	1	1194				3	3	18.596	0	3.5129	1	1	1	3	2	3	1	0	0	1	1	1	NaN	NaN	NaN	NaN	NaN	NaN	NaN	NaN	NaN	NaN	NaN	NaN
Color2 [A=255, R=169, G=169, B=169]	9	9		P47077	P47077	Nucleolar protein 9	NOP9	1	1195	+	+	+	16	16	77.721	0	55.088	1	1	2	3	3	2	14	10	13	10	12	11	2.99147289741431	0.000629441624365482	3.24284299214681	1.36336380980792	2.18462885677788	0	3.70375378926595	1.36524028982987	4.93697128515352	0.000325925925925926	3.47329839070638	1.42742686373719
Color2 [A=255, R=169, G=169, B=169]	9	9		P47079	P47079	T-complex protein 1 subunit theta	CCT8	1	1196				32	32	61.662	0	315.58	22	20	23	27	25	27	7	15	12	16	17	20	1.75868427442691	0.127765957446809	-1.12291844685873	-0.490919957458791	3.48603843057082	0.281192686357243	-0.799868901570637	-0.386492001080727	4.29720126117441	0.044516290726817	-0.96139367421468	-0.44873861961084
Color2 [A=255, R=169, G=169, B=169]	9	9		P47083	P47083	U3 small nucleolar RNA-associated protein MPP10	MPP10	1	1197				7	7	66.952	0	18.039	1	1	1	5	5	6	5	6	6	6	4	5	1.30840170200466	0.300610687022901	0.83900260925293	0.364722098251593	2.11242781541296	0.0589178743961353	1.2603619893392	0.559110400379116	3.12156547064344	0.03735368956743	1.04968229929606	0.472827599010322
Color2 [A=255, R=169, G=169, B=169]	9	9		P47089	P47089	Translation machinery-associated protein 22	TMA22	1	1198				7	7	22.495	0	69.542	4	4	4	6	6	6	0	0	0	0	0	0	NaN	NaN	NaN	NaN	NaN	NaN	NaN	NaN	NaN	NaN	NaN	NaN
Color2 [A=255, R=169, G=169, B=169]	9	9		P47096	P47096	3-hydroxyanthranilate 3,4-dioxygenase	BNA1	1	1200				7	7	20.235	0	37.099	3	2	3	5	4	4	1	0	0	0	0	0	NaN	NaN	NaN	NaN	NaN	NaN	NaN	NaN	NaN	NaN	NaN	NaN
Color2 [A=255, R=169, G=169, B=169]	9	9		P47100	P47100	Transposon Ty1-JR2 Gag-Pol polyprotein;Capsid protein;Ty1 protease;Integrase;Reverse transcriptase/ribonuclease H	TY1B-JR2	1	1202				72	2	198.62	0	7.9359	48	49	49	55	55	54	44	48	44	50	48	49	0.902333950008559	0.174562711864407	1.19859313964844	0.457530120191841	0.366599993681187	0.327704514363885	-1.18672434488932	-0.353935184897842	0.0305146023659846	0.85701953125	0.0602073669433594	0.022385367520507
Color2 [A=255, R=169, G=169, B=169]	9	9		P47108	P47108	Nucleolar pre-ribosomal-associated protein 2	URB2	1	1204				4	4	135.12	0	4.8363	0	0	0	0	0	0	1	4	2	1	1	2	0.25636447365988	0.694024161073826	0.450047175089519	0.166811593670305	1.32695497571417	0.337473396998636	0.791402180989582	0.347235980528709	0.788557759586163	0.115840182648402	0.764481226603191	0.304905563922725
Color2 [A=255, R=169, G=169, B=169]	9	9		P47116	P47116	Serine/threonine-protein kinase PTK2/STK2	PTK2	1	1205				2	2	91.399	0.0041032	2.3329	2	1	2	1	1	1	1	1	1	1	1	1	NaN	NaN	NaN	NaN	1.48449634083029	0.0169475587703436	1.6620184580485	0.659867932611164	0.0503408034142128	0.727070227497527	0.12770716349284	0.043965080350991
Color2 [A=255, R=169, G=169, B=169]	9	9		P47117	P47117	Actin-related protein 3	ARP3	1	1206		+	+	15	15	49.541	0	144.21	9	7	9	12	14	14	0	0	0	3	3	4	NaN	NaN	NaN	NaN	3.29352878874767	0	-4.20970344543457	-1.74655896644116	4.75514626390142	0	-5.36977736155192	-1.98674255990326
Color2 [A=255, R=169, G=169, B=169]	9	9		P47119	P47119	Inosine triphosphate pyrophosphatase	HAM1	1	1207				10	10	22.093	0	100.92	9	10	9	9	9	9	0	0	0	1	0	0	NaN	NaN	NaN	NaN	NaN	NaN	NaN	NaN	NaN	NaN	NaN	NaN
Color2 [A=255, R=169, G=169, B=169]	9	9		P47120	P47120	Deoxyhypusine hydroxylase	LIA1	1	1208			+	26	26	36.164	0	303.14	21	22	23	22	21	21	0	1	0	1	0	0	NaN	NaN	NaN	NaN	NaN	NaN	NaN	NaN	8.65719535134947	0	-8.03430652618408	-3.34376442606061
Color2 [A=255, R=169, G=169, B=169]	9	9		P47122	P47122	GPN-loop GTPase 1	NPA3	1	1209				4	4	43.194	0	16.216	4	4	4	2	2	1	1	2	2	2	2	1	2.09481407728482	0.193565217391304	-0.979225158691406	-0.445141894777197	0.466625366677427	0.75413866039953	-0.342698415120442	-0.147858856291637	2.14956040096333	0.118874715261959	-0.660961786905926	-0.300989651145214
Color2 [A=255, R=169, G=169, B=169]	9	9		P47124	P47124	Putative glycosyltransferase HOC1	HOC1	1	1211				3	3	46.296	0	5.2986	1	1	0	2	2	2	0	0	0	2	1	1	NaN	NaN	NaN	NaN	3.25201019298616	0.110529230769231	-1.0738410949707	-0.50958816199105	2.01695583121361	0.0104283413848631	-1.74593098958333	-0.685505345976997
Color2 [A=255, R=169, G=169, B=169]	9	9		P47133	P47133	ER membrane protein complex subunit 2	EMC2	1	1213				2	2	33.855	0	29.047	1	1	1	2	1	2	0	0	0	0	1	0	NaN	NaN	NaN	NaN	NaN	NaN	NaN	NaN	NaN	NaN	NaN	NaN
Color2 [A=255, R=169, G=169, B=169]	9	9		P47143	P47143	Adenosine kinase	ADO1	1	1214		+	+	18	18	36.372	0	256.81	15	17	15	17	16	16	0	0	0	0	1	2	NaN	NaN	NaN	NaN	3.70581063872564	0	-9.79279136657715	-3.56317197428353	9.45394991561641	0	-9.48858451843262	-3.96256466388585
Color2 [A=255, R=169, G=169, B=169]	9	9		P47154	P47154	CAAX prenyl protease 1	STE24	1	1216				5	5	52.323	0	9.5757	2	2	2	5	4	5	0	0	0	0	0	0	NaN	NaN	NaN	NaN	NaN	NaN	NaN	NaN	NaN	NaN	NaN	NaN
Color2 [A=255, R=169, G=169, B=169]	9	9		P47160	P47160	Epsin-3	ENT3	1	1217				5	5	45.091	0	12.974	2	3	1	3	2	3	0	0	1	1	0	1	NaN	NaN	NaN	NaN	NaN	NaN	NaN	NaN	NaN	NaN	NaN	NaN
Color2 [A=255, R=169, G=169, B=169]	9	9		P47165	P47165	Xanthine phosphoribosyltransferase 1	XPT1	1	1218				3	3	23.671	0	13.617	2	2	2	2	1	1	0	0	0	0	1	0	NaN	NaN	NaN	NaN	NaN	NaN	NaN	NaN	NaN	NaN	NaN	NaN
Color2 [A=255, R=169, G=169, B=169]	9	9		P47169	P47169	Sulfite reductase [NADPH] subunit beta	MET5	1	1219				13	12	161.22	0	46.515	6	4	8	10	9	7	0	1	0	0	1	1	NaN	NaN	NaN	NaN	NaN	NaN	NaN	NaN	NaN	NaN	NaN	NaN
Color2 [A=255, R=169, G=169, B=169]	9	9		P47173	P47173	Uncharacterized protein YJR142W		1	1220				3	3	39.69	0	5.7516	2	2	2	1	1	1	0	0	0	0	0	0	NaN	NaN	NaN	NaN	NaN	NaN	NaN	NaN	NaN	NaN	NaN	NaN
Color2 [A=255, R=169, G=169, B=169]	9	9		P47176	P47176	Branched-chain-amino-acid aminotransferase, cytosolic	BAT2	1	1221				23	20	41.624	0	185.87	17	19	19	17	19	18	1	1	1	1	1	1	NaN	NaN	NaN	NaN	NaN	NaN	NaN	NaN	NaN	NaN	NaN	NaN
Color2 [A=255, R=169, G=169, B=169]	9	9		P47771;P54114	P47771	Aldehyde dehydrogenase [NAD(P)+] 1	ALD2	2	1222	+		+	3	3	55.187	0	6.6103	2	2	2	1	1	1	1	1	1	1	0	1	2.96519368505202	0	3.37897555033366	1.4074712049238	0.412341680465232	0.12804833836858	2.03717231750488	0.496862565775121	1.05104444622901	0.00619081272084806	2.58747545878092	0.767052914123526
Color2 [A=255, R=169, G=169, B=169]	9	9		P47818	P47818	Protein CCC1	CCC1	1	1223				2	2	34.249	0	10.468	1	1	1	1	1	1	0	0	0	0	0	0	NaN	NaN	NaN	NaN	NaN	NaN	NaN	NaN	NaN	NaN	NaN	NaN
Color2 [A=255, R=169, G=169, B=169]	9	9		P47912	P47912	Long-chain-fatty-acid--CoA ligase 4	FAA4	1	1224				20	20	77.266	0	113.69	11	9	11	16	16	15	4	4	5	11	7	11	2.73812206805579	0.112021505376344	-1.08491452534993	-0.505159659653084	1.62964393364099	0.274749295774648	-0.878725051879883	-0.391166178514617	4.62783271693944	0.0410542244640605	-0.981819788614906	-0.460310970307725
Color2 [A=255, R=169, G=169, B=169]	9	9		P48015	P48015	Aminomethyltransferase, mitochondrial	GCV1	1	1225		+		10	10	44.468	0	26.542	4	4	4	6	4	5	1	1	2	1	2	1	0.104408725824097	0.970852904820766	-0.051209767659504	-0.0235268596527553	2.8604285766011	0.00429850746268657	1.88710021972656	0.843045353646249	1.37904079444807	0.0693621103117506	0.917945226033531	0.383543550292977
Color2 [A=255, R=0, G=255, B=255]	9	9		P48164	P48164	40S ribosomal protein S7-B	RPS7B	1	1226		+		23	11	21.634	0	85.366	21	21	20	19	18	19	14	16	15	18	16	17	3.92680940182059	0.115062611806798	1.03790601094564	0.501479648073147	5.91956339838298	0.00603292181069959	1.48632113138835	0.731645169568642	5.86354356943353	0.0174232424677188	1.26211357116699	0.594166328084161
Color2 [A=255, R=169, G=169, B=169]	9	9		P48231	P48231	Tricalbin-2	TCB2	1	1227				10	10	132.51	0	22.364	6	4	5	5	4	5	4	7	7	4	4	4	0.721421798015352	0.737824468085106	-0.327870051066082	-0.148498287612466	0.183845141833136	0.926761061946903	0.114509582519531	0.0511779496974549	0.154452399605322	0.70959603960396	-0.106680234273277	-0.0470022646873004
Color2 [A=255, R=169, G=169, B=169]	9	9		P48234	P48234	Ribosome biogenesis protein ENP2	ENP2	1	1228	+	+	+	28	28	81.733	0	277.07	5	4	8	5	3	9	16	20	21	24	18	22	3.16126490198252	0	4.54396438598633	1.83287948986353	3.24699084975217	0	4.66137758890788	1.88945767666221	6.38107659829224	0	4.6026709874471	1.91916829863821
Color2 [A=255, R=169, G=169, B=169]	9	9		P48362	P48362	Protein HGH1	HGH1	1	1230	+			8	8	44.951	0	32.959	4	3	5	4	4	2	1	3	5	3	2	4	1.73432123426808	0.00359002770083102	-2.25810941060384	-0.872589458042531	1.62600238494798	0.208163265306122	-1.00202242533366	-0.439148408801811	3.00859244167093	0.0100195439739414	-1.63006591796875	-0.692355513584996
Color2 [A=255, R=169, G=169, B=169]	9	9		P48363	P48363	Prefoldin subunit 3	PAC10	1	1231				4	4	23.115	0	9.3793	3	2	3	1	1	0	0	1	0	0	0	0	NaN	NaN	NaN	NaN	NaN	NaN	NaN	NaN	NaN	NaN	NaN	NaN
Color2 [A=255, R=169, G=169, B=169]	9	9		P48415	P48415	COPII coat assembly protein SEC16	SEC16	1	1232				7	7	241.69	0	12.52	2	2	6	2	1	1	0	2	1	0	1	0	0.347174344451504	0.345379727685325	-1.13189888000488	-0.337673349495649	NaN	NaN	NaN	NaN	1.0265433140347	0.0103225806451613	-2.18741798400879	-0.687327752707103
Color2 [A=255, R=169, G=169, B=169]	9	9		P48439	P48439	Dolichyl-diphosphooligosaccharide--protein glycosyltransferase subunit 3	OST3	1	1233				3	3	39.483	0	4.9921	0	0	0	3	3	3	0	0	0	0	1	0	NaN	NaN	NaN	NaN	NaN	NaN	NaN	NaN	NaN	NaN	NaN	NaN
Color2 [A=255, R=169, G=169, B=169]	9	9		P48510	P48510	Ubiquitin domain-containing protein DSK2	DSK2	1	1234	+	+	+	10	10	39.345	0	33.939	9	8	6	7	7	6	1	0	1	0	1	1	1.10108266883567	0.0008	-3.91184743245443	-1.06573869025081	1.89157589575735	0	-4.98442713419596	-1.57522166127424	3.38192609034895	0.00028125	-4.13821220397949	-1.47825823410064
Color2 [A=255, R=169, G=169, B=169]	9	9		P48567	P48567	tRNA pseudouridine synthase 4	PUS4	1	1235				2	2	45.273	0	6.6782	1	1	1	1	1	0	0	0	0	0	0	0	NaN	NaN	NaN	NaN	NaN	NaN	NaN	NaN	NaN	NaN	NaN	NaN
Color2 [A=255, R=169, G=169, B=169]	9	9		P48570	P48570	Homocitrate synthase, cytosolic isozyme	LYS20	1	1236	+		+	23	3	47.098	0	29.029	17	18	17	22	21	22	1	4	3	4	2	4	1.52831145922291	0.00695238095238095	-1.98807462056478	-0.764512460439918	NaN	NaN	NaN	NaN	3.11247299622157	0.000308880308880309	-4.24635823567708	-1.4679956030746
Color2 [A=255, R=0, G=255, B=255]	9	9		P48589	P48589	40S ribosomal protein S12	RPS12	1	1237				12	12	15.471	0	183.59	10	11	10	11	10	11	9	9	9	10	10	10	1.9470425500364	0.568986072423398	0.467742919921875	0.222179596797851	3.93377459077181	0.0283499142367067	1.28189531962077	0.614605770717519	3.7332621980555	0.059338199513382	0.87481911977132	0.406494512859847
Color2 [A=255, R=169, G=169, B=169]	9	9		P48606	P48606	Tubulin-specific chaperone A	RBL2	1	1238				6	6	12.379	0	20.353	5	5	5	5	6	6	0	0	0	0	0	0	NaN	NaN	NaN	NaN	NaN	NaN	NaN	NaN	NaN	NaN	NaN	NaN
Color2 [A=255, R=169, G=169, B=169]	9	9		P48836	P48836	V-type proton ATPase subunit G	VMA10	1	1239		+	+	6	6	12.713	0	47.477	4	5	4	6	6	6	0	0	1	1	1	0	NaN	NaN	NaN	NaN	3.905256434039	0	-7.12402598063151	-2.86752108558559	7.06695672866519	0	-7.08267688751221	-2.81220717099348
Color2 [A=255, R=169, G=169, B=169]	9	9		P48837	P48837	Nucleoporin NUP57	NUP57	1	1240				3	3	57.498	0	13.852	3	2	3	3	3	3	0	0	0	0	0	0	NaN	NaN	NaN	NaN	NaN	NaN	NaN	NaN	NaN	NaN	NaN	NaN
Color2 [A=255, R=169, G=169, B=169]	9	9		P49017	P49017	2-methoxy-6-polyprenyl-1,4-benzoquinol methylase, mitochondrial	COQ5	1	1241				2	2	34.684	0	9.1167	1	1	1	2	2	2	0	0	0	0	0	0	NaN	NaN	NaN	NaN	NaN	NaN	NaN	NaN	NaN	NaN	NaN	NaN
Color2 [A=255, R=169, G=169, B=169]	9	9		P49089	P49089	Asparagine synthetase [glutamine-hydrolyzing] 1	ASN1	1	1242		+	+	34	26	64.47	0	244.93	25	25	27	27	27	27	0	0	0	0	2	2	NaN	NaN	NaN	NaN	2.9593636540861	0	-6.67914772033691	-2.38974043607006	6.06889524635407	0	-6.43974685668945	-2.47498240421575
Color2 [A=255, R=169, G=169, B=169]	9	9		P49090	P49090	Asparagine synthetase [glutamine-hydrolyzing] 2	ASN2	1	1243				36	36	64.592	0	323.31	25	23	26	31	32	32	0	0	0	0	0	2	NaN	NaN	NaN	NaN	NaN	NaN	NaN	NaN	NaN	NaN	NaN	NaN
Color2 [A=255, R=169, G=169, B=169]	9	9		P49095	P49095	Glycine dehydrogenase (decarboxylating), mitochondrial	GCV2	1	1244		+		5	5	114.45	0	27.075	3	2	3	2	3	3	0	0	0	2	2	2	NaN	NaN	NaN	NaN	4.07462741704383	0.000881889763779528	2.63182957967123	1.21725485629917	0.630277634477868	0.019623595505618	-2.11163012186686	-0.575659328966573
Color2 [A=255, R=0, G=255, B=0]	9	9		P49166	P49166	60S ribosomal protein L37-A	RPL37A	1	1245				9	4	9.8502	0	8.3784	4	4	4	7	6	7	4	5	4	6	5	5	1.00245334029009	0.234508143322476	1.03216107686361	0.415687061072507	4.56468703798166	0.0179642857142857	1.34061622619629	0.65011955655525	2.05206596240546	0.030825974025974	1.18638865152995	0.50139507318082
Color2 [A=255, R=0, G=255, B=0]	9	9		P49167	P49167	60S ribosomal protein L38	RPL38	1	1246	+	+	+	7	7	8.8264	0	124.02	4	4	5	6	6	6	7	7	7	6	6	6	3.64369475737598	0.00262650602409639	2.02198664347331	0.935994743261986	3.49997050787092	0.0044172335600907	1.69006729125977	0.787625554338074	7.94198496003345	0.00361710794297352	1.85602696736654	0.879551153781673
Color2 [A=255, R=169, G=169, B=169]	9	9		P49334	P49334	Mitochondrial import receptor subunit TOM22	TOM22	1	1247			+	4	4	16.79	0	64.043	2	1	1	3	4	3	0	0	0	1	1	1	NaN	NaN	NaN	NaN	1.12132539258994	0.594014742014742	-0.468796412150063	-0.213418151313776	1.87598618264041	0.00118857142857143	-3.73472785949707	-1.15119987060935
Color2 [A=255, R=169, G=169, B=169]	9	9		P49367	P49367	Homoaconitase, mitochondrial	LYS4	1	1248				13	13	75.15	0	62.185	6	8	8	9	9	8	0	0	0	0	0	0	NaN	NaN	NaN	NaN	NaN	NaN	NaN	NaN	NaN	NaN	NaN	NaN
Color2 [A=255, R=169, G=169, B=169]	9	9		P49435	P49435	Adenine phosphoribosyltransferase 1	APT1	1	1249		+		9	9	20.587	0	80.299	1	2	2	6	7	7	4	4	5	4	3	3	0.0408362598972094	0.974244143033292	0.0509421030680315	0.0210117522157266	2.4885221987103	0.00440579710144928	-1.8861821492513	-0.820273358038224	1.41529691141913	0.0689519230769231	-0.917620023091633	-0.384728107917057
Color2 [A=255, R=169, G=169, B=169]	9	9		P49573	P49573	Copper transport protein CTR1	CTR1	1	1250				2	2	44.441	0	4.3747	1	0	1	1	0	0	0	0	0	1	0	0	NaN	NaN	NaN	NaN	NaN	NaN	NaN	NaN	NaN	NaN	NaN	NaN
Color2 [A=255, R=0, G=255, B=0]	9	9		P49626	P49626	60S ribosomal protein L4-B	RPL4B	1	1251	+		+	24	3	39.062	0	21.576	21	21	20	19	20	21	19	20	20	20	22	21	3.61650083760743	0	3.11091868082682	1.3823038785095	3.75669009781441	0.076246835443038	1.12395668029785	0.539491204164718	3.87807283417824	0.00328270042194093	2.11743768056234	0.899885696495159
Color2 [A=255, R=169, G=169, B=169]	9	9		P49723	P49723	Ribonucleoside-diphosphate reductase small chain 2	RNR4	1	1253	+	+	+	26	26	40.054	0	320.73	18	20	17	23	24	24	8	11	11	13	12	12	3.6547892138652	0.000541484716157205	-2.63104375203451	-1.19204363615618	4.17969855017584	0.00432227488151659	-1.6925417582194	-0.806717591442928	5.79530710803862	0.00226046511627907	-2.16179275512695	-0.975377598296673
Color2 [A=255, R=169, G=169, B=169]	9	9		P49954	P49954	Probable hydrolase NIT3	NIT3	1	1254				6	6	32.549	0	33.44	4	3	6	4	4	3	0	0	0	0	0	0	NaN	NaN	NaN	NaN	NaN	NaN	NaN	NaN	NaN	NaN	NaN	NaN
Color2 [A=255, R=169, G=169, B=169]	9	9		P50085	P50085	Prohibitin-2	PHB2	1	1255			+	6	6	34.406	0	17.995	3	2	3	6	5	5	0	1	1	1	2	2	NaN	NaN	NaN	NaN	1.41905810322953	0.112423312883436	-1.21949323018392	-0.508102710708679	1.10730465621065	0.00541560798548094	-2.63918956120809	-0.789044486208857
Color2 [A=255, R=169, G=169, B=169]	9	9		P50086	P50086	Probable 26S proteasome regulatory subunit p28	NAS6	1	1256				2	2	25.616	0	5.5175	1	1	0	2	2	1	0	0	0	0	0	0	NaN	NaN	NaN	NaN	NaN	NaN	NaN	NaN	NaN	NaN	NaN	NaN
Color2 [A=255, R=169, G=169, B=169]	9	9		P50094	P50094	Inosine-5-monophosphate dehydrogenase 4	IMD4	1	1257				23	15	56.393	0	221.42	21	20	19	19	19	17	18	19	20	20	18	20	1.92168828607599	0.270393700787402	0.849880854288738	0.387274428438543	4.14396530214324	0.0232727272727273	1.30190404256185	0.626815452207981	5.4379719180618	0.0296627450980392	1.07589244842529	0.50800421631586
Color2 [A=255, R=169, G=169, B=169]	9	9		P50095	P50095	Inosine-5-monophosphate dehydrogenase 3	IMD3	1	1258				25	25	56.584	0	323.31	23	23	20	21	21	20	21	21	21	21	21	21	2.17906119524852	0.18453781512605	0.986254374186199	0.450238162473533	4.94819863741164	0.0115938697318008	1.426025390625	0.694636269145304	5.6117729086039	0.02063421418637	1.2061398824056	0.567211475311633
Color2 [A=255, R=169, G=169, B=169]	9	9		P50106	P50106	DNA-directed RNA polymerase I subunit RPA14	RPA14	1	1261			+	3	3	14.585	0	31.748	1	1	1	2	3	3	0	0	0	0	1	2	NaN	NaN	NaN	NaN	0.759385042747477	0.0134795539033457	-2.29537518819173	-0.677089796236929	2.53695068592603	0.000328571428571429	-4.34416834513346	-1.39661248823565
Color2 [A=255, R=169, G=169, B=169]	9	9		P50107	P50107	Lactoylglutathione lyase	GLO1	1	1262				5	5	37.208	0	13.979	1	1	1	3	4	3	0	0	0	0	0	0	NaN	NaN	NaN	NaN	NaN	NaN	NaN	NaN	NaN	NaN	NaN	NaN
Color2 [A=255, R=169, G=169, B=169]	9	9		P50109	P50109	Protein PSP2	PSP2	1	1263				8	8	65.583	0	30.183	2	2	2	6	6	4	3	4	4	3	3	4	2.14312843462341	0.15760553633218	1.03487396240234	0.469412459908128	5.87218377806035E-05	1	-2.73386637381634E-05	-1.27058855578436E-05	1.50750416054065	0.182343921139102	0.517423311869305	0.234509613028495
Color2 [A=255, R=169, G=169, B=169]	9	9		P50623	P50623	SUMO-conjugating enzyme UBC9	UBC9	1	1264				5	5	17.911	0	9.6246	5	3	4	3	3	3	0	0	0	0	0	0	NaN	NaN	NaN	NaN	NaN	NaN	NaN	NaN	NaN	NaN	NaN	NaN
Color2 [A=255, R=169, G=169, B=169]	9	9		P50861	P50861	6,7-dimethyl-8-ribityllumazine synthase	RIB4	1	1265		+	+	9	9	18.555	0	68.281	9	7	7	7	6	8	0	0	0	0	1	1	NaN	NaN	NaN	NaN	2.62038751250872	0	-6.36383374532064	-2.17117509948595	6.65960011898146	0	-7.2210578918457	-2.79493689127615
Color2 [A=255, R=169, G=169, B=169]	9	9		P50896	P50896	Protein PSP1	PSP1	1	1266				2	2	95.346	0	13.908	0	1	1	1	2	1	0	0	0	0	0	0	NaN	NaN	NaN	NaN	NaN	NaN	NaN	NaN	NaN	NaN	NaN	NaN
Color2 [A=255, R=0, G=255, B=0]	9	9		P51401	P51401	60S ribosomal protein L9-B	RPL9B	1	1268				15	2	21.657	0	26.708	8	10	10	13	13	13	12	12	12	13	11	13	0.637796115064437	0.683370967741936	0.391239166259766	0.171845929086272	2.23666067649375	0.219479015918958	0.934632619222008	0.429918541862282	2.50370176231713	0.115771167048055	0.662935892740887	0.305285140424113
Color2 [A=255, R=0, G=255, B=0]	9	9		P51402	P51402	60S ribosomal protein L37-B	RPL37B	1	1269				9	9	9.8682	0	16.735	3	3	3	7	5	6	3	2	2	5	3	4	2.83619201157862	0.0490576540755467	1.30140940348307	0.600595181288203	3.35653628059505	0.0206513274336283	1.35661061604818	0.637694563862779	6.69020969440839	0.0140449775112444	1.32901000976563	0.630874798311007
Color2 [A=255, R=169, G=169, B=169]	9	9		P51601	P51601	GTP cyclohydrolase 1	FOL2	1	1270				5	5	27.769	0	9.7125	2	3	3	1	1	2	1	2	2	1	1	1	0.442864251346494	0.828932642487047	0.236564636230469	0.106111585401224	0.392720807586233	0.72414779499404	-0.393871307373047	-0.1625323698722	0.103806250233941	0.779733333333333	-0.0786533355712891	-0.0344379689810478
Color2 [A=255, R=169, G=169, B=169]	9	9		P52286	P52286	Suppressor of kinetochore protein 1	SKP1	1	1272		+	+	6	6	22.33	0	28.766	4	4	4	4	5	4	0	0	0	2	1	1	NaN	NaN	NaN	NaN	2.50249321535295	0.00865731462925852	-1.6121629079183	-0.715329923313647	2.94814271930475	0.000421052631578947	-3.73303254445394	-1.32009350600904
Color2 [A=255, R=169, G=169, B=169]	9	9		P52489	P52489	Pyruvate kinase 2	PYK2	1	1273	+	+	+	5	2	55.195	0.0023881	2.6325	3	4	3	5	5	5	2	3	3	3	2	2	2.91705284307305	0	-5.78650983174642	-2.13800906396852	4.89333509704135	0	-6.53791300455729	-2.90522860898679	6.75273048359196	0	-6.16221141815186	-2.47790075843865
Color2 [A=255, R=169, G=169, B=169]	9	9		P52490	P52490	Ubiquitin-conjugating enzyme E2 13	UBC13	1	1274			+	4	4	17.468	0	21.642	3	4	4	4	4	4	2	3	3	2	3	1	4.09328478988257	0.0185557986870897	-1.42847124735514	-0.6844509535933	2.52054100795508	0.0119467680608365	-1.5499750773112	-0.691575797743495	6.7812518781824	0.0093509060955519	-1.48922316233317	-0.703509784008371
Color2 [A=255, R=169, G=169, B=169]	9	9		P52553	P52553	Prefoldin subunit 6	YKE2	1	1275				6	6	13.284	0	152.32	5	5	5	5	4	6	0	0	0	0	0	0	NaN	NaN	NaN	NaN	NaN	NaN	NaN	NaN	NaN	NaN	NaN	NaN
Color2 [A=255, R=169, G=169, B=169]	9	9		P52593	P52593	Nucleoporin NUP188	NUP188	1	1276				2	2	188.57	0	6.4673	1	2	1	1	1	1	0	0	0	0	0	0	NaN	NaN	NaN	NaN	NaN	NaN	NaN	NaN	NaN	NaN	NaN	NaN
Color2 [A=255, R=169, G=169, B=169]	9	9		P52893	P52893	Probable alanine aminotransferase, mitochondrial	ALT1	1	1279				6	6	66.421	0	24.148	5	3	5	5	5	4	0	1	0	0	0	0	NaN	NaN	NaN	NaN	NaN	NaN	NaN	NaN	NaN	NaN	NaN	NaN
Color2 [A=255, R=169, G=169, B=169]	9	9		P52910;Q01574	P52910	Acetyl-coenzyme A synthetase 2	ACS2	2	1280	+			39	39	75.491	0	258.06	24	26	24	33	34	33	12	19	24	24	21	24	2.02817250735824	0.00878301886792453	-1.78440729777018	-0.749624187252597	4.87613339064656	0.153910447761194	-0.973203023274738	-0.477611565500211	3.66309593009635	0.0155273264401773	-1.37880516052246	-0.614240536543133
Color2 [A=255, R=169, G=169, B=169]	9	9		P53008	P53008	Mannosyl-oligosaccharide glucosidase	CWH41	1	1282				2	2	96.506	0	3.9624	1	0	1	1	1	1	0	0	0	0	0	0	NaN	NaN	NaN	NaN	NaN	NaN	NaN	NaN	NaN	NaN	NaN	NaN
Color2 [A=255, R=169, G=169, B=169]	9	9		P53011	P53011	Nucleoporin SEH1	SEH1	1	1283				4	4	39.122	0	9.7167	1	0	1	3	2	3	3	3	3	4	2	2	1.64462651617063	0.0682509505703422	1.31579208374023	0.55635201345844	0.611872267688823	0.831162037037037	0.249020258585613	0.11409182141574	1.44118841588624	0.110675862068966	0.717687606811523	0.312465084085818
Color2 [A=255, R=169, G=169, B=169]	9	9		P53043	P53043	Serine/threonine-protein phosphatase T	PPT1	1	1285				5	5	57.994	0	16.639	4	5	3	3	3	3	0	0	0	0	0	0	NaN	NaN	NaN	NaN	NaN	NaN	NaN	NaN	NaN	NaN	NaN	NaN
Color2 [A=255, R=169, G=169, B=169]	9	9		P53044	P53044	Ubiquitin fusion degradation protein 1	UFD1	1	1286				3	3	39.81	0	8.8312	1	0	1	2	2	1	0	0	0	0	0	0	NaN	NaN	NaN	NaN	NaN	NaN	NaN	NaN	NaN	NaN	NaN	NaN
Color2 [A=255, R=169, G=169, B=169]	9	9		P53066	P53066	Ankyrin repeat-containing protein YGL242C		1	1287				6	6	20.073	0	60.942	6	5	6	4	3	3	0	0	0	0	0	0	NaN	NaN	NaN	NaN	NaN	NaN	NaN	NaN	NaN	NaN	NaN	NaN
Color2 [A=255, R=169, G=169, B=169]	9	9		P53072	P53072	tRNA acetyltransferase TAN1	TAN1	1	1288				3	3	33.55	0	3.611	0	0	0	2	2	1	0	0	0	1	0	0	NaN	NaN	NaN	NaN	NaN	NaN	NaN	NaN	NaN	NaN	NaN	NaN
Color2 [A=255, R=169, G=169, B=169]	9	9		P53075	P53075	Outer spore wall assembly protein SHE10	SHE10	1	1289				5	5	66.862	0	12.804	1	2	2	5	4	3	0	0	0	0	0	0	NaN	NaN	NaN	NaN	NaN	NaN	NaN	NaN	NaN	NaN	NaN	NaN
Color2 [A=255, R=169, G=169, B=169]	9	9		P53081	P53081	NGG1-interacting factor 3	NIF3	1	1290				7	7	31.888	0	47.256	0	0	0	7	6	7	0	0	0	0	0	0	NaN	NaN	NaN	NaN	NaN	NaN	NaN	NaN	NaN	NaN	NaN	NaN
Color2 [A=255, R=169, G=169, B=169]	9	9		P53090	P53090	Aromatic/aminoadipate aminotransferase 1	ARO8	1	1291	+	+	+	28	28	56.177	0	323.31	17	18	18	25	25	25	1	0	1	2	1	0	2.37484728201762	0	-6.88208961486816	-2.16872830310857	3.90830878433105	0	-9.53746541341146	-3.60267846382143	5.81384185790965	0	-8.60408735275269	-3.0114246944376
Color2 [A=255, R=169, G=169, B=169]	9	9		P53111	P53111	NADPH-dependent aldehyde reductase ARI1	ARI1	1	1293			+	13	13	38.083	0	41.026	5	6	7	9	9	9	0	1	0	0	0	1	NaN	NaN	NaN	NaN	NaN	NaN	NaN	NaN	5.47769099210854	0	-4.65997568766276	-1.85995358767945
Color2 [A=255, R=169, G=169, B=169]	9	9		P53131;P20095	P53131	Pre-mRNA-splicing factor ATP-dependent RNA helicase PRP43	PRP43	2	1294		+	+	30	30	87.561	0	153.35	12	12	16	24	22	21	21	22	22	25	22	25	4.00969435409946	0.0167593818984547	1.45168240865071	0.693634241119729	4.55733973154953	0.00443795620437956	1.71482467651367	0.824521183711367	9.0560228641309	0.00635626102292769	1.5832535425822	0.764019859168233
Color2 [A=255, R=169, G=169, B=169]	9	9		P53136	P53136	Ribosome biogenesis protein NSA1	NSA1	1	1295		+		11	11	51.906	0	26.155	3	3	3	5	7	5	5	6	7	10	8	9	0.329019379466239	0.553464235624123	0.641023635864258	0.228790482044148	3.15480751199148	0.0043579418344519	1.69806035359701	0.779018237586762	1.78594496049517	0.0338591549295775	1.16954199473063	0.486091063044483
Color2 [A=255, R=169, G=169, B=169]	9	9		P53141	P53141	Myosin light chain 1	MLC1	1	1297		+	+	11	11	16.444	0	107.39	6	6	7	9	8	9	0	2	0	6	3	3	NaN	NaN	NaN	NaN	3.27776372937412	0	-4.10286585489909	-1.70694318816013	5.16101386338682	0	-5.1573117574056	-1.97841371490457
Color2 [A=255, R=169, G=169, B=169]	9	9		P53144	P53144	HD domain-containing protein YGL101W	YGL101W	1	1298				2	2	25.297	0	7.7289	1	1	1	2	2	2	0	0	0	0	0	0	NaN	NaN	NaN	NaN	NaN	NaN	NaN	NaN	NaN	NaN	NaN	NaN
Color2 [A=255, R=169, G=169, B=169]	9	9		P53145	P53145	Large subunit GTPase 1	LSG1	1	1299		+	+	11	11	72.727	0	40.039	5	5	4	9	8	10	1	4	4	7	4	4	1.38872315131589	0.0259536842105263	-1.66630045572917	-0.650971020869393	2.07449680363465	0.00194011976047904	-2.40997823079427	-0.964636471838656	2.35271094209455	0.00524444444444444	-2.03813934326172	-0.796798202201233
Color2 [A=255, R=169, G=169, B=169]	9	9		P53152	P53152	Ubiquitin-conjugating enzyme variant MMS2	MMS2	1	1300	+		+	5	5	15.544	0	19.926	5	4	4	3	2	3	0	1	1	0	0	0	1.20418662347735	0.00510831234256927	-2.34920565287272	-0.805388537347257	NaN	NaN	NaN	NaN	3.09055128761806	0.000419672131147541	-3.65474192301432	-1.31764495506185
Color2 [A=255, R=169, G=169, B=169]	9	9		P53154	P53154	Glycerol uptake protein 1	GUP1	1	1301				2	2	65.339	0	12.392	1	1	1	1	1	0	0	0	0	0	0	0	NaN	NaN	NaN	NaN	NaN	NaN	NaN	NaN	NaN	NaN	NaN	NaN
Color2 [A=255, R=169, G=169, B=169]	9	9		P53163	P53163	54S ribosomal protein L12, mitochondrial	MNP1	1	1302				5	5	20.65	0	30.387	3	4	4	3	4	4	2	2	2	3	2	3	1.08768177924723	0.184323232323232	-1.11998812357585	-0.450860727229136	1.59000106676221	0.09145625	-1.23548952738444	-0.524272684391476	2.32790209006029	0.0299477806788512	-1.17773882548014	-0.506453793962744
Color2 [A=255, R=169, G=169, B=169]	9	9		P53164	P53164	NADH pyrophosphatase	NPY1	1	1303				2	2	43.516	0	14.527	1	1	1	2	2	2	0	0	0	0	0	0	NaN	NaN	NaN	NaN	NaN	NaN	NaN	NaN	NaN	NaN	NaN	NaN
Color2 [A=255, R=169, G=169, B=169]	9	9		P53172	P53172	Protein SDS23	SDS23	1	1304			+	2	2	58.097	0	7.3088	2	1	2	1	1	1	0	0	0	1	0	1	NaN	NaN	NaN	NaN	0.540287807146801	0.109959938366718	-1.75177637736003	-0.510495614319081	1.92283462415751	0.00157894736842105	-3.32729530334473	-1.07832441695815
Color2 [A=255, R=169, G=169, B=169]	9	9		P53177	P53177	tRNA wybutosine-synthesizing protein 3	TYW3	1	1305				2	2	30.806	0.0096263	1.9109	1	0	1	1	1	1	0	0	0	1	1	1	NaN	NaN	NaN	NaN	1.62115878574224	0.735759149940968	0.325982411702473	0.155824962789391	0.245713934044763	0.175881318681319	-0.809289932250977	-0.240119148994286
Color2 [A=255, R=169, G=169, B=169]	9	9		P53183	P53183	Putative uncharacterized oxidoreductase YGL039W	YGL039W	1	1307				8	7	38.259	0	36.027	4	2	2	8	6	8	0	0	0	0	0	0	NaN	NaN	NaN	NaN	NaN	NaN	NaN	NaN	NaN	NaN	NaN	NaN
Color2 [A=255, R=169, G=169, B=169]	9	9		P53184	P53184	Nicotinamidase	PNC1	1	1308				8	8	24.993	0	53.853	6	6	6	8	7	7	0	0	0	1	0	0	NaN	NaN	NaN	NaN	NaN	NaN	NaN	NaN	NaN	NaN	NaN	NaN
Color2 [A=255, R=169, G=169, B=169]	9	9		P53199	P53199	Sterol-4-alpha-carboxylate 3-dehydrogenase, decarboxylating	ERG26	1	1309			+	6	6	38.706	0	31.716	5	3	5	5	5	6	0	0	0	1	1	1	NaN	NaN	NaN	NaN	2.73991635639341	0.0134545454545455	-1.49128405253093	-0.677008653930882	2.85614149985216	0.00109510086455331	-3.15610567728679	-1.15959237281765
Color2 [A=255, R=169, G=169, B=169]	9	9		P53200	P53200	Protein-lysine N-methyltransferase EFM5	EFM5	1	1310				6	6	28.582	0	25.38	1	3	3	5	5	5	0	0	0	0	0	1	NaN	NaN	NaN	NaN	NaN	NaN	NaN	NaN	NaN	NaN	NaN	NaN
Color2 [A=255, R=169, G=169, B=169]	9	9		P53207	P53207	U1 small nuclear ribonucleoprotein component SNU71	SNU71	1	1311	+	+	+	4	4	71.382	0	10.207	1	0	0	0	1	0	4	4	4	2	2	1	2.94986719006039	0.000590476190476191	3.02651659647623	1.2811888614874	1.87682441556764	0.00806464646464647	1.731414159139	0.718877872980133	4.18929029863075	0.00138504155124654	2.70592403411865	1.12136001068623
Color2 [A=255, R=0, G=255, B=0]	9	9		P53221	P53221	60S ribosomal protein L26-B	RPL26B	1	1312	+	+	+	11	2	14.235	0	9.3919	9	8	9	10	9	9	9	9	9	9	9	9	3.66784938791807	0	6.57221539815267	2.614717538567	4.13440156710555	0.00350656167979003	1.85705820719401	0.879927754103397	2.42721584443546	0.000571428571428571	3.90599632263184	1.28503631304996
Color2 [A=255, R=128, G=0, B=255]	9	9	+	P53235	P53235	Eukaryotic translation initiation factor 2A	YGR054W	1	1313	+	+	+	46	46	71.304	0	323.31	24	19	21	28	27	25	42	41	42	43	39	39	6.21892306578138	0	8.21224466959635	3.82612600263982	5.98920582552527	0	8.54308891296387	3.93000698820448	14.2570254620399	0	8.37766679128011	3.9620695361475
Color2 [A=255, R=169, G=169, B=169]	9	9		P53250	P53250	Twinfilin-1	TWF1	1	1314				3	3	37.07	0	10.149	1	1	1	3	3	3	0	0	0	0	0	0	NaN	NaN	NaN	NaN	NaN	NaN	NaN	NaN	NaN	NaN	NaN	NaN
Color2 [A=255, R=169, G=169, B=169]	9	9		P53251	P53251	Ribosome biogenesis protein SLX9	SLX9	1	1315				2	2	24.069	0	4.5245	1	2	1	2	2	2	1	1	0	0	2	2	0.302957483688497	0.58590027700831	-0.604564030965168	-0.215014154112265	0.352467349149623	0.212412790697674	1.79484558105469	0.436031298310546	0.229237627291086	0.221922580645161	0.644014994303383	0.204025260651965
Color2 [A=255, R=169, G=169, B=169]	9	9		P53252	P53252	Sphingolipid long chain base-responsive protein PIL1	PIL1	1	1316	+			17	17	38.349	0	263.88	11	11	12	14	13	15	5	8	7	10	10	11	3.65605461675878	0.00233962264150943	-2.10397402445475	-0.971567626462315	1.90932901983534	0.346396739130435	-0.739276250203449	-0.340583004413128	3.82629546268303	0.0137228915662651	-1.4216251373291	-0.634491384322236
Color2 [A=255, R=169, G=169, B=169]	9	9		P53254	P53254	U3 small nucleolar RNA-associated protein 22	UTP22	1	1318	+	+	+	30	30	140.48	0	106.83	10	8	10	15	17	11	24	25	25	23	19	20	2.75399131667108	0.000502024291497976	2.67074076334635	1.1316665550265	5.39231482858122	0.00191715976331361	1.9736525217692	0.959641304277914	6.46671476338023	0.00175257731958763	2.32219664255778	1.0571037616927
Color2 [A=255, R=169, G=169, B=169]	9	9		P53261	P53261	Pescadillo homolog	NOP7	1	1320				17	17	69.876	0	59.111	6	6	6	11	9	11	6	8	9	13	9	11	1.32532608069215	0.459479768786127	0.605424245198567	0.27347395655167	3.81906909714395	0.145285500747384	1.00137011210124	0.4833784339317	3.76287230003453	0.0728361045130641	0.803397178649902	0.375685400591538
Color2 [A=255, R=169, G=169, B=169]	9	9		P53276	P53276	U3 small nucleolar RNA-associated protein 8	UTP8	1	1323				15	15	80.19	0	53.106	1	1	2	9	6	5	8	7	10	7	7	9	1.1123495262483	0.0808576709796673	1.38770929972331	0.536485504611676	0.00173866732850626	0.998984059511158	0.00166638692219934	0.000720505233108796	0.604422257162916	0.144300111982083	0.694687843322754	0.270613087812268
Color2 [A=255, R=169, G=169, B=169]	9	9		P53278	P53278	Uncharacterized protein YGR130C	YGR130C	1	1324			+	7	7	92.697	0	15.293	4	2	5	3	3	3	0	0	0	1	1	0	NaN	NaN	NaN	NaN	0.401465613364317	0.34058310626703	-1.08518981933594	-0.345096630822119	1.90568321416914	0.00251034482758621	-2.78616015116374	-0.955481428167334
Color2 [A=255, R=169, G=169, B=169]	9	9		P53281	P53281	LAS seventeen-binding protein 1	LSB1	1	1326			+	5	5	26.139	0	8.2384	3	3	3	2	2	3	0	1	0	1	1	1	NaN	NaN	NaN	NaN	0.652462224153206	0.518210526315789	0.591807047526043	0.245538500271786	0.997446587509427	0.0090648918469218	-2.33641370137533	-0.709799695185461
Color2 [A=255, R=169, G=169, B=169]	9	9		P53295	P53295	Ribosome-interacting GTPase 2	RBG2	1	1327				6	6	41.006	0	16.404	5	5	5	6	6	6	1	1	1	4	3	4	2.52815157493632	0.172122241086587	-0.988044102986656	-0.458905749370723	0.185254414328848	0.916208888888889	-0.132368087768555	-0.0582433951133508	1.77819265393975	0.159109634551495	-0.560206095377605	-0.255197664023323
Color2 [A=255, R=169, G=169, B=169]	9	9		P53297	P53297	PAB1-binding protein 1	PBP1	1	1328				9	9	78.78	0	18.116	5	4	4	4	5	5	7	7	7	7	5	4	0.590211413835443	0.742952380952381	0.326072692871094	0.145128697365117	1.91288550046861	0.205701754385965	0.981727600097656	0.441021193027456	1.67173012497617	0.125809523809524	0.653900146484375	0.29194999331448
Color2 [A=255, R=169, G=169, B=169]	9	9		P53299	P53299	Mitochondrial import inner membrane translocase subunit TIM13	TIM13	1	1329				2	2	11.286	0	16.897	1	1	1	2	2	2	0	0	0	0	0	0	NaN	NaN	NaN	NaN	NaN	NaN	NaN	NaN	NaN	NaN	NaN	NaN
Color2 [A=255, R=169, G=169, B=169]	9	9		P53303	P53303	Zinc finger protein ZPR1	ZPR1	1	1331	+	+	+	17	17	55.071	0	113.7	12	8	11	11	10	9	1	1	3	9	2	5	2.52047101663557	0	-3.77409871419271	-1.45865219647541	1.98015671529887	0.000838951310861423	-3.06656265258789	-1.14642038352924	4.54425318596695	0.00032280701754386	-3.4203306833903	-1.38268171716228
Color2 [A=255, R=169, G=169, B=169]	9	9		P53313	P53313	Protein SDA1	SDA1	1	1333		+	+	6	6	86.617	0	54.483	3	3	3	3	3	3	1	3	2	2	0	2	2.07950243971598	0.205631578947368	-0.954998652140301	-0.434717760237459	1.23012860920909	0.00256976744186047	-2.9924373626709	-0.952208296935498	1.92463134579593	0.00773241852487136	-1.93560028076172	-0.735678720860317
Color2 [A=255, R=169, G=169, B=169]	9	9		P53334	P53334	Probable family 17 glucosidase SCW4	SCW4	1	1335				6	6	40.173	0	53.693	3	3	2	5	5	4	0	0	0	0	0	0	NaN	NaN	NaN	NaN	NaN	NaN	NaN	NaN	NaN	NaN	NaN	NaN
Color2 [A=255, R=169, G=169, B=169]	9	9		P53336	P53336	Putative methyltransferase YGR283C	YGR283C	1	1337				2	2	38.546	0.0012143	2.9295	0	0	0	0	0	0	0	2	2	1	1	0	0.000959254198446518	0.99773786407767	-0.00418154398600024	-0.00122216053792659	0.0182586669013713	0.969129967776584	-0.0540205637613909	-0.018106635850721	0.259205053627224	0.208360086767896	-0.654361089070637	-0.213894960581435
Color2 [A=255, R=169, G=169, B=169]	9	9		P53337	P53337	ER-derived vesicles protein ERV29	ERV29	1	1338				4	4	35.012	0	38.032	3	2	3	4	4	4	0	0	0	0	0	0	NaN	NaN	NaN	NaN	NaN	NaN	NaN	NaN	NaN	NaN	NaN	NaN
Color2 [A=255, R=169, G=169, B=169]	9	9		P53549	P53549	26S protease subunit RPT4	RPT4	1	1340	+		+	14	14	49.408	0	26.603	8	9	9	9	8	8	1	2	5	4	6	5	2.22646349974044	0.000763888888888889	-2.57225926717123	-1.03638547833822	2.75389042254026	0.0129719626168224	-1.50156529744466	-0.681780226937975	4.3706710534975	0.00354356846473029	-2.03691228230794	-0.887255876464514
Color2 [A=255, R=128, G=0, B=64]	9	9	+	P53550	P53550	mRNA-decapping enzyme subunit 2	DCP2	1	1341	+	+	+	20	20	108.67	0	70.903	1	1	4	5	3	1	10	7	13	15	16	13	2.56886762167142	0.000642487046632124	3.45366287231445	1.36962012993825	1.95395788167088	0	4.8586851755778	1.57330649099375	4.25554864392177	0.000104347826086957	4.15617402394613	1.58457778719629
Color2 [A=255, R=169, G=169, B=169]	9	9		P53551	P53551	Histone H1	HHO1	1	1342				3	3	27.803	0	6.9125	2	2	3	1	1	1	1	1	1	2	1	1	0.8476537525712	0.474161383285303	0.621582667032875	0.265570248169166	1.72883880353025	0.517937578027466	-0.5232842763265	-0.244897808297374	0.0436142662084391	0.868971707317073	0.0491491953531877	0.0204856455528742
Color2 [A=255, R=169, G=169, B=169]	9	9		P53598	P53598	Succinyl-CoA ligase [ADP-forming] subunit alpha, mitochondrial	LSC1	1	1343	+	+	+	14	14	35.032	0	122.46	9	8	9	12	11	10	1	4	2	6	8	6	2.26619051474263	0.000596153846153846	-3.41531499226888	-1.30164716380367	3.44265074177853	0.0043677130044843	-1.67604382832845	-0.779721654737353	3.76335475013091	0.00185241730279898	-2.54567941029867	-1.04384840010611
Color2 [A=255, R=169, G=169, B=169]	9	9		P53600	P53600	Coatomer subunit zeta	RET3	1	1344		+		6	6	21.687	0	14.33	2	3	3	4	4	4	1	1	2	3	3	3	0.719218984103609	0.390913946587537	-0.780265808105469	-0.312590832549156	3.19434761426471	0.00495860566448802	-1.66465759277344	-0.766381417112336	2.65297597338967	0.0254209115281501	-1.22246170043945	-0.531548965075687
Color2 [A=255, R=169, G=169, B=169]	9	9		P53617	P53617	Protein NRD1	NRD1	1	1345			+	5	5	63.858	0	11.278	1	1	3	3	3	3	0	0	0	2	1	2	NaN	NaN	NaN	NaN	1.59142917154898	0.578133333333333	-0.469695409138996	-0.21995468242619	1.4751454688552	0.00613143872113677	-2.23727448781331	-0.76928983293854
Color2 [A=255, R=169, G=169, B=169]	9	9		P53622	P53622	Coatomer subunit alpha	COP1	1	1346				37	37	135.61	0	238.89	18	11	15	32	30	28	11	16	20	25	16	24	1.30752572417273	0.448318379160637	-0.620214462280273	-0.279097655773857	0.95309540654707	0.883316742081448	0.170818328857422	0.0819711093507605	0.608716034526469	0.455873598369011	-0.224698066711426	-0.102958591462871
Color2 [A=255, R=169, G=169, B=169]	9	9		P53633	P53633	Prenylated Rab acceptor 1	YIP3	1	1348				4	4	19.411	0	25.313	2	1	1	4	4	4	0	0	0	0	0	0	NaN	NaN	NaN	NaN	NaN	NaN	NaN	NaN	NaN	NaN	NaN	NaN
Color2 [A=255, R=169, G=169, B=169]	9	9		P53691	P53691	Peptidyl-prolyl cis-trans isomerase CPR6	CPR6	1	1349	+	+	+	20	20	42.071	0	81.639	14	14	14	15	15	15	1	2	2	8	2	5	3.60983593989975	0	-6.71065711975098	-2.63933924006988	2.99907934829883	0	-5.61539522806803	-2.11699361999665	6.53246958295886	0	-6.1630261739095	-2.45164864559182
Color2 [A=255, R=169, G=169, B=169]	9	9		P53723	P53723	UPF0674 endoplasmic reticulum membrane protein YNR021W		1	1351	+	+	+	7	7	47.093	0	49.374	6	5	5	6	5	6	1	1	1	1	2	1	3.0076137566104	0	-4.45132064819336	-1.77017978143577	2.47140821351233	0	-3.73179181416829	-1.43595073801153	6.17841785779928	0	-4.09155623118083	-1.72479826597634
Color2 [A=255, R=169, G=169, B=169]	9	9		P53731	P53731	Actin-related protein 2/3 complex subunit 2	ARC35	1	1353				7	7	39.566	0	18.708	4	3	4	5	5	5	0	0	0	0	0	1	NaN	NaN	NaN	NaN	NaN	NaN	NaN	NaN	NaN	NaN	NaN	NaN
Color2 [A=255, R=169, G=169, B=169]	9	9		P53734	P53734	ATP-dependent RNA helicase DBP6	DBP6	1	1355	+		+	6	6	70.361	0	13.113	1	1	2	2	3	2	5	6	3	3	3	2	1.70116709999333	0.00945116279069767	1.84525807698568	0.740560514727415	2.14669117241333	0.0129962546816479	1.57608350118002	0.68202042042758	3.26089136983187	0.00805451448040886	1.71067078908284	0.730093748674682
Color2 [A=255, R=169, G=169, B=169]	9	9		P53738	P53738	Multifunctional methyltransferase subunit TRM112	TRM112	1	1356				2	2	15.066	0	5.388	1	0	1	1	1	1	0	0	0	0	0	0	NaN	NaN	NaN	NaN	NaN	NaN	NaN	NaN	NaN	NaN	NaN	NaN
Color2 [A=255, R=169, G=169, B=169]	9	9		P53741	P53741	UBP3-associated protein BRE5	BRE5	1	1357				5	5	57.673	0	4.1755	3	2	2	2	2	2	0	3	2	1	0	2	0.541358067767666	0.156069324090121	-1.52685610453288	-0.470440868404436	0.637235607387793	0.0293515358361775	-2.16205724080404	-0.612446867072711	1.27948290403978	0.0202853146853147	-1.53981749216716	-0.570242958802035
Color2 [A=255, R=169, G=169, B=169]	9	9		P53742	P53742	Nucleolar GTP-binding protein 2	NOG2	1	1358				6	6	55.488	0	41.223	3	2	2	5	5	4	2	3	3	4	3	3	2.55421785150043	0.306398782343988	-0.763689676920571	-0.360844675498604	0.870269204535686	0.695609167671894	-0.385843912760414	-0.174881161620089	2.85677841936832	0.145181208053691	-0.574766794840492	-0.269665145974282
Color2 [A=255, R=169, G=169, B=169]	9	9		P53834	P53834	Hsp90 co-chaperone HCH1	HCH1	1	1359				8	8	17.246	0	37.136	3	5	5	6	6	6	1	3	2	3	2	3	0.698607792329507	0.104534296028881	-1.53313763936361	-0.510974994620196	2.09312400030751	0.0125056603773585	-1.59726905822754	-0.686621550585846	1.97623293444505	0.0145231689088191	-1.56520334879557	-0.626347802792171
Color2 [A=255, R=169, G=169, B=169]	9	9		P53845	P53845	Protein transport protein YIF1	YIF1	1	1360				2	2	35.498	0	7.8718	1	0	1	1	1	0	0	0	0	0	0	0	NaN	NaN	NaN	NaN	NaN	NaN	NaN	NaN	NaN	NaN	NaN	NaN
Color2 [A=255, R=169, G=169, B=169]	9	9		P53852	P53852	Cysteine--tRNA ligase		1	1363		+	+	28	28	87.529	0	139.44	14	14	15	25	22	22	0	0	1	0	2	3	NaN	NaN	NaN	NaN	5.06507208893697	0	-6.43518892923991	-2.89460841111318	7.17463297889432	0	-6.68728637695313	-2.69970289353013
Color2 [A=255, R=169, G=169, B=169]	9	9		P53860	P53860	Phosphatidylinositol transfer protein PDR16	PDR16	1	1365		+	+	14	14	40.713	0	67.011	7	6	5	12	12	11	0	2	0	4	3	2	NaN	NaN	NaN	NaN	3.07371384221203	0	-4.13064829508464	-1.67982925047197	5.18687218378788	0	-4.42945607503255	-1.75934340858294
Color2 [A=255, R=169, G=169, B=169]	9	9		P53866	P53866	Protein SQS1	SQS1	1	1366	+		+	4	4	86.949	0	10.856	0	0	1	0	0	0	1	2	3	3	2	3	1.26404343862572	0.0094292343387471	2.0418841044108	0.740348814737387	0.702348055894965	0.299678224687933	0.985581715901692	0.373316032571612	2.81790067951685	0.00729166666666667	1.79893366495768	0.744365400000749
Color2 [A=255, R=169, G=169, B=169]	9	9		P53868	P53868	Alpha-1,2-mannosyltransferase ALG9	ALG9	1	1367				2	2	63.776	0.00061881	3.2459	1	1	1	1	1	0	0	0	0	0	0	0	NaN	NaN	NaN	NaN	NaN	NaN	NaN	NaN	NaN	NaN	NaN	NaN
Color2 [A=255, R=169, G=169, B=169]	9	9		P53877	P53877	Pre-rRNA-processing protein IPI3	IPI3	1	1370			+	3	3	61.772	0	12.178	2	3	2	1	1	2	1	1	1	0	0	0	1.60672171366128	0.305536585365854	-0.807512283325195	-0.36207414370284	NaN	NaN	NaN	NaN	1.59344752393658	0.00303267973856209	-2.82237116495768	-0.917446834197742
Color2 [A=255, R=169, G=169, B=169]	9	9		P53883	P53883	Nucleolar protein 13	NOP13	1	1372	+	+	+	15	15	45.609	0	38.195	2	2	3	9	11	10	10	11	11	12	10	10	2.63030325339443	0.00046969696969697	2.59833844502767	1.09273399611652	4.12105250154816	0.00140438871473354	2.13965225219727	1.00534801841752	6.44880080013981	0.00163779527559055	2.36899534861247	1.07603193631468
Color2 [A=255, R=169, G=169, B=169]	9	9		P53889	P53889	Uncharacterized mitochondrial hydrolase FMP41	FMP41	1	1373				4	4	28.792	0	14.595	3	2	2	3	3	3	1	1	1	1	1	1	0.121388895875875	0.956412935323383	0.0746014912923201	0.0335390717503951	1.47474020149567	0.361639784946237	0.737698872884117	0.330519364708964	1.19503182406328	0.253127001067236	0.406150182088219	0.185039613923791
Color2 [A=255, R=169, G=169, B=169]	9	9		P53890	P53890	Bud neck protein 5	BNI5	1	1374				2	2	49.694	0.0046674	2.2751	1	1	1	1	0	2	0	0	0	0	0	0	NaN	NaN	NaN	NaN	NaN	NaN	NaN	NaN	NaN	NaN	NaN	NaN
Color2 [A=255, R=169, G=169, B=169]	9	9		P53900	P53900	Prefoldin subunit 4	GIM3	1	1375				5	5	15.18	0	9.5653	3	2	3	4	4	5	0	0	0	0	0	0	NaN	NaN	NaN	NaN	NaN	NaN	NaN	NaN	NaN	NaN	NaN	NaN
Color2 [A=255, R=169, G=169, B=169]	9	9		P53903	P53903	Processing of GAS1 and ALP protein 2	PGA2	1	1377				2	2	15.053	0	10.071	1	2	2	0	0	0	0	0	0	0	0	0	NaN	NaN	NaN	NaN	NaN	NaN	NaN	NaN	NaN	NaN	NaN	NaN
Color2 [A=255, R=128, G=0, B=64]	9	9	+	P53905	P53905	U6 snRNA-associated Sm-like protein LSm7	LSM7	1	1378	+	+	+	6	6	13.006	0	24.196	2	1	2	2	2	2	4	4	5	4	3	3	2.09977691475144	0.00146308724832215	2.56852149963379	1.01828774348523	4.05974578761578	0	3.75078010559082	1.6796782506249	5.27919992663863	0.00035016835016835	3.1596508026123	1.33850911400037
Color2 [A=255, R=169, G=169, B=169]	9	9		P53909	P53909	Adenine deaminase	AAH1	1	1379	+		+	8	8	39.635	0	35.964	4	5	5	6	8	7	0	1	2	1	0	0	1.85631424370646	0.000568807339449541	-3.54452641805013	-1.24455360722845	NaN	NaN	NaN	NaN	5.24765408136262	3.55555555555556E-05	-4.06536515553793	-1.64741708371705
Color2 [A=255, R=169, G=169, B=169]	9	9		P53912;P25608;P54007	P53912	Uncharacterized protein YNL134C		3	1380				9	9	41.164	0	37.692	4	6	6	6	5	6	0	0	0	0	0	0	NaN	NaN	NaN	NaN	NaN	NaN	NaN	NaN	NaN	NaN	NaN	NaN
Color2 [A=255, R=169, G=169, B=169]	9	9		P53914	P53914	UPF0202 protein KRE33	KRE33	1	1381	+	+	+	55	55	119.35	0	323.31	14	14	16	27	22	25	37	44	44	53	40	51	5.08425617276099	0	3.89330546061198	1.82482206205894	4.41449179369683	0	3.66310946146647	1.67636336973834	10.028291243871	0	3.77820746103922	1.76767166844211
Color2 [A=255, R=169, G=169, B=169]	9	9		P53920	P53920	Pro-apoptotic serine protease NMA111	NMA111	1	1382				7	7	110.88	0	20.02	2	4	1	5	5	6	0	0	0	0	0	0	NaN	NaN	NaN	NaN	NaN	NaN	NaN	NaN	NaN	NaN	NaN	NaN
Color2 [A=255, R=169, G=169, B=169]	9	9		P53927	P53927	Ribosome biogenesis protein 15	NOP15	1	1383		+		5	5	25.447	0	29.912	2	2	1	3	3	3	2	2	2	4	3	4	3.65079300072607	0.0611132437619962	1.1851437886556	0.566095977642716	2.29659837513401	0.00624948875255624	1.68060874938965	0.730354396906895	5.15210888461133	0.0119504643962848	1.43287626902262	0.660623110412991
Color2 [A=255, R=169, G=169, B=169]	9	9		P53929	P53929	Uncharacterized protein YNL108C		1	1384				4	4	30.748	0	8.5923	2	3	1	2	3	3	0	1	0	0	0	0	NaN	NaN	NaN	NaN	NaN	NaN	NaN	NaN	NaN	NaN	NaN	NaN
Color2 [A=255, R=169, G=169, B=169]	9	9		P53941	P53941	U3 small nucleolar ribonucleoprotein protein IMP4	IMP4	1	1385		+	+	6	6	33.482	0	7.9438	2	1	2	4	4	4	4	5	5	5	5	5	0.976249786031808	0.0561325536062378	1.60017649332682	0.57808261619609	3.4943108351603	0.000823529411764706	2.5069268544515	1.13079702527548	3.48934025055288	0.00510575139146568	1.88216336568196	0.800282059369936
Color2 [A=255, R=169, G=169, B=169]	9	9		P53952	P53952	Uncharacterized protein YNL050C		1	1387				4	4	31.437	0	5.1631	2	1	1	0	0	0	1	1	1	2	2	2	0.857050127824039	0.482599713055954	0.605469385782879	0.260039435446125	NaN	NaN	NaN	NaN	0.372172771156948	0.0784407582938389	-1.30125776926677	-0.3652464924019
Color2 [A=255, R=169, G=169, B=169]	9	9		P53953	P53953	SED5-binding protein 2	SFB2	1	1388				4	4	98.942	0	3.8203	0	0	0	0	0	0	2	4	3	2	1	0	1.86702112385749	0.0114838709677419	1.75502967834473	0.726167665524254	0.94628640565495	0.286772663877266	0.938614527384438	0.380920519886931	0.719393923137964	0.0829424206815511	0.954659144083656	0.356175804992239
Color2 [A=255, R=169, G=169, B=169]	9	9		P53971	P53971	FKBP12-associated protein 1	FAP1	1	1390				2	2	108.49	0	4.1683	0	0	0	0	0	0	0	1	2	1	1	0	0.0846169166178628	0.891658291457286	-0.18455696105957	-0.0665615614413181	0.135781364463238	0.831462340672074	-0.331350962320961	-0.114244538431081	0.0694092740241415	0.656131605184447	-0.162704149881996	-0.057058040222536
Color2 [A=255, R=169, G=169, B=169]	9	9		P53981	P53981	Uncharacterized phosphatase YNL010W		1	1393	+	+	+	17	17	27.48	0	57.825	13	13	12	14	13	14	1	4	4	6	3	7	2.42400329899905	0	-5.29003079732259	-1.84036913887232	1.6842548679408	0	-3.95219993591309	-1.28910692902694	4.4325327316908	0	-4.62111536661784	-1.73745835407398
Color2 [A=255, R=169, G=169, B=169]	9	9		P54000	P54000	RNA polymerase II transcriptional coactivator SUB1	SUB1	1	1394		+	+	4	4	33.102	0	18.398	1	1	1	2	3	2	0	0	0	0	1	1	NaN	NaN	NaN	NaN	1.27878747074315	0.00550749464668094	-2.09145164489746	-0.755839902807917	2.92675777048428	0.00475373134328358	-1.99292405446371	-0.815067383738511
Color2 [A=255, R=169, G=169, B=169]	9	9		P54113	P54113	Bifunctional purine biosynthesis protein ADE16;Phosphoribosylaminoimidazolecarboxamide formyltransferase;IMP cyclohydrolase	ADE16	1	1395	+		+	25	18	65.282	0	150.86	19	18	17	19	19	20	1	0	1	0	0	0	3.81778886320345	0	-4.0207773844401	-1.75753467864319	NaN	NaN	NaN	NaN	6.61701537598837	0	-5.33750375111898	-2.19118668710282
Color2 [A=255, R=169, G=169, B=169]	9	9		P54115	P54115	Magnesium-activated aldehyde dehydrogenase, cytosolic	ALD6	1	1396	+	+	+	41	41	54.414	0	323.31	37	37	33	38	39	38	3	9	7	13	7	9	6.80932522939414	0	-7.13315200805664	-3.41221582721554	3.573315421518	0	-6.24709002176921	-2.48290169955091	8.8226130592883	0	-6.69012101491293	-2.88046900325173
Color2 [A=255, R=169, G=169, B=169]	9	9		P54781	P54781	Cytochrome P450 61	ERG5	1	1398				4	4	61.334	0	17.358	2	2	2	2	3	3	0	0	0	0	0	0	NaN	NaN	NaN	NaN	NaN	NaN	NaN	NaN	NaN	NaN	NaN	NaN
Color2 [A=255, R=169, G=169, B=169]	9	9		P54783	P54783	D-arabinono-1,4-lactone oxidase	ALO1	1	1399				11	11	59.493	0	33.736	6	3	5	9	8	9	0	0	0	0	0	0	NaN	NaN	NaN	NaN	NaN	NaN	NaN	NaN	NaN	NaN	NaN	NaN
Color2 [A=255, R=169, G=169, B=169]	9	9		P54837	P54837	Endoplasmic reticulum vesicle protein 25	ERV25	1	1400		+	+	4	4	24.106	0	8.1419	2	3	1	4	4	3	0	1	0	1	1	1	NaN	NaN	NaN	NaN	2.52959510090441	0.00429176470588235	-1.83723068237305	-0.804277687334454	2.03732677191042	0.00184841075794621	-2.99003760019938	-1.02097615128143
Color2 [A=255, R=169, G=169, B=169]	9	9		P54838	P54838	Dihydroxyacetone kinase 1	DAK1	1	1401				25	25	62.206	0	142.01	18	18	20	22	21	21	0	0	0	0	0	0	NaN	NaN	NaN	NaN	NaN	NaN	NaN	NaN	NaN	NaN	NaN	NaN
Color2 [A=255, R=169, G=169, B=169]	9	9		P54839	P54839	Hydroxymethylglutaryl-CoA synthase	ERG13	1	1402	+	+	+	28	28	55.013	0	265.86	22	20	20	25	25	24	1	2	1	2	1	2	2.63125824224307	0	-7.85523732503255	-2.50040726531195	5.24260025250088	0	-9.94458262125651	-4.30268977788135	7.14008023800823	0	-8.89990997314453	-3.37092855261427
Color2 [A=255, R=169, G=169, B=169]	9	9		P54860	P54860	E4 ubiquitin-protein ligase UFD2	UFD2	1	1404				2	2	109.91	0	8.9576	0	0	0	2	2	1	0	0	0	0	0	0	NaN	NaN	NaN	NaN	NaN	NaN	NaN	NaN	NaN	NaN	NaN	NaN
Color2 [A=255, R=169, G=169, B=169]	9	9		P54861	P54861	Dynamin-related protein DNM1	DNM1	1	1405				6	5	84.971	0	12.94	3	3	4	2	3	2	0	0	0	0	2	1	NaN	NaN	NaN	NaN	NaN	NaN	NaN	NaN	NaN	NaN	NaN	NaN
Color2 [A=255, R=169, G=169, B=169]	9	9		P54885	P54885	Gamma-glutamyl phosphate reductase	PRO2	1	1406				23	23	49.74	0	202.09	16	15	16	21	17	19	0	0	0	0	0	0	NaN	NaN	NaN	NaN	NaN	NaN	NaN	NaN	NaN	NaN	NaN	NaN
Color2 [A=255, R=0, G=255, B=0]	9	9		P56628	P56628	60S ribosomal protein L22-B	RPL22B	1	1409		+		6	3	13.826	0	85.08	5	5	5	5	4	5	4	4	5	5	5	6	2.63724033189759	0.416240469208211	0.621681213378906	0.297452939519621	2.28509033492607	0.0100197238658777	1.62120183308919	0.707151783872966	3.29404822401884	0.03025814863103	1.12144152323405	0.504563883578519
Color2 [A=255, R=128, G=0, B=64]	9	9	+	P57743	P57743	U6 snRNA-associated Sm-like protein LSm3	LSM3	1	1410	+	+	+	4	4	10.03	0	7.227	2	0	2	4	2	1	2	3	3	3	4	4	2.68725383079729	0	3.45063018798828	1.3888560995306	2.04856069929735	0.000783216783216783	2.81053098042806	1.08466696683609	4.20410644379089	0.000347826086956522	3.35543632507324	1.33676550075846
Color2 [A=255, R=169, G=169, B=169]	9	9		P57744	P57744	Mitochondrial import inner membrane translocase subunit TIM8	TIM8	1	1411				2	2	9.7638	0	43.994	1	1	1	2	2	1	0	0	0	0	0	0	NaN	NaN	NaN	NaN	NaN	NaN	NaN	NaN	NaN	NaN	NaN	NaN
Color2 [A=255, R=169, G=169, B=169]	9	9		P60010	P60010	Actin	ACT1	1	1412	+	+	+	25	25	41.689	0	323.31	22	21	21	24	24	23	9	13	12	19	14	19	4.47258944993622	0	-4.08006032307943	-1.8550876996796	5.09688554634096	0	-3.20013236999512	-1.51740214339927	8.07857739062269	3.57142857142857E-05	-3.64009634653727	-1.64767928152609
Color2 [A=255, R=169, G=169, B=169]	9	9		P61830	P61830	Histone H3	HHT1	1	1413				6	6	15.356	0	91.863	3	3	2	5	5	6	3	1	3	4	5	5	0.0753043380066571	0.854415384615385	0.321043014526367	0.0917735339260748	1.01752677583998	0.600858895705522	0.466479619344074	0.210582770040999	0.160055872816509	0.367095435684647	0.393761316935219	0.132817998635211
Color2 [A=255, R=169, G=169, B=169]	9	9		P80210	P80210	Adenylosuccinate synthetase	ADE12	1	1416			+	24	24	48.279	0	163.12	18	19	18	21	20	22	0	1	0	0	0	1	NaN	NaN	NaN	NaN	NaN	NaN	NaN	NaN	6.08616660230003	0	-6.01720364888509	-2.35044119049915
Color2 [A=255, R=169, G=169, B=169]	9	9		P80428	P80428	Actin-related protein 4	ARP4	1	1417				3	3	54.831	0	7.0529	0	1	1	2	3	2	0	0	1	1	1	0	NaN	NaN	NaN	NaN	0.639307061711131	0.0851097178683386	-1.69494247436523	-0.530302596017328	0.867698852944051	0.0255454545454545	-1.5769100189209	-0.530680240391195
Color2 [A=255, R=169, G=169, B=169]	9	9		P80967	P80967	Mitochondrial import receptor subunit TOM5	TOM5	1	1418				4	4	5.9849	0	11.167	2	3	3	1	1	2	0	0	0	0	0	0	NaN	NaN	NaN	NaN	NaN	NaN	NaN	NaN	NaN	NaN	NaN	NaN
Color2 [A=255, R=169, G=169, B=169]	9	9		P87108	P87108	Mitochondrial import inner membrane translocase subunit TIM10	TIM10	1	1421				2	2	10.305	0	11.036	2	1	2	1	1	1	0	0	0	0	0	0	NaN	NaN	NaN	NaN	NaN	NaN	NaN	NaN	NaN	NaN	NaN	NaN
Color2 [A=255, R=169, G=169, B=169]	9	9		P89105	P89105	RNA polymerase-associated protein CTR9	CTR9	1	1422		+	+	8	8	124.71	0	26.608	5	5	4	6	5	6	1	1	2	3	0	4	2.87559164992689	0.0509249011857707	-1.28245099385579	-0.593574942965086	1.75779768935556	0.00140880503144654	-2.7101141611735	-1.00598225575004	1.88982640064039	0.00474766355140187	-2.23785082499186	-0.816458816765613
Color2 [A=255, R=169, G=169, B=169]	9	9		P89886	P89886	Translation machinery-associated protein 20	TMA20	1	1423		+	+	9	9	20.277	0	44.118	6	7	5	8	9	8	0	0	0	2	4	2	NaN	NaN	NaN	NaN	2.33637329723278	0	-3.68549601236979	-1.39401126874283	4.51062524017534	0	-4.71752198537191	-1.77395958017939
Color2 [A=255, R=169, G=169, B=169]	9	9		Q00055	Q00055	Glycerol-3-phosphate dehydrogenase [NAD(+)] 1	GPD1	1	1424	+	+	+	12	12	42.868	0	91.121	12	11	11	10	10	9	1	2	2	5	1	3	5.73981236311579	0	-5.05236625671387	-2.38466861603785	2.70049098275111	0	-5.47272745768229	-1.98126982276628	7.43085042511164	0	-5.26254685719808	-2.23653532864393
Color2 [A=255, R=169, G=169, B=169]	9	9		Q00245	Q00245	GTP-binding protein RHO3	RHO3	1	1425			+	8	8	25.312	0	32.994	5	5	5	7	6	6	0	2	0	0	1	0	NaN	NaN	NaN	NaN	NaN	NaN	NaN	NaN	5.09878898626507	0	-5.26570796966553	-2.00244711008785
Color2 [A=255, R=169, G=169, B=169]	9	9		Q00246	Q00246	GTP-binding protein RHO4	RHO4	1	1426				2	2	32.185	0	15.973	0	0	0	2	2	2	0	0	0	0	0	0	NaN	NaN	NaN	NaN	NaN	NaN	NaN	NaN	NaN	NaN	NaN	NaN
Color2 [A=255, R=169, G=169, B=169]	9	9		Q00402	Q00402	Nuclear migration protein NUM1	NUM1	1	1428				7	7	313.03	0	17.554	3	3	4	4	4	5	1	3	1	5	3	4	1.80411701784115	0.229466448445172	-0.936578114827476	-0.419566839892306	0.629057195030321	0.729259171597633	-0.357185363769531	-0.158349287002675	0.942005612040243	0.142984269662921	-0.6468817392985	-0.272499012975912
Color2 [A=255, R=169, G=169, B=169]	9	9		Q00711;P47052	Q00711;P47052	Succinate dehydrogenase [ubiquinone] flavoprotein subunit, mitochondrial;Succinate dehydrogenase [ubiquinone] flavoprotein subunit 2, mitochondrial	SDH1	2	1429		+	+	2	2	70.229	0	10.314	0	0	0	1	1	1	0	1	1	1	1	1	0.275370437976658	0.248833333333333	1.96560287475586	0.403989338744908	3.23860015264685	0	4.59931246439616	1.86726132676775	2.25403203321866	0.000422442244224422	4.22959677378337	1.32059064682748
Color2 [A=255, R=169, G=169, B=169]	9	9		Q00764	Q00764	Alpha,alpha-trehalose-phosphate synthase [UDP-forming] 56 kDa subunit	TPS1	1	1430		+	+	14	14	56.147	0	74.27	8	9	8	10	10	10	0	2	0	4	0	1	NaN	NaN	NaN	NaN	2.0830085032339	0	-3.97378412882487	-1.41058661570456	4.50716735359509	0	-4.88608868916829	-1.82077830443648
Color2 [A=255, R=169, G=169, B=169]	9	9		Q00916	Q00916	U1 small nuclear ribonucleoprotein 70 kDa homolog	SNP1	1	1432	+			5	5	34.447	0	18.792	0	0	0	0	0	0	2	4	4	2	0	1	2.83707267235529	0.000574074074074074	3.01797866821289	1.26446819434359	0.228817679603244	0.558433705080545	0.747871398925781	0.227997538513695	0.849754500748791	0.0248313090418354	1.61052385965983	0.535338233666785
Color2 [A=255, R=169, G=169, B=169]	9	9		Q00955	Q00955	Acetyl-CoA carboxylase;Biotin carboxylase	ACC1	1	1433				111	111	250.35	0	323.31	67	66	71	93	89	84	48	62	67	79	58	72	2.34365778301797	0.562510460251046	-0.467714945475258	-0.224719525509771	0.365876957766542	0.952300326441785	-0.0664482116699219	-0.0320096060970951	1.87223509531048	0.379212371134021	-0.267081578572594	-0.127843637325223
Color2 [A=255, R=169, G=169, B=169]	9	9		Q01080	Q01080	DNA-directed RNA polymerase I subunit RPA49	RPA49	1	1434		+		16	16	46.65	0	73.844	10	10	11	12	13	9	11	13	8	13	12	13	0.685955207848621	0.73939973439575	0.327360788981121	0.147652231488047	2.67969632101353	0.00396899224806202	1.99432563781738	0.874194426310867	2.02113001629374	0.0327557840616967	1.16084321339925	0.491258560251185
Color2 [A=255, R=169, G=169, B=169]	9	9		Q01476	Q01476	Ubiquitin carboxyl-terminal hydrolase 2	UBP2	1	1435				3	3	146.35	0	7.5515	1	0	1	1	2	2	1	0	0	0	0	0	NaN	NaN	NaN	NaN	NaN	NaN	NaN	NaN	NaN	NaN	NaN	NaN
Color2 [A=255, R=169, G=169, B=169]	9	9		Q01477	Q01477	Ubiquitin carboxyl-terminal hydrolase 3	UBP3	1	1436				12	12	101.92	0	31.756	7	6	7	8	5	6	3	5	4	5	5	5	0.43963124540337	0.655430894308943	0.447232564290367	0.183562050246896	0.480445076075365	0.882828828828829	0.171785990397137	0.0797028334014878	0.754417573025538	0.3485	0.30950927734375	0.139887512979408
Color2 [A=255, R=169, G=169, B=169]	9	9		Q01532	Q01532	Cysteine proteinase 1, mitochondrial	LAP3	1	1437	+		+	9	9	55.482	0	36.25	5	6	5	9	8	8	2	1	0	1	0	0	1.67424123073812	0.000774647887323944	-2.89998245239258	-1.0402892941476	NaN	NaN	NaN	NaN	3.84623002249585	0.000132780082987552	-4.13431930541992	-1.53372420010064
Color2 [A=255, R=169, G=169, B=169]	9	9		Q01560	Q01560	Nucleolar protein 3	NPL3	1	1438				14	14	45.407	0	217.56	9	9	8	11	10	10	8	11	12	8	8	10	2.02084482749095	0.10841726618705	1.13946278889974	0.507761081952177	0.083266729150095	0.941192139737991	-0.0940144856770857	-0.0391800472608736	0.835229528646611	0.19503598691385	0.522724151611328	0.224180480453171
Color2 [A=255, R=169, G=169, B=169]	9	9		Q01662	Q01662	Methionine aminopeptidase 1	MAP1	1	1440		+	+	19	19	43.373	0	125.42	12	10	13	14	16	15	0	2	0	1	0	1	NaN	NaN	NaN	NaN	3.76469690707719	0	-4.71913274129232	-2.00952616774364	6.91936512519935	0	-5.70283222198486	-2.34423733864802
Color2 [A=255, R=169, G=169, B=169]	9	9		Q01852	Q01852	Mitochondrial import inner membrane translocase subunit TIM44	TIM44	1	1441				5	5	48.854	0	13.635	2	2	2	2	2	3	0	0	0	0	0	0	NaN	NaN	NaN	NaN	NaN	NaN	NaN	NaN	NaN	NaN	NaN	NaN
Color2 [A=255, R=0, G=255, B=255]	9	9		Q01855	Q01855	40S ribosomal protein S15	RPS15	1	1442		+		7	7	16.002	0	198.12	6	6	6	6	6	6	5	7	5	7	6	7	2.91541455931793	0.0480558882235529	1.30228805541992	0.603146202556493	5.38238840395816	0.00453023255813953	1.63260332743327	0.797506234778131	4.83546603792082	0.011309262166405	1.46744569142659	0.670674996792624
Color2 [A=255, R=169, G=169, B=169]	9	9		Q01939	Q01939	26S protease regulatory subunit 8 homolog	RPT6	1	1443	+		+	16	16	45.271	0	60.339	10	8	10	13	12	13	2	5	4	4	2	2	2.12670436192895	0.0036100278551532	-2.12409655253093	-0.876102342578462	2.90239711459983	0.0175063063063063	-1.43213208516439	-0.658025168263729	4.20943445066528	0.00555277280858676	-1.77811431884766	-0.783337721909327
Color2 [A=255, R=169, G=169, B=169]	9	9		Q01976	Q01976	ADP-ribose pyrophosphatase	YSA1	1	1444				3	3	26.087	0	8.8422	0	3	2	2	2	2	0	0	0	0	0	0	NaN	NaN	NaN	NaN	NaN	NaN	NaN	NaN	NaN	NaN	NaN	NaN
Color2 [A=255, R=169, G=169, B=169]	9	9		Q02046	Q02046	Methylenetetrahydrofolate dehydrogenase [NAD(+)]	MTD1	1	1445				5	5	36.239	0	13.052	4	3	3	1	1	1	0	0	0	0	0	0	NaN	NaN	NaN	NaN	NaN	NaN	NaN	NaN	NaN	NaN	NaN	NaN
Color2 [A=255, R=169, G=169, B=169]	9	9		Q02159	Q02159	Ubiquitin-conjugating enzyme E2 7	UBC7	1	1446				3	3	18.52	0	4.1354	3	2	2	1	1	0	1	0	1	0	0	0	NaN	NaN	NaN	NaN	NaN	NaN	NaN	NaN	NaN	NaN	NaN	NaN
Color2 [A=255, R=169, G=169, B=169]	9	9		Q02196	Q02196	Adenylyl-sulfate kinase	MET14	1	1447				4	4	23.06	0	9.0084	3	3	4	2	2	2	0	0	0	1	0	0	NaN	NaN	NaN	NaN	NaN	NaN	NaN	NaN	NaN	NaN	NaN	NaN
Color2 [A=255, R=169, G=169, B=169]	9	9		Q02199	Q02199	Nucleoporin NUP49/NSP49	NUP49	1	1448				2	2	49.142	0	27.093	2	1	2	2	2	2	0	0	0	1	0	0	NaN	NaN	NaN	NaN	NaN	NaN	NaN	NaN	NaN	NaN	NaN	NaN
Color2 [A=255, R=169, G=169, B=169]	9	9		Q02201	Q02201	Oxysterol-binding protein homolog 6	OSH6	1	1449				5	4	51.587	0	3.4219	3	2	2	2	2	1	0	1	1	0	0	0	NaN	NaN	NaN	NaN	NaN	NaN	NaN	NaN	NaN	NaN	NaN	NaN
Color2 [A=255, R=169, G=169, B=169]	9	9		Q02260	Q02260	Small nuclear ribonucleoprotein Sm D1	SMD1	1	1451	+	+	+	4	4	16.275	0	8.9261	3	2	2	1	0	2	3	4	3	3	3	3	2.7010629516885	0.00211003236245955	2.3149242401123	0.996821442784376	2.75469147174682	0	3.11578623453776	1.28761179737348	3.46822724359729	0.00115759312320917	2.94381173451742	1.15268126189517
Color2 [A=255, R=0, G=255, B=0]	9	9		Q02326	Q02326	60S ribosomal protein L6-A	RPL6A	1	1452	+		+	16	6	19.961	0	179.37	11	12	11	15	14	14	11	11	12	12	12	12	3.27979543181651	0.00359585492227979	1.80132548014323	0.827435597813196	3.44181792181792	0.0129236499068901	1.44932746887207	0.680634635294901	7.27124767558194	0.00612056737588652	1.62532647450765	0.769101642056766
Color2 [A=255, R=169, G=169, B=169]	9	9		Q02354	Q02354	U3 small nucleolar RNA-associated protein 6	UTP6	1	1453	+	+	+	6	6	52.418	0	8.0332	0	0	0	1	1	1	4	5	6	5	5	4	2.15223126249878	0.00376151761517615	2.05302174886068	0.854168180743034	2.95152413502464	0.00454079254079254	1.76512082417806	0.798309675870053	4.40339278470776	0.00256880733944954	2.20163218180339	0.950286173410869
Color2 [A=255, R=169, G=169, B=169]	9	9		Q02486	Q02486	ARS-binding factor 2, mitochondrial	ABF2	1	1455	+	+	+	9	9	21.561	0	25.738	4	4	4	9	9	8	1	3	0	2	4	2	1.44674650806381	0.000601941747572815	-4.54213587443034	-1.31320436748133	1.97730517043533	0.00254022988505747	-2.37659136454264	-0.94158014093023	2.22120209048285	0.000907462686567164	-3.66555976867676	-1.19946736707371
Color2 [A=255, R=169, G=169, B=169]	9	9		Q02629	Q02629	Nucleoporin NUP100/NSP100	NUP100	1	1456				2	2	99.987	0	9.8818	2	2	1	1	1	1	0	0	0	0	0	0	NaN	NaN	NaN	NaN	NaN	NaN	NaN	NaN	NaN	NaN	NaN	NaN
Color2 [A=255, R=169, G=169, B=169]	9	9		Q02642	Q02642	Nascent polypeptide-associated complex subunit beta-1	EGD1	1	1458	+	+	+	9	9	17.02	0	169.67	8	8	8	7	6	7	2	3	3	4	2	5	3.74596798993035	0	-4.36616071065267	-1.87720682118401	2.230136541296	0	-5.58749834696452	-1.83531304847697	5.57882256929503	0	-4.97682952880859	-1.97017216901526
Color2 [A=255, R=169, G=169, B=169]	9	9		Q02724	Q02724	Ubiquitin-like-specific protease 1	ULP1	1	1459				3	3	72.377	0.0029727	2.5667	0	0	0	1	1	2	0	0	0	0	0	1	NaN	NaN	NaN	NaN	NaN	NaN	NaN	NaN	NaN	NaN	NaN	NaN
Color2 [A=255, R=169, G=169, B=169]	9	9		Q02725	Q02725	Vacuolar transporter chaperone 3	VTC3	1	1460	+			34	34	96.552	0	221.66	17	15	18	31	30	30	4	6	4	25	24	26	2.92977933875367	0	-3.88538487752279	-1.57255388403755	0.249085698130882	0.911647714604236	0.138137817382813	0.0622343139554127	1.09752324324151	0.0138798798798799	-1.87362353006998	-0.63269243839073
Color2 [A=255, R=0, G=255, B=0]	9	9		Q02753	Q02753	60S ribosomal protein L21-A	RPL21A	1	1461	+		+	12	12	18.242	0	112.55	10	10	10	12	12	12	10	11	11	11	10	12	3.34775682167016	0.00211688311688312	2.20232327779134	0.997498198533975	4.09605832129325	0.014003696857671	1.40656534830729	0.674430780549901	5.44847159087576	0.00463157894736842	1.80444431304932	0.821256165482754
Color2 [A=255, R=169, G=169, B=169]	9	9		Q02776	Q02776	Mitochondrial import inner membrane translocase subunit TIM50	TIM50	1	1462				5	5	55.098	0	22.995	2	2	2	4	5	3	0	0	0	2	0	0	NaN	NaN	NaN	NaN	NaN	NaN	NaN	NaN	NaN	NaN	NaN	NaN
Color2 [A=255, R=169, G=169, B=169]	9	9		Q02784	Q02784	Monothiol glutaredoxin-5, mitochondrial	GRX5	1	1463				2	2	16.931	0	12.182	0	0	0	2	2	2	0	0	0	0	0	0	NaN	NaN	NaN	NaN	NaN	NaN	NaN	NaN	NaN	NaN	NaN	NaN
Color2 [A=255, R=169, G=169, B=169]	9	9		Q02785	Q02785	ATP-dependent permease PDR12	PDR12	1	1464			+	6	5	171.06	0	12.282	1	1	2	6	5	5	0	0	0	1	0	1	NaN	NaN	NaN	NaN	1.3592793629672	0.0145561694290976	-1.74460093180339	-0.671068618069947	2.27106651440423	0.00240371229698376	-2.65194956461589	-0.964644314261791
Color2 [A=255, R=169, G=169, B=169]	9	9		Q02793	Q02793	Antiviral protein SKI8	SKI8	1	1465		+	+	4	4	44.231	0	7.4043	0	0	0	2	2	1	1	3	2	1	1	2	2.46651342923847	0.198507462686567	0.947895050048828	0.440354684293586	1.88043918913805	0.000379446640316206	3.43127314249674	1.222154665423	1.60922016842705	0.00993800978792822	1.88068103790283	0.693601938946299
Color2 [A=255, R=169, G=169, B=169]	9	9		Q02795	Q02795	Dolichyl-diphosphooligosaccharide--protein glycosyltransferase subunit SWP1	SWP1	1	1466				3	3	31.653	0	9.6747	1	1	1	3	3	3	0	0	0	0	1	0	NaN	NaN	NaN	NaN	NaN	NaN	NaN	NaN	NaN	NaN	NaN	NaN
Color2 [A=255, R=169, G=169, B=169]	9	9		Q02821	Q02821	Importin subunit alpha	SRP1	1	1468				17	17	60.441	0	110.67	10	11	10	15	16	15	6	8	8	12	3	10	1.8347146330732	0.194090150250417	-0.997426986694336	-0.444845518927617	1.02808175473654	0.409130779392338	-0.703266779581707	-0.302976625718505	2.35199319704603	0.0707081339712919	-0.85034688313802	-0.380837485978232
Color2 [A=255, R=169, G=169, B=169]	9	9		Q02892	Q02892	Nucleolar GTP-binding protein 1	NOG1	1	1472				20	20	74.409	0	70.893	11	11	10	13	12	12	10	12	10	13	12	13	0.937966084659332	0.735125333333333	0.325518925984699	0.150543512563825	0.641736649374987	0.842459770114943	0.230096181233723	0.106435026350001	1.36488436860459	0.371668737060041	0.277807553609215	0.131040013924382
Color2 [A=255, R=169, G=169, B=169]	9	9		Q02908	Q02908	Elongator complex protein 3	ELP3	1	1473		+	+	7	7	63.656	0	15.374	2	2	1	6	6	7	0	0	1	5	1	1	NaN	NaN	NaN	NaN	3.98525152776587	0.00572033898305085	-1.57403628031413	-0.748778748590751	1.82149797360842	0.00578966131907308	-2.11525535583496	-0.776999316260688
Color2 [A=255, R=169, G=169, B=169]	9	9		Q02931	Q02931	NET1-associated nuclear protein 1	NAN1	1	1474	+	+	+	21	21	101.24	0	75.915	8	5	9	12	14	13	14	15	16	17	14	19	3.39579987540801	0.00265853658536585	2.0858039855957	0.951844437868978	3.33697167922983	0.00312605042016807	2.01175244649252	0.918155961451597	7.78873549113698	0.00239814814814815	2.04877821604411	0.963604977582176
Color2 [A=255, R=169, G=169, B=169]	9	9		Q03034	Q03034	Ferulic acid decarboxylase 1	FDC1	1	1477		+	+	3	3	56.163	0	13.268	1	1	2	2	2	2	1	1	1	1	1	1	2.69820825910049	0.0142538975501114	1.56480407714844	0.70542333488041	4.39339055973016	0.0031	1.92089335123698	0.915457142813869	4.86452897748197	0.00551971326164875	1.74284871419271	0.784505063378725
Color2 [A=255, R=169, G=169, B=169]	9	9		Q03048	Q03048	Cofilin	COF1	1	1478	+	+	+	9	9	15.901	0	147.03	8	8	8	6	6	6	1	3	2	4	3	3	3.88462008118694	0	-6.97880045572916	-2.81372640895192	5.92711032126201	0	-7.48378245035807	-3.46823469606852	8.77995843358961	0	-7.23129145304362	-3.07428027126447
Color2 [A=255, R=169, G=169, B=169]	9	9		Q03088	Q03088	Styryl dye vacuolar localization protein 3	SVL3	1	1479				2	2	92.143	0	13.032	1	1	1	1	2	2	0	0	0	0	0	0	NaN	NaN	NaN	NaN	NaN	NaN	NaN	NaN	NaN	NaN	NaN	NaN
Color2 [A=255, R=169, G=169, B=169]	9	9		Q03103	Q03103	Endoplasmic oxidoreductin-1	ERO1	1	1480				3	3	65.032	0	9.4266	0	1	1	3	3	3	0	0	0	0	0	0	NaN	NaN	NaN	NaN	NaN	NaN	NaN	NaN	NaN	NaN	NaN	NaN
Color2 [A=255, R=169, G=169, B=169]	9	9		Q03161	Q03161	Glucose-6-phosphate 1-epimerase		1	1481		+	+	17	17	33.955	0	104.06	9	7	6	13	15	13	0	0	0	1	1	0	NaN	NaN	NaN	NaN	1.15202654745141	0	-5.45581690470377	-1.29067599893645	3.96616362926052	0	-5.58142725626628	-1.91978338521937
Color2 [A=255, R=169, G=169, B=169]	9	9		Q03195	Q03195	Translation initiation factor RLI1	RLI1	1	1482				38	38	68.34	0	184.34	19	22	19	28	23	28	23	26	26	31	23	29	2.77288009502098	0.151286713286713	1.0110346476237	0.473613920024244	3.47730517594417	0.0181604278074866	1.3747615814209	0.648418852761835	6.53203856627086	0.0204965132496513	1.1928981145223	0.568191242635575
Color2 [A=255, R=169, G=169, B=169]	9	9		Q03219	Q03219	Uncharacterized protein YMR178W		1	1483				4	4	31.144	0	8.9691	2	1	1	3	2	2	0	0	0	0	0	0	NaN	NaN	NaN	NaN	NaN	NaN	NaN	NaN	NaN	NaN	NaN	NaN
Color2 [A=255, R=169, G=169, B=169]	9	9		Q03262	Q03262	Phosphoribomutase	PRM15	1	1484	+	+	+	3	3	71.068	0	4.963	1	1	1	2	2	1	1	1	1	2	2	2	4.05618560633864	0	3.67199516296387	1.64765862910588	3.05468079341219	0.0008	2.5379810333252	1.11059768380683	5.11297630130676	0.000412903225806452	3.10498809814453	1.31017374942592
Color2 [A=255, R=169, G=169, B=169]	9	9		Q03264	Q03264	RNA exonuclease NGL2	NGL2	1	1485	+			2	2	59.539	0.0063474	2.1214	0	0	0	2	2	2	1	1	1	1	1	1	3.07873143283516	0.00209646302250804	2.23279062906901	0.993522594836144	0.737460737847306	0.42794750656168	0.72032356262207	0.29426652800884	1.44692471410821	0.0361375796178344	1.18818950653076	0.477202711507344
Color2 [A=255, R=169, G=169, B=169]	9	9		Q03280	Q03280	E3 ubiquitin-protein ligase TOM1	TOM1	1	1486				8	8	374.18	0	29.457	5	4	6	2	4	3	0	0	0	0	0	2	NaN	NaN	NaN	NaN	NaN	NaN	NaN	NaN	NaN	NaN	NaN	NaN
Color2 [A=255, R=169, G=169, B=169]	9	9		Q03305	Q03305	Protein arginine N-methyltransferase 2	RMT2	1	1487				3	3	47.469	0	8.856	2	3	2	2	2	0	1	3	0	1	0	1	0.522230794139831	0.0669257142857143	-2.0999813079834	-0.557434777925188	0.0162265830282302	0.959810548977395	-0.0888970692952498	-0.0232891982237134	0.675042402223269	0.0431267252195734	-1.37301381429036	-0.45342034186722
Color2 [A=255, R=169, G=169, B=169]	9	9		Q03435	Q03435	Non-histone protein 10	NHP10	1	1490				2	2	23.857	0.0052174	2.1845	0	0	1	2	2	2	0	0	0	0	0	0	NaN	NaN	NaN	NaN	NaN	NaN	NaN	NaN	NaN	NaN	NaN	NaN
Color2 [A=255, R=169, G=169, B=169]	9	9		Q03529	Q03529	Ceramide very long chain fatty acid hydroxylase SCS7	SCS7	1	1493				2	2	44.881	0	5.1244	1	1	1	2	2	2	0	0	0	0	0	0	NaN	NaN	NaN	NaN	NaN	NaN	NaN	NaN	NaN	NaN	NaN	NaN
Color2 [A=255, R=169, G=169, B=169]	9	9		Q03532	Q03532	ATP-dependent RNA helicase HAS1	HAS1	1	1494	+	+	+	31	31	56.717	0	236.1	18	12	15	23	24	21	25	24	27	24	22	23	4.23706709793696	0.000587677725118483	2.75769424438477	1.27995422452268	4.07109491336404	0	2.83113225301107	1.30182714985384	9.71769598056172	0.000384105960264901	2.79441324869792	1.32483589829146
Color2 [A=255, R=169, G=169, B=169]	9	9		Q03558;P41816	Q03558	NADPH dehydrogenase 2	OYE2	2	1495	+		+	31	31	45.01	0	323.31	26	27	25	29	28	29	1	0	1	0	0	2	3.84946845549064	0	-6.89530118306478	-2.77546072785705	NaN	NaN	NaN	NaN	7.56302759599839	0	-8.14532788594564	-3.22034217315723
Color2 [A=255, R=169, G=169, B=169]	9	9		Q03559	Q03559	Uncharacterized protein YMR295C	YMR295C	1	1496				3	3	22.178	0	7.3762	3	2	3	1	1	1	0	0	0	0	0	0	NaN	NaN	NaN	NaN	NaN	NaN	NaN	NaN	NaN	NaN	NaN	NaN
Color2 [A=255, R=169, G=169, B=169]	9	9		Q03612	Q03612	Transposon Ty1-ER1 Gag-Pol polyprotein;Capsid protein;Ty1 protease;Integrase;Reverse transcriptase/ribonuclease H	TY1B-ER1	1	1497	+			76	2	198.56	0	85.041	51	50	52	61	60	60	44	48	44	53	50	54	2.21762831510907	0.00334670487106017	-2.15246454874675	-0.894775321716107	3.79816655510308	0.196282768777614	-0.926467259724937	-0.44820388249111	1.9470663377241	0.0153254437869822	-1.53946590423584	-0.616530538915341
Color2 [A=255, R=169, G=169, B=169]	9	9		Q03629	Q03629	Uncharacterized protein YML079W	YML079W	1	1498				5	5	22.461	0	19.061	3	4	3	1	2	1	0	0	0	0	0	0	NaN	NaN	NaN	NaN	NaN	NaN	NaN	NaN	NaN	NaN	NaN	NaN
Color2 [A=255, R=169, G=169, B=169]	9	9		Q03640	Q03640	Tricalbin-3	TCB3	1	1500				34	34	171.07	0	210.34	18	14	18	20	22	18	12	10	17	19	16	19	0.04842195270557	0.977354523227384	-0.0365231831868478	-0.0161710172673385	0.0951211042829628	0.970370053475936	-0.0331687927246094	-0.0156114946014744	0.0924718974637899	0.89511673151751	-0.0348459879557304	-0.0162846401295124
Color2 [A=255, R=169, G=169, B=169]	9	9		Q03653	Q03653	Protein EFR3	EFR3	1	1501				2	2	89.19	0.0096372	1.919	0	0	0	1	1	0	1	2	0	1	0	0	0.0195624260221119	0.977262899262899	0.0560919443766252	0.0189855459009727	NaN	NaN	NaN	NaN	0.178126598004454	0.388522096608428	-0.343996047973633	-0.124299725507298
Color2 [A=255, R=169, G=169, B=169]	9	9		Q03655	Q03655	Probable 1,3-beta-glucanosyltransferase GAS3	GAS3	1	1502				6	6	56.793	0	10.382	4	2	3	5	5	4	0	0	0	0	0	0	NaN	NaN	NaN	NaN	NaN	NaN	NaN	NaN	NaN	NaN	NaN	NaN
Color2 [A=255, R=169, G=169, B=169]	9	9		Q03690	Q03690	Clustered mitochondria protein 1	CLU1	1	1504				55	55	145.16	0	323.31	38	42	38	43	43	42	36	44	40	44	34	41	2.88036518979815	0.239993517017828	0.866540273030601	0.411038676755538	3.72790977220035	0.177786982248521	0.95396296183268	0.460415743125618	7.44631300998407	0.046592039800995	0.910251617431641	0.44169171338096
Color2 [A=255, R=169, G=169, B=169]	9	9		Q03759	Q03759	Uncharacterized protein YML108W		1	1506				2	2	12.339	0	4.6366	0	0	0	2	1	1	0	0	0	0	0	0	NaN	NaN	NaN	NaN	NaN	NaN	NaN	NaN	NaN	NaN	NaN	NaN
Color2 [A=255, R=169, G=169, B=169]	9	9		Q03768	Q03768	Protein GIR2	GIR2	1	1507				3	3	31.03	0	7.3707	0	0	0	3	3	3	0	1	0	1	1	2	NaN	NaN	NaN	NaN	1.05542002378366	0.555180124223602	-0.510555267333984	-0.229225850752464	0.618306377634576	0.15260956618465	-0.663002332051597	-0.261881635494662
Color2 [A=255, R=169, G=169, B=169]	9	9		Q03774	Q03774	tRNA (guanine-N(7)-)-methyltransferase non-catalytic subunit TRM82	TRM82	1	1508				11	11	50.487	0	38.891	5	6	5	8	8	9	0	0	0	0	0	0	NaN	NaN	NaN	NaN	NaN	NaN	NaN	NaN	NaN	NaN	NaN	NaN
Color2 [A=255, R=169, G=169, B=169]	9	9		Q03776	Q03776	U1 small nuclear ribonucleoprotein component PRP42	PRP42	1	1509	+	+	+	4	4	65.144	0	4.7854	0	0	0	0	0	0	2	3	2	3	1	3	2.13749991789833	0.000510288065843621	2.96644655863444	1.1459326305676	1.63287541800889	0.00417391304347826	2.26013247172038	0.858601320505559	3.31415193298166	0.0053308957952468	1.87886619567871	0.792564894252672
Color2 [A=255, R=169, G=169, B=169]	9	9		Q03782	Q03782	56 kDa U1 small nuclear ribonucleoprotein component	SNU56	1	1510	+	+	+	4	4	56.498	0	7.617	0	1	0	0	0	0	2	2	3	3	3	3	1.90877426002054	0.00364044943820225	2.21645164489746	0.882438989115429	2.86884263552235	0.00103559870550162	2.35791142781576	1.02678419988329	3.56926683682985	0.00439306358381503	1.97599252065023	0.83705586431773
Color2 [A=255, R=169, G=169, B=169]	9	9		Q03835	Q03835	Monothiol glutaredoxin-3	GRX3	1	1514		+	+	6	6	28.261	0	44.923	2	2	2	5	6	6	2	2	2	3	2	2	0.13666738473456	0.822545454545454	-0.314331690470379	-0.110325379434108	2.44468373498405	0	-3.67727915445964	-1.41432436380175	1.52370688660028	0.00882689075630252	-1.995805422465	-0.71552357757921
Color2 [A=255, R=169, G=169, B=169]	9	9		Q03862	Q03862	Probable metalloprotease ARX1	ARX1	1	1515	+	+	+	19	19	65.212	0	124.14	13	12	11	13	12	15	3	4	3	6	2	5	4.09895360971642	0	-5.0045903523763	-2.17221750243892	2.41241316622099	0	-4.11431821187337	-1.5322994380246	6.06914545781046	0	-4.55945428212484	-1.87929217906422
Color2 [A=255, R=169, G=169, B=169]	9	9		Q03921	Q03921	Protein dopey	DOP1	1	1516				2	2	194.69	0	7.446	2	2	2	1	1	1	0	0	0	0	0	0	NaN	NaN	NaN	NaN	NaN	NaN	NaN	NaN	NaN	NaN	NaN	NaN
Color2 [A=255, R=169, G=169, B=169]	9	9		Q03940	Q03940	RuvB-like protein 1	RVB1	1	1518				15	15	50.452	0	69.955	10	9	10	11	10	9	7	9	10	9	7	7	1.02747436454185	0.396597633136095	-0.719863891601563	-0.309092441399383	0.329089991653331	0.890978723404255	-0.162223815917969	-0.0736419477129394	1.32738107537834	0.226173633440514	-0.441043853759766	-0.200947922478444
Color2 [A=255, R=169, G=169, B=169]	9	9		Q03973	Q03973	High mobility group protein 1	HMO1	1	1519				8	8	27.544	0	63.345	4	4	4	6	7	4	0	0	1	6	5	4	NaN	NaN	NaN	NaN	0.0839369104757278	0.918827968923418	0.147726058959961	0.0563159739048714	0.671309639881427	0.0377034220532319	-1.45898342132568	-0.471060277037567
Color2 [A=255, R=169, G=169, B=169]	9	9		Q04013	Q04013	Citrate/oxoglutarate carrier protein	YHM2	1	1520				5	5	34.184	0	15.188	3	3	3	5	4	4	1	1	1	1	2	2	2.06350390134816	0.0120183486238532	-1.70383898417155	-0.723539444624039	0.379485454959342	0.447243807040417	-0.832129160563149	-0.284875290493999	1.44865241855732	0.0305416666666667	-1.26798407236735	-0.502708565232511
Color2 [A=255, R=169, G=169, B=169]	9	9		Q04062	Q04062	26S proteasome regulatory subunit RPN9	RPN9	1	1522	+	+	+	12	12	45.782	0	38.112	5	4	4	11	11	10	0	1	2	5	5	4	1.70729491661133	0.000613861386138614	-4.15721193949381	-1.33974763198093	3.47158350790906	0.00395876288659794	-1.88834953308105	-0.871963485412693	5.4439746577448	0.00176863753213368	-2.38414764404297	-1.054549591757
Color2 [A=255, R=169, G=169, B=169]	9	9		Q04067	Q04067	Eukaryotic translation initiation factor 3 subunit G	TIF35	1	1523				7	7	30.501	0	143.89	5	6	6	5	6	6	3	6	5	5	3	5	1.8409898097466	0.07353095684803	-1.26220766703288	-0.547556479793187	1.36034707041538	0.585775585696671	-0.468939463297527	-0.216994137632673	2.7700575476019	0.065024154589372	-0.865573565165199	-0.392761107192765
Color2 [A=255, R=169, G=169, B=169]	9	9		Q04119	Q04119	Endopolyphosphatase	PPN1	1	1525				4	4	78.343	0	9.3077	0	0	0	1	1	0	3	4	3	2	1	2	1.02031079991298	0.0185964912280702	1.99833106994629	0.684503340735554	1.77620276274473	0.0432983606557377	1.35615475972493	0.578846093889774	2.92412237941451	0.0147660208643815	1.44837474822998	0.62328767328523
Color2 [A=255, R=169, G=169, B=169]	9	9		Q04175	Q04175	Importin beta SMX1	SXM1	1	1526		+	+	10	10	108.4	0	81.655	4	4	4	8	8	8	0	0	1	5	3	3	NaN	NaN	NaN	NaN	2.06251700227705	0.00437410071942446	-1.96513175964355	-0.815558632320542	2.00003114080078	0.00218009478672986	-2.877334912618	-0.989498188942553
Color2 [A=255, R=169, G=169, B=169]	9	9		Q04177	Q04177	U3 small nucleolar RNA-associated protein 5	UTP5	1	1527	+	+	+	9	9	72.001	0	17.747	2	0	2	2	1	2	5	5	6	7	6	6	2.99309031428462	0.000497991967871486	2.60058085123698	1.12907267349171	3.15141488369835	0	3.25027084350586	1.38619249519428	6.50327068746922	0.0006875	2.80890814463298	1.25629435361316
Color2 [A=255, R=169, G=169, B=169]	9	9		Q04178	Q04178	Hypoxanthine-guanine phosphoribosyltransferase	HPT1	1	1528				8	8	25.19	0	42.857	8	7	8	6	6	7	0	0	0	0	0	0	NaN	NaN	NaN	NaN	NaN	NaN	NaN	NaN	NaN	NaN	NaN	NaN
Color2 [A=255, R=169, G=169, B=169]	9	9		Q04214;Q04215	Q04214	Transposon Ty1-MR1 Gag-Pol polyprotein;Capsid protein;Ty1 protease;Integrase;Reverse transcriptase/ribonuclease H	TY1B-MR1	2	1530			+	50	4	198.9	0	10.311	32	32	33	36	35	36	28	32	30	32	28	32	NaN	NaN	NaN	NaN	0.605081264138988	0.052827140549273	-1.93596013387044	-0.563805111673358	1.69957310461581	0.00185888077858881	-3.23484563827515	-1.0204224337322
Color2 [A=255, R=169, G=169, B=169]	9	9		Q04217	Q04217	Probable ATP-dependent RNA helicase DHR1	ECM16	1	1531				13	13	144.95	0	36.881	4	3	4	5	6	6	8	11	7	8	6	9	2.21811222715125	0.507189728958631	0.525004069010418	0.250133368526733	2.19723107119836	0.0455895765472313	1.29099718729655	0.574675940241237	2.2058669395194	0.0613317132442284	0.908000628153484	0.40120578459203
Color2 [A=255, R=169, G=169, B=169]	9	9		Q04225	Q04225	Ribosome assembly protein RRB1	RRB1	1	1533		+		17	17	57.261	0	62.122	9	9	10	10	11	11	11	12	11	14	10	14	2.71521773405345	0.0659618320610687	1.21225293477376	0.559331351543845	3.37313588877874	0.0054957264957265	1.62064870198568	0.753555873856061	3.38612605979829	0.01475	1.41645081837972	0.623090902904898
Color2 [A=255, R=169, G=169, B=169]	9	9		Q04305	Q04305	U3 small nucleolar RNA-associated protein 15	UTP15	1	1534	+	+	+	11	11	57.686	0	33.01	2	1	4	5	3	3	4	4	7	8	5	8	3.35444104953025	0.00146801346801347	2.2611452738444	1.02196131624512	3.10255697207236	0.0043969465648855	1.88216845194499	0.853377255768846	4.73249814388477	0.0031551724137931	2.07165686289469	0.911507349873119
Color2 [A=255, R=169, G=169, B=169]	9	9		Q04338	Q04338	t-SNARE VTI1	VTI1	1	1536				2	2	24.668	0	4.4162	2	2	2	1	0	1	1	0	0	0	0	0	NaN	NaN	NaN	NaN	NaN	NaN	NaN	NaN	NaN	NaN	NaN	NaN
Color2 [A=255, R=169, G=169, B=169]	9	9		Q04344	Q04344	Hit family protein 1	HNT1	1	1537		+	+	7	7	17.679	0	43.88	6	6	6	6	5	6	0	1	0	1	1	1	NaN	NaN	NaN	NaN	2.73109937214283	0	-5.20646413167318	-1.92000444228514	5.10713031891835	0	-6.20414861043294	-2.26408862870097
Color2 [A=255, R=169, G=169, B=169]	9	9		Q04347	Q04347	Bud site selection protein 22	BUD22	1	1538		+		6	6	60.053	0	10.155	3	2	2	1	3	1	5	4	5	4	4	5	0.638993683611176	0.157275862068966	1.40009625752767	0.468491137155114	2.76207583513475	0.00073202614379085	2.41861152648926	1.04052406417486	1.51670820179085	0.0100162601626016	1.90935389200846	0.692316078463772
Color2 [A=255, R=169, G=169, B=169]	9	9		Q04371	Q04371	Protein-glutamate O-methyltransferase		1	1539				10	10	54.128	0	14.366	3	3	3	8	7	9	0	0	1	0	0	0	NaN	NaN	NaN	NaN	NaN	NaN	NaN	NaN	NaN	NaN	NaN	NaN
Color2 [A=255, R=169, G=169, B=169]	9	9		Q04373	Q04373	Pumilio homology domain family member 6	PUF6	1	1540	+	+	+	18	18	75.105	0	46.82	4	3	3	11	10	10	16	15	14	15	11	12	3.6246642857553	0.00063265306122449	3.0664914449056	1.3654513581088	3.32875112042102	0.00101910828025478	2.25287055969238	1.01708511874617	6.95983609557747	0.000872727272727273	2.65968100229899	1.20903680388168
Color2 [A=255, R=169, G=169, B=169]	9	9		Q04408	Q04408	Uncharacterized protein YDR514C	YDR514C	1	1541		+		3	3	55.489	0	7.2431	0	0	0	0	0	0	1	1	1	2	1	2	NaN	NaN	NaN	NaN	1.47793790796886	0.00447058823529412	2.25787607828776	0.833724788727493	0.196261644865852	0.259893617021277	-0.575424830118816	-0.180931264832258
Color2 [A=255, R=169, G=169, B=169]	9	9		Q04409	Q04409	Putative glucokinase-2	EMI2	1	1542				4	3	55.92	0	4.9726	1	0	1	3	3	2	0	0	0	1	1	1	NaN	NaN	NaN	NaN	NaN	NaN	NaN	NaN	NaN	NaN	NaN	NaN
Color2 [A=255, R=169, G=169, B=169]	9	9		Q04439	Q04439	Myosin-5	MYO5	1	1544				8	8	136.9	0	82.888	2	2	3	6	6	6	0	0	0	1	0	0	NaN	NaN	NaN	NaN	NaN	NaN	NaN	NaN	NaN	NaN	NaN	NaN
Color2 [A=255, R=169, G=169, B=169]	9	9		Q04458	Q04458	Fatty aldehyde dehydrogenase HFD1	HFD1	1	1545				3	3	59.978	0.0012129	2.9101	0	0	0	3	3	2	0	0	1	0	0	0	NaN	NaN	NaN	NaN	NaN	NaN	NaN	NaN	NaN	NaN	NaN	NaN
Color2 [A=255, R=169, G=169, B=169]	9	9		Q04491	Q04491	Protein transport protein SEC13	SEC13	1	1546				14	14	33.043	0	79.502	8	5	9	12	11	11	7	6	9	7	6	7	2.27582190440173	0.344858006042296	-0.719373067220054	-0.337639473677385	2.90645920195297	0.238048780487805	-0.880340576171875	-0.417584409731083	4.02722614646912	0.0728180737217598	-0.799856821695961	-0.375909820365705
Color2 [A=255, R=169, G=169, B=169]	9	9		Q04493	Q04493	Prefoldin subunit 5	GIM5	1	1547		+		3	3	18.356	0	4.758	1	1	0	2	2	3	0	1	0	1	0	1	NaN	NaN	NaN	NaN	1.3933867241663	0.00170030581039755	-2.91801071166992	-0.980314519265853	0.808704401585193	0.0254457831325301	-1.62414932250977	-0.531323020180344
Color2 [A=255, R=169, G=169, B=169]	9	9		Q04500	Q04500	U3 small nucleolar RNA-associated protein 14	UTP14	1	1548				6	6	103.02	0	9.5243	6	4	5	1	1	1	2	4	4	2	2	2	0.616046777634004	0.863039591315453	-0.185976664225258	-0.0870846238739814	1.15464143614933	0.837685912240185	0.230613072713215	0.110134442008333	0.0539730433095044	0.931558139534884	0.0223182042439767	0.010390215057523
Color2 [A=255, R=169, G=169, B=169]	9	9		Q04600	Q04600	Translation machinery-associated protein 64	TMA64	1	1551	+	+	+	9	9	63.991	0	13.845	0	0	0	1	2	1	8	6	8	6	6	5	2.68012880553629	0.00054625550660793	2.90176709493002	1.20443790871054	1.82774827149437	0.00171076923076923	2.59870529174805	0.986592655257296	5.08386998133998	0.00127731092436975	2.63399982452393	1.13721699164662
Color2 [A=255, R=169, G=169, B=169]	9	9		Q04602	Q04602	Vacuolar basic amino acid transporter 4	VBA4	1	1552		+		2	2	85.682	0	3.4827	1	0	1	0	0	0	0	0	0	1	1	1	NaN	NaN	NaN	NaN	3.29342749097133	0	3.47423235575358	1.48558800315906	0.0349982439151032	0.74264433497537	0.138951301574707	0.0409391185471912
Color2 [A=255, R=169, G=169, B=169]	9	9		Q04636	Q04636	FACT complex subunit POB3	POB3	1	1553		+	+	13	13	62.993	0	70.362	6	6	8	11	12	11	0	1	0	4	3	4	NaN	NaN	NaN	NaN	2.05911196977015	0.000785964912280702	-2.82206471761068	-1.08982561248423	4.91953941248623	0.000137339055793991	-3.92071056365967	-1.57375150885056
Color2 [A=255, R=169, G=169, B=169]	9	9		Q04651	Q04651	ER-derived vesicles protein ERV41	ERV41	1	1554			+	2	2	40.705	0	10.855	1	0	1	2	0	2	0	0	0	1	0	1	NaN	NaN	NaN	NaN	0.437047858363137	0.211737991266376	-1.52496782938639	-0.436252968847191	1.70220964537983	0.00325957446808511	-2.6805427869161	-0.903037245022147
Color2 [A=255, R=169, G=169, B=169]	9	9		Q04660	Q04660	Ribosome biogenesis protein ERB1	ERB1	1	1555				22	22	91.704	0	99.98	11	5	10	11	12	12	12	17	16	18	14	17	3.50501709514098	0.0605250965250965	1.19446690877279	0.568057631940013	2.68350153785399	0.027710843373494	1.35024960835775	0.616544178700466	6.46661768524758	0.0166715328467153	1.27235825856527	0.603641006047905
Color2 [A=255, R=169, G=169, B=169]	9	9		Q04697	Q04697	Glucose-signaling factor 2	GSF2	1	1556		+	+	10	10	45.869	0	28.724	3	4	4	7	7	7	0	0	0	1	1	1	NaN	NaN	NaN	NaN	2.38849080696899	0.00614675052410902	-1.69322776794434	-0.740627316180683	3.48946479969481	0.00149726775956284	-2.77383104960123	-1.10135818174285
Color2 [A=255, R=169, G=169, B=169]	9	9		Q04773	Q04773	Uncharacterized protein YMR074C		1	1560				6	6	15.977	0	30.768	5	4	4	3	3	3	0	0	0	0	0	0	NaN	NaN	NaN	NaN	NaN	NaN	NaN	NaN	NaN	NaN	NaN	NaN
Color2 [A=255, R=169, G=169, B=169]	9	9		Q04867	Q04867	Putative methyltransferase YMR310C		1	1561	+	+	+	4	4	35.852	0	6.2796	0	1	0	0	0	1	3	4	4	3	2	3	2.40729372067738	0.000460966542750929	2.63837305704753	1.08098053645324	2.87095971967936	0.00511206896551724	1.68069330851237	0.760149779584294	3.28994494156152	0.00266968325791855	2.31741587320963	0.941819407743661
Color2 [A=255, R=169, G=169, B=169]	9	9		Q04869	Q04869	Uncharacterized protein YMR315W		1	1563			+	15	15	38.215	0	55.115	8	9	9	13	12	11	0	1	0	1	0	0	NaN	NaN	NaN	NaN	NaN	NaN	NaN	NaN	6.93422199639593	0	-5.97091229756673	-2.43570021207122
Color2 [A=255, R=169, G=169, B=169]	9	9		Q04894	Q04894	NADP-dependent alcohol dehydrogenase 6	ADH6	1	1564	+	+	+	17	17	39.617	0	96.141	15	12	15	15	12	14	1	1	1	1	1	0	2.88701688578305	0	-6.39368502298991	-2.2876002511685	4.24368436460182	0	-7.9026476542155	-3.23730555547127	6.73931707563769	0	-7.31645615895589	-2.83588683841652
Color2 [A=255, R=169, G=169, B=169]	9	9		Q04947	Q04947	Reticulon-like protein 1	RTN1	1	1565	+	+	+	12	12	32.916	0	84.36	9	6	9	11	11	12	0	2	1	2	2	2	2.22126237979895	0	-5.57821083068848	-1.82972567061993	1.43789908173675	0.00141324921135647	-2.99146970113118	-1.0081402997176	2.90182305503933	0.000304182509505703	-4.31223773956299	-1.45137886159317
Color2 [A=255, R=169, G=169, B=169]	9	9		Q04969	Q04969	Signal peptidase complex subunit SPC2	SPC2	1	1566				2	2	20.802	0	7.0149	2	1	2	1	1	1	0	0	0	0	0	0	NaN	NaN	NaN	NaN	NaN	NaN	NaN	NaN	NaN	NaN	NaN	NaN
Color2 [A=255, R=169, G=169, B=169]	9	9		Q05016	Q05016	Uncharacterized oxidoreductase YMR226C		1	1567		+	+	19	19	29.158	0	243.55	12	13	16	14	14	13	1	0	0	0	1	1	NaN	NaN	NaN	NaN	3.61790929597947	0	-7.45604960123698	-2.86775428319836	8.04784120187229	0	-7.27864074707031	-3.00593219192014
Color2 [A=255, R=169, G=169, B=169]	9	9		Q05022	Q05022	rRNA biogenesis protein RRP5	RRP5	1	1568	+	+	+	93	93	193.13	0	323.31	50	36	44	61	62	59	67	71	74	78	72	76	3.62760764930935	0.00367195767195767	1.80500030517578	0.841721174754523	3.62278433059166	0.00444878048780488	1.77424303690592	0.82817291220615	8.5763286342576	0.00403137254901961	1.78962167104086	0.85568762025154
Color2 [A=255, R=169, G=169, B=169]	9	9		Q05029	Q05029	Protein BCH1	BCH1	1	1569		+	+	7	7	82.048	0	40.342	1	1	1	5	4	5	0	1	0	2	1	2	NaN	NaN	NaN	NaN	1.30615451189779	0.0085241935483871	-1.93042182922363	-0.716987407079773	2.48189632995986	0.000689655172413793	-3.75275421142578	-1.25982408567175
Color2 [A=255, R=169, G=169, B=169]	9	9		Q05050	Q05050	Eisosome protein 1	EIS1	1	1571				5	5	93.344	0	5.4086	2	0	1	4	3	2	0	0	0	0	0	0	NaN	NaN	NaN	NaN	NaN	NaN	NaN	NaN	NaN	NaN	NaN	NaN
Color2 [A=255, R=169, G=169, B=169]	9	9		Q05123	Q05123	Actin-like protein ARP9	ARP9	1	1572				2	2	53.074	0	4.9548	2	1	2	1	1	1	0	0	0	0	0	0	NaN	NaN	NaN	NaN	NaN	NaN	NaN	NaN	NaN	NaN	NaN	NaN
Color2 [A=255, R=169, G=169, B=169]	9	9		Q05359	Q05359	Protein ERP1	ERP1	1	1574				4	4	24.723	0	69.566	2	1	2	3	3	3	0	0	0	0	0	0	NaN	NaN	NaN	NaN	NaN	NaN	NaN	NaN	NaN	NaN	NaN	NaN
Color2 [A=255, R=169, G=169, B=169]	9	9		Q05506	Q05506	Arginine--tRNA ligase, cytoplasmic		1	1575		+	+	44	44	69.524	0	246.46	28	27	29	38	35	37	0	0	1	9	5	8	NaN	NaN	NaN	NaN	5.21823369718962	0	-7.11415863037109	-3.19620212927351	7.84565656717575	0	-7.19597975413005	-2.95262214246509
Color2 [A=255, R=169, G=169, B=169]	9	9		Q05515	Q05515	Survival factor 1	SVF1	1	1576		+	+	11	11	54.367	0	36.509	6	7	5	9	10	9	0	0	0	1	1	0	NaN	NaN	NaN	NaN	1.8698348494132	0	-4.35121218363444	-1.43534205461808	4.63507524935555	0	-5.25089359283447	-1.93785191026846
Color2 [A=255, R=169, G=169, B=169]	9	9		Q05567	Q05567	Sphingosine-1-phosphate lyase	DPL1	1	1577				3	3	65.565	0	18.927	1	1	1	3	3	3	0	0	0	0	0	0	NaN	NaN	NaN	NaN	NaN	NaN	NaN	NaN	NaN	NaN	NaN	NaN
Color2 [A=255, R=169, G=169, B=169]	9	9		Q05580	Q05580	E3 ubiquitin-protein ligase HEL2	HEL2	1	1578	+			4	4	72.755	0.002978	2.5818	0	0	0	1	0	0	2	3	2	0	0	1	3.91443404745906	0	4.88514264424642	2.09628649159048	NaN	NaN	NaN	NaN	0.680515151924546	0.0201232492997199	1.99164009094238	0.571980995874685
Color2 [A=255, R=169, G=169, B=169]	9	9		Q05584	Q05584	Hydroxyacylglutathione hydrolase, cytoplasmic isozyme	GLO2	1	1579				6	6	31.326	0	14.938	3	2	4	4	2	4	0	0	0	0	0	0	NaN	NaN	NaN	NaN	NaN	NaN	NaN	NaN	NaN	NaN	NaN	NaN
Color2 [A=255, R=169, G=169, B=169]	9	9		Q05775	Q05775	Eukaryotic translation initiation factor 3 subunit J	HCR1	1	1581		+	+	11	11	29.564	0	79.324	8	8	7	9	9	8	1	0	0	3	1	2	NaN	NaN	NaN	NaN	3.0856958941551	0	-4.20435396830241	-1.70643869685075	5.09148657797522	0	-5.34661706288655	-2.02482962157395
Color2 [A=255, R=169, G=169, B=169]	9	9		Q05788	Q05788	Purine nucleoside phosphorylase	PNP1	1	1583				5	5	33.755	0	17.912	1	1	1	5	5	3	0	0	0	0	0	0	NaN	NaN	NaN	NaN	NaN	NaN	NaN	NaN	NaN	NaN	NaN	NaN
Color2 [A=255, R=169, G=169, B=169]	9	9		Q05874	Q05874	Protein N-methyltransferase NNT1	NNT1	1	1584				5	5	29.632	0	20.799	2	2	2	4	4	3	0	0	0	0	0	1	NaN	NaN	NaN	NaN	NaN	NaN	NaN	NaN	NaN	NaN	NaN	NaN
Color2 [A=255, R=169, G=169, B=169]	9	9		Q05900	Q05900	U1 small nuclear ribonucleoprotein C	YHC1	1	1585	+	+	+	5	5	27.044	0	3.6018	0	0	1	2	0	2	4	3	3	2	2	1	2.3877767228688	0.000626262626262626	3.52603721618652	1.3581129840076	1.42680681218984	0.00435322195704057	2.21065966288249	0.812457764235463	3.98442601596237	0.0018265306122449	2.52289390563965	1.04771494979643
Color2 [A=255, R=169, G=169, B=169]	9	9		Q05905	Q05905	Protein HRI1	HRI1	1	1586	+		+	14	14	27.5	0	102.07	13	13	14	10	8	9	1	0	1	0	0	1	1.80959327533102	0	-4.74976539611816	-1.49674678758345	NaN	NaN	NaN	NaN	3.80017077914638	0	-4.9948190053304	-1.75153856421175
Color2 [A=255, R=169, G=169, B=169]	9	9		Q05911	Q05911	Adenylosuccinate lyase	ADE13	1	1587	+		+	29	29	54.51	0	223.41	17	14	15	25	25	23	2	1	0	0	1	0	4.30318620576049	0	-6.46099472045898	-2.75125167391223	NaN	NaN	NaN	NaN	7.49653902250208	0	-6.93733342488607	-2.82227656762441
[truncated: 205 more rows]

## Sheet: volcano
Protein names	Gene names	Student's T-test Difference YGR054W-TAP_YGR054W-Input_AB	-Log Student's T-test p-value YGR054W-TAP_YGR054W-Input_AB	eIF2A	RNA deg.	RPL	RPS	SSD1
[truncated: 1,509 more rows]
